# Supplementary material for: The Exploration of Therapeutic Antivirals for Human Papillomavirus in the Last 40 Years: Bibliometric Research
Source: Pathogens. 2026 Mar 2;15(3):265. doi: 10.3390/pathogens15030265 (PMC13029675; doi:10.3390/pathogens15030265)
Supplement: Supplementary file 1 [file pathogens-15-00265-s001.zip]

Archive with 4 entries (3 files):
- pathogens-4135454-supplementary/
- pathogens-4135454-supplementary/download_1-1000.txt
- pathogens-4135454-supplementary/download_1001-2000.txt
- pathogens-4135454-supplementary/download_2001-2198.txt
