# Supplementary material for: The Exploration of Therapeutic Antivirals for Human Papillomavirus in the Last 40 Years: Bibliometric Research
Source: Pathogens. 2026 Mar 2;15(3):265. doi: 10.3390/pathogens15030265 (PMC13029675; doi:10.3390/pathogens15030265)
Supplement: Supplementary file 1 [file pathogens-15-00265-s001.zip › pathogens-4135454-supplementary/download_1-1000.txt]

FN Clarivate Analytics Web of Science
VR 1.0
PT J
AU Fu, YT
   Duan, B
   Zheng, P
   Chu, H
   Li, WR
   Yang, Y
   Yang, ZQ
   He, JR
   Wang, MZ
   Li, SQ
   Ding, YT
   Ruan, BS
   Bai, J
   Luo, YM
   Hu, YM
   Liu, QW
   Long, Q
   Ma, YB
AF Fu, Yuting
   Duan, Biao
   Zheng, Peng
   Chu, Han
   Li, Weiran
   Yang, Ying
   Yang, Zhongqian
   He, Jinrong
   Wang, Mengzhen
   Li, Shuqin
   Ding, Yiting
   Ruan, Baoshuo
   Bai, Jin
   Luo, Yiming
   Hu, Yongmao
   Liu, Qingwen
   Long, Qiong
   Ma, Yanbing
TI Genetically modified bacterial vesicles with interferon-γ and tumor
   antigen remodel anti-tumor cellular immunity by modulating dendritic
   cells
SO BIOMATERIALS
LA English
DT Article
DE Tumor vaccine; Modified bacterial biomimetic vesicles; Interferon-gamma;
   TLR ligands
ID CANCER VACCINE; CO-DELIVERY; COMBINATIONS; NANOPARTICLES; NEOANTIGENS;
   MATURATION; CODELIVERY; MIGRATION; THERAPY; CCR7
AB The tumor vaccine is regarded as a promising immunotherapeutic approach for the treatment of malignant tumors by activating dendritic cell (DC) and eliciting T-cell responses. Toll-like receptor (TLR) ligands are recognized as effective stimulators of DC maturation. Another critical factor in DC maturation is interferon-gamma (IFN-gamma), which amplifies the TLR signaling pathway and elevates the expression of inflammatory cytokines in DCs. Furthermore, IFN-gamma can markedly enhance the synthesis of interleukin-12 (IL-12) and facilitates T cells in recognizing tumor cells. Consequently, IFN-gamma and TLR ligands is utilized to generate mature DCs (mDCs) for the development of clinical tumor vaccines aimed at treating solid tumors. However, the technology facilitating the co-delivery of IFN-gamma and TLR ligands to DCs is currently limited. Here, we engineered a strategy utilizing modified bacterial biomimetic vesicles (BBVs) as a delivery system, which effectively stimulated the maturation and migration of DCs, facilitating the differentiation of CD4+ Th1 cells and CD8+ CTLs, thereby surface displaying IFN-gamma and TLR ligands on the BBVs. The engineered BBV/IFN-gamma which carry human papillomavirus type 16 (HPV 16) E7 protein and a fusion peptide of three 4T1 neoantigens, respectively triggered Th1/CTLs-polarized T cell responses, promoted tumoral effector T cells infiltration and reshaped the tumor microenvironment, and significantly inhibited tumor growth and metastasis in the TC-1 tumor and orthotopic immune cold 4T1 breast tumor model. Furthermore, the tumor vaccine exhibited synergistic effects with anti-PD-L1 monoclonal antibodies in 4T1 tumor-bearing mice. In conclusion, the functionally modified BBVs demonstrate significant potential to overcome immunosuppression and elicit effective anti-tumor immunity.
C1 [Fu, Yuting; Zheng, Peng; Chu, Han; Li, Weiran; Yang, Ying; Yang, Zhongqian; He, Jinrong; Wang, Mengzhen; Bai, Jin; Long, Qiong; Ma, Yanbing] Chinese Acad Med Sci & Peking Union Med Coll, Inst Med Biol, Lab Mol Immunol, Kunming 650118, Peoples R China.
   [Duan, Biao; Li, Shuqin; Luo, Yiming; Liu, Qingwen] Kunming Med Univ, Kunming 650500, Peoples R China.
   [Ding, Yiting; Ruan, Baoshuo; Hu, Yongmao] Yunnan Univ, Sch Life Sci, Kunming 650091, Peoples R China.
C3 Chinese Academy of Medical Sciences - Peking Union Medical College;
   Peking Union Medical College; Institute of Medical Biology - CAMS;
   Kunming Medical University; Yunnan University
RP Ma, YB (corresponding author), Chinese Acad Med Sci & Peking Union Med Coll, Inst Med Biol, Lab Mol Immunol, Kunming 650118, Peoples R China.
EM MolecularImmunology@imbcams.com.cn
RI Liu, Qingwen/S-9022-2018; he, jinrong/ADG-9574-2022
FU CAMS Initiative for Innovative Medicine [2021-I2M-1-043]; Special
   Project in Basic Research of Yunnan Province [202401BC070009]; National
   Natural Science Foundation of China [82471865, 82203034]; Science and
   Technol-ogy Leading Talent Program of Yunnan Province [202405AB350002];
   Science and Technology Project of Yunnan Province [202201AT070238,
   202201AS070061]; Yunnan Province High-level Health and Medical
   Technology Talent Cultivation Special Project [H- 2024007]
FX This work was supported by the CAMS Initiative for Innovative Medicine
   (2021-I2M-1-043) , Special Project in Basic Research of Yunnan Province
   (202401BC070009) , the National Natural Science Foundation of China
   (82471865, 82203034) , the Science and Technol-ogy Leading Talent
   Program of Yunnan Province (202405AB350002) , and the Science and
   Technology Project of Yunnan Province (202201AT070238, 202201AS070061) .
   the Yunnan Province High-level Health and Medical Technology Talent
   Cultivation Special Project (H- 2024007) .
CR Al Haq AT, 2024, THERANOSTICS, V14, P2167, DOI 10.7150/thno.92922
   Azuma M, 2012, ONCOIMMUNOLOGY, V1, P581, DOI 10.4161/onci.19893
   Baljon JJ, 2024, ACS NANO, V18, P6845, DOI 10.1021/acsnano.3c04471
   Butts C, 2014, LANCET ONCOL, V15, P59, DOI 10.1016/S1470-2045(13)70510-2
   Carson CS, 2022, J CONTROL RELEASE, V345, P354, DOI 10.1016/j.jconrel.2022.03.020
   Chamseddine AN, 2022, PHARMACOL THERAPEUT, V231, DOI 10.1016/j.pharmthera.2021.107986
   Chiang CLL, 2013, CLIN CANCER RES, V19, P4801, DOI 10.1158/1078-0432.CCR-13-1185
   Clatworthy MR, 2014, NAT MED, V20, P1458, DOI 10.1038/nm.3709
   Czerniecki BJ, 2007, CANCER RES, V67, P1842, DOI 10.1158/0008-5472.CAN-06-4038
   Everson RG, 2024, NAT COMMUN, V15, DOI 10.1038/s41467-024-48073-y
   Gallois A, 2013, FRONT IMMUNOL, V4, DOI 10.3389/fimmu.2013.00436
   Garris CS, 2018, IMMUNITY, V49, P1148, DOI 10.1016/j.immuni.2018.09.024
   Geijtenbeek TBH, 2016, NAT REV IMMUNOL, V16, P433, DOI 10.1038/nri.2016.55
   Giaccone G, 2015, EUR J CANCER, V51, P2321, DOI 10.1016/j.ejca.2015.07.035
   González FE, 2014, IMMUNOLOGY, V142, P396, DOI 10.1111/imm.12264
   Guan X, 2022, NAT COMMUN, V13, DOI 10.1038/s41467-022-30543-w
   Guo Q, 2021, ACS NANO, V15, P13826, DOI 10.1021/acsnano.1c05613
   Hato L, 2024, CANCERS, V16, DOI 10.3390/cancers16050981
   Huang TX, 2022, GUT, V71, P333, DOI 10.1136/gutjnl-2020-322924
   Huang WW, 2020, ACTA BIOMATER, V108, P300, DOI 10.1016/j.actbio.2020.03.030
   Iwasaki A, 2015, NAT IMMUNOL, V16, P343, DOI 10.1038/ni.3123
   Jin ML, 2024, J NANOBIOTECHNOL, V22, DOI 10.1186/s12951-023-02273-8
   Kjellman P, 2015, FUTUR SCI OA, V1, DOI [10.4155/fso.15.60, 10.4155/FSO.15.60]
   Kursunel MA, 2016, CYTOKINE GROWTH F R, V31, P73, DOI 10.1016/j.cytogfr.2016.07.005
   Liu J, 2021, CELL MOL IMMUNOL, V18, P2461, DOI 10.1038/s41423-021-00726-4
   Liu N, 2023, ACS BIOMATER SCI ENG, V9, P5999, DOI 10.1021/acsbiomaterials.3c01154
   Liu ZX, 2024, ACS NANO, V18, P15557, DOI 10.1021/acsnano.4c00392
   Long Q, 2022, ADV DRUG DELIVER REV, V186, DOI 10.1016/j.addr.2022.114321
   Matsumoto A, 2020, BIOMATERIALS, V252, DOI 10.1016/j.biomaterials.2020.120112
   Mayoux M, 2020, SCI TRANSL MED, V12, DOI 10.1126/scitranslmed.aav7431
   Meiser P, 2023, CANCER CELL, V41, P1498, DOI 10.1016/j.ccell.2023.06.008
   Meng JL, 2022, ADV MATER, V34, DOI 10.1002/adma.202202168
   Möler I, 2008, J IMMUNOTHER, V31, P506, DOI 10.1097/CJI.0b013e318177d9e5
   Napolitani G, 2005, NAT IMMUNOL, V6, P769, DOI 10.1038/ni1223
   Nathanson SD, 2018, CLIN EXP METASTAS, V35, P443, DOI 10.1007/s10585-018-9902-1
   Ott PA, 2017, NATURE, V547, P217, DOI 10.1038/nature22991
   Palomares F, 2024, VACCINES-BASEL, V12, DOI 10.3390/vaccines12020165
   Palucka K, 2012, NAT REV CANCER, V12, P265, DOI 10.1038/nrc3258
   Reddy ST, 2007, NAT BIOTECHNOL, V25, P1159, DOI 10.1038/nbtl332
   Rini BI, 2016, LANCET ONCOL, V17, P1599, DOI 10.1016/S1470-2045(16)30408-9
   Roberts EW, 2016, CANCER CELL, V30, P324, DOI 10.1016/j.ccell.2016.06.003
   Najafabadi SAS, 2022, IMMUNOTHERAPY-UK, V14, P639, DOI 10.2217/imt-2022-0036
   Schudel A, 2019, NAT REV MATER, V4, P415, DOI 10.1038/s41578-019-0110-7
   Shima F, 2013, ACTA BIOMATER, V9, P8894, DOI 10.1016/j.actbio.2013.06.010
   Song HJ, 2019, THERANOSTICS, V9, P2299, DOI 10.7150/thno.30577
   Su T, 2023, BIOACT MATER, V26, P169, DOI 10.1016/j.bioactmat.2023.02.016
   Su T, 2022, ADV SCI, V9, DOI 10.1002/advs.202201895
   Tang L, 2023, ADV MATER, V35, DOI 10.1002/adma.202303835
   Tian L, 2017, NATURE, V544, P250, DOI 10.1038/nature21724
   Tom JK, 2019, TRENDS BIOTECHNOL, V37, P373, DOI 10.1016/j.tibtech.2018.10.004
   van der Burg SH, 2018, SEMIN IMMUNOL, V39, P119, DOI 10.1016/j.smim.2018.04.001
   Vermaelen K, 2019, FRONT IMMUNOL, V10, DOI 10.3389/fimmu.2019.00008
   Verneau J, 2020, SEMIN IMMUNOL, V48, DOI 10.1016/j.smim.2020.101410
   Wang JH, 2024, J NANOBIOTECHNOL, V22, DOI 10.1186/s12951-024-02619-w
   Wang SJ, 2017, INT J NANOMED, V12, P6813, DOI 10.2147/IJN.S143264
   Weyant KB, 2023, NAT COMMUN, V14, DOI 10.1038/s41467-023-36101-2
   Xu JB, 2023, ADV SCI, V10, DOI 10.1002/advs.202207017
   Yin XY, 2021, ANNU REV IMMUNOL, V39, P759, DOI 10.1146/annurev-immunol-101819-025146
   Zhang D, 2021, ADV SCI, V8, DOI 10.1002/advs.202003504
   Zhao X, 2022, NAT PROTOC, V17, P2240, DOI 10.1038/s41596-022-00713-7
   Zheng P, 2023, SMALL, V19, DOI 10.1002/smll.202302922
   Zhuang XT, 2016, J CONTROL RELEASE, V228, P26, DOI 10.1016/j.jconrel.2016.02.035
NR 62
TC 0
Z9 0
U1 5
U2 5
PU ELSEVIER SCI LTD
PI London
PA 125 London Wall, London, ENGLAND
SN 0142-9612
EI 1878-5905
J9 BIOMATERIALS
JI Biomaterials
PD JAN
PY 2026
VL 324
AR 123524
DI 10.1016/j.biomaterials.2025.123524
PG 19
WC Engineering, Biomedical; Materials Science, Biomaterials
WE Science Citation Index Expanded (SCI-EXPANDED)
SC Engineering; Materials Science
GA 4WX3C
UT WOS:001528610800002
PM 40617185
DA 2025-09-03
ER

PT J
AU Chanal, J
   Aubin, F
   Buffiere, I
   Perriere, C
   Bocquet, H
   Aubin, A
   Farcet, Y
   Ludmann, C
   Duboz, A
   Marco-Bonnet, J
   Maury, C
   Tremeau-Martinage, C
   Hubert-Asso, AM
   Coustou, D
   Heudes, AM
   Kemula, M
   Beylot-Barry, M
   Tetart, F
   Eche-Dejoie, A
   Duvochel, AM
   Baspeyras, M
   Penso-Assathiany, D
   Amici, JM
   Toussaint, H
   Neculaita, L
   Makhlouf, W
   Mboup, B
   Pizzi, N
   Jouis, V
   Vacher, Y
   Pretet, JL
   Vicaut, E
   Chosidow, O
AF Chanal, J.
   Aubin, F.
   Buffiere, I.
   Perriere, C.
   Bocquet, H.
   Aubin, A.
   Farcet, Y.
   Ludmann, C.
   Duboz, A.
   Marco-Bonnet, J.
   Maury, C.
   Tremeau-Martinage, C.
   Hubert-Asso, A-m.
   Coustou, D.
   Heudes, A-m.
   Kemula, M.
   Beylot-Barry, M.
   Tetart, F.
   Eche-Dejoie, A.
   Duvochel, A-m.
   Baspeyras, M.
   Penso-Assathiany, D.
   Amici, J. -m.
   Toussaint, H.
   Neculaita, L.
   Makhlouf, W.
   Mboup, B.
   Pizzi, N.
   Jouis, V.
   Vacher, Y.
   Pretet, J. -l.
   Vicaut, E.
   Chosidow, O.
TI A multicentre pragmatic randomized controlled trial comparing 50%
   salicylic acid, liquid nitrogen, 5% 5-fluorouracil cream, and 5%
   imiquimod cream in previously treated plantar warts. The VRAIE (VeRrues
   plAntaIres en villE) study
SO ANNALES DE DERMATOLOGIE ET DE VENEREOLOGIE
LA English
DT Article
DE Cutaneous warts; HPV; Topical treatment
ID PAPILLOMAVIRUS TYPES 1; PERSISTENCE
AB Background: Plantar warts are common among the general population. After failure of first-line treatment, they are challenging to treat. Objectives: To compare 4 second-line treatments - 50 % salicylic acid ointment (SA) under occlusion, liquid nitrogen, 5 % 5-fluorouracil (5-FU) cream under occlusion, and 5 % imiquimod cream - in terms of complete remission after 90 days. Methods: A multicentre, pragmatic, randomized, controlled trial. Screened patients with plantar warts were initially treated with a 5-week regimen of SA, followed by a 1-week washout period. Patients exhibiting treatment failure were randomly assigned to one of five treatments, with the allocation ratio fixed at 1:1:1:1:1. The fifth arm, treated with duct tape, was withdrawn during the study. We aimed to enrol 436 patients (109 in each treatment), but based on an anticipated response rate of 33 % in the pre-inclusion period, the target enrolment figure was increased to 660. An ancillary study (BIOVRAIE) was planned to analyse wart genotypes. The trial was registered on ClinicalTrials.gov (NCT 01059110). Results: A total of 358 patients (54 % of the target) were enrolled in the pre-inclusion period; 140 patients achieved complete remission during this period and 174 were included. Myrmecia warts constituted the most prevalent form of plantar warts (83.9 %), followed by mosaic warts (13.2 %) and a combination of both (2.8 %). Human papilloma virus (HPV) 27 and HPV1 infection were predominant (90 % and 84 %, respectively). At inclusion, 22 patients were assigned to the duct tape arm before its withdrawal, 41 to SA, 36 to cryotherapy, 33 to 5-FU, and 42 to imiquimod. On Day 90, 6 (20 %) patients in the SA group were in complete remission, as well as 3 (11 %) in the cryotherapy group, 1 (3.5 %) in the 5-FU group, 2 (6.6 %) in the imiquimod group. Conclusions: While the trial failed to enrol the planned number of patients, the study showed that no treatment had a substantial positive effect as second-line treatment of plantar warts.
C1 [Chanal, J.] Hop Cochin, Assistance Publ Hop Paris, Dermatol Dept, 123 Blvd Port Royal, F-75014 Paris, France.
   [Chanal, J.; Vicaut, E.] French Soc Dermatol, Soc Francaise Dermatol, Dermatol Infectiol & Sexually Transmitted Infect G, Grp Infectiol Dermatol & Infect Sexuellement Trans, Paris, France.
   [Aubin, F.] CHU Besancon, Dermatol Dept, Besancon, France.
   [Aubin, F.; Pretet, J. -l.] Besancon Hosp, Papillomavirus Natl Reference Ctr, F-25030 Besancon, France.
   [Aubin, F.] Univ Besancon, UMR 1098 RIGHT, Besancon, France.
   [Beylot-Barry, M.] CHU Bordeaux, Dept Dermatol, Hop St Andre, Bordeaux, France.
   [Tetart, F.] CHU Rouen, Hop Charles Nicolle, Dermatol Dept, Rouen, France.
   [Neculaita, L.; Makhlouf, W.; Mboup, B.; Pizzi, N.; Jouis, V.; Vicaut, E.] Assistance Publ Hop Paris, Unite Rech Clin, St Louis Lariboisiere Fernand Vidal, Paris, France.
   [Vacher, Y.] Assistance Publ Hop Paris, Direct Rech & Dev, Paris, France.
   [Chosidow, O.] Hop Univ Pitie Salpetriere, Assistance Publ Hop Paris, Creteil, France.
   [Chosidow, O.] Univ Paris Est, Creteil, France.
C3 Assistance Publique Hopitaux Paris (APHP); Universite Paris Cite;
   Hopital Universitaire Saint-Louis - APHP; Hopital Universitaire Cochin -
   APHP; Universite Marie et Louis Pasteur; CHU Besancon; Universite Marie
   et Louis Pasteur; CHU Bordeaux; Universite de Bordeaux; Universite de
   Rouen Normandie; CHU de Rouen; Assistance Publique Hopitaux Paris
   (APHP); Universite Paris Cite; Hopital Universitaire Saint-Louis - APHP;
   Assistance Publique Hopitaux Paris (APHP); Universite Paris Cite;
   Hopital Universitaire Saint-Louis - APHP; Assistance Publique Hopitaux
   Paris (APHP); Hopital Universitaire Pitie-Salpetriere - APHP; Universite
   Paris-Est-Creteil-Val-de-Marne (UPEC); Hopital Universitaire
   Henri-Mondor - APHP; Universite Paris Cite; Hopital Universitaire
   Saint-Louis - APHP; Universite Paris-Est-Creteil-Val-de-Marne (UPEC)
RP Chanal, J (corresponding author), Hop Cochin, Assistance Publ Hop Paris, Dermatol Dept, 123 Blvd Port Royal, F-75014 Paris, France.
EM johan.chanal@hotmail.fr
RI Prétet, Jean-Luc/B-2911-2012
FU Societe Francaise de Dermatologie (SFD); Meda-Pharma
FX Societe Francaise de Dermatologie (SFD) and Meda-Pharma provided
   financial support. Balleul-Biorga, Geneva, Switzerland; 3 M, Leiden, the
   Netherlands; Meda Pharma B.V., Solna, Sweden; and Tradiphar, Lille,
   France provided all treatments free of charge.
CR Aubin F, 2010, J AM ACAD DERMATOL, V62, P151, DOI 10.1016/j.jaad.2009.04.034
   Beliaeva T L, 1990, Vestn Dermatol Venerol, P55
   CHUANGSTEIN C, 1995, STAT MED, V14, P2509, DOI 10.1002/sim.4780142302
   Friedman PC, 2021, AM J CLIN DERMATOL, V22, P379, DOI 10.1007/s40257-020-00582-4
   Gibbs S, 2017, BRIT J DERMATOL, V177, P1154, DOI 10.1111/bjd.15977
   Hashmi F, 2017, BRIT J DERMATOL, V177, P1285, DOI 10.1111/bjd.15751
   Hogendoorn GK, 2018, BRIT J DERMATOL, V178, P253, DOI 10.1111/bjd.15758
   Johnson ML, 1978, US Dept Health Educ Welfare Pub, V1660, P1
   Keogh-Brown MR, 2007, BRIT J DERMATOL, V156, P687, DOI 10.1111/j.1365-2133.2007.07768.x
   Kwok CS, 2012, COCHRANE DB SYST REV, DOI 10.1002/14651858.CD001781.pub3
   MASSING AM, 1963, ARCH DERMATOL, V87, P306, DOI 10.1001/archderm.1963.01590150022004
   McCormick A., 1995, MORBIDITY STAT GEN P
   Micali G, 2011, J AM ACAD DERMATOL, V64, P1135, DOI 10.1016/j.jaad.2010.03.010
   Nofal A, 2020, J AM ACAD DERMATOL, V82, P94, DOI 10.1016/j.jaad.2019.07.070
   Penso-Assathiany D, 2013, J AM ACAD DERMATOL, V68, P185, DOI 10.1016/j.jaad.2012.07.011
   Pham CT, 2020, J AM ACAD DERMATOL, V82, P202, DOI 10.1016/j.jaad.2019.04.067
   Rijsbergen M, 2019, BRIT J DERMATOL, V180, P1058, DOI 10.1111/bjd.17583
   Sparreboom EE, 2014, BRIT J DERMATOL, V171, P1270, DOI 10.1111/bjd.13099
   Sterling JC, 2010, Rook's textbook of dermatology, P1
   Thomas KS, 2010, TRIALS, V11, DOI 10.1186/1745-6215-11-22
   Venugopal SS, 2010, ARCH DERMATOL, V146, P475, DOI 10.1001/archdermatol.2010.71
   Wenner R, 2007, ARCH DERMATOL, V143, P309, DOI 10.1001/archderm.143.3.309
NR 22
TC 0
Z9 0
U1 1
U2 1
PU MASSON EDITEUR
PI MOULINEAUX CEDEX 9
PA 21 STREET CAMILLE DESMOULINS, ISSY, 92789 MOULINEAUX CEDEX 9, FRANCE
SN 0151-9638
EI 2214-5451
J9 ANN DERMATOL VENER
JI Ann. Dermatol. Venereol.
PD SEP
PY 2025
VL 152
IS 3
AR 103406
DI 10.1016/j.annder.2025.103406
EA SEP 2025
PG 6
WC Dermatology
WE Science Citation Index Expanded (SCI-EXPANDED)
SC Dermatology
GA 5SI7R
UT WOS:001543175900001
PM 40743833
OA hybrid
DA 2025-09-03
ER

PT J
AU Khan, AA
   Chaudhary, AA
   Singh, H
   Baig, MS
AF Khan, A. A.
   Chaudhary, Anis Ahmad
   Singh, HariOm
   Baig, Mirza S.
TI Probiotics integrated to cancer vaccines and their potential for cancer
   management
SO MICROBIAL PATHOGENESIS
LA English
DT Article
DE Probiotics; Immunotherapy; Therapeutic vaccine; Cancer antigen; Cancer
   vaccine
ID GUT; RESPONSES; MUCOSAL; IMMUNOGENICITY; IMMUNOTHERAPY; VACCINATION;
   SAFETY; TRIAL; MICE
AB Probiotics are beneficial microorganisms involved in providing valuable effects under several ailments. The beneficial potential of probiotics in cancer prevention and management is already reviewed in a number of studies. However, recent trends are indicating immense potential of probiotics in cancer immunotherapy for prevention and management of cancer. Cancer vaccine is an emerging field and getting substantial scientific interest due to its potential. Cancer vaccines are primarily categorized into preventive and therapeutic cancer vaccines. Preventive cancer vaccine against HPV has shown remarkable influence in the reduction of HPV associated cancer, similarly, vaccine against HBV is also an important breakthrough in cancer management. In contract, therapeutic cancer vaccines are still undergoing through development and face several challenges for eliciting required immune response. Probiotics are important element, with immunomodulatory activity. Recent researches are focusing on using probiotics with cancer vaccine in order to improve their efficacy. The current article tries to focus on this emerging field where integration of probiotics with cancer vaccine may offer valuable effects on cancer immunotherapy. The development of cancer vaccine using probiotics is effective strategy but needs careful considerations for such patients.
C1 [Khan, A. A.; Singh, HariOm] ICMR Natl Inst Translat Virol & AIDS Res, ICMR Natl AIDS Res Inst, Pune, India.
   [Khan, A. A.; Singh, HariOm] Acad Sci & Innovat Res AcSIR, New Delhi, National Capita, India.
   [Chaudhary, Anis Ahmad] Imam Mohammad Ibn Saud Islamic Univ IMSIU, Coll Sci, Dept Biol, Riyadh, Saudi Arabia.
   [Baig, Mirza S.] Indian Inst Technol Indore IITI, Dept Biosci & Biomed Engn, Indore, India.
C3 Indian Council of Medical Research (ICMR); ICMR - National AIDS Research
   Institute (NARI); Academy of Scientific & Innovative Research (AcSIR);
   Imam Mohammad Ibn Saud Islamic University (IMSIU); Indian Institute of
   Technology System (IIT System); Indian Institute of Technology (IIT) -
   Indore
RP Khan, AA (corresponding author), ICMR NITVAR, Pune, India.
EM abdularifkhan@gmail.com
RI Chaudhary, Anis/ABH-2548-2021
CR Abavisani M, 2024, J AGR FOOD RES, V16, DOI 10.1016/j.jafr.2024.101189
   Adejumo SA, 2023, OBM Genetics, V07, P1, DOI [10.21926/obm.genet.2304206, 10.21926/obm.genet.2304206, DOI 10.21926/OBM.GENET.2304206]
   Alqazlan N, 2021, VIRAL IMMUNOL, V34, P86, DOI 10.1089/vim.2020.0209
   Apostólico JD, 2016, J IMMUNOL RES, V2016, DOI 10.1155/2016/1459394
   Bartlett DL, 2013, MOL CANCER, V12, DOI 10.1186/1476-4598-12-103
   Bavananthasivam J, 2021, VACCINE, V39, P2424, DOI 10.1016/j.vaccine.2021.03.046
   Bedada TL, 2020, BIOMED PHARMACOTHER, V129, DOI 10.1016/j.biopha.2020.110409
   Boge T, 2009, VACCINE, V27, P5677, DOI 10.1016/j.vaccine.2009.06.094
   Carbone C, 2019, MEDIAT INFLAMM, V2019, DOI 10.1155/2019/7652014
   Chen ZX, 2024, ADV SCI, V11, DOI 10.1002/advs.202305081
   Cho HJ, 2007, VACCINE, V25, P8049, DOI 10.1016/j.vaccine.2007.09.024
   Duport C, 2019, TOXINS, V11, DOI 10.3390/toxins11100576
   Rad HF, 2024, BIOMEDICINES, V12, DOI 10.3390/biomedicines12122776
   Fruchart C, 1997, EUR J CLIN MICROBIOL, V16, P681, DOI 10.1007/BF01708560
   Galdeano CM, 2004, J APPL MICROBIOL, V97, P673, DOI 10.1111/j.1365-2672.2004.02353.x
   Georgiou K, 2021, INT J MOL SCI, V22, DOI 10.3390/ijms221910429
   Gharajalar SN, 2020, COMP IMMUNOL MICROB, V72, DOI 10.1016/j.cimid.2020.101520
   Glaviano A, 2025, J HEMATOL ONCOL, V18, DOI 10.1186/s13045-024-01634-6
   Gopalakrishnan V, 2018, SCIENCE, V359, P97, DOI 10.1126/science.aan4236
   Goubet AG, 2018, CR BIOL, V341, P284, DOI 10.1016/j.crvi.2018.03.004
   Gray A, 2008, IMMUNOL REV, V222, P316, DOI 10.1111/j.1600-065X.2008.00605.x
   Hill C, 2014, NAT REV GASTRO HEPAT, V11, P506, DOI 10.1038/nrgastro.2014.66
   Hooper LV, 2010, NAT REV IMMUNOL, V10, P159, DOI 10.1038/nri2710
   HOOVER HC, 1985, CANCER, V55, P1236, DOI 10.1002/1097-0142(19850315)55:6<1236::AID-CNCR2820550616>3.0.CO;2-#
   ISOLAURI E, 1995, VACCINE, V13, P310, DOI 10.1016/0264-410X(95)93319-5
   Jiang SM, 2024, GUT MICROBES, V16, DOI 10.1080/19490976.2024.2341717
   Jing N, 2023, FRONT IMMUNOL, V14, DOI 10.3389/fimmu.2023.1195075
   Karati D, 2024, CURR MOL PHARMACOL, V17, DOI 10.2174/0118761429273223231124072223
   Khani Soghra, 2012, Inflammation & Allergy Drug Targets, V11, P79
   Kukkonen K, 2006, PEDIAT ALLERG IMM-UK, V17, P416, DOI 10.1111/j.1399-3038.2006.00420.x
   Kumar M, 2010, INT J FOOD SCI NUTR, V61, P473, DOI 10.3109/09637480903455971
   Kwok M, 2021, BLOOD CANCER DISCOV, V2, P13, DOI 10.1158/2643-3230.BCD-20-0205
   Lee JE, 2020, VET RES, V51, DOI 10.1186/s13567-020-00788-8
   Lin AQ, 2025, GUT MICROBES, V17, DOI 10.1080/19490976.2025.2452277
   Liu J, 2022, J HEMATOL ONCOL, V15, DOI 10.1186/s13045-022-01247-x
   Liu LY, 2023, IMETA, V2, DOI 10.1002/imt2.130
   Galdeano CM, 2019, ANN NUTR METAB, V74, P115, DOI 10.1159/000496426
   Manohar SM, 2024, CURR MOL PHARMACOL, V17, DOI 10.2174/1874467217666230908111754
   Mazziotta C, 2023, CELLS-BASEL, V12, DOI 10.3390/cells12010184
   McCarthy Edward F, 2006, Iowa Orthop J, V26, P154
   Mego M, 2013, COMPLEMENT THER MED, V21, P712, DOI 10.1016/j.ctim.2013.08.018
   Mohseni AH, 2020, MOL CANCER THER, V19, P717, DOI 10.1158/1535-7163.MCT-19-0375
   MSKCC, 2024, Cancer Vaccines: the Types, How They Work, and Which Cancers They Treat
   Niknami M, 2024, LANGENBECK ARCH SURG, V409, DOI [10.3322/caac.21834, 10.1007/s00423-024-03537-z, 10.1186/s12859-018-2419-4, 10.1016/j.rineng.2025.104079]
   Olivares M, 2007, NUTRITION, V23, P254, DOI 10.1016/j.nut.2007.01.004
   Ouyang J, 2020, FRONT IMMUNOL, V11, DOI 10.3389/fimmu.2020.00645
   Parreno V, 2022, VACCINES-BASEL, V10, DOI 10.3390/vaccines10091529
   Peng SK, 2024, MOL CANCER, V23, DOI 10.1186/s12943-024-01972-6
   Peng Z, 2020, CANCER IMMUNOL RES, V8, P1251, DOI 10.1158/2326-6066.CIR-19-1014
   Peroni DG, 2021, VACCINES-BASEL, V9, DOI 10.3390/vaccines9080811
   Potebnia H P, 2006, Mikrobiol Z, V68, P51
   Rossi M, 2011, NUTRIENTS, V3, P118, DOI 10.3390/nu3010118
   Routy B, 2018, NAT REV CLIN ONCOL, V15, P382, DOI 10.1038/s41571-018-0006-2
   Salminen S, 1998, INT J FOOD MICROBIOL, V44, P93, DOI 10.1016/S0168-1605(98)00128-7
   Saxena M, 2021, NAT REV CANCER, V21, P360, DOI 10.1038/s41568-021-00346-0
   Sayour EJ, 2017, J IMMUNOL RES, V2017, DOI 10.1155/2017/3145742
   Slizewska K, 2021, CANCERS, V13, DOI 10.3390/cancers13010020
   Song P, 2020, THORAC CANCER, V11, P1621, DOI 10.1111/1759-7714.13442
   Stoeker L, 2011, CLIN VACCINE IMMUNOL, V18, P1834, DOI 10.1128/CVI.05277-11
   Taghinezhad-S S, 2019, MOL THER-METH CLIN D, V15, P40, DOI 10.1016/j.omtm.2019.08.005
   Taverniti V, 2011, GENES NUTR, V6, P261, DOI 10.1007/s12263-011-0218-x
   Ueki H, 2023, SCI REP-UK, V13, DOI 10.1038/s41598-023-37234-6
   van Hemert S, 2010, BMC MICROBIOL, V10, DOI 10.1186/1471-2180-10-293
   VANDERBRUGGEN P, 1991, SCIENCE, V254, P1643, DOI 10.1126/science.1840703
   Vétizou M, 2015, SCIENCE, V350, P1079, DOI 10.1126/science.aad1329
   Vitetta L, 2017, VACCINES-BASEL, V5, DOI 10.3390/vaccines5040050
   Wang HF, 2016, BMC MICROBIOL, V16, DOI 10.1186/s12866-016-0727-2
   Ward EM, 2017, CA-CANCER J CLIN, V67, P399, DOI 10.3322/caac.21407
   WGO, 2017, World Gastroenterology Organisation global guidelines-Probiotics and prebiotics
   Xu JQ, 2021, FRONT NUTR, V8, DOI 10.3389/fnut.2021.789242
   Xu XX, 2023, ISCIENCE, V26, DOI 10.1016/j.isci.2023.107167
   Yan F, 2011, J CLIN INVEST, V121, P2242, DOI 10.1172/JCI44031
   Zhao TM, 2023, SIGNAL TRANSDUCT TAR, V8, DOI 10.1038/s41392-023-01557-7
   Zhao Y, 2021, J CANCER RES CLIN, V147, P2177, DOI 10.1007/s00432-021-03644-0
   Zheng YJ, 2020, GUT MICROBES, V11, DOI 10.1080/19490976.2020.1737487
   Zhu JM, 2022, NAT COMMUN, V13, DOI 10.1038/s41467-022-35130-7
   Zimmermann P, 2018, VACCINE, V36, P207, DOI 10.1016/j.vaccine.2017.08.069
   Zmora N, 2018, CELL, V174, P1388, DOI 10.1016/j.cell.2018.08.041
NR 78
TC 0
Z9 0
U1 1
U2 1
PU ACADEMIC PRESS LTD- ELSEVIER SCIENCE LTD
PI LONDON
PA 24-28 OVAL RD, LONDON NW1 7DX, ENGLAND
SN 0882-4010
EI 1096-1208
J9 MICROB PATHOGENESIS
JI Microb. Pathog.
PD SEP
PY 2025
VL 206
AR 107742
DI 10.1016/j.micpath.2025.107742
PG 9
WC Immunology; Microbiology
WE Science Citation Index Expanded (SCI-EXPANDED)
SC Immunology; Microbiology
GA 3OZ7Q
UT WOS:001505579100003
PM 40441392
DA 2025-09-03
ER

PT J
AU Yan, WJ
   Ding, B
   Yu, BJ
   Jin, H
   Zhang, X
   Zhang, GY
   Zhang, Y
   Liu, HH
   Lu, YR
   Zheng, Y
   Zhang, C
   Ding, X
   Dai, QG
   Li, XT
   Zhang, H
   Wang, SZ
AF Yan, Wenjing
   Ding, Bo
   Yu, Bingjia
   Jin, Hua
   Zhang, Xing
   Zhang, Guiyuan
   Zhang, Yan
   Liu, Haohan
   Lu, Yiran
   Zheng, Yun
   Zhang, Cong
   Ding, Xin
   Dai, Qigang
   Li, Xiuting
   Zhang, Hao
   Wang, Shizhi
TI The Multiomics Landscape of Plasma-Derived Small Extracellular Vesicles
   during the Development of HPV+ Cervical Cancer
SO JOURNAL OF PROTEOME RESEARCH
LA English
DT Article; Early Access
DE extracellular vesicle; human papillomavirus; cervical cancer;
   proteomics; transcriptomics
ID PROTEINS; RESISTANCE; EXPRESSION; EXOSOMES
AB The transition from HPV infection to cervical cancer (CC) remains unclear, especially concerning small extracellular vesicles (sEVs). We analyzed plasma-sEVs from HPV-negative individuals (HPVN-sEVs), HPV-positive individuals (HPVP-sEVs), and HPV-positive CC patients (HPVC-sEVs) via proteomics (n = 5/5/9) and transcriptomics (n = 3/3/4). Multiomics revealed HPVP-sEVs harbor antiviral and pro-inflammatory signals early in infection, whereas HPVC-sEVs shift toward immunosuppression to sustain persistent infection. Specifically, IFITM2-an antiviral gene-was markedly enriched in HPVP-sEVs versus HPVN-sEVs (P < 0.001) and HPVC-sEVs (P = 0.014). Both HPVP-sEVs (P = 0.004) and HPVC-sEVs (P < 0.001) suppressed M2 macrophages, with HPVC-sEVs further reducing IL-6 (HPVN-sEVs, P = 0.005; HPVP-sEVs, P = 0.015). Notably, IFITM2 mRNA and protein levels in plasma-sEVs distinguished HPVP from HPVC patients, showing superior diagnostic accuracy (AUC = 0.833 and 0.822, respectively) over CA-125. These findings underscore sEVs' dynamic role in HPV-driven carcinogenesis and their potential as noninvasive biomarkers for CC diagnosis.
C1 [Yan, Wenjing] Shandong Second Med Univ, Sch Publ Hlth, Weifang 261000, Peoples R China.
   [Yan, Wenjing; Zhang, Xing; Liu, Haohan; Lu, Yiran; Zheng, Yun; Zhang, Cong; Ding, Xin; Wang, Shizhi] Southeast Univ, Sch Publ Hlth, Key Lab Environm Med & Engn, Minist Educ, Nanjing 210009, Peoples R China.
   [Ding, Bo] Southeast Univ, Zhongda Hosp, Sch Med, Dept Gynecol & Obstet, Nanjing 210009, Peoples R China.
   [Yu, Bingjia; Li, Xiuting] Jiangsu Hlth Vocat Coll, Sch Hlth Management & Basic Sci, Nanjing 211899, Peoples R China.
   [Jin, Hua] Nantong Univ, Nantong Tumor Hosp, Clin Lab, Affiliated Tumor Hosp, Nantong 226361, Peoples R China.
   [Zhang, Guiyuan] Southeast Univ, Sch Biol Sci & Med Engn, Nanjing 210096, Peoples R China.
   [Zhang, Yan] Shihezi Univ, Sch Med, Shihezi 832003, Xinjiang, Peoples R China.
   [Dai, Qigang] Jiangsu Prov Ctr Dis Control & Prevent, Nanjing 210009, Peoples R China.
   [Zhang, Hao] Nanjing Univ, Jinling Hosp, Dept Crit Care Med, Med Sch, Nanjing 210002, Jiangsu, Peoples R China.
C3 Shandong Second Medical University; Southeast University - China;
   Southeast University - China; Nantong University; Southeast University -
   China; Shihezi University; Jiangsu Provincial Center for Disease Control
   & Prevention; Nanjing University
RP Wang, SZ (corresponding author), Southeast Univ, Sch Publ Hlth, Key Lab Environm Med & Engn, Minist Educ, Nanjing 210009, Peoples R China.; Li, XT (corresponding author), Jiangsu Hlth Vocat Coll, Sch Hlth Management & Basic Sci, Nanjing 211899, Peoples R China.; Zhang, H (corresponding author), Nanjing Univ, Jinling Hosp, Dept Crit Care Med, Med Sch, Nanjing 210002, Jiangsu, Peoples R China.
EM xiutingli2016@yeah.net; zhanghaohao@seu.edu.cn;
   shizhiwang2009@seu.edu.cn
FU Natural Science Foundation of China [81872684]; Natural Science
   Foundation of Jiangsu Province [BK20241102]; Postdoctoral Fellowship
   Project of Jinling Hospital, Affiliated Hospital of Medical School,
   Nanjing University [97391]; Yangzhou Basic Research Programme (Joint
   Special Project) Key Projects in Health and Wellness Category
   [2024-1-07]; Opening Foundation of Jiangsu Provincial Health Development
   Research Center [JSHD202305]; Jiangsu Province Capability Improvement
   Project through Science, Technology and Education [ZDXYS202210]; Major
   Project of Jiangsu Health Vocational College [JKA202202, JKD202405];
   Research Project from Nantong Commission of Health [MS2023061];
   Postgraduate Research & Practice Innovation Program of Jiangsu Province
   [KYCX24_0489]
FX This work was supported by Natural Science Foundation of China
   (81872684), Natural Science Foundation of Jiangsu Province (BK20241102),
   Postdoctoral Fellowship Project of Jinling Hospital, Affiliated Hospital
   of Medical School, Nanjing University (97391), Yangzhou Basic Research
   Programme (Joint Special Project) Key Projects in Health and Wellness
   Category (2024-1-07), Opening Foundation of Jiangsu Provincial Health
   Development Research Center (JSHD202305), Jiangsu Province Capability
   Improvement Project through Science, Technology and Education
   (ZDXYS202210), Major Project of Jiangsu Health Vocational College
   (JKA202202 & JKD202405), Research Project from Nantong Commission of
   Health (MS2023061), Postgraduate Research & Practice Innovation Program
   of Jiangsu Province (KYCX24_0489).
CR Salama SA, 2023, FRONT ENDOCRINOL, V14, DOI 10.3389/fendo.2023.1119227
   Acevedo-Sánchez V, 2023, VIRUSES-BASEL, V15, DOI 10.3390/v15030702
   Acevedo-Sánchez V, 2021, MEMBRANES-BASEL, V11, DOI 10.3390/membranes11060453
   Alenquer M, 2015, VIRUSES-BASEL, V7, P5066, DOI 10.3390/v7092862
   Altan-Bonnet N, 2016, CURR OPIN MICROBIOL, V32, P77, DOI 10.1016/j.mib.2016.05.004
   Bailey CC, 2014, ANNU REV VIROL, V1, P261, DOI 10.1146/annurev-virology-031413-085537
   Bhat A, 2022, BMC CANCER, V22, DOI 10.1186/s12885-022-09262-4
   Bozzo CP, 2021, NAT COMMUN, V12, DOI 10.1038/s41467-021-24817-y
   Brass AL, 2009, CELL, V139, P1243, DOI 10.1016/j.cell.2009.12.017
   Bray F, 2024, CA-CANCER J CLIN, V74, P229, DOI DOI 10.3322/caac.21834
   Cao JL, 2024, CLIN TRANSL MED, V14, DOI 10.1002/ctm2.1645
   Cho O, 2021, BIOMOLECULES, V11, DOI 10.3390/biom11111691
   Cohen PA, 2019, LANCET, V393, P169, DOI 10.1016/S0140-6736(18)32470-X
   Costa-Silva B, 2015, NAT CELL BIOL, V17, P816, DOI 10.1038/ncb3169
   Dai J, 2020, SIGNAL TRANSDUCT TAR, V5, DOI 10.1038/s41392-020-00261-0
   Foster TL, 2016, CELL HOST MICROBE, V20, P429, DOI 10.1016/j.chom.2016.08.006
   Gameiro SF, 2023, J CLIN MED, V12, DOI 10.3390/jcm12175668
   Ge WY, 2023, CANCER LETT, V558, DOI 10.1016/j.canlet.2023.216095
   Gomez-Herranz M, 2023, J BIOL CHEM, V299, DOI 10.1016/j.jbc.2022.102741
   Honegger A, 2015, PLOS PATHOG, V11, DOI 10.1371/journal.ppat.1004712
   Honegger A, 2013, INT J CANCER, V133, P1631, DOI 10.1002/ijc.28164
   Jang SC, 2019, J EXTRACELL VESICLES, V8, DOI 10.1080/20013078.2019.1635420
   Jensen C, 2020, FRONT MOL BIOSCI, V7, DOI 10.3389/fmolb.2020.00033
   Laniewski P, 2020, NAT REV UROL, V17, P232, DOI 10.1038/s41585-020-0286-z
   Li SR, 2021, J EXTRACELL VESICLES, V10, DOI 10.1002/jev2.12175
   Li YY, 2024, NPJ PARKINSONS DIS, V10, DOI 10.1038/s41531-023-00628-4
   Liu YF, 2025, J PROTEOME RES, V24, P3689, DOI 10.1021/acs.jproteome.5c00357
   Mata-Rocha M, 2020, ENFERM INFEC MICR CL, V38, P159, DOI [10.1016/j.eimc.2019.06.011, 10.1016/j.eime.2019.06.011]
   Molina MA, 2024, TRENDS MOL MED, V30, P890, DOI 10.1016/j.molmed.2024.05.009
   Moody CA, 2017, VIRUSES-BASEL, V9, DOI 10.3390/v9090261
   Mudhasani R, 2013, J VIROL, V87, P8451, DOI 10.1128/JVI.03382-12
   Nahand JS, 2020, INT J CANCER, V146, P305, DOI 10.1002/ijc.32688
   Navin N, 2011, NATURE, V472, P90, DOI 10.1038/nature09807
   Qiu JJ, 2020, J EXP CLIN CANC RES, V39, DOI 10.1186/s13046-020-01745-1
   Ranjit S, 2020, VIRUSES-BASEL, V12, DOI 10.3390/v12020239
   Si CH, 2024, FRONT ONCOL, V14, DOI 10.3389/fonc.2024.1382398
   Skog J, 2008, NAT CELL BIOL, V10, P1470, DOI 10.1038/ncb1800
   Song JY, 2008, INT J GYNECOL CANCER, V18, P1051, DOI 10.1111/j.1525-1438.2007.01164.x
   Stone ML, 2024, NAT IMMUNOL, V25, DOI 10.1038/s41590-024-01820-1
   Tong FJ, 2020, SCI REP-UK, V10, DOI 10.1038/s41598-020-76623-z
   Viveros-Carreno D, 2023, INT J GYNECOL CANCER, V33, P394, DOI 10.1136/ijgc-2022-003703
   Wang XQ, 2024, CLIN TRANSL MED, V14, DOI 10.1002/ctm2.1624
   Ward DG, 2008, WORLD J GASTROENTERO, V14, P1339, DOI 10.3748/wjg.14.1339
   Yan WJ, 2024, ADV HEALTHC MATER, V13, DOI 10.1002/adhm.202303510
   Yang M, 2024, CHEM ENG J, V479, DOI 10.1016/j.cej.2023.147421
   Yu W, 2021, ANN ONCOL, V32, P466, DOI 10.1016/j.annonc.2021.01.074
   Yuan Y, 2021, CANCER LETT, V497, P243, DOI 10.1016/j.canlet.2020.10.034
   Zhang H, 2024, J CONTROL RELEASE, V369, P493, DOI 10.1016/j.jconrel.2024.04.009
   Zhang SP, 2014, CELL SIGNAL, V26, P2539, DOI 10.1016/j.cellsig.2014.07.029
   Zhang X, 2024, J EXP CLIN CANC RES, V43, DOI 10.1186/s13046-024-03229-y
   Zhang X, 2024, J HAZARD MATER, V471, DOI 10.1016/j.jhazmat.2024.134371
   Zheng MY, 2019, MOL CANCER, V18, DOI 10.1186/s12943-019-0999-x
   Zhou CF, 2021, MOL THER, V29, P1512, DOI 10.1016/j.ymthe.2020.12.034
   Zhou LY, 2022, NAT COMMUN, V13, DOI 10.1038/s41467-022-30190-1
NR 54
TC 0
Z9 0
U1 0
U2 0
PU AMER CHEMICAL SOC
PI WASHINGTON
PA 1155 16TH ST, NW, WASHINGTON, DC 20036 USA
SN 1535-3893
EI 1535-3907
J9 J PROTEOME RES
JI J. Proteome Res.
PD 2025 AUG 20
PY 2025
DI 10.1021/acs.jproteome.5c00304
EA AUG 2025
PG 13
WC Biochemical Research Methods
WE Science Citation Index Expanded (SCI-EXPANDED)
SC Biochemistry & Molecular Biology
GA 6JK9Y
UT WOS:001554800000001
DA 2025-09-03
ER

PT J
AU Xu, YC
   Yan, XY
   Zhang, FR
   Li, QF
   Wei, T
   Xiao, ZS
   Chai, Y
   Wang, CJ
   Liu, Z
AF Xu, Yuchun
   Yan, Xiaoying
   Zhang, Fengrui
   Li, Qiaofeng
   Wei, Ting
   Xiao, Zhisheng
   Chai, Yu
   Wang, Chunjie
   Liu, Zhuang
TI Intranasal Delivery of HPV Therapeutic Vaccines for Enhanced Mucosal
   Immunization and Anti-Tumor Immunity
SO ACS NANO
LA English
DT Article
DE intranasal delivery; HPV mucosal vaccine; chitosannanoparticles;
   peptide-based vaccines; cervicalcancer; oropharyngeal cancer
ID HUMAN-PAPILLOMAVIRUS; CERVICAL-CANCER; NASAL; VACCINATION; ACTIVATION;
   RESPONSES; PEPTIDE; ROUTE; CELLS
AB Persistent infection with high-risk human papillomavirus (HPV) is widely acknowledged as the leading cause of cervical, oral, and other malignant cancers. Currently approved HPV vaccines are prophylactic and show no significant therapeutic effect on pre-existing infections or lesions. Considering the important role of mucosal vaccines in inducing localized immune responses against mucosal cancer, in this work, we developed salcaprozate-modified chitosan (SCS) for intranasal delivery of the HPV vaccine. We found that SCS can self-assemble with the E749-57 (RAHYNIVTF) and the immune adjuvant CpG to form nanoparticles, enabling penetration through the nasal mucosal barrier. This nanovaccine not only showed potent antitumor efficacy in subcutaneous tumor models but also induced stronger antigen-specific mucosal immune responses and systemic cellular immunity in oropharyngeal cancers and cervical cancer models, compared to traditional intramuscular injection. Therefore, our work presents a noninvasive carrier for effective intranasal delivery of nanovaccines, showing advantages in triggering more potent mucosal immunity while presenting enhanced patient compliance.
C1 [Xu, Yuchun; Yan, Xiaoying; Li, Qiaofeng; Xiao, Zhisheng; Wang, Chunjie; Liu, Zhuang] Soochow Univ, Inst Funct Nano & Soft Mat FUNSOM, Collaborat Innovat Ctr Suzhou Nano Sci & Technol, Jiangsu Key Lab Carbon Based Funct Mat & Devices, Suzhou 215123, Jiangsu, Peoples R China.
   [Zhang, Fengrui] Soochow Univ, Coll Nanosci & Technol, Suzhou 215213, Peoples R China.
   [Wei, Ting; Chai, Yu; Liu, Zhuang] Suzhou InnoBM Pharmaceut Co Ltd, Suzhou 215123, Jiangsu, Peoples R China.
C3 Soochow University - China; Soochow University - China
RP Liu, Z (corresponding author), Soochow Univ, Inst Funct Nano & Soft Mat FUNSOM, Collaborat Innovat Ctr Suzhou Nano Sci & Technol, Jiangsu Key Lab Carbon Based Funct Mat & Devices, Suzhou 215123, Jiangsu, Peoples R China.; Liu, Z (corresponding author), Suzhou InnoBM Pharmaceut Co Ltd, Suzhou 215123, Jiangsu, Peoples R China.
EM zliu@suda.edu.cn
FU National Natural Science Foundation of China [T2321005, 52032008];
   National Center of Technology Innovation for Biopharmaceuticals
   [NCTIB2022HS01011]; Jiangsu Key R&D Program (Social Development) Project
   [BE2023698]; Collaborative Innovation Center of Suzhou Nano Science and
   Technology; The 111 Program from the Ministry of Education of China; New
   Cornerstone Science Foundation through the XPLORER PRIZE
FX This article was partially supported by the National Natural Science
   Foundation of China (T2321005, 52032008), the National Center of
   Technology Innovation for Biopharmaceuticals (NCTIB2022HS01011), Jiangsu
   Key R&D Program (Social Development) Project (BE2023698), Collaborative
   Innovation Center of Suzhou Nano Science and Technology, and the 111
   Program from the Ministry of Education of China. Z.L. acknowledges the
   support from the New Cornerstone Science Foundation through the XPLORER
   PRIZE.
CR Banchereau J, 1998, NATURE, V392, P245, DOI 10.1038/32588
   Barber-Axthelm IM, 2021, J IMMUNOL, V207, P735, DOI 10.4049/jimmunol.2001299
   Brinkman JA, 2005, EUR J GYNAECOL ONCOL, V26, P129
   Bucheit JD, 2020, DIABETES TECHNOL THE, V22, P10, DOI 10.1089/dia.2019.0185
   Casettari L, 2014, J CONTROL RELEASE, V190, P189, DOI 10.1016/j.jconrel.2014.05.003
   Chabeda A, 2018, PAPILLOMAVIRUS RES, V5, P46, DOI 10.1016/j.pvr.2017.12.006
   Cheng LQ, 2020, VACCINES-BASEL, V8, DOI 10.3390/vaccines8030391
   Cibrián D, 2017, EUR J IMMUNOL, V47, P946, DOI 10.1002/eji.201646837
   Cullen SP, 2010, CELL DEATH DIFFER, V17, P616, DOI 10.1038/cdd.2009.206
   da Silva JR, 2023, SCI TRANSL MED, V15, DOI 10.1126/scitranslmed.abn3464
   de Sanjosé S, 2014, PRESSE MED, V43, pE423, DOI 10.1016/j.lpm.2014.10.001
   Fan WW, 2016, DRUG DISCOV TODAY, V21, P856, DOI 10.1016/j.drudis.2016.04.007
   Francia V, 2019, NANOMEDICINE-UK, V14, P1533, DOI 10.2217/nnm-2018-0446
   Gocher AM, 2022, NAT REV IMMUNOL, V22, P158, DOI 10.1038/s41577-021-00566-3
   Hameed SA, 2022, NPJ VACCINES, V7, DOI 10.1038/s41541-022-00485-x
   Hartwell BL, 2022, SCI TRANSL MED, V14, DOI 10.1126/scitranslmed.abn1413
   Hossain DMS, 2018, J CLIN INVEST, V128, P644, DOI 10.1172/JCI94586
   Jacobson K, 2007, NAT CELL BIOL, V9, P7, DOI 10.1038/ncb0107-7
   Kawana K, 2001, VACCINE, V19, P1496, DOI 10.1016/S0264-410X(00)00367-4
   Kehagia E, 2023, VACCINE, V41, P3589, DOI 10.1016/j.vaccine.2023.05.011
   Khader SA, 2009, MUCOSAL IMMUNOL, V2, P403, DOI 10.1038/mi.2009.100
   Lavelle EC, 2022, NAT REV IMMUNOL, V22, P236, DOI 10.1038/s41577-021-00583-2
   Li J, 2002, P NATL ACAD SCI USA, V99, P16232, DOI 10.1073/pnas.192581299
   Li SJ, 2020, NANOSCALE, V12, P3076, DOI 10.1039/c9nr10334a
   Ling J, 2024, MOL PHARMACEUT, V22, P459, DOI 10.1021/acs.molpharmaceut.4c01061
   Liu M, 2015, ASIAN J PHARM SCI, V10, P275, DOI 10.1016/j.ajps.2014.12.007
   Macedo R, 2016, ONCOIMMUNOLOGY, V5, DOI 10.1080/2162402X.2016.1164363
   Malagón T, 2024, NAT REV CLIN ONCOL, V21, P522, DOI 10.1038/s41571-024-00904-z
   Mann JF, 2009, RETROVIROLOGY, V6, DOI 10.1186/1742-4690-6-S3-P154
   Manuri PR, 2007, VACCINE, V25, P3302, DOI 10.1016/j.vaccine.2007.01.010
   Nizard M, 2017, NAT COMMUN, V8, DOI 10.1038/ncomms15221
   Ostroumov D, 2018, CELL MOL LIFE SCI, V75, P689, DOI 10.1007/s00018-017-2686-7
   Peng SF, 2011, BIOMATERIALS, V32, P239, DOI 10.1016/j.biomaterials.2010.08.081
   Rennick JJ, 2021, NAT NANOTECHNOL, V16, P266, DOI 10.1038/s41565-021-00858-8
   Rotrosen E, 2023, NAT REV IMMUNOL, V23, P655, DOI 10.1038/s41577-023-00853-1
   Sabatini ME, 2020, BRIT J CANCER, V122, P306, DOI 10.1038/s41416-019-0602-7
   Sahay G, 2010, J CONTROL RELEASE, V145, P182, DOI 10.1016/j.jconrel.2010.01.036
   Salmon H, 2016, IMMUNITY, V44, P924, DOI 10.1016/j.immuni.2016.03.012
   Sauter M, 2022, STAR PROTOC, V3, DOI 10.1016/j.xpro.2022.101664
   Schiffman M, 2007, LANCET, V370, P890, DOI [10.1016/S0140-6736(07)61416-0, 10.1016/S0140-6736(13)60022-7]
   Shen JJ, 2023, SCI ADV, V9, DOI 10.1126/sciadv.abq3104
   Solis-Herrera Carolina, 2024, Clin Diabetes, V42, P74, DOI [10.2337/cd22-0118, 10.2337/cd22-0118]
   Szeto GL, 2015, SCI REP-UK, V5, DOI 10.1038/srep10276
   Takaki H, 2018, J INNATE IMMUN, V10, P515, DOI 10.1159/000489405
   Xu YC, 2023, NANO LETT, V23, P10522, DOI 10.1021/acs.nanolett.3c03419
   Zhang JH, 2022, INT J NANOMED, V17, P869, DOI 10.2147/IJN.S269986
   Zhao XE, 2024, NPJ VACCINES, V9, DOI 10.1038/s41541-024-00914-z
   Zhu WJ, 2024, NAT COMMUN, V15, DOI 10.1038/s41467-024-45158-6
   zur Hausen H, 2002, NAT REV CANCER, V2, P342, DOI 10.1038/nrc798
NR 49
TC 0
Z9 0
U1 1
U2 1
PU AMER CHEMICAL SOC
PI WASHINGTON
PA 1155 16TH ST, NW, WASHINGTON, DC 20036 USA
SN 1936-0851
EI 1936-086X
J9 ACS NANO
JI ACS Nano
PD AUG 26
PY 2025
VL 19
IS 33
BP 30046
EP 30059
DI 10.1021/acsnano.5c05354
EA AUG 2025
PG 14
WC Chemistry, Multidisciplinary; Chemistry, Physical; Nanoscience &
   Nanotechnology; Materials Science, Multidisciplinary
WE Science Citation Index Expanded (SCI-EXPANDED)
SC Chemistry; Science & Technology - Other Topics; Materials Science
GA 6MP9T
UT WOS:001548329400001
DA 2025-09-03
ER

PT J
AU Kim, SW
   Kang, MJ
   Kim, Y
   Hwang, WY
   Lee, A
   Le, QV
   Han, IH
   Jung, MH
   Na, K
   Kim, KS
   Lee, SJ
   Suh, DS
   Kim, KH
   Choi, KU
   Ha Choi, E
   Shim, G
   Kim, J
   Kwon, BS
AF Kim, Sung Wook
   Kang, Min-Jung
   Kim, Youngsun
   Hwang, Woo Yeon
   Lee, Aram
   Le, Quoc-Viet
   Han, Ihn
   Jung, Min Hyung
   Na, Kiyong
   Kim, Kyung Sook
   Lee, Sung Jong
   Suh, Dong Soo
   Kim, Ki Hyung
   Choi, Kyung Un
   Ha Choi, Eun
   Shim, Gayong
   Kim, Jongmin
   Kwon, Byung Su
TI Novel biomarker discovery-coupled plasma therapy with enhanced tumor
   penetration for non-surgical treatment of cervical cancer
SO JOURNAL OF CONTROLLED RELEASE
LA English
DT Article
DE Non-thermal plasma; Cervical cancer; Biomarker; Immunogenic cell death;
   Non-surgical therapy
ID HUMAN-PAPILLOMAVIRUS TYPE-16; IMMUNOGENIC CELL-DEATH; TOLL-LIKE
   RECEPTORS; NONTHERMAL PLASMA; E6 ONCOPROTEIN; PHOTODYNAMIC THERAPY; P53;
   MELANOMA; IMPROVE; HEAD
AB There is a growing need for non-surgical, fertility-preserving treatments for young patients with cervical cancer. This study explores biomarker-driven non-thermal plasma (NTP) therapy as a localized therapeutic strategy with deep tissue penetration, highlighting its potential for controlled oxidative modulation and targeted drug delivery. Screening of ROS-related molecules revealed an association between sensitivity to NTP and the expression of the antioxidant enzyme superoxide dismutase 1 (SOD1), with human papillomavirus (HPV) oncoprotein E6 and p53 identified as upstream regulators. Additionally, NTP was shown to influence toll-like receptor signaling 9 and induce immunogenic cell death (ICD), enhancing localized immune activation within the tumor microenvironment. In a xenografted animal tumor model, SOD1 was identified as a potential biomarker for NTP, while in a syngeneic tumor model using TC-1 cell lines expressing HPV16-E6 and HPV16-E7, NTP treatment demonstrated both antitumor effects and an increase in tumor-infiltrating lymphocytes. Evaluation of NTP penetration in patient uterine tissues showed that the depth of penetration was significantly greater in the transformation zone, where cervical cancer occurs, than in the squamous zone. Notably, NTP reached a penetration depth of similar to 5 mm in cervical cancer tissues, suggesting its potential as a drug delivery enhancer for localized therapeutic applications. These findings suggest that NTP may serve as a novel non-invasive platform for controlled therapeutic delivery in cervical cancer treatment, offering an alternative to conventional surgical approaches.
C1 [Kim, Sung Wook; Lee, Aram; Kim, Jongmin] Sookmyung Womens Univ, Div Biol Sci, Seoul 04310, South Korea.
   [Kim, Sung Wook; Lee, Aram; Kim, Jongmin] Sookmyung Womens Univ, Res Inst Womens Hlth, Seoul 04310, South Korea.
   [Kang, Min-Jung] Pusan Natl Univ, Dent & Life Sci Inst, Sch Dent, Dept Oral Biochem, Yangsan 50612, South Korea.
   [Kim, Youngsun; Hwang, Woo Yeon; Jung, Min Hyung; Kwon, Byung Su] Kyung Hee Univ, Med Ctr, Coll Med, Dept Obstet & Gynecol, Seoul 02447, South Korea.
   [Le, Quoc-Viet] Ton Duc Thang Univ, Fac Pharm, Res Grp Pharmaceut & Biomed Sci, Ho Chi Minh City, Vietnam.
   [Han, Ihn; Ha Choi, Eun] Kwangwoon Univ, Plasma Biosci Res Ctr, Dept Elect & Biol Phys, Seoul 01897, South Korea.
   [Na, Kiyong] Kyung Hee Univ, Kyung Hee Med Ctr, Sch Med, Dept Pathol, Seoul 02447, South Korea.
   [Kim, Kyung Sook] Kyung Hee Univ, Coll Med, Dept Biomed Engn, Seoul 02447, South Korea.
   [Lee, Sung Jong] Catholic Univ Korea, Seoul St Marys Hosp, Coll Med, Dept Obstet & Gynecol, Seoul 06591, South Korea.
   [Suh, Dong Soo; Kim, Ki Hyung] Pusan Natl Univ, Med Res Inst, Dept Obstet, Sch Med, Busan, South Korea.
   [Suh, Dong Soo; Kim, Ki Hyung] Pusan Natl Univ, Med Res Inst, Sch Med, Dept Gynecol, Busan, South Korea.
   [Choi, Kyung Un] Pusan Natl Univ, Sch Med, Med Res Inst, Dept Pathol, Busan, South Korea.
   [Shim, Gayong] Soongsil Univ, Sch Syst Biomed Sci, Seoul 06978, South Korea.
   [Shim, Gayong] Soongsil Univ, Integrat Inst Basic Sci, Seoul 06978, South Korea.
C3 Sookmyung Women's University; Sookmyung Women's University; Pusan
   National University; Kyung Hee University; Ton Duc Thang University;
   Kwangwoon University; Kyung Hee University; Kyung Hee University
   Hospital; Kyung Hee University; Seoul St. Mary's Hospital; Catholic
   University of Korea; Pusan National University; Pusan National
   University; Pusan National University; Soongsil University; Soongsil
   University
RP Kim, J (corresponding author), Sookmyung Womens Univ, Div Biol Sci, Seoul 04310, South Korea.; Kim, J (corresponding author), Sookmyung Womens Univ, Res Inst Womens Hlth, Seoul 04310, South Korea.; Kwon, BS (corresponding author), Kyung Hee Univ, Med Ctr, Coll Med, Dept Obstet & Gynecol, Seoul 02447, South Korea.; Ha Choi, E (corresponding author), Kwangwoon Univ, Plasma Biosci Res Ctr, Dept Elect & Biol Phys, Seoul 01897, South Korea.; Shim, G (corresponding author), Soongsil Univ, Sch Syst Biomed Sci, Seoul 06978, South Korea.; Shim, G (corresponding author), Soongsil Univ, Integrat Inst Basic Sci, Seoul 06978, South Korea.
EM ehchoi@kw.ac.kr; shim@ssu.ac.kr; jkim@sookmyung.ac.kr;
   kbsgyonco@khu.ac.kr
RI Choi, Eun/AFN-9488-2022; Le, Quoc-Viet/HLW-4018-2023; Hwang, Woo
   Yeon/HOA-9036-2023
FU National Research Foundation of Korea (NRF) - Korean government (MSIT)
   [NRF-RS-2023-00207857, RS-2022-NR072113, RS-2023-00211353,
   RS-2025-00515840]; Korea Health Technology R & D Project through the
   Korea Health Industry Develop-ment Institute - Ministry of Health &
   Welfare, Republic of Korea [HI22C1654]; Bio & Medical Technology
   Development Program of the National Research Foundation (NRF) - Korean
   government (MSIT) [RS-2024-00440682, RS-2025-02303064]; Kyung Hee
   University [KHU-20233272]; NRF - Ministry of Education
   [RS-2021-NR060140, RS-2023-00246304]; IBMsol Co., Ltd.
FX This research was supported by National Research Foundation of Korea
   (NRF) grants funded by the Korean government (MSIT)
   (NRF-RS-2023-00207857 to J.K. and B.S.K., RS-2022-NR072113 to B.S.K,
   RS-2023-00211353 to G.S., RS-2025-00515840 to J.K.) , Korea Health
   Technology R & D Project through the Korea Health Industry Develop-ment
   Institute funded by the Ministry of Health & Welfare, Republic of Korea
   (HI22C1654 to J.K. and B.S.K.) , the Bio & Medical Technology
   Development Program of the National Research Foundation (NRF) funded by
   the Korean government (MSIT) (RS-2024-00440682 to J.K, RS-2025-02303064
   to G.S.) , a grant from Kyung Hee University in 2023 (KHU-20233272 to
   B.S.K) , and Basic Science Research Program through the NRF funded by
   the Ministry of Education (RS-2021-NR060140 to G. S, RS-2023-00246304 to
   S.W.K) . The non-thermal plasma equipment used in this study was
   provided by IBMsol Co., Ltd. We would like to express our sincere
   gratitude to Dr. T -C Wu for generously providing the TC-1 cell line,
   which was instrumental in the completion of this research. All authors
   participated in the review of the manuscript.
CR Addley HC, 2010, RADIOGRAPHICS, V30, P1843, DOI 10.1148/rg.307105063
   Ahn HJ, 2014, PLOS ONE, V9, DOI 10.1371/journal.pone.0086173
   Ahn HJ, 2011, PLOS ONE, V6, DOI 10.1371/journal.pone.0028154
   Almammadov T, 2020, ACS MED CHEM LETT, V11, P2491, DOI 10.1021/acsmedchemlett.0c00484
   [Anonymous], Clinical Practice Guidelines in Oncology (NCCN Guidelines)
   Babington P, 2015, BIOINTERPHASES, V10, DOI 10.1116/1.4915264
   Barrat FJ, 2005, J EXP MED, V202, P1131, DOI 10.1084/jem.20050914
   Biscop E, 2019, CANCERS, V11, DOI 10.3390/cancers11091287
   Brown SB, 2004, LANCET ONCOL, V5, P497, DOI 10.1016/S1470-2045(04)01529-3
   Byun J, 2023, BIOMATERIALS, V299, DOI 10.1016/j.biomaterials.2023.122162
   Cen XH, 2018, FRONT PHARMACOL, V9, DOI 10.3389/fphar.2018.00878
   Chen C, 2014, PLASMA CHEM PLASMA P, V34, P403, DOI 10.1007/s11090-014-9545-1
   Chen GJ, 2021, SCI ADV, V7, DOI 10.1126/sciadv.abg5686
   Chen GJ, 2020, P NATL ACAD SCI USA, V117, P3687, DOI 10.1073/pnas.1917891117
   Chen X., 2022, Drug Discovery, V14
   Choi J, 2022, BIOMATER RES, V26
   Cohen PA, 2019, LANCET, V393, P169, DOI 10.1016/S0140-6736(18)32470-X
   Deng HZ, 2020, NANO LETT, V20, P1928, DOI 10.1021/acs.nanolett.9b05210
   Dongye ZC, 2022, BRIT J CANCER, V127, P1584, DOI 10.1038/s41416-022-01876-6
   Dubuc A, 2018, THER ADV MED ONCOL, V10, P1, DOI 10.1177/1758835918786475
   Gelker M, 2018, CLIN PLASMA MED, V9, P34, DOI 10.1016/j.cpme.2018.02.001
   Golab, 2015, RESISTANCE PHOTODYNA, P149, DOI DOI 10.1007/978-3-319-12730-96
   Goossens N, 2015, TRANSL CANCER RES, V4, P256, DOI 10.3978/j.issn.2218-676X.2015.06.04
   Ha JH, 2021, INT J MOL SCI, V22, DOI 10.3390/ijms22031172
   Hou J, 2015, BMC GENOMICS, V16, DOI 10.1186/s12864-015-1644-8
   Hu TT, 2022, CHEM SOC REV, V51, P6126, DOI 10.1039/d2cs00236a
   HUIBREGTSE JM, 1991, EMBO J, V10, P4129, DOI 10.1002/j.1460-2075.1991.tb04990.x
   Karki SB, 2017, J PHYS D APPL PHYS, V50, DOI 10.1088/1361-6463/aa7b10
   Kenari AJ, 2021, BIOORG CHEM, V111, DOI 10.1016/j.bioorg.2021.104892
   Kepp O., 2017, Oncoimmunology, P215
   Kitamura H, 2017, CANCER SCI, V108, P1947, DOI 10.1111/cas.13332
   Krieg AM, 2006, NAT REV DRUG DISCOV, V5, P471, DOI 10.1038/nrd2059
   Krysko DV, 2012, NAT REV CANCER, V12, P860, DOI 10.1038/nrc3380
   Kumar N, 2014, SCI REP-UK, V4, DOI 10.1038/srep07589
   Kwon BS, 2016, PHYS BIOL, V13, DOI 10.1088/1478-3975/13/5/056001
   Lee J., 2023, Cells, V12, P2113
   Lee YJ, 2022, FREE RADICAL BIO MED, V182, P276, DOI 10.1016/j.freeradbiomed.2022.03.001
   Li W, 2019, NAT COMMUN, V10, DOI 10.1038/s41467-019-11269-8
   Li W, 2017, ARCH BIOCHEM BIOPHYS, V633, P68, DOI 10.1016/j.abb.2017.09.005
   Li XQ, 2015, EUR J CANCER, V51, P1751, DOI 10.1016/j.ejca.2015.05.012
   Li Y., 2015, Theranostics, V5, P1293
   Lin A, 2021, CANCERS, V13, DOI 10.3390/cancers13030579
   Lin A, 2019, ADV SCI, V6, DOI 10.1002/advs.201802062
   Lin A, 2017, INT J MOL SCI, V18, DOI 10.3390/ijms18050966
   Lin AG, 2018, ONCOIMMUNOLOGY, V7, DOI 10.1080/2162402X.2018.1484978
   Ling M, 2022, FRONT ONCOL, V12, DOI 10.3389/fonc.2022.937444
   Ma F, 2010, CELL MOL IMMUNOL, V7, P381, DOI 10.1038/cmi.2010.30
   Ma YH, 2014, PLOS ONE, V9, DOI 10.1371/journal.pone.0091947
   Metelmann H.R., 2019, J. Phys. D Appl. Phys., V52
   Metelmann HR, 2018, CLIN PLASMA MED, V9, P6, DOI 10.1016/j.cpme.2017.09.001
   Mirpour S, 2016, SCI REP-UK, V6, DOI 10.1038/srep29048
   Moisan M, 2002, PURE APPL CHEM, V74, P349, DOI 10.1351/pac200274030349
   Mokhtari Y, 2021, J CELL MOL MED, V25, P639, DOI 10.1111/jcmm.16214
   Nakamura M., 2024, Polym. J., V56, P341
   Nath S, 2019, PHOTOCHEM PHOTOBIOL, V95, P1288, DOI 10.1111/php.13173
   Ngwa W, 2018, NAT REV CANCER, V18, P313, DOI 10.1038/nrc.2018.6
   Papadopoulos MC, 2015, BBA-BIOMEMBRANES, V1848, P2576, DOI 10.1016/j.bbamem.2014.09.001
   Park J, 2023, J CONTROL RELEASE, V360, P376, DOI 10.1016/j.jconrel.2023.06.041
   Privat-Maldonado A, 2018, CANCERS, V10, DOI 10.3390/cancers10110394
   Le QV, 2019, ACS NANO, V13, P7442, DOI 10.1021/acsnano.9b02071
   Rema P, 2016, INDIA J SURG ONCOL, V7, P336, DOI 10.1007/s13193-015-0476-y
   Rivlin Noa, 2011, Genes Cancer, V2, P466, DOI 10.1177/1947601911408889
   Saadati F, 2018, SCI REP-UK, V8, DOI 10.1038/s41598-018-25990-9
   Sato Y, 2009, CANCER MICROENVIRON, V2, pS205, DOI 10.1007/s12307-009-0022-y
   SCHEFFNER M, 1990, CELL, V63, P1129, DOI 10.1016/0092-8674(90)90409-8
   Schneider A.F., 2024, Front. Oncol., V14
   Schneider C, 2019, BIOL CHEM, V400, P111, DOI 10.1515/hsz-2018-0193
   Scholtz V., 2020, Bioengineering & Translational Medicine, V5
   Schuster M, 2016, J CRANIO MAXILL SURG, V44, P1445, DOI 10.1016/j.jcms.2016.07.001
   SEER, 2013, Cervix Uteri Cancer SEER Incidence Rates by Age at Diagnosis
   Shim G, 2022, J PHARM INVEST, V52, P151, DOI 10.1007/s40005-021-00553-9
   Shim N, 2024, J PHARM INVEST, V54, P13
   Simják P, 2020, ACTA OBSTET GYN SCAN, V99, P830, DOI 10.1111/aogs.13917
   Stolnicu S, 2021, INT J GYNECOL PATHOL, V40, pS75, DOI 10.1097/PGP.0000000000000751
   Sung H, 2021, CA-CANCER J CLIN, V71, P209, DOI 10.3322/caac.21660
   Szénási A, 2023, CANCER GENE THER, V30, P1554, DOI 10.1038/s41417-023-00659-2
   Talarico MCR, 2021, ANTIOXIDANTS-BASEL, V10, DOI 10.3390/antiox10050724
   Talis AL, 1998, J BIOL CHEM, V273, P6439, DOI 10.1074/jbc.273.11.6439
   Tan F, 2022, FRONT ONCOL, V12, DOI 10.3389/fonc.2022.918484
   Turubanova VD, 2021, SCI REP-UK, V11, DOI 10.1038/s41598-021-86354-4
   Tvrda E, 2021, INT J MOL SCI, V22, DOI 10.3390/ijms22094979
   Weiss M, 2023, FRONT MED-LAUSANNE, V10, DOI 10.3389/fmed.2023.1242732
   Weiss M, 2015, PLOS ONE, V10, DOI 10.1371/journal.pone.0130350
   Wenzel T, 2020, CANCERS, V12, DOI 10.3390/cancers12020267
   Wenzel T, 2019, ACS APPL MATER INTER, V11, P42885, DOI 10.1021/acsami.9b13221
   Wirtz M, 2018, J EUR ACAD DERMATOL, V32, pE37, DOI 10.1111/jdv.14465
   Wu L, 2015, CHEM SOC REV, V44, P2963, DOI 10.1039/c4cs00370e
   Yan DY, 2017, J PHYS D APPL PHYS, V50, DOI 10.1088/1361-6463/aa53d6
   Zimmermann H, 1999, J VIROL, V73, P6209, DOI 10.1128/JVI.73.8.6209-6219.1999
   Zucker SN, 2012, CANCER BIOL THER, V13, P1299, DOI 10.4161/cbt.21787
NR 90
TC 0
Z9 0
U1 1
U2 1
PU ELSEVIER
PI AMSTERDAM
PA RADARWEG 29, 1043 NX AMSTERDAM, NETHERLANDS
SN 0168-3659
EI 1873-4995
J9 J CONTROL RELEASE
JI J. Control. Release
PD AUG 10
PY 2025
VL 384
AR 113946
DI 10.1016/j.jconrel.2025.113946
PG 17
WC Chemistry, Multidisciplinary; Pharmacology & Pharmacy
WE Science Citation Index Expanded (SCI-EXPANDED)
SC Chemistry; Pharmacology & Pharmacy
GA 4AC4M
UT WOS:001513124700002
DA 2025-09-03
ER

PT J
AU Ramos, ML
   Ueha, R
   Goto, T
   Matsumoto, N
   Kondo, K
AF Ramos, Miguel Limbert
   Ueha, Rumi
   Goto, Takao
   Matsumoto, Naoyuki
   Kondo, Kenji
TI Pathogenesis of recurrent respiratory papillomatosis and potential novel
   treatment strategies
SO AURIS NASUS LARYNX
LA English
DT Article
DE Recurrent respiratory papillomatosis; Laryngeal papillomatosis; Human
   papillomavirus; Pathogenesis; Treatment
ID HUMAN-PAPILLOMAVIRUS; SIGNALING PATHWAYS; PROTEINS; PROGRESSION; CYCLE
AB Objective: To describe the pathogenesis of human papillomavirus (HPV) and recurrent respiratory papillomatosis (RRP) caused by HPV6/11, immunologic and oncogenic properties, and currently available treatment strategies and to identify and discuss potential treatment targets that can become new foundations for development of future treatments. Methods: A comprehensive literature search was conducted using PubMed and Google Scholar utilizing search terms which includes "recurrent respiratory papillomatosis" "human papillomavirus" "HPV" "laryngeal papillomatosis" in combination with keywords "physiology" "treatment" "surgery" "adjunct therapy" "antiviral therapy" "gene therapy". No particular inclusion/exclusion criteria and no chronologic limitation were set during the search for studies to be used as references. Results/Discussion: HPV infection begins with breaches in the epithelial barrier where it gains entry and access to the undifferentiated basal layer keratinocytes where the HPV genome interact with the host cell through the production of viral proteins encoded by the early and late gene regions facilitating viral entry, replication and proliferation. Oncoproteins interfere with host immune surveillance mechanism, promote growth factor signaling, and create a tumor microenvironment resulting in uncontrolled cell proliferation and progression of HPV infection. While high-risk HPV types integrate into the host genome and aggressively promote oncogenesis, low-risk HPV remain superficial with limited oncogenic activity and immune activation which allows avoidance of inflammation induction and cytolysis thereby preventing significant antigen production and facilitates immunosurveillance evasion. The current standard of treatment of RRP is surgical debulking using lasers or cold instruments with or without and adjuvant therapies like antivirals, interferons, VEGF/EGFR inhibitors, and immunomodulators. Novel immunotherapies such as gene therapies and immune checkpoint inhibitors show promising results in boosting immune responses and reducing the frequency of surgical interventions. Conclusion: The treatment for recurrent respiratory papillomatosis still remains as a challenge due to its high recurrence rates needing repeated surgical and medical intervention attributed to its capability to evade the host immune responses. With the current standard of treatment, advances in the understanding of HPV pathogenesis paved a way for development of new treatment strategies. Understanding the complexities of the cellular and immune mechanisms involved between HPV and the host immune system will provide us with better foundation in identifying potential treatment targets in the future.
C1 [Ramos, Miguel Limbert; Ueha, Rumi; Goto, Takao; Matsumoto, Naoyuki; Kondo, Kenji] Univ Tokyo Hosp, Dept Otolaryngol & Head & Neck Surg, Tokyo, Japan.
   [Ramos, Miguel Limbert] Bataan Gen Hosp & Med Ctr, Dept Otolaryngol Head & Neck Surg, Balanga City, Bataan, Philippines.
   [Ueha, Rumi] Univ Tokyo Hosp, Swallowing Ctr, Tokyo, Japan.
C3 University of Tokyo; University of Tokyo
RP Ueha, R (corresponding author), Univ Tokyo Hosp, Swallowing Ctr, Tokyo, Japan.
EM ruu1025@yahoo.co.jp
OI Kondo, Kenji/0000-0002-0496-5067
FU Japanese Society for the Promotion of Science [25K12805]; Japan Society
   of Logopedics and Phoniatrics
FX This work was supported by the Japanese Society for the Promotion of
   Science under grant 25K12805 and the Japan Society of Logopedics and
   Phoniatrics.
CR Ahn J, 2018, LARYNGOSCOPE, V128, pE27, DOI 10.1002/lary.26847
   Allen CT, 2019, J IMMUNOTHER CANCER, V7, DOI 10.1186/s40425-019-0603-3
   Artaza-Irigaray C, 2019, FRONT IMMUNOL, V10, DOI 10.3389/fimmu.2019.01676
   Auborn KJ, 2002, ANTIVIR THER, V7, P1
   Beglin M, 2009, J INTERF CYTOK RES, V29, P629, DOI 10.1089/jir.2009.0075
   Benedict JJ, 2021, LARYNGOSCOPE INVEST, V6, P340, DOI 10.1002/lio2.545
   Bordignon V, 2017, VIRUSES-BASEL, V9, DOI 10.3390/v9120390
   Bravo IG, 2004, J VIROL, V78, P13613, DOI 10.1128/JVI.78.24.13613-13626.2004
   Burd EM, 2003, CLIN MICROBIOL REV, V16, P1, DOI 10.1128/CMR.16.1.1-17.2003
   Castro-Oropeza R, 2022, FRONT GENET, V13, DOI 10.3389/fgene.2022.886613
   Chaberek K, 2022, DIAGNOSTICS, V12, DOI 10.3390/diagnostics12081906
   Chadha NK, 2007, OTOLARYNG HEAD NECK, V136, P863, DOI 10.1016/j.otohns.2006.09.007
   Chadha NK, 2012, COCHRANE DB SYST REV, DOI 10.1002/14651858.CD005053.pub4
   Chen XH, 2024, SCI REP-UK, V14, DOI 10.1038/s41598-024-74399-0
   CONRAD M, 1993, J VIROL, V67, P6170, DOI 10.1128/JVI.67.10.6170-6178.1993
   Della Fera AN, 2021, VIRUSES-BASEL, V13, DOI 10.3390/v13020321
   Disbrow GL, 2005, J VIROL, V79, P5839, DOI 10.1128/JVI.79.9.5839-5846.2005
   Egawa N, 2023, INT J CLIN ONCOL, V28, P956, DOI 10.1007/s10147-023-02340-y
   Egawa N, 2015, VIRUSES-BASEL, V7, P3863, DOI 10.3390/v7072802
   El-Bitar MA, 2002, ARCH OTOLARYNGOL, V128, P425, DOI 10.1001/archotol.128.4.425
   Fan Q, 2021, MOL CARCINOGEN, V60, P313, DOI 10.1002/mc.23292
   Fehrmann F, 2003, J VIROL, V77, P2819, DOI 10.1128/JVI.77.5.2819-2831.2003
   Fernandez-Avila L, 2023, BIOMEDICINES, V11, DOI 10.3390/biomedicines11102655
   Garrido F, 2021, MEDICINA-LITHUANIA, V57, DOI 10.3390/medicina57111141
   Gazia F, 2020, EUR REV MED PHARMACO, V24, P956, DOI 10.26355/eurrev_202001_20081
   Gutierrez-Xicotencatl L, 2021, MOL CANCER RES, V19, P167, DOI 10.1158/1541-7786.MCR-20-0491
   Harcourt JP, 1999, INT J PEDIATR OTORHI, V51, P109, DOI 10.1016/S0165-5876(99)00279-7
   Hock K, 2022, LARYNGOSCOPE, V132, P2420, DOI 10.1002/lary.30042
   Inga P, 2024, BRAZ J OTORHINOLAR, V90, DOI 10.1016/j.bjorl.2024.101449
   Ivancic R, 2018, LARYNGOSCOPE INVEST, V3, P22, DOI 10.1002/lio2.132
   Lam B, 2024, LARYNGOSCOPE, V134, P2819, DOI 10.1002/lary.31253
   Lee HT, 2017, SCI REP-UK, V7, DOI 10.1038/s41598-017-06002-8
   Lee MY, 2021, NPJ VACCINES, V6, DOI 10.1038/s41541-021-00348-x
   Nunes RAL, 2018, CLINICS, V73, DOI 10.6061/clinics/2018/e549s
   Liu SW, 2023, ACTA OTO-LARYNGOL, V143, P196, DOI 10.1080/00016489.2023.2169346
   Liu SW, 2023, CLIN OTOLARYNGOL, V48, P403, DOI 10.1111/coa.14023
   Ma JR, 2024, ENT-EAR NOSE THROAT, V103, pNP345, DOI 10.1177/01455613211053413
   Mau T, 2023, LARYNGOSCOPE, V133, P3087, DOI 10.1002/lary.30749
   Maunsell R, 2018, SAO PAULO MED J, V136, P376, DOI 10.1590/1516-3180.2017.0031240317
   McBride AA, 2017, BIOL CHEM, V398, P919, DOI 10.1515/hsz-2017-0113
   Moldan Matthew M, 2013, F1000Res, V2, P202, DOI 10.12688/f1000research.2-202.v1
   Montes L, 2014, EUR J GYNAECOL ONCOL, V35, P368
   Morgan EL, 2021, CELL DEATH DIFFER, V28, P1669, DOI 10.1038/s41418-020-00693-9
   Morrow MP, 2025, NAT COMMUN, V16, DOI 10.1038/s41467-025-56729-6
   Motz Kevin M, 2016, Curr Otorhinolaryngol Rep, V4, P90, DOI 10.1007/s40136-016-0118-0
   Norberg SM, 2025, LANCET RESP MED, V13, P318, DOI 10.1016/S2213-2600(24)00368-0
   Norberg SM, 2023, SCI TRANSL MED, V15, DOI 10.1126/scitranslmed.adj0740
   Oh ST, 2004, J VIROL, V78, P2620, DOI 10.1128/JVI.78.5.2620-2626.2004
   Okunade KS, 2020, J OBSTET GYNAECOL, V40, P602, DOI [10.1080/01443615.2019.1634030, 10.1080/01443615.2019.1674261]
   Pan T, 2020, GASTRIC CANCER, V23, P974, DOI 10.1007/s10120-020-01080-6
   Pan YF, 2025, LARYNGOSCOPE, V135, P257, DOI 10.1002/lary.31706
   Pappa KI, 2018, ONCOL REP, V39, P1547, DOI 10.3892/or.2018.6257
   Patel N, 2003, ANN OTO RHINOL LARYN, V112, P7, DOI 10.1177/000348940311200102
   Rashid M, 2023, J PAK MED ASSOC, V73, P1370, DOI 10.47391/JPMA.3959
   Rosen CA, 1998, OTOLARYNG HEAD NECK, V118, P810, DOI 10.1016/S0194-5998(98)70274-8
   Sausen DG, 2023, CANCERS, V15, DOI 10.3390/cancers15143692
   Shi HJ, 2018, MEDICINE, V97, DOI [10.1097/md.0000000000012398, 10.1097/MD.0000000000012398]
   So RJ, 2024, LARYNGOSCOPE, V134, P3253, DOI 10.1002/lary.31387
   Sobti A, 2021, EUR J IMMUNOL, V51, P2535, DOI 10.1002/eji.202149202
   Sudarshan SR, 2022, J MED VIROL, V94, P4565, DOI 10.1002/jmv.27829
   Sudarshan SR, 2010, BIOCHEM BIOPH RES CO, V399, P617, DOI 10.1016/j.bbrc.2010.07.125
   Tan SH, 2024, EUR ARCH OTO-RHINO-L, V281, P1053, DOI 10.1007/s00405-023-08364-4
   Tran MN, 2018, J Otolaryngol ENT Res, V10
   Venuti A, 2011, MOL CANCER, V10, DOI 10.1186/1476-4598-10-140
   Wang W, 2022, J VIROL, V96, DOI 10.1128/jvi.00946-22
   Welschmeyer A, 2021, LARYNGOSCOPE INVEST, V6, P226, DOI 10.1002/lio2.521
   Yang JM, 2022, LARYNGOSCOPE INVEST, V7, P970, DOI 10.1002/lio2.871
   Yeo-Teh NSL, 2018, INT J MOL SCI, V19, DOI 10.3390/ijms19061706
   Yousefi Z, 2022, FRONT IMMUNOL, V12, DOI 10.3389/fimmu.2021.805695
   Yu WF, 2010, PLOS ONE, V5, DOI 10.1371/journal.pone.0013973
   Zanotta N, 2016, PLOS ONE, V11, DOI 10.1371/journal.pone.0151851
   Zhao HK, 2021, SIGNAL TRANSDUCT TAR, V6, DOI 10.1038/s41392-021-00658-5
   Zhou CH, 2019, FRONT ONCOL, V9, DOI 10.3389/fonc.2019.00682
   Zhou CJ, 2023, CELL DEATH DISCOV, V9, DOI 10.1038/s41420-023-01524-9
NR 74
TC 0
Z9 0
U1 0
U2 0
PU ELSEVIER SCI LTD
PI London
PA 125 London Wall, London, ENGLAND
SN 0385-8146
EI 1879-1476
J9 AURIS NASUS LARYNX
JI Auris Nasus Larynx
PD AUG
PY 2025
VL 52
IS 4
BP 381
EP 387
DI 10.1016/j.anl.2025.05.011
PG 7
WC Otorhinolaryngology
WE Science Citation Index Expanded (SCI-EXPANDED)
SC Otorhinolaryngology
GA 3ZF2S
UT WOS:001512519300001
OA hybrid
DA 2025-09-03
ER

PT J
AU Shirazi, MMA
   Sadat, SM
   Goradel, NH
   Arashkia, A
AF Shirazi, Maryam Mashhadi Abolghasem
   Sadat, Seyed Mehdi
   Goradel, Nasser Hashemi
   Arashkia, Arash
TI The Antitumor Effect of a Non-transforming E7 Protein Combined with a
   TLR7 Agonist
SO IRANIAN JOURNAL OF ALLERGY ASTHMA AND IMMUNOLOGY
LA English
DT Article
DE Epitopes; Human papillomavirus 16; Imiquimod; Uterine cervical
   neoplasms; Vaccines
ID IMIQUIMOD
AB Despite great efforts in developing peptide-based therapeutic vaccines against human papillomavirus (HPV)-induced cervical cancers, they have failed to elicit strong and sustainable immune responses. Here, we evaluated the vaccine potential of an HPV16 three mutant of E7 (E7GGG) (D21G/C24G/E26G) protein combined with Aldara (topical imiquimod) adjuvant in a The HPV16-E7GGG, with eliminated transforming properties but retained antigenicity, and E7 wild-type were inserted into pET28, expressed in the E coli system, and purified using Ni-NTA chromatography. The E7GGG and E7 wild-type proteins were combined with Aldara adjuvant and injected into C57BL mice. We determined the ability of HPV16-E7GGG in combination with Aldara adjuvant to induce robust immune responses by IgG total development, IL-4, IL-17, and IFN-gamma induction, CTL activity, and inhibit tumor growth in the murine TC-1 model in different immunized groups. The generated recombinant HPV16-E7GGG induced humoral and cellular immune responses in a TH1-mediated pathway, specifically with the (E7GGG) (D21G/C24G/E26G) antigen combined with Aldara, which could be a suitable therapeutic vaccine candidate against HPV.
C1 [Shirazi, Maryam Mashhadi Abolghasem; Arashkia, Arash] Pasteur Inst Iran, Dept Mol Virol, Tehran, Iran.
   [Shirazi, Maryam Mashhadi Abolghasem] Islamic Azad Univ, Fac Adv Sci & Technol, Dept Microbiol, Tehran Med Sci, Tehran, Iran.
   [Sadat, Seyed Mehdi] Pasteur Inst Iran, Dept Hepatitis AIDS & Blood Borne Dis, Tehran, Iran.
   [Goradel, Nasser Hashemi] Maragheh Univ Med Sci, Dept Med Biotechnol, Maragheh, Iran.
C3 Pasteur Network; Pasteur Institute of Iran; Islamic Azad University;
   Pasteur Network; Pasteur Institute of Iran
RP Arashkia, A (corresponding author), Pasteur Inst Iran, Dept Mol Virol, Tehran, Iran.
EM a_arashkia@pasteur.ac.ir
RI Hashemi Goradel, Nasser/HGC-1978-2022; Arashkia, Arash/L-6460-2016;
   Sadat, Seyed/L-8867-2017
CR Agerholm R, 2021, EUR J IMMUNOL, V51, P2164, DOI 10.1002/eji.202049119
   Akhatova A, 2022, VACCINES-BASEL, V10, DOI 10.3390/vaccines10111912
   Al-Mayahy MH, 2019, EUR J PHARM BIOPHARM, V139, P33, DOI 10.1016/j.ejpb.2019.02.006
   Avcilar H, 2020, MED HYPOTHESES, V144, DOI 10.1016/j.mehy.2020.110202
   Basukala O, 2022, MBIO, V13, DOI 10.1128/mbio.02302-22
   Chabeda A, 2018, PAPILLOMAVIRUS RES, V5, P46, DOI 10.1016/j.pvr.2017.12.006
   Chen OM, 2022, CANCERS, V14, DOI 10.3390/cancers14153720
   Demurtas OC, 2013, PLOS ONE, V8, DOI 10.1371/journal.pone.0061473
   Di Sciullo P, 2019, CLIN IMMUNOL, V203, P154, DOI 10.1016/j.clim.2019.04.013
   Dong Z, 2021, FRONT IMMUNOL, V11, DOI 10.3389/fimmu.2020.586796
   Farooq M, 2021, FRONT CELL DEV BIOL, V09, DOI 10.3389/fcell.2021.756315
   Francis Dana M, 2010, Curr Protoc Protein Sci, VChapter 5, DOI 10.1002/0471140864.ps0524s61
   Franconi R, 2020, CANCERS, V12, DOI 10.3390/cancers12113101
   Garbuglia AR, 2020, FRONT IMMUNOL, V11, DOI 10.3389/fimmu.2020.00188
   Hasche D, 2023, CANCERS, V15, DOI 10.3390/cancers15061709
   Jansen MHE, 2019, NEW ENGL J MED, V380, P935, DOI 10.1056/NEJMoa1811850
   Kielkopf Clara L, 2020, Cold Spring Harb Protoc, V2020, P102269, DOI [10.1101/pdb.prot102269, 10.1101/pdb.prot102269]
   Kokcu A, 2020, INDIAN J GYNECOL ONC, V18, DOI 10.1007/s40944-020-00390-y
   Liu DQ, 2024, VACCINES-BASEL, V12, DOI 10.3390/vaccines12080950
   Lopez PA, 2017, J DERMATOL SCI, V87, P252, DOI 10.1016/j.jdermsci.2017.06.012
   Mashhadi Abolghasem Shirazi M, Vaccine Res., V217, P29
   Pimple S, 2022, CYTOJOURNAL, V19, DOI 10.25259/CMAS_03_02_2021
   Rodriguez Rodriguez N, 2022, J. Cancer Sci Clin Ther., P336
   Skeate JG, 2016, HUM VACC IMMUNOTHER, V12, P1418, DOI 10.1080/21645515.2015.1136039
   Spriestersbach A, 2015, METHOD ENZYMOL, V559, P1, DOI 10.1016/bs.mie.2014.11.003
   Tambunlertchai S, 2022, PHARMACEUTICS, V14, DOI 10.3390/pharmaceutics14102076
   Tio DCKS, 2019, ACTA DERM-VENEREOL, V99, P884, DOI 10.2340/00015555-3241
   Todorovic B, 2012, J VIROL, V86, P13313, DOI 10.1128/JVI.01637-12
   Tranoulis A, 2017, EUR J OBSTET GYN R B, V218, P129, DOI 10.1016/j.ejogrb.2017.09.020
   Trutnovsky G, 2022, LANCET, V399, P1790, DOI 10.1016/S0140-6736(22)00469-X
   Vaz M, 2021, CELLS-BASEL, V10, DOI 10.3390/cells10112851
   Walter A, 2013, NAT COMMUN, V4, DOI 10.1038/ncomms2566
   Wenzel J, 2005, J CUTAN PATHOL, V32, P257, DOI 10.1111/j.0303-6987.2005.00297.x
   Yan F, 2023, CURR OTORHINOL REP, V11, P44, DOI 10.1007/s40136-023-00443-8
   Yousefi Z, 2022, FRONT IMMUNOL, V12, DOI 10.3389/fimmu.2021.805695
   Yu HY, 2022, IMMUN INFLAMM DIS, V10, P70, DOI 10.1002/iid3.543
   Yuan JW, 2018, HUM VACC IMMUNOTHER, V14, P1815, DOI 10.1080/21645515.2018.1445947
NR 37
TC 0
Z9 0
U1 1
U2 1
PU TEHRAN UNIV MEDICAL SCIENCES
PI TEHRAN
PA CTR ELECTR RES PROVISION & J IMPROVEMENT, #7, POURSINA AVE, QODS AVE, PO
   1417653911, TEHRAN, 11498, IRAN
SN 1735-1502
EI 1735-5249
J9 IRAN J ALLERGY ASTHM
JI Iran. J. Allergy Asthma Immunol.
PD AUG
PY 2025
VL 24
IS 4
BP 498
EP 507
DI 10.18502/ijaai.v24i4.19130
PG 10
WC Allergy; Immunology
WE Science Citation Index Expanded (SCI-EXPANDED)
SC Allergy; Immunology
GA 5FI6R
UT WOS:001534346000001
PM 40696735
OA gold
DA 2025-09-03
ER

PT J
AU Prop, J
   van Steenwijk, PD
   Lardenoije, CMJG
   Cremers, NAJ
   Morre, SA
   Mongula, J
AF Prop, Jasmijn
   De Vos van Steenwijk, Peggy
   Lardenoije, Celine M. J. G.
   Cremers, Niels A. J.
   Morre, S. A.
   Mongula, Jordy
TI Effect of medical-grade honey (L-Mesitran) for cervical intraepithelial
   neoplasia II: protocol for a multicentre cohort pilot study (HONEY FOR
   CIN II study)
SO BMJ OPEN
LA English
DT Article
DE Gynaecological oncology; Uterine Cervical Neoplasms; HPV Infection;
   Microbiota
AB Introduction High-grade squamous intraepithelial lesions are caused by persistent high-risk human papillomavirus (hr-HPV) infections and are subdivided into cervical intraepithelial neoplasia (CIN) lesions: CIN II (moderate) and CIN III (severe). Current treatment options for CIN II include large loop excision of the transformation zone, imiquimod and expectant management. Each treatment option has its drawbacks, and therefore, a non-invasive treatment is desirable. Preliminary evidence shows that medical-grade honey (MGH) has antiviral activity and might be able to modulate the vaginal microbiome, reduce local inflammation or directly influence the intralesional immune response within cervical tissues. Therefore, this study aims to investigate the possible effect of MGH on hr-HPV clearance and to investigate the possible underlying mechanisms contributing to the regression of CIN II lesions.Methods and analysis This study is performed in the Zuyderland Medical Centre and Maastricht University Medical Centre+. A total of 60 eligible women with newly histologically confirmed CIN II will receive MGH (L-Mesitran Soft) for intravaginal use for 6 months. The primary objective is to investigate the effect of MGH on the hr-HPV clearance after 6 months. Secondary aims are the effect of MGH on the regression of CIN II lesions, clearance of hr-HPV at 12 and 24 months and the role of the vaginal microbiome, local immune system and intravaginal inflammatory status in response to MGH. Moreover, data on quality of life, side effects and compliance will be collected.Ethics and dissemination Ethical approval from the Medical Ethics Review Committee of the Zuyderland Medical Centre Heerlen has been obtained (NL86044.096.24 on 24 April 2024). The results will be presented to researchers and healthcare professionals through conferences, meetings and publications in international journals.Trial registration number NCT06219018.
C1 [Prop, Jasmijn; Mongula, Jordy] Zuyderland Med Ctr Heerlen, Obstet & Gynaecol, Heerlen, Netherlands.
   [De Vos van Steenwijk, Peggy; Lardenoije, Celine M. J. G.; Cremers, Niels A. J.] Maastricht Univ, Med Ctr, Dept Gynecol & Obstet, Maastricht, Netherlands.
   [Cremers, Niels A. J.] Triticum Exploitatie BV, Res, Maastricht, Netherlands.
   [Morre, S. A.] Maastricht Univ, Res Inst Oncol & Reprod, GROW, Maastricht, Netherlands.
   [Morre, S. A.] Maastricht Univ, Inst Publ Hlth Genom, Dept Genet & Cell Biol, Maastricht, Netherlands.
   [Morre, S. A.] Maastricht Univ Med Ctr, Care & Publ Hlth Res Inst CAPHRI, Dept Med Microbiol Infect Dis & Infect Prevent, Dutch Chlamydia Trachomatis Reference Lab, Maastricht, Netherlands.
   [Morre, S. A.] Sam Higginbottom Univ Agr Technol & Sci, Jacob Inst Biotechnol & Bioengn, Dept Mol & Cellular Engn, Allahabad, India.
C3 Maastricht University; Maastricht University; Maastricht University;
   Maastricht University; Maastricht University Medical Centre (MUMC); Sam
   Higginbottom University of Agriculture, Technology & Sciences
RP Prop, J (corresponding author), Zuyderland Med Ctr Heerlen, Obstet & Gynaecol, Heerlen, Netherlands.
EM j.prop@zuyderland.nl; peggy.de.vosvansteenwijk@mumc.nl;
   celine.lardenoije@mumc.nl; niels@mesitran.com;
   samorretravel@yahoo.co.uk; j.mongula@zuyderland.nl
RI Cremers, Niels/P-9003-2019
FU Zuyderland Research and Innovation Fund; Triticum Exploitatie BV
FX This trial is funded through the Zuyderland Research and Innovation Fund
   (grant number not applicable) and Triticum Exploitatie BV (grant number
   not applicable)
CR Abdulrahman Z, 2022, J IMMUNOTHER CANCER, V10, DOI 10.1136/jitc-2022-005288
   [Anonymous], 2021, IKNL/ NVOG guideline. CIN, AIS en VAIN NVOG guideline
   Asma ST, 2022, NUTRIENTS, V14, DOI 10.3390/nu14173579
   Bowden SJ, 2023, BMC MED, V21, DOI 10.1186/s12916-023-02965-w
   Chadwick V, 2022, PSYCHO-ONCOLOGY, V31, P1110, DOI 10.1002/pon.5897
   Dabee S, 2021, INFECT IMMUN, V89, DOI 10.1128/IAI.00487-20
   de Groot T, 2021, J FUNGI, V7, DOI 10.3390/jof7010050
   Erejuwa OO, 2014, MOLECULES, V19, P2497, DOI 10.3390/molecules19022497
   Fauzi AN, 2011, FOOD CHEM TOXICOL, V49, P871, DOI 10.1016/j.fct.2010.12.010
   Hellsten C, 2008, BJOG-INT J OBSTET GY, V115, P212, DOI 10.1111/j.1471-0528.2007.01609.x
   Hermanns R, 2020, J APICULT RES, V59, P125, DOI 10.1080/00218839.2019.1693713
   Kontogiannis T, 2022, CURR PHARM DESIGN, V28, P2867, DOI 10.2174/1381612828666220928110103
   Lardenoije CMJG, 2024, ANTIBIOTICS-BASEL, V13, DOI 10.3390/antibiotics13040368
   Loopik DL, 2021, J LOW GENIT TRACT DI, V25, P221, DOI 10.1097/LGT.0000000000000604
   Masad RJ, 2021, NUTRIENTS, V13, DOI 10.3390/nu13041269
   Mitra A, 2015, SCI REP-UK, V5, DOI 10.1038/srep16865
   Muntinga CLP, 2022, J CLIN MED, V11, DOI 10.3390/jcm11051432
   NVOG, 2022, Nederlandse Vereniging voor Obstetrie Gynaecologie. Keuzekaart CIN2 na onderzoek van je baarmoederhals
   Pal A, 2020, FRONT MICROBIOL, V10, DOI 10.3389/fmicb.2019.03116
   POSTMES T, 1993, LANCET, V341, P756, DOI 10.1016/0140-6736(93)90527-N
   Ranneh Y, 2021, BMC COMPLEMENT MED, V21, DOI 10.1186/s12906-020-03170-5
   Schell KR, 2022, FRONT NUTR, V9, DOI 10.3389/fnut.2022.957932
   Sherlock O, 2010, BMC COMPLEM ALTERN M, V10, DOI 10.1186/1472-6882-10-47
   Singer M, 2021, BMC MICROBIOL, V21, DOI 10.1186/s12866-021-02149-7
   van de Sande AJM, 2024, INT J GYNECOL OBSTET, V164, P66, DOI 10.1002/ijgo.14953
   van Riel SJJM, 2021, J FUNGI, V7, DOI 10.3390/jof7080664
   Ventolini G, 2022, J LOW GENIT TRACT DI, V26, P93, DOI 10.1097/LGT.0000000000000646
NR 27
TC 0
Z9 0
U1 0
U2 0
PU BMJ PUBLISHING GROUP
PI LONDON
PA BRITISH MED ASSOC HOUSE, TAVISTOCK SQUARE, LONDON WC1H 9JR, ENGLAND
SN 2044-6055
J9 BMJ OPEN
JI BMJ Open
PD JUL 24
PY 2025
VL 15
IS 7
AR e104585
DI 10.1136/bmjopen-2025-104585
PG 7
WC Medicine, General & Internal
WE Science Citation Index Expanded (SCI-EXPANDED)
SC General & Internal Medicine
GA 5JK5X
UT WOS:001537110700001
PM 40707147
OA Green Submitted, gold
DA 2025-09-03
ER

PT J
AU Maueia, C
   Murahwa, AT
   Carulei, O
   Taku, O
   Mbulawa, Z
   Manjate, A
   Valey, ZO
   Mussá, T
   Williamson, AL
AF Maueia, Cremildo
   Murahwa, Alltalents T.
   Carulei, Olivia
   Taku, Ongeziwe
   Mbulawa, Zizipho
   Manjate, Alice
   Valey, Ziyaad Omar
   Mussa, Tufaria
   Williamson, Anna-Lise
TI Genetic variability in HPV 33 and 35 E6 and E7 genes from South African
   and Mozambican women with different cervical cytology status
SO VIROLOGY JOURNAL
LA English
DT Article
DE HPV 33/35 variability; Phylogeny; Cytology
ID HUMAN-PAPILLOMAVIRUS TYPE-33; EVOLUTION; PHYLOGENIES; INFECTION; RISK;
   HEAD
AB BackgroundAmong the high-risk human Papillomavirus (hr-HPV) genotypes related to cervical cancer (CC) cases, HPV16 and 18 are the most studied worldwide. However, several studies have identified HPV 33 and HPV 35 as some of the most common genotypes in sub-Saharan African regions. This study aims to investigate the genetic variability and lineages of HPV 33 and 35 based on the HPV E6 and E7 genes in isolates from South African and Mozambican women with different cervical cytology statuses.MethodsThe study analysed 26 HPV 33 and 46 HPV 35 DNA samples collected previously from South African and Mozambican women. The E6 and E7 genes were amplified by polymerase chain reaction (PCR) using genotype-specific primers. Sequences were mapped to the reference sequences using Qiagen CLC Genomics Workbench software and aligned with the HPV 33 and 35 lineages reference sequences. Single nucleotide polymorphisms (SNPs) in the E6 and E7 genes were identified, and the phylogenetic trees were generated.ResultsOf the 26 HPV 33-positive subjects, 62% (16/26) were from women with high-grade squamous intraepithelial lesions (HSILs). Phylogenetic analysis revealed that 38% (10/26) of the isolates clustered with European lineages. Specifically, 30% (8/26) of isolates clustered in the A1 sublineage, and 8% (2/26) in the A2 sublineage. The African 1 lineage (B1 sublineage) was identified in 19% (5/26) of the isolates. Notably, 42% (11/26) of the isolates did not cluster with any of the reference sequences under investigation, through E6 and E7 genes analysis. In the HPV 33 E6 gene, 80 SNPs were identified and 30 in the E7, frequently in the HSILs subjects. Of the 46 HPV35-positive subjects, 46% (21/46) were from women with HSILs, and 43% (20/46) of the isolates clustered with the European lineages. Specifically, 39% (18/46) clustered to the A1 sublineage, and 4% (2/46) clustered to the A2 sublineage. However, 4% (2/46) of the isolates did not cluster with any of the study sublineage. Seven SNPs were detected in the E6 region and two in the E7 region of the HPV 35 isolates.ConclusionThe present study's genetic analysis showed a higher prevalence of European HPV 33 and 35 variants. Fewer SNPs were found in the studied genes of HPV 35 isolates. The addition of HPV 35 to the HPV vaccines would result in improved cervical cancer prevention. The study findings contribute to a better understanding of the genetic diversity of the HPV circulating in Southern African women and may inform strategies for cervical cancer prevention, including the design of therapeutic vaccines for women in advanced cytological disease stages.
C1 [Maueia, Cremildo; Murahwa, Alltalents T.; Carulei, Olivia; Taku, Ongeziwe; Valey, Ziyaad Omar; Williamson, Anna-Lise] Univ Cape Town, Fac Hlth Sci, Dept Pathol, Div Med Virol, Cape Town, South Africa.
   [Maueia, Cremildo; Manjate, Alice; Mussa, Tufaria] Univ Eduardo Mondlane, Fac Med, Dept Microbiol, Maputo, Mozambique.
   [Maueia, Cremildo] Inst Nacl Saude, Maputo, Mozambique.
   [Taku, Ongeziwe] Univ KwaZulu Natal, Ctr AIDS Programme Res South Africa CAPRISA, Nelson R Mandela Sch Med, Durban, South Africa.
   [Mbulawa, Zizipho] Walter Sisulu Univ, Nelson Mandela Acad Lab NHLS, Dept Lab Med & Pathol, Mthatha, South Africa.
   [Mbulawa, Zizipho] Nelson Mandela Acad Hosp, Natl Hlth Lab Serv, ZA-5100 Mthatha, South Africa.
   [Valey, Ziyaad Omar] Groote Schuur Hosp, Natl Hlth Lab Serv NHLS, Virol & Tissue Immunol, Cape Town, South Africa.
   [Williamson, Anna-Lise] Univ Cape Town, Inst Infect Dis & Mol Med, Cape Town, South Africa.
C3 University of Cape Town; Eduardo Mondlane University; University of
   Kwazulu Natal; Walter Sisulu University; University of Kwazulu Natal;
   University of Cape Town; University of Cape Town
RP Maueia, C (corresponding author), Univ Cape Town, Fac Hlth Sci, Dept Pathol, Div Med Virol, Cape Town, South Africa.; Maueia, C (corresponding author), Univ Eduardo Mondlane, Fac Med, Dept Microbiol, Maputo, Mozambique.; Maueia, C (corresponding author), Inst Nacl Saude, Maputo, Mozambique.
EM mxxcre001@myuct.ac.za
RI Murahwa, Alltalents/AGB-4945-2022; Carulei, Olivia/Y-6220-2019
FU Swedish International Development Cooperation Agency (SIDA); European
   Union [97]; Wellcome Trust post-doctoral research fellowship
   [203135/Z/16/Z]; South African Research Chairs Initiative of the
   Department of Science,Technology; National Research Foundation [64815];
   South African National Research Foundation Research Development Grant
   [137779]
FX This study was funded by the Swedish International Development
   Cooperation Agency (SIDA) to Universidade Eduardo Mondlane (UEM) for the
   RESEARCHTRAINING PARTNERSHIP PROGRAMME UEM-SIDA 2017-2025 and as a part
   of the European & Developing Countries Clinical Trials Partnership
   (EDCTP)program supported by the European Union (UHR number 97).This work
   was also partially based upon research funded by the Wellcome Trust
   post-doctoral research fellowship for Dr AlltalentsT. Murahwa (Wellcome
   203135/Z/16/Z), the South African Research Chairs Initiative of the
   Department of Science,Technology and National Research Foundation (Grant
   number 64815) and the South African National Research Foundation
   Research Development Grant for Y-Rated Researchers (Grant number
   137779).
CR Abbas M, 2023, LIFE-BASEL, V13, DOI 10.3390/life13081637
   Ahmed HG, 2015, INFECT AGENTS CANCER, V10, DOI 10.1186/s13027-015-0026-9
   Allali M, 2025, ARCH VIROL, V170, DOI 10.1007/s00705-025-06299-1
   Alouini S, 2024, VACCINES-BASEL, V12, DOI 10.3390/vaccines12040428
   Bernard HU, 2010, VIROLOGY, V401, P70, DOI 10.1016/j.virol.2010.02.002
   Bernard HU, 2005, J CLIN VIROL, V32, pS1, DOI 10.1016/j.jcv.2004.10.021
   Best SR, 2012, OTOLARYNG CLIN N AM, V45, P807, DOI 10.1016/j.otc.2012.04.005
   Bouassa RSM, 2024, PLOS ONE, V19, DOI 10.1371/journal.pone.0297054
   Bravo Ignacio G., 2015, Evolution Medicine and Public Health, P32, DOI [10.1093/emph/eov003, 10.1093/emph/eov003]
   Bruni L., 2023, Summary Report
   Chen AA, 2014, VIROLOGY, V448, P356, DOI 10.1016/j.virol.2013.10.033
   Chen ZG, 2018, PLOS PATHOG, V14, DOI 10.1371/journal.ppat.1007352
   Chen ZG, 2018, VIROLOGY, V516, P86, DOI 10.1016/j.virol.2018.01.002
   Chen ZG, 2011, PLOS ONE, V6, DOI 10.1371/journal.pone.0020183
   Chen ZY, 2017, PLOS ONE, V12, DOI 10.1371/journal.pone.0171140
   de Sanjosé S, 2018, JNCI CANCER SPECT, V2, DOI 10.1093/jncics/pky045
   FELSENSTEIN J, 1985, EVOLUTION, V39, P783, DOI 10.1111/j.1558-5646.1985.tb00420.x
   Fitzpatrick MB, 2020, SCI REP-UK, V10, DOI 10.1038/s41598-020-63882-z
   Fitzpatrick MB, 2019, INT J INFECT DIS, V82, P21, DOI 10.1016/j.ijid.2019.02.022
   Gagnon S, 2004, J INFECT DIS, V190, P1575, DOI 10.1086/424854
   Gallagher KE, 2018, PAPILLOMAVIRUS RES, V6, P33, DOI 10.1016/j.pvr.2018.10.004
   Garland SM, 2018, J INFECT DIS, V218, P95, DOI 10.1093/infdis/jiy133
   Gheit T, 2019, FRONT ONCOL, V9, DOI 10.3389/fonc.2019.00355
   He JY, 2019, VIROL J, V16, DOI 10.1186/s12985-019-1168-y
   Howitt BE, 2017, J GLOB ONCOL, V3, P227, DOI 10.1200/JGO.2015.001909
   Khouadri S, 2006, J INFECT DIS, V194, P886, DOI 10.1086/507431
   Kuguyo O, 2017, PAN AFR MED J, V27, DOI 10.11604/pamj.2017.27.215.12994
   Maueia C, 2022, VIRUSES-BASEL, V14, DOI 10.3390/v14010024
   Mbulawa ZZA, 2024, VIRUSES-BASEL, V16, DOI 10.3390/v16111751
   Mbulawa ZZA, 2022, PLOS ONE, V17, DOI 10.1371/journal.pone.0264498
   Pimenoff VN, 2017, MOL BIOL EVOL, V34, P4, DOI 10.1093/molbev/msw214
   Pinheiro M, 2020, INT J CANCER, V147, P2677, DOI 10.1002/ijc.33033
   Purut YE, 2023, INT J SURG PATHOL, V31, P4, DOI 10.1177/10668969221134692
   Rampias T, 2014, ORAL ONCOL, V50, P356, DOI 10.1016/j.oraloncology.2013.07.011
   Schiffman M, 2010, CANCER RES, V70, P3159, DOI 10.1158/0008-5472.CAN-09-4179
   SPHAaSR R., 1973, Numerical Taxonomy
   Taku O, 2020, INT J INFECT DIS, V95, P176, DOI 10.1016/j.ijid.2020.02.051
   Tamura K, 2004, P NATL ACAD SCI USA, V101, P11030, DOI 10.1073/pnas.0404206101
   Tamura K, 2021, MOL BIOL EVOL, V38, P3022, DOI 10.1093/molbev/msab120
   Van Doorslaer K, 2013, VIROLOGY, V445, P11, DOI 10.1016/j.virol.2013.05.012
   Wang ZM, 2010, PLOS ONE, V5, DOI 10.1371/journal.pone.0013336
   Xi LF, 2014, JNCI-J NATL CANCER I, V106, DOI 10.1093/jnci/dju270
   Yu M, 2023, CAN J INFECT DIS MED, V2023, DOI 10.1155/2023/9338294
NR 43
TC 0
Z9 0
U1 0
U2 0
PU BMC
PI LONDON
PA CAMPUS, 4 CRINAN ST, LONDON N1 9XW, ENGLAND
EI 1743-422X
J9 VIROL J
JI Virol. J.
PD JUL 10
PY 2025
VL 22
IS 1
AR 234
DI 10.1186/s12985-025-02851-2
PG 12
WC Virology
WE Science Citation Index Expanded (SCI-EXPANDED)
SC Virology
GA 4UI3I
UT WOS:001526859200001
PM 40640817
OA Green Submitted, gold
DA 2025-09-03
ER

PT J
AU Ibragimov, R
   Babok, S
   Lototskaja-Perepelenko, E
   Ivanova, L
   Mikhailava, N
   Zaikina, L
   Piirsoo, M
   Piirsoo, A
AF Ibragimov, Ruslan
   Babok, Sofiya
   Lototskaja-Perepelenko, Elina
   Ivanova, Larisa
   Mikhailava, Nika
   Zaikina, Lidiia
   Piirsoo, Marko
   Piirsoo, Alla
TI Targeting papillomavirus infections: high-throughput screening reveals
   an effective inhibitor of cutaneous β-HPV types
SO JOURNAL OF VIROLOGY
LA English
DT Article
DE human papillomavirus; high-throughput screening; replication;
   inhibition; E2 protein
ID TRANSCRIPTION; REPLICATION
AB Cutaneous and mucosal human papillomaviruses (HPVs) are implicated in the development of various cancers. To date, there are no HPV-specific antivirals, and vaccines designed for mucosal HPV types are ineffective against cutaneous HPV variants and ongoing infections. These facts, along with the increasing prevalence of specific types of HPV-positive cancers, underscore the unmet need for HPV antiviral drugs. In this study, we performed a high-throughput screening using the National Cancer Institute Diversity Set VI library of small-molecule compounds and identified 5,7-dimethoxy-2-pyridin-3-ylchromen-4-one (NSC51349) as a potent inhibitor of oncogenic cutaneous HPV5 replication in U2OS cells. Further analysis showed that NSC51349 specifically inhibits replication of the HPV5 genome in human primary keratinocytes (IC50 approximate to 4 mu M) without detrimental effects on cell cycle, viability, or differentiation. In addition, this compound efficiently inhibits replication of the other cutaneous HPV types 8 and 38, and Macaca fascicularis PV type 1 genomes. The mechanism of NSC51349-mediated inhibition involves the suppression of the viral protein E2 transcriptional activity. Molecular docking predicted that NSC51349 interacts with the HPV5 E2 protein by binding to the threonine 202/proline 203 and threonine 473/glutamate 474 amino acid residues, located at the junction of the transactivation domain and hinge region, and the DNA-binding domain, respectively. Our study suggests that NSC51349 is a promising lead compound for further development of cutaneous HPV antiviral drugs.IMPORTANCEHuman papillomaviruses (HPVs) are linked to various cancers of the skin and mucous membranes. While vaccines exist for some mucosal HPV types, they are ineffective against skin-infecting variants and cannot treat existing infections. This highlights the urgent need for HPV-specific antiviral drugs. In this study, we identified a promising lead compound, 5,7-dimethoxy-2-pyridin-3-ylchromen-4-one (NSC51349), through high-throughput screening of the Diversity Set VI library of small molecules. NSC51349 inhibits the replication of HPV5, a cancer-associated skin virus, in human cells without affecting cell viability, growth, or differentiation. It also inhibits the replication of other cutaneous HPV types, including HPV8 and HPV38, further supporting its broad potential. NSC51349 targets the viral protein E2, which is crucial for HPV replication. By binding to specific regions of E2, it interferes with its transcriptional activity, halting viral replication and the expression of viral oncogenes. This study introduces NSC51349 as a strong candidate for antiviral drug development.
C1 [Ibragimov, Ruslan; Babok, Sofiya; Lototskaja-Perepelenko, Elina; Mikhailava, Nika; Zaikina, Lidiia; Piirsoo, Marko; Piirsoo, Alla] Univ Tartu, Inst Technol, Tartu, Estonia.
   [Ivanova, Larisa] Univ Tartu, Inst Chem, Tartu, Estonia.
   [Piirsoo, Alla] Univ Tartu, Inst Bioengn, Tartu, Estonia.
C3 University of Tartu; University of Tartu; University of Tartu
RP Piirsoo, A (corresponding author), Univ Tartu, Inst Technol, Tartu, Estonia.; Piirsoo, A (corresponding author), Univ Tartu, Inst Bioengn, Tartu, Estonia.
EM alla.piirsoo@ut.ee
FU Estonian Research Competency Council [PRG198]; University of Tartu
   [PLTTI23911]
FX Estonian Research Competency Council PRG198 Marko Piirsoo University of
   Tartu PLTTI23911 AllaPiirsoo
CR Akash S, 2023, SCI REP-UK, V13, DOI 10.1038/s41598-023-43175-x
   Alizon S, 2017, VIRUSES-BASEL, V9, DOI 10.3390/v9100293
   Almahmoud S, 2021, BIOORGAN MED CHEM, V46, DOI 10.1016/j.bmc.2021.116368
   [Anonymous], 2010, PYMOL MOL GRAPHICS S
   Bavinck JNB, 2018, AM J TRANSPLANT, V18, P1220, DOI 10.1111/ajt.14537
   Bencini A, 2010, COORDIN CHEM REV, V254, P2096, DOI 10.1016/j.ccr.2010.04.008
   Bergvall M, 2013, VIROLOGY, V445, P35, DOI 10.1016/j.virol.2013.07.020
   Bikle DD, 2012, EXPERT REV ENDOCRINO, V7, P461, DOI 10.1586/EEM.12.34
   Cohen SB, 2012, ORPHANET J RARE DIS, V7, DOI 10.1186/1750-1172-7-71
   Colzani E, 2021, EUROSURVEILLANCE, V26, DOI 10.2807/1560-7917.ES.2021.26.50.2001659
   Darvishi Mohammad, 2024, Infectious Disorders - Drug Targets, V24, pE031123223107, DOI [10.2174/0118715265257105231025112708, 10.2174/0118715265257105231025112708]
   de Martel C, 2017, INT J CANCER, V141, P664, DOI 10.1002/ijc.30716
   Deegan C, 2007, CANCER LETT, V247, P224, DOI 10.1016/j.canlet.2006.04.006
   Esposito F, 2021, INT J MOL SCI, V22, DOI 10.3390/ijms221910689
   Geimanen Jelizaveta, 2011, J Virol, V85, P3315, DOI 10.1128/JVI.01985-10
   Gheit T, 2019, FRONT ONCOL, V9, DOI 10.3389/fonc.2019.00355
   Gormley Rachel H, 2009, Curr HIV/AIDS Rep, V6, P130, DOI 10.1007/s11904-009-0018-8
   Graham SV, 2016, J VIROL, V90, P8384, DOI 10.1128/JVI.00502-16
   Harris R, 2008, PROTEINS, V70, P1506, DOI 10.1002/prot.21645
   Ivanova L, 2018, ACS OMEGA, V3, P11407, DOI 10.1021/acsomega.8b01524
   Kadaja M, 2009, PLOS PATHOG, V5, DOI 10.1371/journal.ppat.1000397
   Kala M, 2024, VIROL J, V21, DOI 10.1186/s12985-024-02334-w
   Kay MA, 2010, NAT BIOTECHNOL, V28, P1287, DOI 10.1038/nbt.1708
   Khamjan NA, 2023, J INFECT PUBLIC HEAL, V16, P1471, DOI 10.1016/j.jiph.2023.06.016
   Kim S, 2023, NUCLEIC ACIDS RES, V51, pD1373, DOI 10.1093/nar/gkac956
   Kombe AJK, 2021, FRONT PUBLIC HEALTH, V8, DOI 10.3389/fpubh.2020.552028
   Laaneväli A, 2019, PLOS ONE, V14, DOI 10.1371/journal.pone.0224334
   Liblekas L, 2021, FRONT MICROBIOL, V12, DOI 10.3389/fmicb.2021.738125
   Lototskaja E, 2023, J VIROL, V97, DOI 10.1128/jvi.00643-23
   Lototskaja E, 2021, J VIROL, V95, DOI 10.1128/JVI.00251-21
   Madoux F, 2010, J BIOMOL SCREEN, V15, P907, DOI 10.1177/1087057110375848
   Martínez-Alonso D, 2020, SEMIN CELL DEV BIOL, V107, P28, DOI 10.1016/j.semcdb.2020.03.009
   McBride AA, 2022, NAT REV MICROBIOL, V20, P95, DOI 10.1038/s41579-021-00617-5
   McBride AA, 2021, FRONT MOL BIOSCI, V8, DOI 10.3389/fmolb.2021.725794
   Muller Mandy, 2012, Open Virol J, V6, P173, DOI 10.2174/1874357901206010173
   Mutso M, 2024, PLOS ONE, V19, DOI 10.1371/journal.pone.0298884
   Nelson TJ, 2019, METHOD ENZYMOL, V622, P55, DOI 10.1016/bs.mie.2019.02.003
   Newcombe EA, 2022, ESSAYS BIOCHEM, V66, P901, DOI 10.1042/EBC20220060
   Orav M, 2015, SCI REP-UK, V5, DOI 10.1038/srep15952
   Orav M, 2013, J VIROL, V87, P12051, DOI 10.1128/JVI.01798-13
   Orth G, 2006, SEMIN IMMUNOL, V18, P362, DOI 10.1016/j.smim.2006.07.008
   Pal A, 2020, FRONT MICROBIOL, V10, DOI 10.3389/fmicb.2019.03116
   Piirsoo A, 2020, J VIROL, V94, DOI 10.1128/JVI.00674-20
   Piirsoo A, 2019, PLOS PATHOG, V15, DOI 10.1371/journal.ppat.1007788
   Rapuano R, 2024, BIOMOLECULES, V14, DOI 10.3390/biom14080998
   Ribeiro AL, 2018, CLINICS, V73, DOI 10.6061/clinics/2018/e486s
   Sabol I, 2016, J CLIN VIROL, V82, P159, DOI 10.1016/j.jcv.2016.07.019
   Sankovski E, 2014, J VIROL, V88, P961, DOI 10.1128/JVI.01841-13
   Schrodinger LLC, 2023, SCHRODINGER RELEASE
   Simms KT, 2019, LANCET ONCOL, V20, P394, DOI 10.1016/S1470-2045(18)30836-2
   Steger G, 1997, J VIROL, V71, P50, DOI 10.1128/JVI.71.1.50-58.1997
   Szymonowicz KA, 2020, CANCER BIOL MED, V17, P864, DOI 10.20892/j.issn.2095-3941.2020.0370
   The Scripps Research Institute Molecular Screening Center, 2010, LUM BAS PRIM CELL BA
   Tombak EM, 2019, PLOS ONE, V14, DOI 10.1371/journal.pone.0211235
   Tommasino M, 2017, VIRUS RES, V231, P128, DOI 10.1016/j.virusres.2016.11.013
   Toots M, 2017, PLOS PATHOG, V13, DOI 10.1371/journal.ppat.1006168
   Valdés-Tresanco MS, 2020, BIOL DIRECT, V15, DOI 10.1186/s13062-020-00267-2
   Wu JY, 2014, BIOMETALS, V27, P445, DOI 10.1007/s10534-014-9710-2
   Wu SY, 2016, CELL REP, V16, P1733, DOI 10.1016/j.celrep.2016.07.001
   Yilmaz G, 2023, INT J MOL SCI, V24, DOI 10.3390/ijms24076555
   Zweifach A, 2020, SLAS DISCOV, V25, P2, DOI 10.1177/2472555219873557
NR 61
TC 0
Z9 0
U1 0
U2 0
PU AMER SOC MICROBIOLOGY
PI WASHINGTON
PA 1752 N ST NW, WASHINGTON, DC 20036-2904 USA
SN 0022-538X
EI 1098-5514
J9 J VIROL
JI J. Virol.
PD AUG 19
PY 2025
VL 99
IS 8
DI 10.1128/jvi.00918-25
EA JUL 2025
PG 26
WC Virology
WE Science Citation Index Expanded (SCI-EXPANDED)
SC Virology
GA 6FU6D
UT WOS:001524010300001
PM 40626718
DA 2025-09-03
ER

PT J
AU Lecointre, M
   Guillot, J
   Marcone, R
   Ozdoganlar, D
   Cayatte, M
   Gyllenbaeck, EJ
   Liberg, D
   Fournier, N
   Homicsko, K
   Hanahan, D
AF Lecointre, Morgane
   Guillot, Jeremy
   Marcone, Rachel
   Ozdoganlar, Dilara
   Cayatte, Marjorie
   Gyllenbaeck, Elin Jaensson
   Liberg, David
   Fournier, Nadine
   Homicsko, Krisztian
   Hanahan, Douglas
TI HPV16-Expressing Tumors Release Multiple IL1 Ligands to Orchestrate
   Systemic Immunosuppression Whose Disruption Enables Efficacy of a
   Therapeutic Vaccine
SO CANCER DISCOVERY
LA English
DT Article
ID SQUAMOUS CARCINOGENESIS; T-CELLS; CANCER; HALLMARKS; NANOPARTICLES;
   ANGIOGENESIS; RECRUITMENT; NEUTROPHILS; PROGRESSION; PHENOTYPE
AB It is well-established that symptomatic cancers evade immune destruction by coalescing tumor microenvironments to suppress adaptive immunity. Additionally, mouse models of cervical and other cancers have revealed a capability of tumors to systemically induce the expansion of neutrophils that cripple T-cell development in spleen and lymph nodes, further impairing immune responses. Now we show that human papillomavirus type 16 (HPV16)-driven squamous cell tumors in the cervix and skin release into the circulatory system four immunoregulatory ligands - IL-1 alpha, IL-1 beta, IL-33, and IL-36 beta - that bias the bone marrow toward granulocytic myelopoiesis, producing immunosuppressive neutrophils populating spleens and tumors. An IL-1 family coreceptor antagonist, anti-IL1RAP, abrogates this neutrophil expansion and complements an otherwise inefficacious HPV16 E7 peptide vaccine to elicit an effective antitumor immune response that is further sustained by anti-CTLA-4. Evidence for similarly IL-1-driven systemic immunosuppression in human cervical tumors encourages evaluation of this combinatorial therapeutic strategy for treating a largely immunoevasive cancer type.Significance: Cervical cancer is the fourth leading cause of cancer deaths in women worldwide. Although the disease is driven by two antigenic viral oncoproteins, therapeutic vaccines have proved ineffective, inferentially due to systemic immunosuppression. This study elucidated an actionable mechanism, whose disruption renders an oncoprotein vaccine efficacious, with translational potential.
C1 [Lecointre, Morgane; Guillot, Jeremy; Ozdoganlar, Dilara; Cayatte, Marjorie; Homicsko, Krisztian; Hanahan, Douglas] Ecole Polytech Fed Lausanne, Swiss Inst Expt Canc Res ISREC, Lausanne, Switzerland.
   [Lecointre, Morgane; Guillot, Jeremy; Ozdoganlar, Dilara; Cayatte, Marjorie; Homicsko, Krisztian; Hanahan, Douglas] Swiss Canc Ctr Leman SCCL, Lausanne, Switzerland.
   [Lecointre, Morgane; Guillot, Jeremy; Marcone, Rachel; Ozdoganlar, Dilara; Cayatte, Marjorie; Fournier, Nadine; Homicsko, Krisztian; Hanahan, Douglas] Agora Translat Canc Res Ctr, Rue Bugnon 25A, CH-1011 Lausanne, Switzerland.
   [Marcone, Rachel; Fournier, Nadine] Swiss Inst Bioinformat SIB, Bioinformat Core Facil, Lausanne, Switzerland.
   [Gyllenbaeck, Elin Jaensson; Liberg, David] Cantarg AB, Lund, Sweden.
   [Homicsko, Krisztian] CHU Vaudois, Dept Oncol, Lausanne, Switzerland.
   [Homicsko, Krisztian] CHU Vaudois, Ctr Personalized Oncol, Lausanne, Switzerland.
   [Hanahan, Douglas] Ludwig Inst Canc Res, Lausanne, Switzerland.
C3 Swiss Institute Experimental Cancer Research; Swiss Federal Institutes
   of Technology Domain; Ecole Polytechnique Federale de Lausanne; Swiss
   Institute of Bioinformatics; University of Lausanne; Centre Hospitalier
   Universitaire Vaudois (CHUV); University of Lausanne; Centre Hospitalier
   Universitaire Vaudois (CHUV); Ludwig Institute for Cancer Research
RP Hanahan, D (corresponding author), Agora Translat Canc Res Ctr, Rue Bugnon 25A, CH-1011 Lausanne, Switzerland.
EM douglas.hanahan@epfl.ch
RI Homicsko, Krisztian/MDS-7901-2025
FU European Research Council; Swiss National Science Foundation; Ludwig
   Institute for Cancer Research (New York/Zurich); Cancera and Paulsson
   Foundations (Lund)
FX We thank: E. Drori, M. Munier, M. Alexandre-Gaveta, and S. Andre-Baflast
   from the Hanahan laboratory for expert technical assistance; M. Pittet
   (University of Geneva and the Ludwig Institute for Cancer Research,
   Lausanne Branch) for comments on the project, scientific discussions,
   and insightful comments on the manuscript; T. Kaufmann (University of
   Bern) for the Hoxb8 and SCF-producing CHO cell lines; J. Sordet-Dessimoz
   (from the HCF at EPFL) for the RNAscope staining and scientific advice;
   T. Zwahlen (from the SIB in the Agora Center) for the SAveRUNNER
   analysis; and B. Schneider (from the PTBTG at EPFL) for lentiviral
   production. Proteomics datasets were generated by the ETH PHRT Swiss
   Multi-Omics Center. ETH PHRT SMOC is in part supported by the strategic
   focus area Personalized Health and Related Technologies of the ETH
   Domain. The anti-mouse-IL1RAP antibody was a gift from Cantargia AB,
   Sweden. This study benefited also from the CPG, GECF, BIOP, and FCCF
   technology core facilities of the School of Life Sciences at EPFL and
   the AIVC, CIF, SIB, and FCF facilities at the Agora Translational Cancer
   Research Center. The research was variously supported by an Advanced
   Grant from the European Research Council, a Project Grant the Swiss
   National Science Foundation, core support from the Ludwig Institute for
   Cancer Research (New York/Zurich), and by philanthropic grants from the
   Cancera and Paulsson Foundations (Lund) and from Goran Grosskopf (Lund),
   all administered by the CHUV Foundation, Lausanne.
CR Affara NI, 2014, CANCER CELL, V25, P809, DOI 10.1016/j.ccr.2014.04.026
   Alcaide P, 2009, MICROCIRCULATION, V16, P43, DOI 10.1080/10739680802273892
   Allen BM, 2020, NAT MED, V26, P1125, DOI 10.1038/s41591-020-0892-6
   Alshetaiwi H, 2020, SCI IMMUNOL, V5, DOI 10.1126/sciimmunol.aay6017
   Andreatta M, 2021, COMPUT STRUCT BIOTEC, V19, P3796, DOI 10.1016/j.csbj.2021.06.043
   Arbeit JM, 1996, P NATL ACAD SCI USA, V93, P2930, DOI 10.1073/pnas.93.7.2930
   Browaeys R, 2020, NAT METHODS, V17, P159, DOI 10.1038/s41592-019-0667-5
   Carenzo A, 2022, BIOINFORMATICS, V38, P2940, DOI 10.1093/bioinformatics/btac161
   Chen J, 2013, ANAL CHEM, V85, P10670, DOI 10.1021/ac401812b
   Coffelt SB, 2015, NATURE, V522, P345, DOI 10.1038/nature14282
   Coussens LM, 1996, AM J PATHOL, V149, P1899
   Coussens LM, 2000, CELL, V103, P481, DOI 10.1016/S0092-8674(00)00139-2
   Dai DF, 2024, CELL REP MED, V5, DOI 10.1016/j.xcrm.2024.101550
   Daniel D, 2003, J EXP MED, V197, P1017, DOI 10.1084/jem.20021047
   De Palma M, 2024, NAT CANCER, V5, P827, DOI 10.1038/s43018-024-00780-7
   de Visser KE, 2023, CANCER CELL, V41, P374, DOI 10.1016/j.ccell.2023.02.016
   Erez N, 2010, CANCER CELL, V17, P135, DOI 10.1016/j.ccr.2009.12.041
   Esmaily M, 2020, J CONTROL RELEASE, V326, P63, DOI 10.1016/j.jconrel.2020.06.017
   Fiscon G, 2021, PLOS COMPUT BIOL, V17, DOI 10.1371/journal.pcbi.1008686
   Galliverti G, 2020, CANCER IMMUNOL RES, V8, P131, DOI 10.1158/2326-6066.CIR-19-0315
   Galliverti G, 2018, CANCER IMMUNOL RES, V6, P1301, DOI 10.1158/2326-6066.CIR-18-0166
   Garlanda C, 2021, CANCER CELL, V39, P1023, DOI 10.1016/j.ccell.2021.04.011
   Garner H, 2020, NAT REV IMMUNOL, V20, P483, DOI 10.1038/s41577-019-0271-z
   Garon EB, 2024, J CLIN ONCOL, V42, DOI 10.1200/JCO.23.00910
   Giraudo E, 2004, J CLIN INVEST, V114, P623, DOI 10.1172/JCI200422087
   Grieshaber-Bouyer R, 2021, NAT COMMUN, V12, DOI 10.1038/s41467-021-22973-9
   Gu ZG, 2016, BIOINFORMATICS, V32, P2847, DOI 10.1093/bioinformatics/btw313
   Gulhati P, 2023, NAT CANCER, V4, P62, DOI 10.1038/s43018-022-00500-z
   Guo CY, 2023, CLIN TRANSL MED, V13, DOI 10.1002/ctm2.1219
   Hanahan D, 2025, NAT REV CANCER, V25, P41, DOI 10.1038/s41568-024-00761-z
   Hanahan D, 2023, CANCER CELL, V41, P573, DOI 10.1016/j.ccell.2023.02.012
   Hanahan D, 2022, CANCER DISCOV, V12, P31, DOI 10.1158/2159-8290.CD-21-1059
   Hanahan D, 2011, CELL, V144, P646, DOI 10.1016/j.cell.2011.02.013
   Hansen N, 2024, J IMMUNOTHER CANCER, V12, DOI 10.1136/jitc-2024-009523
   Hiam-Galvez KJ, 2021, NAT REV CANCER, V21, P345, DOI 10.1038/s41568-021-00347-z
   Hirosue S, 2010, VACCINE, V28, P7897, DOI 10.1016/j.vaccine.2010.09.077
   Huang QT, 2017, ONCOTARGET, V8, P16755, DOI 10.18632/oncotarget.15157
   Jaillon S, 2020, NAT REV CANCER, V20, P485, DOI 10.1038/s41568-020-0281-y
   Jin SQ, 2021, NAT COMMUN, V12, DOI 10.1038/s41467-021-21246-9
   Kamala T, 2007, J IMMUNOL METHODS, V328, P204, DOI 10.1016/j.jim.2007.08.004
   Kenter GG, 2009, NEW ENGL J MED, V361, P1838, DOI 10.1056/NEJMoa0810097
   LaMarche NM, 2024, NATURE, V625, P166, DOI 10.1038/s41586-023-06797-9
   Li CB, 2022, COMMUN BIOL, V5, DOI 10.1038/s42003-022-04142-w
   Martin KR, 2021, SEMIN IMMUNOL, V54, DOI 10.1016/j.smim.2021.101516
   Medler TR, 2018, CANCER CELL, V34, P561, DOI 10.1016/j.ccell.2018.09.003
   Mellman I, 2023, IMMUNITY, V56, P2188, DOI 10.1016/j.immuni.2023.09.011
   Monk BJ, 2009, J CLIN ONCOL, V27, P4649, DOI 10.1200/JCO.2009.21.8909
   Monteran L, 2024, CANCER DISCOV, V14, P1252, DOI 10.1158/2159-8290.CD-23-0762
   Niknami M, 2024, LANGENBECK ARCH SURG, V409, DOI [10.3322/caac.21834, 10.1007/s00423-024-03537-z, 10.1186/s12859-018-2419-4, 10.1016/j.rineng.2025.104079]
   Nost TH, 2021, EUR J EPIDEMIOL, V36, P841, DOI 10.1007/s10654-021-00752-6
   Pahler J, 2008, NEOPLASIA, V10, P329, DOI 10.1593/neo.07871
   Pan YY, 2020, FRONT IMMUNOL, V11, DOI 10.3389/fimmu.2020.583084
   -Ares LP, 2024, LUNG CANCER, V189, DOI 10.1016/j.lungcan.2023.107451
   Pere H, 2011, BLOOD, V118, P4853, DOI 10.1182/blood-2011-01-329656
   Pfirschke C, 2020, CELL REP, V32, DOI 10.1016/j.celrep.2020.108164
   Pietras K, 2008, PLOS MED, V5, P123, DOI 10.1371/journal.pmed.0050019
   Pliyev BK, 2013, IMMUNOBIOLOGY, V218, P1085, DOI 10.1016/j.imbio.2013.03.001
   Quail DF, 2022, J EXP MED, V219, DOI 10.1084/jem.20220011
   Ridker PM, 2017, LANCET, V390, P1833, DOI 10.1016/S0140-6736(17)32247-X
   Rincon-Restrepo M, 2017, BIOMATERIALS, V132, P48, DOI 10.1016/j.biomaterials.2017.03.047
   Ritchie ME, 2015, NUCLEIC ACIDS RES, V43, DOI 10.1093/nar/gkv007
   Robinson MD, 2010, BIOINFORMATICS, V26, P139, DOI 10.1093/bioinformatics/btp616
   Salvatori E, 2022, NPJ VACCINES, V7, DOI 10.1038/s41541-022-00433-9
   Sawant KV, 2021, J LEUKOCYTE BIOL, V109, P777, DOI 10.1002/JLB.3A0820-207R
   Serrano B, 2018, BEST PRACT RES CL OB, V47, P14, DOI 10.1016/j.bpobgyn.2017.08.006
   Singhal S, 2016, CANCER CELL, V30, P120, DOI 10.1016/j.ccell.2016.06.001
   SmithMcCune K, 1997, CANCER RES, V57, P1294
   Sobotzki N, 2018, NAT COMMUN, V9, DOI 10.1038/s41467-018-03936-z
   Street K, 2018, BMC GENOMICS, V19, DOI 10.1186/s12864-018-4772-0
   Swanton C, 2024, CELL, V187, P1589, DOI 10.1016/j.cell.2024.02.009
   Tan DSW, 2024, J CLIN ONCOL, V42, DOI 10.1200/JCO.23.00980
   van der Vlies AJ, 2010, BIOCONJUGATE CHEM, V21, P653, DOI 10.1021/bc9004443
   van Weverwijk A, 2023, NAT REV CANCER, V23, P193, DOI 10.1038/s41568-022-00544-4
   Veglia F, 2021, NAT REV IMMUNOL, V21, P485, DOI 10.1038/s41577-020-00490-y
   Walsh RJ, 2021, J CLIN MED, V10, DOI 10.3390/jcm10194523
   Watkins DE, 2023, J CLIN MED, V12, DOI 10.3390/jcm12185992
   Welters MJP, 2010, P NATL ACAD SCI USA, V107, P11895, DOI 10.1073/pnas.1006500107
   Wu YC, 2024, CELL, V187, DOI 10.1016/j.cell.2024.02.005
   Yan F, 2023, CURR OTORHINOL REP, V11, P44, DOI 10.1007/s40136-023-00443-8
   Yeoh WJ, 2022, CYTOKINE, V157, DOI 10.1016/j.cyto.2022.155961
   Zhang H, 2003, NAT BIOTECHNOL, V21, P660, DOI 10.1038/nbt827
   Zheng GXY, 2017, NAT COMMUN, V8, DOI 10.1038/ncomms14049
   Zila NN, 2024, CLIN CANCER RES, V30, P159, DOI 10.1158/1078-0432.CCR-23-0562
   Zilionis R, 2019, IMMUNITY, V50, P1317, DOI 10.1016/j.immuni.2019.03.009
NR 84
TC 0
Z9 0
U1 0
U2 0
PU AMER ASSOC CANCER RESEARCH
PI PHILADELPHIA
PA 615 CHESTNUT ST, 17TH FLOOR, PHILADELPHIA, PA 19106-4404 USA
SN 2159-8274
EI 2159-8290
J9 CANCER DISCOV
JI Cancer Discov.
PD JUL 3
PY 2025
VL 15
IS 7
BP 1458
EP 1483
DI 10.1158/2159-8290.CD-25-0382
PG 26
WC Oncology
WE Science Citation Index Expanded (SCI-EXPANDED)
SC Oncology
GA 4OY4N
UT WOS:001523203300005
PM 40287949
OA Green Submitted, hybrid
DA 2025-09-03
ER

PT J
AU Stankowski, TJ
AF Stankowski, Trista J.
TI Treatment Options for Anal Neoplasia: Going from Anal Dysplasia to Anal
   Cancer
SO CLINICS IN COLON AND RECTAL SURGERY
LA English
DT Article; Early Access
DE HSIL; anal dysplasia; anal cancer; HPV
ID SQUAMOUS INTRAEPITHELIAL LESIONS; HIV-POSITIVE MEN;
   TRICHLOROACETIC-ACID; TOPICAL CIDOFOVIR; RADIATION-THERAPY;
   BOWENS-DISEASE; SEX; CHEMORADIATION; CARCINOMA; ELECTROCAUTERY
AB While overall uncommon, the incidence of anal cancer in the United States is on the rise. The majority of these cases are squamous cell in origin and attributed to infection with human papillomavirus (HPV) and the associated evolution of anal squamous intraepithelial lesions. Immunosuppressed patients such as those with human immunodeficiency virus (HIV) or solid organ transplants and those with high-grade dysplasia or carcinoma of the cervix or vulva are at highest risk for evolution to anal cancer. The recently published anal cancer HSIL outcomes research (ANCHOR) trial demonstrated benefit to treating anal high-grade squamous intraepithelial lesions (HSILs) to reduce the progression to anal cancer. This article reviews screening and treatment of anal HSIL including ablative, topical, and surgical options as well as the diagnosis and treatment of anal cancer.
C1 [Stankowski, Trista J.] Indiana Univ Hlth, Dept Colorectal Surg, Div Surg, 545 Barnhill Dr, Indianapolis, IN 46202 USA.
C3 Indiana University Health; IU Health University Hospital
RP Stankowski, TJ (corresponding author), Indiana Univ Hlth, Dept Colorectal Surg, Div Surg, 545 Barnhill Dr, Indianapolis, IN 46202 USA.
EM tstankowsk@iuhealth.org
CR [Anonymous], 2024, Cancer Facts and Figures 2024
   BECK DE, 1988, DIS COLON RECTUM, V31, P419, DOI 10.1007/BF02552608
   Berry JM, 2014, INT J CANCER, V134, P1147, DOI 10.1002/ijc.28431
   Brogden DRL, 2021, INT J COLORECTAL DIS, V36, P213, DOI 10.1007/s00384-020-03740-6
   Burgos J, 2025, CLIN INFECT DIS, DOI 10.1093/cid/ciaf086
   Burgos J, 2023, AIDS, V37, P1425, DOI 10.1097/QAD.0000000000003591
   Cho SD, 2018, CLIN COLON RECT SURG, V31, P336, DOI 10.1055/s-0038-1668103
   Corral J, 2019, TECH COLOPROCTOL, V23, P707, DOI 10.1007/s10151-019-02041-7
   Cranston RD, 2014, SEX TRANSM DIS, V41, P420, DOI 10.1097/OLQ.0000000000000145
   Deshmukh AA, 2020, JNCI-J NATL CANCER I, V112, P829, DOI 10.1093/jnci/djz219
   Flam M, 1996, J CLIN ONCOL, V14, P2527, DOI 10.1200/JCO.1996.14.9.2527
   Goodman K A., 2022, AJCC Cancer Staging Manual., V9th
   Goodman KA, 2017, INT J RADIAT ONCOL, V98, P1087, DOI 10.1016/j.ijrobp.2017.03.022
   Gunderson LL, 2012, J CLIN ONCOL, V30, P4344, DOI 10.1200/JCO.2012.43.8085
   Hillman RJ, 2016, J LOW GENIT TRACT DI, V20, P283, DOI 10.1097/LGT.0000000000000256
   Johnson LG, 2004, CANCER-AM CANCER SOC, V101, P281, DOI 10.1002/cncr.20364
   Marchesa P, 1997, DIS COLON RECTUM, V40, P1286, DOI 10.1007/BF02050810
   Marks DK, 2012, JAIDS-J ACQ IMM DEF, V59, P259, DOI 10.1097/QAI.0b013e3182437469
   Megill C, 2017, SEMIN COLON RECTAL S, V28, P86, DOI 10.1053/j.scrs.2017.04.006
   Mir M., Electrocautery
   Nathan M, 2008, INT J STD AIDS, V19, P445, DOI 10.1258/ijsa.2007.007290
   National Comprehensive Cancer Network, 2025, NCCN Guidelines Version 4.2025 Breast Cancer
   Nelson RA, 2013, J CLIN ONCOL, V31, P1569, DOI 10.1200/JCO.2012.45.2524
   NIGRO ND, 1993, DIS COLON RECTUM, V36, P709, DOI 10.1007/BF02238600
   Palefsky JM, 2022, NEW ENGL J MED, V386, P2273, DOI 10.1056/NEJMoa2201048
   Pepek JM, 2010, J NATL COMPR CANC NE, V8, P123, DOI 10.6004/jnccn.2010.0008
   Pineda Carlos E, 2009, Clin Colon Rectal Surg, V22, P94, DOI 10.1055/s-0029-1223840
   Richel O, 2013, LANCET ONCOL, V14, P346, DOI 10.1016/S1470-2045(13)70067-6
   Sands D., 2022, The ASCRS Textbook of Colon and Rectal Surgery, V4th
   Saraiya M, 2015, JNCI-J NATL CANCER I, V107, DOI 10.1093/jnci/djv086
   Shiels MS, 2015, CANCER EPIDEM BIOMAR, V24, P1548, DOI 10.1158/1055-9965.EPI-15-0044
   Siddharthan RV, 2019, ANN GASTROENTEROL, V32, P257, DOI 10.20524/aog.2019.0364
   Singh J., 2012, J Acquir Immune Defic Syndr, V60, pe105
   Singh JC, 2009, JAIDS-J ACQ IMM DEF, V52, P474, DOI 10.1097/QAI.0b013e3181bc0f10
   Stier EA, 2024, INT J CANCER, V154, P1694, DOI 10.1002/ijc.34850
   Stier EA, 2013, AIDS, V27, P545, DOI 10.1097/QAD.0b013e32835a9b16
   STRAUSS RJ, 1979, AM J SURG, V137, P231, DOI 10.1016/0002-9610(79)90152-1
   Terlizzi JP, 2017, SEMIN COLON RECTAL S, V28, P81, DOI 10.1053/j.scrs.2017.04.005
   Thind G, 2014, RADIAT ONCOL, V9, DOI 10.1186/1748-717X-9-124
   Vergara-Fernandez O, 2021, TECH COLOPROCTOL, V25, P701, DOI 10.1007/s10151-020-02379-3
NR 40
TC 0
Z9 0
U1 1
U2 1
PU THIEME MEDICAL PUBL INC
PI NEW YORK
PA 333 SEVENTH AVE, NEW YORK, NY 10001 USA
SN 1531-0043
EI 1530-9681
J9 CLIN COLON RECT SURG
JI Clin. Colon Rectal Surg.
PD 2025 JUL 2
PY 2025
DI 10.1055/s-0045-1809890
EA JUL 2025
PG 7
WC Gastroenterology & Hepatology; Surgery
WE Science Citation Index Expanded (SCI-EXPANDED)
SC Gastroenterology & Hepatology; Surgery
GA 4MF9X
UT WOS:001521364900001
DA 2025-09-03
ER

PT J
AU Abu El-Hamd, M
   Nada, E
   Hassan, RM
   Aboelmagd, MA
AF Abu El-Hamd, Mohammed
   Nada, Essam
   Hassan, Raghda M.
   Aboelmagd, Mawra A.
TI Clinical and Dermoscopic Study of Intra-lesional Injection of Acyclovir
   Versus Candida Antigen in Treatment of Plantar Warts
SO INDIAN JOURNAL OF DERMATOLOGY
LA English
DT Article
DE <italic>Acyclovir</italic>; <italic>candida</italic>;
   <italic>intra-lesional</italic>; <italic>plantar warts</italic>
ID CUTANEOUS WARTS; VITAMIN-D3; DIAGNOSIS
AB Background:Plantar wart is a common viral infection occurring in the plantar aspect of the foot, caused by human papillomavirus (HPV). Intra-lesional immunotherapy has emerged as a front-runner treatment option for plantar warts.Objectives:This study aimed to compare the efficacy and tolerability of intra-lesional injections of acyclovir versus candida antigen in patients with plantar warts.Methods:This randomised-controlled clinical trial was conducted on 40 patients with plantar warts. The included patients were randomly assigned into two groups: Group 1 (n = 20) was treated with intra-lesional injections of acyclovir. Group 2 (n = 20) was treated by intra-lesional injections of candida antigen. Injections were every 2 weeks for 5 sessions. All the patients were evaluated before and after treatment through clinical, photographic, and dermoscopic assessments. All side effects (local and systemic), during or after injections were recorded.Results:In acyclovir intra-lesional injected warts, a score of 3 (complete clearance clinically, and dermoscopically) was achieved in 65% of target warts, 15% had a score of 2 (patients' dermoscopy confirmed the persistence of warts despite the fact that the warts had disappeared clinically), 20% had a score of 1 (warts were smaller and thinner but not completely gone upon clinical or dermoscopic examination). In candida intra-lesional injected warts, a score of 3 was achieved in 70% of target warts and 25% had a score of 1.Conclusion:Both intra-lesional acyclovir and candida antigen appear to be effective and tolerated treatment modalities for plantar warts. Although there were similar reports of side effects for both treatments, the success rate of curing warts using intra-lesional candida antigen was slightly greater.
C1 [Abu El-Hamd, Mohammed; Nada, Essam; Hassan, Raghda M.; Aboelmagd, Mawra A.] Sohag Univ, Fac Med, Dept Dermatol Venereol & Androl, Sohag Univ St, Sohag 82524, Egypt.
C3 Egyptian Knowledge Bank (EKB); Sohag University
RP Abu El-Hamd, M (corresponding author), Sohag Univ, Fac Med, Dept Dermatol Venereol & Androl, Sohag Univ St, Sohag 82524, Egypt.
EM mohammedadva@yahoo.com
RI Abu El-Hamd, Mohammed/J-3469-2019
CR Abdel-Azim E, 2020, J EGYPT WOM DERM SOC, V17, P6, DOI 10.4103/JEWD.JEWD_38_19
   Abdelaal MA, 2021, J DRUGS DERMATOL, V20, P546, DOI 10.36849/JDD.5264
   Bae JM, 2009, BRIT J DERMATOL, V160, P220, DOI 10.1111/j.1365-2133.2008.08937.x
   Barkat MT, 2018, INT J DERMATOL, V57, P1533, DOI 10.1111/ijd.14092
   BAUER DJ, 1982, AM J MED, V73, P313, DOI 10.1016/0002-9343(82)90114-0
   Bergot Anne-Sophie, 2011, Cancers (Basel), V3, P3461, DOI 10.3390/cancers3033461
   Boroujeni NH, 2018, DERMATOL PRACT CONCE, V8, P168, DOI 10.5826/dpc.0803a03
   Elsayed A, 2022, J CUTAN MED SURG, V26, P25, DOI 10.1177/12034754211037998
   Fathy G, 2019, DERMATOL THER, V32, DOI 10.1111/dth.12997
   Johnson Sandra Marchese, 2004, J Drugs Dermatol, V3, P263
   Johnson SM, 2001, ARCH DERMATOL, V137, P451
   Lipke MM, 2006, CLIN MED RES, V4, P273, DOI 10.3121/cmr.4.4.273
   Lynch MD, 2014, BMJ-BRIT MED J, V348, DOI 10.1136/bmj.g3339
   Marei A, 2021, J COSMET DERMATOL-US, V20, P1248, DOI 10.1111/jocd.13718
   Marei A, 2020, J COSMET DERMATOL-US, V19, P758, DOI 10.1111/jocd.13077
   Nofal A, 2021, J CUTAN MED SURG, V25, P377, DOI 10.1177/1203475421991130
   Nofal A, 2022, J DERMATOL TREAT, V33, P922, DOI 10.1080/09546634.2020.1789540
   Nofal A, 2020, J AM ACAD DERMATOL, V82, P94, DOI 10.1016/j.jaad.2019.07.070
   Nofal A, 2017, INT J DERMATOL, V56, P1003, DOI 10.1111/ijd.13709
   Phillips RC, 2000, ARCH DERMATOL, V136, P1274, DOI 10.1001/archderm.136.10.1274-a
   Reddy EM, 2023, CUREUS J MED SCIENCE, V15, DOI 10.7759/cureus.38781
   Sterling JC, 2014, BRIT J DERMATOL, V171, P696, DOI 10.1111/bjd.13310
   Vlahovic TC, 2016, CLIN PODIATR MED SUR, V33, P337, DOI 10.1016/j.cpm.2016.02.003
NR 23
TC 0
Z9 0
U1 0
U2 0
PU WOLTERS KLUWER MEDKNOW PUBLICATIONS
PI MUMBAI
PA WOLTERS KLUWER INDIA PVT LTD , A-202, 2ND FLR, QUBE, C T S  NO 1498A-2
   VILLAGE MAROL, ANDHERI EAST, MUMBAI, Maharashtra, INDIA
SN 0019-5154
EI 1998-3611
J9 INDIAN J DERMATOL
JI Indian J. Dermatol.
PD JUL-AUG
PY 2025
VL 70
IS 4
BP 171
EP 176
DI 10.4103/ijd.ijd_1030_23
PG 6
WC Dermatology
WE Science Citation Index Expanded (SCI-EXPANDED)
SC Dermatology
GA 4LR9J
UT WOS:001520998200010
PM 40740392
OA Green Submitted, gold
DA 2025-09-03
ER

PT J
AU Silvestri, F
   Tosti, G
   Pepe, F
   Gandini, S
   Preti, M
AF Silvestri, Flavia
   Tosti, Giulio
   Pepe, Francesca
   Gandini, Sara
   Preti, Mario
TI Off-Label Use of Imiquimod for Lower Female Genital Tract Diseases: A
   Systematic Review
SO JOURNAL OF LOWER GENITAL TRACT DISEASE
LA English
DT Article
DE imiquimod; topical treatment; off-label use; vulvar Paget disease;
   vulvar intraepithelial neoplasia; vaginal intraepithelial neoplasia;
   lower genital tract diseases
ID VULVAR INTRAEPITHELIAL NEOPLASIA; EXTRAMAMMARY PAGETS-DISEASE; PHASE-II
   TRIAL; HERPES-SIMPLEX-VIRUS; MELANOMA IN-SITU; TOPICAL IMIQUIMOD;
   5-PERCENT CREAM; BOWENOID PAPULOSIS; VIN 2/3; INTERNATIONAL SOCIETY
AB Objectives: Imiquimod (IMQ) is an immunomodulatory topical drug with antiviral and antitumoral activity. Given its effectiveness and safety, IMQ is broadly off-label used for many vulvovaginal conditions as monotherapy and in association with other therapeutic approaches. However, standardized dose regimens and the total duration of therapy are still debated. This review aimed to summarize the current evidence on off-label uses of IMQ in different vulvovaginal conditions and compare its effectiveness to other gold standard treatments. Methods: The literature review used PubMed/MEDLINE and ClinicalTrial.gov as primary sources, including articles from January 2000 to June 2024. Results: Overall, 105 articles were included, of which 26 articles on vulvar Paget disease, 36 articles on vulvar intraepithelial neoplasia, 20 articles on vaginal intraepithelial neoplasia, 6 articles on vulvovaginal melanoma, and 17 articles on other conditions (molluscum contagiosum, herpes simplex type II infection, plasma cell vulvitis, and candidiasis). Most treatments included IMQ as monotherapy, or in combination and/or in alternative to other approaches, such as surgery, laser, human papillomavirus vaccination, systemic therapies (antiviral drugs, steroids), local therapies (1% cidofovir, 5% 5-fluorouracil, photodynamic therapy), and observation. The most frequent dose regimen was 3 times/week for 12-16 weeks. Outcomes widely varied among different conditions. Conclusion: Off-label topical IMQ represents a noninvasive and effective option for treating lower genital tract conditions as monotherapy or in association with other treatments. The IMQ therapy must be personalized based on physician and patient preference.
C1 [Silvestri, Flavia; Tosti, Giulio; Pepe, Francesca] IRCCS, European Inst Oncol, Dermato Oncol Unit, Milan, Italy.
   [Gandini, Sara] IRCCS, European Inst Oncol, Mol & Pharmaco Epidemiol Unit, Dept Expt Oncol, Milan, Italy.
   [Preti, Mario] Univ Torino, Dept Surg Sci, Turin, Italy.
C3 IRCCS European Institute of Oncology (IEO); IRCCS European Institute of
   Oncology (IEO); University of Turin
RP Silvestri, F (corresponding author), European Inst Oncol, Dermatooncol Unit, Via Ripamonti 435, I-20141 Milan, Italy.
EM flavia.silvestri25@gmail.com; giulio.tosti@ieo.it;
   francesca.pepe@ieo.it; sara.gandini@ieo.it; mario.preti@unito.it
CR Anton C, 2011, CLINICS, V66, P1109, DOI 10.1590/S1807-59322011000600033
   Apalla Z, 2018, PHOTODERMATOL PHOTO, V34, P273, DOI 10.1111/phpp.12386
   Baiocchi G, 2012, J LOW GENIT TRACT DI, V16, P59, DOI 10.1097/LGT.0b013e31822d2484
   Bangsgaard N, 2008, ACTA DERM-VENEREOL, V88, P202, DOI 10.2340/00015555-0384
   dos Reis HLB, 2020, INT J INFECT DIS, V95, P153, DOI 10.1016/j.ijid.2020.04.025
   Bhaumik J, 2006, J Obstet Gynaecol, V26, P72
   Borella F, 2022, MATURITAS, V163, P23, DOI 10.1016/j.maturitas.2022.05.010
   Bornstein J, 2016, J LOW GENIT TRACT DI, V20, P11, DOI 10.1097/LGT.0000000000000169
   Bruchim I, 2007, INT J GYNECOL OBSTET, V99, P23, DOI 10.1016/j.ijgo.2007.03.023
   Brummitt CF, 2006, CLIN INFECT DIS, V42, P575, DOI 10.1086/499529
   Buck Henry W, 2003, J Low Genit Tract Dis, V7, P290, DOI 10.1097/00128360-200310000-00011
   Campagne G, 2003, EUR J OBSTET GYN R B, V109, P224, DOI 10.1016/S0301-2115(02)00482-7
   Challenor R, 2009, J OBSTET GYNAECOL, V29, P252, DOI 10.1080/01443610902745107
   Charles Jean Elizze M, 2022, HCA Healthc J Med, V3, P247, DOI [10.36518/2689-0216.1301, 10.36518/2689-0216.1301]
   Chen FP, 2013, TAIWAN J OBSTET GYNE, V52, P475, DOI 10.1016/j.tjog.2013.10.004
   Choi JH, 2013, ANN DERMATOL, V25, P213, DOI 10.5021/ad.2013.25.2.213
   Cokan A, 2021, J CLIN MED, V10, DOI 10.3390/jcm10245777
   Cowan RA, 2016, GYNECOL ONCOL, V142, P139, DOI 10.1016/j.ygyno.2016.04.028
   Daayana S, 2010, BRIT J CANCER, V102, P1129, DOI 10.1038/sj.bjc.6605611
   Silva Rama ALDE, 2017, EUR J GYNAECOL ONCOL, V38, P368, DOI 10.12892/ejgo3546.2017
   Desravines N, 2023, INT J GYNECOL OBSTET, V163, P862, DOI 10.1002/ijgo.14983
   Diaz-Arrastia C, 2001, CLIN CANCER RES, V7, P3031
   Dogan A, 2017, GYNECOL OBSTET INVES, V82, P1, DOI 10.1159/000449158
   Ee HL, 2003, BRIT J DERMATOL, V149, P638, DOI 10.1046/j.1365-2133.2003.05583.x
   Farrell R, 2024, GYNECOL ONCOL REP, V52, DOI 10.1016/j.gore.2024.101350
   Feldmeyer L, 2011, J DERMATOL CASE REP, V5, P42, DOI 10.3315/jdcr.2011.1073
   Policiano ACF, 2016, J LOW GENIT TRACT DI, V20, pE34, DOI [10.1097/lgt.0000000000000214, 10.1097/LGT.0000000000000214]
   Fonseca BO, 2021, OBSTET GYNECOL, V137, P1043, DOI 10.1097/AOG.0000000000004384
   Frances L, 2014, DERMATOL THER, V27, P19, DOI 10.1111/dth.12030
   Frega A, 2006, INT J GYNECOL OBSTET, V95, P161, DOI 10.1016/j.ijgo.2006.05.005
   Frega A, 2013, EUR REV MED PHARMACO, V17, P936
   Fuchs E, 2021, GYNECOL ONCOL REP, V38, DOI 10.1016/j.gore.2021.100875
   Ganjian Shahrouz, 2009, Dermatol Online J, V15, P4
   Gentile M, 2014, EUR REV MED PHARMACO, V18, P2949
   Godfrey JC, 2003, PEDIATRICS, V112, pE73, DOI 10.1542/peds.112.1.e73
   Greensill A, 2012, INT J STD AIDS, V23, P297, DOI 10.1258/ijsa.2009.009347
   Grimes Chelsea, 2016, Int J Womens Dermatol, V2, P35, DOI [10.1016/j.ijwd.2015.12.007, 10.1016/j.ijwd.2015.12.007]
   Grimm C, 2012, OBSTET GYNECOL, V120, P152, DOI 10.1097/AOG.0b013e31825bc6e8
   Gutzmer R, 2002, BRIT J DERMATOL, V147, P160, DOI 10.1046/j.1365-2133.2002.04729.x
   Haidopoulos D, 2005, INT J GYNECOL CANCER, V15, P898, DOI 10.1111/j.1525-1438.2005.00152.x
   Hanna E, 2016, INT J DERMATOL, V55, P831, DOI 10.1111/ijd.13235
   Hatch KD, 2008, J LOW GENIT TRACT DI, V12, P90, DOI 10.1097/LGT.0b013e31815a58a5
   Hemmi H, 2002, NAT IMMUNOL, V3, P196, DOI 10.1038/ni758
   Hendriks N, 2022, J IMMUNOTHER, V45, P180, DOI 10.1097/CJI.0000000000000414
   Herranz P, 2012, ACTAS DERMO-SIFILOGR, V103, P742, DOI 10.1016/j.adengl.2012.09.007
   Hiraldo-Gamero A, 2011, ACTAS DERMO-SIFILOGR, V102, P554, DOI 10.1016/j.ad.2010.12.014
   Ho SAJE, 2010, DERMATOL THER, V23, P423, DOI 10.1111/j.1529-8019.2010.01344.x
   Hu Jun, 2021, Int J Womens Dermatol, V7, P731, DOI [10.1016/j.ijwd.2021.06.002, 10.1016/j.ijwd.2021.06.002]
   Hurt CN, 2018, BJOG-INT J OBSTET GY, V125, P1171, DOI 10.1111/1471-0528.15124
   Ito T, 2002, J EXP MED, V195, P1507, DOI 10.1084/jem.20020207
   Kaushal S, 2012, OBSTET GYNECOL, V119, P442, DOI 10.1097/AOG.0b013e318236f1a0
   Khatun A, 2019, INT J STD AIDS, V30, P198, DOI 10.1177/0956462418797244
   Kim JM, 2015, ANN DERMATOL, V27, P66, DOI 10.5021/ad.2015.27.1.66
   Kim YJ, 2006, INT J DERMATOL, V45, P151, DOI 10.1111/j.1365-4632.2004.02373.x
   Kishi C, 2015, INT J STD AIDS, V26, P752, DOI 10.1177/0956462414553615
   Kofler L, 2013, J DERMATOL, V40, P851, DOI 10.1111/1346-8138.12231
   Le T, 2007, GYNECOL ONCOL, V106, P579, DOI 10.1016/j.ygyno.2007.05.019
   Liau MM, 2016, DERMATOL THER, V29, P459, DOI 10.1111/dth.12394
   Lin CT, 2012, TAIWAN J OBSTET GYNE, V51, P533, DOI 10.1016/j.tjog.2012.09.006
   Lin HY, 2010, J LOW GENIT TRACT DI, V14, P134, DOI 10.1097/LGT.0b013e3181bf1a50
   Lonsdale-Eccles AA, 2006, BRIT J DERMATOL, V155, P215, DOI 10.1111/j.1365-2133.2006.07297.x
   Luyten A, 2014, J AM ACAD DERMATOL, V70, P644, DOI 10.1016/j.jaad.2013.12.008
   Marchitelli C, 2004, J REPROD MED, V49, P876
   Marchitelli C, 2014, J LOW GENIT TRACT DI, V18, P347, DOI 10.1097/LGT.0000000000000053
   Mathiesen O, 2007, GYNECOL ONCOL, V107, P219, DOI 10.1016/j.ygyno.2007.06.003
   Mazzilli S, 2021, DERMATOL PRACT CONCE, V11, DOI 10.5826/dpc.1102a11
   McKendry A, 2015, INT J STD AIDS, V26, P441, DOI 10.1177/0956462414538951
   McQuillan O, 2007, INT J STD AIDS, V18, P63, DOI 10.1258/095646207779949925
   Nanda J., 2024, StatPearls Internet
   Pachman DR, 2012, AM J OBSTET GYNECOL, V206, DOI 10.1016/j.ajog.2011.06.105
   Page M.J., 2020, The PRISMA 2020a statement: an updated guideline for reporting systematic reviews, DOI DOI 10.31222/OSF.IO/V7GM2
   Perkins N, 2011, SEX TRANSM INFECT, V87, P292, DOI 10.1136/sti.2010.047431
   Petrow W, 2001, BRIT J DERMATOL, V145, P1022, DOI 10.1046/j.1365-2133.2001.04514.x
   Polterauer S, 2022, GYNECOL ONCOL, V165, P23, DOI 10.1016/j.ygyno.2022.01.033
   Prescott Lauren S, 2012, Gynecol Oncol Case Rep, V2, P92, DOI 10.1016/j.gynor.2012.04.004
   Preti M, 2022, INT J GYNECOL CANCER, V32, P830, DOI 10.1136/ijgc-2021-003262
   Puri Neerja, 2009, Indian J Sex Transm Dis AIDS, V30, P84, DOI 10.4103/0253-7184.62763
   Redondo P, 2002, ACTA DERM-VENEREOL, V82, P212, DOI 10.1080/00015550260132550
   Ribeiro F, 2012, J LOW GENIT TRACT DI, V16, P313, DOI 10.1097/LGT.0b013e3182410544
   Ricart JM, 2007, J EUR ACAD DERMATOL, V21, P113, DOI 10.1111/j.1468-3083.2006.01801.x
   Richter O. N., 2003, Archives of Gynecology and Obstetrics, V268, P333
   Ryu J., 2009, Clinical Medicine Therapeutics, V1, P1
   Sadownik LA, 2010, J OBSTET GYNAECOL CA, V32, P771, DOI 10.1016/S1701-2163(16)34619-9
   Sanderson P, 2013, J OBSTET GYNAECOL, V33, P479, DOI 10.3109/01443615.2013.790348
   Sasagasako N, 2020, MOL CLIN ONCOL, V13, DOI 10.3892/mco.2020.2089
   Sawada M, 2018, J DERMATOL, V45, P216, DOI 10.1111/1346-8138.14117
   Schön MP, 2004, APOPTOSIS, V9, P291, DOI 10.1023/B:APPT.0000025805.55340.c3
   Sendagorta E, 2010, J EUR ACAD DERMATOL, V24, P490, DOI 10.1111/j.1468-3083.2009.03451.x
   Sheth SS, 2024, CLIN CANCER RES, V30, P1768, DOI 10.1158/1078-0432.CCR-23-3639
   Shimizu A, 2014, J DERMATOL, V41, P545, DOI 10.1111/1346-8138.12510
   Shiozaki T, 2011, INT J CLIN ONCOL, V16, P610, DOI 10.1007/s10147-010-0180-4
   Smyth EC, 2011, J CLIN ONCOL, V29, pE809, DOI 10.1200/JCO.2011.36.8829
   Swarnkar B, 2024, INDIAN DERMATOL ONL, V15, P129, DOI 10.4103/idoj.idoj_52_23
   Tainio K, 2016, INT J CANCER, V139, P2353, DOI 10.1002/ijc.30275
   Tangjitgamol S, 2014, J OBSTET GYNAECOL RE, V40, P255, DOI 10.1111/jog.12129
   Terlou A, 2011, GYNECOL ONCOL, V121, P157, DOI 10.1016/j.ygyno.2010.12.340
   Todd RW, 2002, GYNECOL ONCOL, V85, P67, DOI 10.1006/gyno.2001.6539
   Toledo F, 2012, DERMATOL THER, V25, P82, DOI 10.1111/j.1529-8019.2012.01428.x
   Tomaino MV, 2024, INT J STD AIDS, V35, P405, DOI 10.1177/09564624231218759
   Tonguc E, 2011, ARCH GYNECOL OBSTET, V283, P97, DOI 10.1007/s00404-010-1653-4
   Travis LB, 2002, ACTA DERM-VENEREOL, V82, P475, DOI 10.1080/000155502762064700
   Tristram A, 2014, LANCET ONCOL, V15, P1361, DOI 10.1016/S1470-2045(14)70456-5
   Trutnovsky G, 2022, LANCET, V399, P1790, DOI 10.1016/S0140-6736(22)00469-X
   Urosevic M, 2005, J NATL CANCER I, V97, P1143, DOI 10.1093/jnci/dji207
   van de Sande AJM, 2025, BJOG-INT J OBSTET GY, V132, P1056, DOI 10.1111/1471-0528.17808
   Van der Linden M, 2022, AM J OBSTET GYNECOL, V227, DOI 10.1016/j.ajog.2022.04.012
   van Kessel Mianne A, 2010, J Am Acad Dermatol, V63, pe11, DOI 10.1016/j.jaad.2009.08.018
   van Seters M, 2008, NEW ENGL J MED, V358, P1465, DOI 10.1056/NEJMoa072685
   Veraitch O, 2019, BRIT J DERMATOL, V180, P947, DOI 10.1111/bjd.17433
   Wallbillich JJ, 2012, GYNECOL ONCOL, V127, P312, DOI 10.1016/j.ygyno.2012.07.118
   Wang LC, 2003, J AM ACAD DERMATOL, V49, P769, DOI 10.1067/S0190-9622(03)02107-8
   WEEKS CE, 1994, J INTERFERON RES, V14, P81, DOI 10.1089/jir.1994.14.81
   Wendling J, 2004, ARCH DERMATOL, V140, P1220, DOI 10.1001/archderm.140.10.1220
   Westermann C, 2013, INT J GYNECOL OBSTET, V120, P266, DOI 10.1016/j.ijgo.2012.09.020
   Winters U, 2008, CLIN CANCER RES, V14, P5292, DOI 10.1158/1078-0432.CCR-07-4760
   Xavier J, 2023, J LOW GENIT TRACT DI, V27, P125, DOI 10.1097/LGT.0000000000000726
   Yadav P, 2016, INDIAN J DERMATOL VE, V82, P734, DOI 10.4103/0378-6323.187692
   Yudin Mark H, 2008, Infect Dis Obstet Gynecol, V2008, P592532, DOI 10.1155/2008/592532
NR 118
TC 0
Z9 0
U1 0
U2 0
PU LIPPINCOTT WILLIAMS & WILKINS
PI PHILADELPHIA
PA TWO COMMERCE SQ, 2001 MARKET ST, PHILADELPHIA, PA 19103 USA
SN 1089-2591
EI 1526-0976
J9 J LOW GENIT TRACT DI
JI J. Low. Genit. Tract. Dis.
PD JUL
PY 2025
VL 29
IS 3
BP 251
EP 262
DI 10.1097/LGT.0000000000000888
PG 12
WC Obstetrics & Gynecology
WE Science Citation Index Expanded (SCI-EXPANDED)
SC Obstetrics & Gynecology
GA 4JX7V
UT WOS:001519790100002
PM 40576260
DA 2025-09-03
ER

PT J
AU Eckel, HNC
   Lyu, SI
   Faste, F
   Sharma, SJ
   Nobis, A
   Wuerdemann, N
   Ziogas, M
   Mayer, M
   Suchan, MC
   Wennhold, K
   Garcia-Marquez, MA
   Thelen, M
   Hagen, E
   Esser, J
   Klasen, C
   Siefer, O
   Otte, M
   Schloesser, HA
   Klussmann, JP
   Quaas, A
   Hansen, KK
AF Eckel, Hans N. C.
   Lyu, Su Ir
   Faste, Frederik
   Sharma, Shachi J.
   Nobis, Anne
   Wuerdemann, Nora
   Ziogas, Maria
   Mayer, Marcel
   Suchan, Malte C.
   Wennhold, Kerstin
   Garcia-Marquez, Maria A.
   Thelen, Martin
   Hagen, Elena
   Esser, Julia
   Klasen, Charlotte
   Siefer, Oliver
   Otte, Martin
   Schloesser, Hans A.
   Klussmann, Jens P.
   Quaas, Alexander
   Hansen, Kevin K.
TI Local T-Cell Dysregulation and Immune Checkpoint Expression in Human
   Papillomavirus-Mediated Recurrent Respiratory Papillomatosis
SO CELLS
LA English
DT Article
DE human papillomavirus; recurrent respiratory papillomatosis; lymphocytes;
   CTLA4
ID RESPONSES; PREVALENCE; AGE
AB Human papillomavirus-mediated recurrent respiratory papillomatosis (RRP) is a premalignant neoplasia of the upper airway characterized by significant dysphonia and respiratory obstruction. Immune checkpoint blockade has emerged as a potential alternative to repeated surgical interventions in RRP. Here, we investigated the intralesional T-cell composition and expression of the immune checkpoints programmed death-ligand 1 (PD-L1) and cytotoxic T-lymphocyte antigen 4 (CTLA-4) in RRP. We analyzed tissue samples from 30 patients treated at a tertiary care center between 2009 and 2021, including paired samples from individual patients collected at different time points. Immunohistochemical staining was performed for CD4, CD8, CTLA-4, FoxP3, and PD-L1 and correlated with disease severity and previous adjuvant therapies. Overall disease burden and intervention-free survival were not associated with the abundance of CD4+, CD8+, or FoxP3+ T cells, nor with immune checkpoint expression. However, patients with aggressive disease exhibited a higher intralesional FoxP3/CD4 T-cell ratio. Prior intralesional cidofovir treatment was associated with reduced CD4+ T-cell infiltration. These findings suggest that a locally immunosuppressive microenvironment, reflected by an elevated FoxP3/CD4 ratio, contributes to disease severity in RRP. Consistent CTLA-4 expression across all evaluated samples supports further investigation of anti-CTLA-4 therapy, either alone or in combination with other checkpoint inhibitors.
C1 [Eckel, Hans N. C.; Faste, Frederik; Sharma, Shachi J.; Nobis, Anne; Ziogas, Maria; Mayer, Marcel; Suchan, Malte C.; Esser, Julia; Klasen, Charlotte; Otte, Martin; Klussmann, Jens P.; Hansen, Kevin K.] Univ Cologne, Fac Med, D-50931 Cologne, Germany.
   [Eckel, Hans N. C.; Faste, Frederik; Sharma, Shachi J.; Nobis, Anne; Ziogas, Maria; Mayer, Marcel; Suchan, Malte C.; Esser, Julia; Klasen, Charlotte; Otte, Martin; Klussmann, Jens P.; Hansen, Kevin K.] Univ Cologne, Univ Hosp Cologne, Dept Otorhinolaryngol Head & Neck Surg, D-50931 Cologne, Germany.
   [Eckel, Hans N. C.; Faste, Frederik; Sharma, Shachi J.; Nobis, Anne; Wuerdemann, Nora; Ziogas, Maria; Mayer, Marcel; Suchan, Malte C.; Wennhold, Kerstin; Garcia-Marquez, Maria A.; Thelen, Martin; Hagen, Elena; Esser, Julia; Klasen, Charlotte; Siefer, Oliver; Otte, Martin; Schloesser, Hans A.; Klussmann, Jens P.; Hansen, Kevin K.] Ctr Mol Med Cologne, Fac Med, D-50931 Cologne, Germany.
   [Eckel, Hans N. C.; Faste, Frederik; Sharma, Shachi J.; Nobis, Anne; Wuerdemann, Nora; Ziogas, Maria; Mayer, Marcel; Suchan, Malte C.; Wennhold, Kerstin; Garcia-Marquez, Maria A.; Thelen, Martin; Hagen, Elena; Esser, Julia; Klasen, Charlotte; Siefer, Oliver; Otte, Martin; Schloesser, Hans A.; Klussmann, Jens P.; Hansen, Kevin K.] Univ Cologne, Univ Hosp Cologne, D-50931 Cologne, Germany.
   [Lyu, Su Ir; Quaas, Alexander] Univ Cologne, Fac Med, D-50937 Cologne, Germany.
   [Lyu, Su Ir; Quaas, Alexander] Univ Cologne, Univ Hosp Cologne, Inst Pathol, D-50937 Cologne, Germany.
   [Wuerdemann, Nora; Hagen, Elena; Schloesser, Hans A.] Univ Cologne, Fac Med, D-50937 Cologne, Germany.
   [Wuerdemann, Nora] Univ Cologne, Univ Hosp Cologne, Ctr Integrated Oncol Aachen Bonn Cologne Duesseldo, Dept Internal Med 1, D-50937 Cologne, Germany.
   [Hagen, Elena; Schloesser, Hans A.] Univ Cologne, Univ Hosp Cologne, Dept Gen Visceral Canc & Transplantat Surg, D-50937 Cologne, Germany.
C3 University of Cologne; University of Cologne; University of Cologne;
   University of Cologne; University of Cologne; University of Cologne;
   University of Cologne; University of Cologne; University of Cologne
RP Eckel, HNC (corresponding author), Univ Cologne, Fac Med, D-50931 Cologne, Germany.; Eckel, HNC (corresponding author), Univ Cologne, Univ Hosp Cologne, Dept Otorhinolaryngol Head & Neck Surg, D-50931 Cologne, Germany.; Eckel, HNC (corresponding author), Ctr Mol Med Cologne, Fac Med, D-50931 Cologne, Germany.; Eckel, HNC (corresponding author), Univ Cologne, Univ Hosp Cologne, D-50931 Cologne, Germany.
EM hans.eckel@uk-koeln.de; nora.wuerdemann@uk-koeln.de;
   martin.thelen@uk-koeln.de; kevin.hansen@uk-koeln.de
RI Thelen, Martin/D-6869-2016; Eckel, Hans/HPD-3646-2023; Quaas,
   Alexander/LXB-4339-2024; Mayer, Marcel/ITT-0758-2023; Suchan,
   Malte/MFH-6145-2025
OI Thelen, Martin/0000-0002-2785-9726; Mayer, Marcel/0000-0001-9963-1109
CR Ahn J, 2018, LARYNGOSCOPE, V128, pE27, DOI 10.1002/lary.26847
   Allen CT, 2019, J IMMUNOTHER CANCER, V7, DOI 10.1186/s40425-019-0603-3
   Avramov T, 2014, BIOTECHNOL BIOTEC EQ, V28, P668, DOI 10.1080/13102818.2014.933500
   Ballestas SA, 2021, ACTA OTORRINOLAR ESP, V72, P109, DOI 10.1016/j.otorri.2019.11.001
   Bankhead P, 2017, SCI REP-UK, V7, DOI 10.1038/s41598-017-17204-5
   Benedict PA, 2022, LARYNGOSCOPE, V132, P2403, DOI 10.1002/lary.30036
   Benedict PA, 2018, LARYNGOSCOPE, V128, P138, DOI 10.1002/lary.26742
   Bertrand A, 2015, BMC MED, V13, DOI 10.1186/s12916-015-0455-8
   Best SR, 2024, LARYNGOSCOPE, V134, P5041, DOI 10.1002/lary.31670
   Bonagura VR, 2010, APMIS, V118, P455, DOI 10.1111/j.1600-0463.2010.02617.x
   Borrelli M, 2022, ENT-EAR NOSE THROAT, V101, p47S, DOI 10.1177/01455613221128714
   Chadha NK, 2007, OTOLARYNG HEAD NECK, V136, P863, DOI 10.1016/j.otohns.2006.09.007
   Clamp PJ, 2013, INT J PEDIATR OTORHI, V77, P323, DOI 10.1016/j.ijporl.2012.12.027
   Clifford GM, 2005, LANCET, V366, P991, DOI 10.1016/S0140-6736(05)67069-9
   Creelan BC, 2019, ONCOLOGIST, V24, P829, DOI 10.1634/theoncologist.2018-0505
   Derkay CS, 2018, CURR OPIN OTOLARYNGO, V26, P421, DOI 10.1097/MOO.0000000000000490
   DeVoti J, 2014, MOL MED, V20, P372, DOI 10.2119/molmed.2014.00098
   Freeman T, 2023, ANN OTO RHINOL LARYN, V132, P1380, DOI 10.1177/00034894231158459
   Goon P, 2023, NPJ VACCINES, V8, DOI 10.1038/s41541-023-00644-8
   Hatam LJ, 2012, CLIN CANCER RES, V18, P1925, DOI 10.1158/1078-0432.CCR-11-2941
   He Kai, 2023, J CLIN ONCOLOGY, V41
   Johnson K, 2009, OTOLARYNG CLIN N AM, V42, P57, DOI 10.1016/j.otc.2008.09.007
   Karatayli-Ozgursoy S, 2016, ANN OTO RHINOL LARYN, V125, P235, DOI 10.1177/0003489415608196
   Lam B, 2024, LARYNGOSCOPE, V134, P2819, DOI 10.1002/lary.31253
   Lane PJL, 2005, NAT REV IMMUNOL, V5, P655, DOI 10.1038/nri1665
   LEVENTHAL BG, 1991, NEW ENGL J MED, V325, P613, DOI 10.1056/NEJM199108293250904
   Litchfield K, 2021, CELL, V184, P596, DOI 10.1016/j.cell.2021.01.002
   Liu TY, 2017, INT J PEDIATR OTORHI, V95, P133, DOI 10.1016/j.ijporl.2017.02.022
   Mao YZ, 2023, CANCER IMMUNOL IMMUN, V72, P2483, DOI 10.1007/s00262-023-03441-3
   Matsuzaki H, 2022, EUR ARCH OTO-RHINO-L, V279, P4461, DOI 10.1007/s00405-022-07407-6
   Omland T, 2012, LARYNGOSCOPE, V122, P1595, DOI 10.1002/lary.23327
   Patel A, 2021, J LARYNGOL OTOL, V135, P958, DOI 10.1017/S0022215121002322
   Quatrini L, 2021, EUR J IMMUNOL, V51, P1566, DOI 10.1002/eji.202049028
   Rotte A, 2019, J EXP CLIN CANC RES, V38, DOI 10.1186/s13046-019-1259-z
   Ruan SY, 2009, RESPIROLOGY, V14, P137, DOI 10.1111/j.1440-1843.2008.01421.x
   San Giorgi MRM, 2016, CLIN OTOLARYNGOL, V41, P448, DOI 10.1111/coa.12565
   Seedat RY, 2018, CLIN OTOLARYNGOL, V43, P533, DOI 10.1111/coa.13016
   Shaw JM, 2011, J VIROL, V85, P11422, DOI 10.1128/JVI.05608-11
   So RJ, 2024, LARYNGOSCOPE, V134, P3253, DOI 10.1002/lary.31387
   Solarz P, 2023, J MED VIROL, V95, DOI 10.1002/jmv.28303
   Stanley MA, 2012, CLIN MICROBIOL REV, V25, P215, DOI 10.1128/CMR.05028-11
   Strohl MP, 2023, J VOICE, V37, DOI 10.1016/j.jvoice.2021.03.017
   Thomas JS, 2024, J CLIN ONCOL, V42
   Walter H, 2024, INT J PEDIATR OTORHI, V186, DOI 10.1016/j.ijporl.2024.112138
   Wang DY, 2018, JAMA ONCOL, V4, P1721, DOI 10.1001/jamaoncol.2018.3923
   Wang W, 2022, J VIROL, V96, DOI 10.1128/jvi.00946-22
   Wei SC, 2019, P NATL ACAD SCI USA, V116, P22699, DOI 10.1073/pnas.1821218116
NR 47
TC 0
Z9 0
U1 0
U2 0
PU MDPI
PI BASEL
PA MDPI AG, Grosspeteranlage 5, CH-4052 BASEL, SWITZERLAND
EI 2073-4409
J9 CELLS-BASEL
JI Cells
PD JUN 27
PY 2025
VL 14
IS 13
AR 985
DI 10.3390/cells14130985
PG 12
WC Cell Biology
WE Science Citation Index Expanded (SCI-EXPANDED)
SC Cell Biology
GA 4TH4W
UT WOS:001526161200001
PM 40643506
OA Green Submitted, gold
DA 2025-09-03
ER

PT J
AU Zwing, N
   von Voithenberg, LV
   Alberti, L
   Gabriel, SM
   Rodriguez, JMM
   Feddersen, R
   Foy, JP
   Damiola, F
   Gadot, N
   Saintigny, P
   Gomes, B
AF Zwing, Natalie
   von Voithenberg, Lena Voith
   Alberti, Laurent
   Gabriel, Sascha Michael
   Rodriguez, Josep M. Monne
   Feddersen, Romi
   Foy, Jean-Philippe
   Damiola, Francesca
   Gadot, Nicolas
   Saintigny, Pierre
   Gomes, Bruno
TI Mapping immune activity in HPV-negative head and neck squamous cell
   carcinoma: a spatial multiomics analysis
SO JOURNAL FOR IMMUNOTHERAPY OF CANCER
LA English
DT Article
DE Head and Neck Cancer; Immunotherapy; Biomarker; Gene expression
   profiling - GEP
ID RECURRENT; TUMOR
AB Background Head and neck squamous cell carcinoma (HNSCC) exhibits low response rates to immunotherapies, with only about 15-25% of patients responding to monotherapy and 30-45% to combination therapy. This limited effectiveness is attributed to significant intertumor and intratumor heterogeneity, which affects the immunological activity of individual tumors and their regions, thereby influencing immunotherapy outcomes. Various biomarkers at the gene and protein expression levels have been identified to predict the response to immunotherapy in HNSCC.Methods In this study, we evaluated intertumor heterogeneity using a 27-gene expression signature to stratify tumors by their immunologic activity status. We investigated intertumor heterogeneity at the molecular and cellular level and further analyzed intratumor spatial heterogeneity within and across these subgroups by using spatial multiomics approaches.Results Immunologically active tumors showed increased interferon-gamma and interferon-alpha signaling and upregulation of major histocompatibility complex-I signaling and genes involved in antigen presentation. Chemokines such as CXCL8 and CXCL9, which are crucial for immune cell recruitment, were differentially regulated. The spatial analysis revealed that active tumors tended to show higher autocorrelation of homogeneous regions with immune cell infiltration compared with inactive tumors. Proximity measures showed an increased colocalization of immune cells, particularly CD8+ T cells, T helper cells, and regulatory T cells, near tumor cells in active tumors. Despite this high immune infiltration, HNSCC often has an immunosuppressive microenvironment, which we observed as a colocalization of programmed cell death protein-1+ (PD-1+) cytotoxic T cells and cytotoxic T cells, indicating regional differences in active and exhausted cell ratios. Furthermore, upregulation of JAK-STAT3 signaling in active tumors was potentially associated with immune evasion.Conclusions The spatial analysis at multiple omics levels allowed for a detailed investigation of molecular and cell type markers to further distinguish between immunologically active and immunosuppressive microenvironments and their spatial heterogeneity. Our study demonstrates that, besides gene expression signatures, cell colocalization signatures can infer immunological activity in HNSCC, thus predicting immunotherapy response.
C1 [Zwing, Natalie; Gabriel, Sascha Michael; Feddersen, Romi] F Hoffmann La Roche Ltd, Roche Innovat Ctr Munich, Roche Pharm Res & Early Dev, Penzberg, Germany.
   [von Voithenberg, Lena Voith; Rodriguez, Josep M. Monne] F Hoffmann La Roche Ltd, Roche Innovat Ctr Zurich, Roche Pharm Res & Early Dev, Early Dev Oncol, Schlieren, Switzerland.
   [Alberti, Laurent; Saintigny, Pierre] Univ Claude Bernard Lyon 1, Ctr Leon Berard, INSERM 1052, CNRS 5286,Ctr Rech Cancerol Lyon, Lyon, France.
   [Foy, Jean-Philippe] Sorbonne Univ, Pitie Salpetriere Hosp, AP HP, Ctr Rech St Antoine,Dept Oral & Maxillofacial Surg, Paris, France.
   [Damiola, Francesca; Gadot, Nicolas] Univ Claude Bernard Lyon 1, INSERM U1052, Ctr Leon Berard, Ctr Rech Cancerol CRCL,CNRS UMR 5286,Plateforme An, Lyon, France.
   [Saintigny, Pierre] Ctr Leon Berard, Dept Med Oncol, Lyon, France.
   [Saintigny, Pierre] Univ Lyon, Ctr Leon Berard, Canc Res Ctr Lyon, Claude Bernard Lyon 1 Univ,Canc Res Ctr Lyon, Lyon, France.
   [Gomes, Bruno] F Hoffmann La Roche & Cie AG, Roche Innovat Ctr Basel, Roche Pharm Res & Early Dev, Early Dev Oncol, Basel, Switzerland.
C3 Roche Holding; Centre National de la Recherche Scientifique (CNRS); CNRS
   - National Institute for Biology (INSB); UNICANCER; Centre Leon Berard;
   Universite Claude Bernard Lyon 1; Institut National de la Sante et de la
   Recherche Medicale (Inserm); Institut National de la Sante et de la
   Recherche Medicale (Inserm); Assistance Publique Hopitaux Paris (APHP);
   Hopital Universitaire Pitie-Salpetriere - APHP; Sorbonne Universite;
   Hopital Universitaire Saint-Antoine - APHP; UNICANCER; Centre Leon
   Berard; Institut National de la Sante et de la Recherche Medicale
   (Inserm); Centre National de la Recherche Scientifique (CNRS); CNRS -
   National Institute for Biology (INSB); Universite Claude Bernard Lyon 1;
   UNICANCER; Centre Leon Berard; UNICANCER; Centre Leon Berard; Institut
   National de la Sante et de la Recherche Medicale (Inserm); Universite
   Claude Bernard Lyon 1; Roche Holding
RP von Voithenberg, LV (corresponding author), F Hoffmann La Roche Ltd, Roche Innovat Ctr Zurich, Roche Pharm Res & Early Dev, Early Dev Oncol, Schlieren, Switzerland.
EM zwingn@gmail.com; lena.voith_von_voithenberg@roche.com;
   laurent.alberti@lyon.unicancer.fr; sascha.michael.gabriel@gmail.com;
   josep.monne@roche.com; romi.feddersen@roche.com;
   jean-philippe.foy@aphp.fr; Francesca.DAMIOLA@lyon.unicancer.fr;
   nicolas.gadot@lyon.unicancer.fr; pierre.saintigny@lyon.unicancer.fr;
   bruno.gomes.bg1@roche.com
RI Alberti, Laurent/HHZ-3296-2022; Gomes, Bruno/F-4785-2012; Foy,
   Jean-Philippe/AGV-8988-2022
FU LYRICAN+ [INCa-DGOS-INSERM-ITMO cancer_18003]; F. Hoffmann-La Roche pRED
   Oncology
FX The study was funded by LYRICAN+ (INCa-DGOS-INSERM-ITMO cancer_18003) to
   PS and by F. Hoffmann-La Roche pRED Oncology. The study in its entirety
   was designed, analyzed, and interpreted by the authors listed in the
   manuscript.
CR Argelaguet R, 2018, MOL SYST BIOL, V14, DOI 10.15252/msb.20178124
   Baddeley A, 2005, J STAT SOFTW, V12, P1, DOI 10.18637/jss.v012.i06
   Blighe K., 2023, EnhancedVolcano: Publication-ready volcano plots with enhanced colouring and labeling
   Blise KE, 2022, NPJ PRECIS ONCOL, V6, DOI 10.1038/s41698-022-00253-z
   Bray F, 2018, CA-CANCER J CLIN, V68, P394, DOI [10.3322/caac.21492, 10.3322/caac.21609]
   Canning M, 2019, FRONT CELL DEV BIOL, V7, DOI 10.3389/fcell.2019.00052
   Chen SS, 2023, FRONT ONCOL, V13, DOI 10.3389/fonc.2023.1037884
   Chen YP, 2019, ANN ONCOL, V30, P68, DOI 10.1093/annonc/mdy470
   Cristescu R, 2018, SCIENCE, V362, P197, DOI 10.1126/science.aar3593
   Danaher P, 2022, NAT COMMUN, V13, DOI 10.1038/s41467-022-28020-5
   dos Santos LV, 2021, FRONT ONCOL, V11, DOI 10.3389/fonc.2021.596290
   Elmusrati A, 2021, INT J ORAL SCI, V13, DOI 10.1038/s41368-021-00131-7
   Fasano M, 2022, CRIT REV ONCOL HEMAT, V174, DOI 10.1016/j.critrevonc.2022.103679
   Ferris RL, 2016, NEW ENGL J MED, V375, P1856, DOI 10.1056/NEJMoa1602252
   Fiedler M, 2023, CANCERS, V15, DOI 10.3390/cancers15102688
   Foy JP, 2017, ANN ONCOL, V28, P1934, DOI 10.1093/annonc/mdx210
   Foy JP, 2022, DATA BRIEF, V44, DOI 10.1016/j.dib.2022.108556
   Foy JP, 2022, EUR J CANCER, V174, P287, DOI 10.1016/j.ejca.2022.06.034
   Gu ZG, 2022, IMETA, V1, DOI 10.1002/imt2.43
   Gu ZG, 2016, BIOINFORMATICS, V32, P2847, DOI 10.1093/bioinformatics/btw313
   Guo D, 2022, BONE RES, V10, DOI 10.1038/s41413-022-00211-2
   Hirshoren N, 2021, ONCOLOGY-BASEL, DOI 10.1159/000515441
   Huang YX, 2021, CLIN TRANSL MED, V11, DOI 10.1002/ctm2.599
   Irimie AI, 2018, INT J ENV RES PUB HE, V15, DOI 10.3390/ijerph15071558
   Jhaveri N, 2023, GEN BIOTECHNOL, V2, P418, DOI 10.1089/genbio.2023.0029
   Jia QZ, 2022, EXP HEMATOL ONCOL, V11, DOI 10.1186/s40164-022-00277-y
   Jorgovanovic D, 2020, BIOMARK RES, V8, DOI 10.1186/s40364-020-00228-x
   Kassambara Alboukadel, 2024, CRAN
   Korotkevich G., 2016, PREPRINT, DOI 10.1101/060012
   Kürten CHL, 2021, NAT COMMUN, V12, DOI 10.1038/s41467-021-27619-4
   Lawrence MS, 2015, NATURE, V517, P576, DOI 10.1038/nature14129
   Lee DY, 2022, CLIN EXP OTORHINOLAR, V15, P372, DOI 10.21053/ceo.2022.00150
   Li BL, 2019, CLIN CANCER RES, V25, P3528, DOI 10.1158/1078-0432.CCR-18-4085
   Litchfield K, 2021, CELL, V184, P596, DOI 10.1016/j.cell.2021.01.002
   Love MI, 2014, GENOME BIOL, V15, DOI 10.1186/s13059-014-0550-8
   Luo XB, 2024, ONCOGENE, V43, P388, DOI 10.1038/s41388-023-02912-2
   Mandal R, 2016, JCI INSIGHT, V1, DOI 10.1172/jci.insight.89829
   Mei Z, 2020, INT J ORAL SCI, V12, DOI 10.1038/s41368-020-0084-8
   Merritt CR., 2019, PREPRINT
   MORAN PAP, 1950, BIOMETRIKA, V37, P17, DOI 10.2307/2332142
   RIPLEY BD, 1977, J ROY STAT SOC B MET, V39, P172
   Risso D, 2014, NAT BIOTECHNOL, V32, P896, DOI 10.1038/nbt.2931
   Seiwert TY, 2016, LANCET ONCOL, V17, P956, DOI 10.1016/S1470-2045(16)30066-3
   Shaikh Inayatullah, 2019, Oncotarget, V10, P6168, DOI [10.18632/oncotarget.27249, 10.18632/oncotarget.27249]
   Solomon B, 2018, CANCER IMMUNOL RES, V6, P295, DOI 10.1158/2326-6066.CIR-17-0299
   Stögbauer F, 2024, ORAL ONCOL, V149, DOI 10.1016/j.oraloncology.2023.106678
   Tokunaga R, 2018, CANCER TREAT REV, V63, P40, DOI 10.1016/j.ctrv.2017.11.007
   Uppaluri R, 2020, CLIN CANCER RES, V26, P5140, DOI 10.1158/1078-0432.CCR-20-1695
   Van Trieu My, 2019, Immunooncol Technol, V1, P11, DOI [10.1016/j.iotech.2019.05.001, 10.1016/j.iotech.2019.05.001]
   Wickham H., 2016, ggplot2: elegant graphics for data analysis, DOI [10.1007/978-3-319-24277-4, DOI 10.1007/978-3-319-24277-4]
   Wickham Hadley., 2019, J OPEN SOURCE SOFTW, V4, P1686, DOI [10.21105/joss.01686, DOI 10.21105/JOSS.01686]
   Wu DB, 2022, PLOS ONE, V17, DOI 10.1371/journal.pone.0276430
   Wu XM, 2019, COMPUT STRUCT BIOTEC, V17, P661, DOI 10.1016/j.csbj.2019.03.006
   Yarchoan M, 2017, NEW ENGL J MED, V377, P2500, DOI 10.1056/NEJMc1713444
   Zhang YX, 2019, J IMMUNOTHER CANCER, V7, DOI 10.1186/s40425-019-0581-5
NR 55
TC 1
Z9 1
U1 0
U2 0
PU BMJ PUBLISHING GROUP
PI LONDON
PA BRITISH MED ASSOC HOUSE, TAVISTOCK SQUARE, LONDON WC1H 9JR, ENGLAND
EI 2051-1426
J9 J IMMUNOTHER CANCER
JI J. Immunother. Cancer
PD JUN 25
PY 2025
VL 13
IS 6
AR e011851
DI 10.1136/jitc-2025-011851
PG 16
WC Oncology; Immunology
WE Science Citation Index Expanded (SCI-EXPANDED)
SC Oncology; Immunology
GA 4JS3V
UT WOS:001519649700001
PM 40562703
OA gold, Green Submitted
DA 2025-09-03
ER

PT J
AU Deng, J
   Zheng, SN
   Zhang, J
   Li, CH
   Li, T
   Wang, PH
AF Deng, Jian
   Zheng, Sheng-Nan
   Zhang, Jing
   Li, Cheng-Hao
   Li, Tao
   Wang, Pei-Hui
TI STING-ΔN, a novel splice isoform of STING, modulates innate immunity and
   autophagy in response to DNA virus infection
SO CELL COMMUNICATION AND SIGNALING
LA English
DT Article
DE cGAS; STING; STING-triangle N; Alternative splicing; HPV; Antiviral
   immunity; Autophagy
ID GMP-AMP SYNTHASE; I INTERFERON; ADAPTER; RECOGNITION; REVEALS; SENSOR;
   IRF3
AB BackgroundStimulator of interferon (IFN) genes (STING) is a central adaptor protein in the cGAS-STING signaling pathway, orchestrating the production of type I interferons (IFNs) in response to cytosolic DNA detection, a crucial mechanism in antiviral defense. However, further investigation is needed to understand how post-transcriptional regulation, particularly alternative splicing, modulates STING activity.MethodsWe identified a novel alternatively spliced isoform of STING, termed STING-triangle N, resulting from exon 3 skipping. We examined STING-triangle N expression in various human tissues and cell lines and assessed its role in cGAS-STING signaling using RT-qPCR, luciferase reporter assays, SDD-AGE, immunofluorescence, and immunoblot analysis. We evaluated the influence of STING-triangle N on HSV-1 proliferation and STING-induced autophagy by viral plaque assay and immunoblotting. To unravel the mechanistic role of STING-triangle N, we further investigated its interaction with STING, TBK1, and 2 ' 3 '-cGAMP and its effect on the STING-TBK1 complex using co-immunoprecipitation and 2 ' 3 '-cGAMP pull-down assay.ResultsSTING-triangle N shares an identical C-terminal sequence (aa 121-379) with STING but lacks a 120-amino acid N-terminal region encoding three conserved transmembrane (TM) domains. STING-triangle N is expressed in various human tissues and cell lines. STING-triangle N significantly suppressed IFN activation induced by cGAS, 2 ' 3 '-cGAMP, and STING. STING-triangle N also reduced type I and III IFN induction in response to double-stranded DNA, HPV, and HSV-1. Additionally, STING-triangle N promoted HSV-1 replication and inhibited STING-induced autophagy. Mechanistically, STING-triangle N interacts with 2 ' 3 '-cGAMP, STING, and TBK1, sequestering their binding and disrupting the formation of the 2 ' 3 '-cGAMP-STING and STING-TBK1 complexes.ConclusionsSTING-triangle N acts as a potent negative regulator of the cGAS-STING pathway, revealing a previously unrecognized regulatory mechanism by which alternative splicing modulates immune responses to DNA viruses. These findings suggest that STING-triangle N could be a promising therapeutic target for modulating immune responses in viral infections, autoimmune diseases, and cancer.
C1 [Deng, Jian; Zhang, Jing; Li, Tao; Wang, Pei-Hui] Shandong Univ, Hosp 2, Cheeloo Coll Med, Dept Infect Dis & Hepatol, Jinan 250033, Shandong, Peoples R China.
   [Zheng, Sheng-Nan; Li, Cheng-Hao; Wang, Pei-Hui] Shandong Univ, Minist Educ, Cheeloo Coll Med, Key Lab Expt Teratol, Jinan 250012, Shandong, Peoples R China.
   [Zheng, Sheng-Nan; Li, Cheng-Hao; Wang, Pei-Hui] Shandong Univ, Adv Med Res Inst, Cheeloo Coll Med, Jinan 250012, Shandong, Peoples R China.
C3 Shandong University; Shandong University; Shandong University
RP Wang, PH (corresponding author), Shandong Univ, Hosp 2, Cheeloo Coll Med, Dept Infect Dis & Hepatol, Jinan 250033, Shandong, Peoples R China.; Wang, PH (corresponding author), Shandong Univ, Minist Educ, Cheeloo Coll Med, Key Lab Expt Teratol, Jinan 250012, Shandong, Peoples R China.; Wang, PH (corresponding author), Shandong Univ, Adv Med Res Inst, Cheeloo Coll Med, Jinan 250012, Shandong, Peoples R China.
EM pei-hui.wang@connect.hku.hk
RI Wang, Pei-Hui/F-7682-2014
FU Postdoctoral Fellowship Program of CPSF; Translational Medicine Core
   Facility of Shandong University
FX We thank the Translational Medicine Core Facility of Shandong University
   for the consultation and instrument availability that supported this
   work.
CR Bachmann MF, 2023, J IMMUNOL, V210, P3, DOI 10.4049/jimmunol.2200753
   Carpenter S, 2014, NAT REV IMMUNOL, V14, P361, DOI 10.1038/nri3682
   Chan YK, 2015, CURR OPIN VIROL, V12, P7, DOI 10.1016/j.coviro.2015.01.004
   Chen HH, 2014, J IMMUNOL, V192, P1162, DOI 10.4049/jimmunol.1300798
   Chu TT, 2021, NATURE, V596, P570, DOI 10.1038/s41586-021-03762-2
   Crow YJ, 2006, NAT GENET, V38, P917, DOI 10.1038/ng1845
   Decout A, 2021, NAT REV IMMUNOL, V21, P548, DOI 10.1038/s41577-021-00524-z
   Dempsey A, 2015, VIROLOGY, V479, P146, DOI 10.1016/j.virol.2015.03.013
   Ergun SL, 2019, CELL, V178, P290, DOI 10.1016/j.cell.2019.05.036
   Fang R, 2017, J IMMUNOL, V199, P3222, DOI 10.4049/jimmunol.1700699
   Gao DX, 2013, SCIENCE, V341, P903, DOI 10.1126/science.1240933
   Gui X, 2019, NATURE, V567, P262, DOI 10.1038/s41586-019-1006-9
   Guo F, 2018, BRAIN PATHOL, V28, P3, DOI 10.1111/bpa.12545
   Han KJ, 2010, J BIOL CHEM, V285, P12543, DOI 10.1074/jbc.M109.072231
   Han LL, 2022, J MED VIROL, V94, P5174, DOI 10.1002/jmv.27965
   Hsin F, 2021, SCI SIGNAL, V14, DOI 10.1126/scisignal.abb4752
   Hu YW, 2018, FRONT IMMUNOL, V9, DOI 10.3389/fimmu.2018.00084
   Ishii KJ, 2006, TRENDS IMMUNOL, V27, P525, DOI 10.1016/j.it.2006.09.002
   Ishikawa H, 2008, NATURE, V455, P674, DOI 10.1038/nature07317
   Ishikawa H, 2011, CELL MOL LIFE SCI, V68, P1157, DOI 10.1007/s00018-010-0605-2
   Jeltema D, 2023, J EXP MED, V220, DOI 10.1084/jem.20220990
   Kang JQ, 2022, FRONT IMMUNOL, V13, DOI 10.3389/fimmu.2022.888147
   Li CH, 2011, CELL MOL IMMUNOL, V8, P67, DOI 10.1038/cmi.2010.55
   Li QJ, 2024, MEDCOMM, V5, DOI 10.1002/mco2.511
   Li T, 2018, J EXP MED, V215, P1287, DOI 10.1084/jem.20180139
   Li XB, 2022, J CLIN INVEST, V132, DOI 10.1172/JCI144339
   Liu Y, 2014, NEW ENGL J MED, V371, P507, DOI 10.1056/NEJMoa1312625
   Lu DF, 2022, NATURE, V604, P557, DOI 10.1038/s41586-022-04559-7
   Ma F, 2015, EMBO REP, V16, P202, DOI 10.15252/embr.201439366
   Motwani M, 2019, NAT REV GENET, V20, P657, DOI 10.1038/s41576-019-0151-1
   Ng KW, 2018, TRENDS IMMUNOL, V39, P44, DOI 10.1016/j.it.2017.07.013
   Ouyang SY, 2012, IMMUNITY, V36, P1073, DOI 10.1016/j.immuni.2012.03.019
   Pyeon D, 2005, P NATL ACAD SCI USA, V102, P9311, DOI 10.1073/pnas.0504020102
   Qi N, 2017, NAT COMMUN, V8, DOI 10.1038/ncomms15676
   Rodriguez-Garcia Estefania, 2018, Immunohorizons, V2, P363, DOI [10.4049/immunohorizons.1800068, 10.4049/immunohorizons.1800068]
   Samson N, 2022, NAT CANCER, DOI 10.1038/s43018-022-00468-w
   Schmid M, 2024, FRONT IMMUNOL, V15, DOI 10.3389/fimmu.2024.1356369
   Shang GJ, 2019, NATURE, V567, P389, DOI 10.1038/s41586-019-0998-5
   Sun LJ, 2013, SCIENCE, V339, P786, DOI 10.1126/science.1232458
   Sun WX, 2009, P NATL ACAD SCI USA, V106, P8653, DOI 10.1073/pnas.0900850106
   Tan XJ, 2018, ANNU REV MICROBIOL, V72, P447, DOI 10.1146/annurev-micro-102215-095605
   Wang CY, 2023, P NATL ACAD SCI USA, V120, DOI 10.1073/pnas.2216953120
   Wang PH, 2018, NUCLEIC ACIDS RES, V46, P4054, DOI 10.1093/nar/gky186
   Woo MS, 2024, CELL, V187, DOI 10.1016/j.cell.2024.05.031
   Yang K, 2024, NEURON, V112, P539, DOI 10.1016/j.neuron.2023.10.014
   Zhang BC, 2024, NAT COMMUN, V15, DOI 10.1038/s41467-024-47046-5
   Zhang CG, 2019, NATURE, V567, P394, DOI 10.1038/s41586-019-1000-2
   Zhang XW, 2020, IMMUNITY, V53, P43, DOI 10.1016/j.immuni.2020.05.013
   Zhong B, 2008, IMMUNITY, V29, P538, DOI 10.1016/j.immuni.2008.09.003
NR 49
TC 0
Z9 0
U1 2
U2 2
PU BMC
PI LONDON
PA CAMPUS, 4 CRINAN ST, LONDON N1 9XW, ENGLAND
EI 1478-811X
J9 CELL COMMUN SIGNAL
JI Cell Commun. Signal.
PD JUN 21
PY 2025
VL 23
IS 1
AR 299
DI 10.1186/s12964-025-02305-w
PG 21
WC Cell Biology
WE Science Citation Index Expanded (SCI-EXPANDED)
SC Cell Biology
GA 3ZR6Y
UT WOS:001512843200002
PM 40544261
OA gold, Green Submitted
DA 2025-09-03
ER

PT J
AU Takahashi, H
   Matsuyama, T
   Tada, H
   Hagiwara, H
   Uchida, M
   Chikamatsu, K
AF Takahashi, Hideyuki
   Matsuyama, Toshiyuki
   Tada, Hiroe
   Hagiwara, Hiroyuki
   Uchida, Miho
   Chikamatsu, Kazuaki
TI Diverse Landscape of Group 1 Innate Lymphoid Cells Predicts the
   Prognosis in Patients with Head and Neck Squamous Cell Carcinoma
SO CANCERS
LA English
DT Article
DE innate lymphoid cells; group 1 ILCs; NK cells; single-cell RNA
   sequencing; head and neck squamous cell carcinoma
ID IFN-GAMMA; CANCER; HALLMARKS; SUBSET; PD-L1
AB Objectives: Innate lymphoid cells (ILCs) and natural killer (NK) cells represent a diverse group of innate immune populations that modulate immune responses and tissue equilibrium across various diseases, including cancer. In the present study, we analyzed single-cell RNA sequencing (scRNA-seq) data to explore the landscape and functional status of ILC subsets in patients with head and neck squamous cell carcinoma (HNSCC). Methods: The GSE164690 dataset, which includes preprocessed scRNA-seq and clinical data, was acquired from the Gene Expression Omnibus database. The Cancer Genome Atlas database was used to develop the survival prediction model. Results: A total of 95,809 immune cells were clustered into 16 immune cell clusters, among which 7278 NK cells were further subdivided into 11 clusters. Among the 11 clusters, eight NK cell clusters, two intraepithelial ILC1 (ieILC1) clusters, and one ieILC1-NK-intermediate (ieILC1-NK-int) cluster were identified. Among the ieILC1/NK clusters, ieILC1-1 exhibited the highest immunological activity and was mainly derived from human papillomavirus-positive samples. Further, ieILC1s showed higher enrichment of pathways related to inflammation and effector functions-such as inflammatory response, interferon-gamma response, and interferon-alpha response-compared to the other clusters. Moreover, we developed prognostic prediction models based on differentially expressed genes in the ieILC1/NK clusters. Risk scores of the ieILC1-1, ieILC1-NK-int, and NK clusters were identified as independent prognostic factors for shorter overall survival (OS) and progression-free survival (PFS). Recursive partitioning revealed that combining ieILC1-1 and the NK clusters strongly predicted shorter OS and PFS. Conclusions: Our findings highlight the diverse landscape and prognostic significance of ieILC1/NK cells in patients with HNSCC.
C1 [Takahashi, Hideyuki; Matsuyama, Toshiyuki; Tada, Hiroe; Hagiwara, Hiroyuki; Uchida, Miho; Chikamatsu, Kazuaki] Gunma Univ, Grad Sch Med, Dept Otolaryngol Head & Neck Surg, Showa Machi 3-39-22, Maebashi, Gunma 3718511, Japan.
C3 Gunma University
RP Takahashi, H (corresponding author), Gunma Univ, Grad Sch Med, Dept Otolaryngol Head & Neck Surg, Showa Machi 3-39-22, Maebashi, Gunma 3718511, Japan.
EM htakahas@gunma-u.ac.jp; tikamatu@gunma-u.ac.jp
FU Ministry of Education, Culture, Sports, Science, and Technology, Japan; 
   [20H03834];  [25K12735]
FX This work was supported in part by a Grant-in-Aid for Scientific
   Research (grant Nos. 20H03834 (to K.C.) and 25K12735 (to H. Takahashi))
   from the Ministry of Education, Culture, Sports, Science, and
   Technology, Japan.
CR Abel AM, 2018, FRONT IMMUNOL, V9, DOI 10.3389/fimmu.2018.01869
   [Anonymous], **DATA OBJECT**
   Bal SM, 2020, NAT REV IMMUNOL, V20, P552, DOI 10.1038/s41577-020-0282-9
   Beltra JC, 2020, IMMUNITY, V52, P825, DOI 10.1016/j.immuni.2020.04.014
   Bisheshar SK, 2020, ONCOIMMUNOLOGY, V9, DOI 10.1080/2162402X.2020.1747345
   Cassetta L, 2023, NAT REV CANCER, V23, P238, DOI 10.1038/s41568-022-00547-1
   Colonna M, 2018, IMMUNITY, V48, P1104, DOI 10.1016/j.immuni.2018.05.013
   Cortez VS, 2015, CURR OPIN IMMUNOL, V32, P71, DOI 10.1016/j.coi.2015.01.004
   Crinier A, 2019, SEMIN IMMUNOL, V41, DOI 10.1016/j.smim.2019.04.002
   Demaria O, 2019, NATURE, V574, P45, DOI 10.1038/s41586-019-1593-5
   Diefenbach A, 2014, IMMUNITY, V41, P354, DOI 10.1016/j.immuni.2014.09.005
   Dogra P, 2020, CELL, V180, P749, DOI 10.1016/j.cell.2020.01.022
   Fuchs A, 2013, IMMUNITY, V38, P769, DOI 10.1016/j.immuni.2013.02.010
   Gameiro SF, 2022, WIRES MECH DIS, V14, DOI 10.1002/wsbm.1539
   Gao YL, 2017, NAT IMMUNOL, V18, P1004, DOI 10.1038/ni.3800
   Gordon SM, 2012, IMMUNITY, V36, P55, DOI 10.1016/j.immuni.2011.11.016
   Hanahan D, 2022, CANCER DISCOV, V12, P31, DOI 10.1158/2159-8290.CD-21-1059
   Hanahan D, 2011, CELL, V144, P646, DOI 10.1016/j.cell.2011.02.013
   Heinrich B, 2022, FRONT IMMUNOL, V13, DOI 10.3389/fimmu-13-886520
   Jorgovanovic D, 2020, BIOMARK RES, V8, DOI 10.1186/s40364-020-00228-x
   Kansler ER, 2022, NAT IMMUNOL, V23, P904, DOI 10.1038/s41590-022-01213-2
   KELLY SA, 1991, CANCER RES, V51, P4020
   Krishna, 2018, CANCER RES, V78, P6159, DOI 10.1158/0008-5472.CAN-18-0163
   Kumar V, 2021, INT REV IMMUNOL, V40, P217, DOI 10.1080/08830185.2021.1895145
   Lane RS, 2018, J EXP MED, V215, P3057, DOI 10.1084/jem.20180654
   Lechien JR, 2020, CANCERS, V12, DOI 10.3390/cancers12051060
   Lo UG, 2019, CANCER RES, V79, P1098, DOI 10.1158/0008-5472.CAN-18-2207
   Lopes N, 2023, SEMIN IMMUNOL, V66, DOI 10.1016/j.smim.2022.101709
   Lopez-Vergès S, 2010, BLOOD, V116, P3865, DOI 10.1182/blood-2010-04-282301
   Mandai M, 2016, CLIN CANCER RES, V22, P2329, DOI 10.1158/1078-0432.CCR-16-0224
   McKenzie ANJ, 2014, IMMUNITY, V41, P366, DOI 10.1016/j.immuni.2014.09.006
   Melsen JE, 2016, FRONT IMMUNOL, V7, DOI 10.3389/fimmu.2016.00262
   Moreno-Nieves UY, 2021, P NATL ACAD SCI USA, V118, DOI 10.1073/pnas.2101169118
   Salomé B, 2019, BLOOD ADV, V3, P3674, DOI 10.1182/bloodadvances.2018030478
   Schalper KA, 2017, CLIN CANCER RES, V23, P370, DOI 10.1158/1078-0432.CCR-16-0150
   Song MJ, 2019, CANCER RES, V79, P3737, DOI 10.1158/0008-5472.CAN-19-0596
   Spits H, 2013, NAT REV IMMUNOL, V13, P145, DOI 10.1038/nri3365
   Trabanelli S, 2019, SEMIN IMMUNOL, V41, DOI 10.1016/j.smim.2019.04.004
   Verma R, 2020, FRONT IMMUNOL, V11, DOI 10.3389/fimmu.2020.01190
   Vienne M, 2021, FRONT IMMUNOL, V12, DOI 10.3389/fimmu.2021.768989
   Villegas FR, 2002, LUNG CANCER-J IASLC, V35, P23, DOI 10.1016/S0169-5002(01)00292-6
   Vivier E, 2018, CELL, V174, P1054, DOI 10.1016/j.cell.2018.07.017
   Xue JS, 2022, FRONT IMMUNOL, V13, DOI 10.3389/fimmu.2022.872353
   Yi M, 2023, MOL CANCER, V22, DOI 10.1186/s12943-023-01885-w
   Yuan XD, 2021, EUR J IMMUNOL, V51, P2188, DOI 10.1002/eji.202049033
   Zhang JF, 2023, FRONT IMMUNOL, V14, DOI 10.3389/fimmu.2023.1166128
NR 46
TC 0
Z9 0
U1 0
U2 0
PU MDPI
PI BASEL
PA MDPI AG, Grosspeteranlage 5, CH-4052 BASEL, SWITZERLAND
EI 2072-6694
J9 CANCERS
JI Cancers
PD JUN 19
PY 2025
VL 17
IS 12
AR 2047
DI 10.3390/cancers17122047
PG 14
WC Oncology
WE Science Citation Index Expanded (SCI-EXPANDED)
SC Oncology
GA 4CM1M
UT WOS:001514735500001
PM 40563696
OA Green Submitted, gold
DA 2025-09-03
ER

PT J
AU Takahashi, N
   Shimizu, T
   Kondoh, A
   Anzawa, K
   Shimizu, A
   Mabuchi, T
AF Takahashi, Nobuhiro
   Shimizu, Tomomichi
   Kondoh, Akio
   Anzawa, Kazushi
   Shimizu, Akira
   Mabuchi, Tomotaka
TI Human Papilloma Virus Type 94-Associated Flat Warts Developing
   Repeatedly During Tofacitinib Treatment: A Case Report and Review
SO JOURNAL OF DERMATOLOGY
LA English
DT Article
DE HPV 94; HPV-specific IFN-gamma; HPV-specific T-cell immunity; JAK
   inhibitor; JAK-STAT pathway
AB Flat warts are typically caused by human papillomavirus (HPV) type 3 or 10, while HPV 94 is rarely detected. The warts on a 76-year-old Japanese male with rheumatoid arthritis (RA) appeared after 8 months of tofacitinib treatment but disappeared upon switching to filgotinib. However, the warts reappeared when tofacitinib was resumed. Histopathological and DNA sequencing confirmed HPV 94. While Janus kinase (JAK) inhibitors are known to increase viral reactivation risks, including herpes zoster, this case highlights a possible link between tofacitinib and HPV 94-related flat warts. Tofacitinib may suppress IL-15 signaling, weakening antiviral immunity and promoting HPV reactivation. Although HPV-specific immunity in RA- and tofacitinib-treated patients remains unclear, this case provides new insights into JAK inhibitor-related viral reactivation, particularly for HPV 94-associated flat warts.
C1 [Takahashi, Nobuhiro; Shimizu, Tomomichi; Kondoh, Akio; Mabuchi, Tomotaka] Tokai Univ, Sch Med, Dept Dermatol, Hiratsuka, Kanagawa, Japan.
   [Anzawa, Kazushi; Shimizu, Akira] Kanazawa Med Univ, Dept Dermatol, Uchinada, Japan.
C3 Tokai University; Kanazawa Medical University
RP Takahashi, N (corresponding author), Tokai Univ, Sch Med, Dept Dermatol, Hiratsuka, Kanagawa, Japan.
EM takahashi.nobuhiro.r@tokai.ac.jp
CR Almanzar G, 2019, RHEUMATOLOGY, V58, P2051, DOI 10.1093/rheumatology/kez175
   Becker TC, 2002, J EXP MED, V195, P1541, DOI 10.1084/jem.20020369
   Brunet-Possenti F, 2019, JAMA DERMATOL, V155, P629, DOI 10.1001/jamadermatol.2018.5528
   de Villiers EM, 2004, VIROLOGY, V324, P17, DOI 10.1016/j.virol.2004.03.033
   deVilliers EM, 1997, INT J CANCER, V73, P356, DOI 10.1002/(SICI)1097-0215(19971104)73:3<356::AID-IJC9>3.0.CO;2-Z
   Ezeonwumelu IJ, 2021, VIRUSES-BASEL, V13, DOI 10.3390/v13122379
   Harrington R, 2020, J INFLAMM RES, V13, P519, DOI 10.2147/JIR.S219586
   Köhler A, 2010, VIROLOGY, V399, P129, DOI 10.1016/j.virol.2009.12.023
   Mitsuishi T, 2013, PLOS ONE, V8, DOI 10.1371/journal.pone.0079592
   Mlynarczyk-Bonikowska B, 2024, INT J MOL SCI, V25, DOI 10.3390/ijms25147616
   Ochiai S, 2024, J DERMATOL, V51, P1690, DOI 10.1111/1346-8138.17279
   Shakya AK, 2019, J VIROL, V93, DOI 10.1128/JVI.00257-19
   Shimizu A, 2023, J DERMATOL, V50, P290, DOI 10.1111/1346-8138.16697
   Usami T, 2024, J DERMATOL, V51, P95, DOI 10.1111/1346-8138.16962
   Yoo H, 2005, MICROBIOL IMMUNOL, V49, P633, DOI 10.1111/j.1348-0421.2005.tb03655.x
NR 15
TC 0
Z9 0
U1 0
U2 0
PU WILEY
PI HOBOKEN
PA 111 RIVER ST, HOBOKEN 07030-5774, NJ USA
SN 0385-2407
EI 1346-8138
J9 J DERMATOL
JI J. Dermatol.
PD AUG
PY 2025
VL 52
IS 8
BP 1317
EP 1320
DI 10.1111/1346-8138.17814
EA JUN 2025
PG 4
WC Dermatology
WE Science Citation Index Expanded (SCI-EXPANDED)
SC Dermatology
GA 5WP0Y
UT WOS:001506222500001
PM 40495664
DA 2025-09-03
ER

PT J
AU Che, YX
   Song, B
   Song, YK
   Sun, JY
   Zhao, XT
   Zheng, JX
   Shi, Y
   Duan, YJ
   Shao, Y
   Yang, T
   Yang, LJ
AF Che, Yuxin
   Song, Bing
   Song, Yikun
   Sun, Jiaying
   Zhao, Xueting
   Zheng, Jinxiu
   Shi, Yu
   Duan, Yujing
   Shao, Ying
   Yang, Tao
   Yang, Lijun
TI Thymoquinone enhances efficacy of cervical cancer therapeutic
   vaccines via modulating CD8+T cells
SO INTERNATIONAL IMMUNOPHARMACOLOGY
LA English
DT Article
DE Cervical cancer; Thymoquinone; Therapeutic vaccine; Immune response;
   CD8+T cells
AB Cervical cancer, primarily driven by persistent high-risk human papillomavirus (HPV) infection, remains a global health challenge. While therapeutic vaccines offer promising alternatives to conventional treatments, their clinical efficacy is often hindered by limitations in antigen presentation and the immunosuppressive tumor microenvironment (TME). In this study, we explore the potential of thymoquinone (TQ), a bioactive compound derived from Nigella sativa seeds, to enhance the efficacy of cervical cancer therapeutic vaccines. Utilizing a mouse cervical cancer xenograft model with TC-1 cells expressing HPV16 E6/E7 and ras genes, we observed substantial heterogeneity in vaccine-induced antitumor responses. Mice were stratified into hyporesponsiveness (Hypo) and hyperresponsiveness (Hyper) groups based on tumor progression. The Hyper group exhibited significantly reduced tumor growth, marked by increased CD4+ and CD8+ T cell infiltration, reduced regulatory T cells (Tregs), and altered systemic immune parameters. Metabolite profiling identified 63 differential metabolites, with TQ being notably upregulated in the Hyper group, correlating positively with CD4+ and CD8+ T cells and negatively with Tregs and tumor volume. Combining TQ with the vaccine potentiated antitumor responses, leading to smaller tumors without significant changes in body weight. Immunohistochemical and flow cytometry analyses revealed augmented CD4+ and CD8+ T cell infiltration and reduced Tregs, alongside increased IFN-gamma production in the combination of vaccine with (Vax + TQ) group. RNA-Seq analysis of TQ-treated CD8+ T cells revealed upregulation of immune-related genes, including Spp1, Grem1, Cxcl10, Isg15, Lcn2, and Sema3c, highlighting enriched immune pathways. Furthermore, TQ treatment upregulated ISG15 expression and enhanced CD8+ T cell cytotoxicity and cytokine secretion both in vitro and in vivo. In conclusion, our findings suggest that TQ enhances the efficacy of cervical cancer therapeutic vaccines by modulating immune responses, particularly by upregulating ISG15 and boosting CD8+ T cell function. This study provides a theoretical foundation for TQ as a promising adjuvant in cancer immunotherapy.
C1 [Che, Yuxin] Shanxi Med Univ, Dept Microbiol & Immunol, Jinzhong, Peoples R China.
   [Song, Yikun; Sun, Jiaying; Zhao, Xueting; Zheng, Jinxiu; Shi, Yu; Duan, Yujing; Yang, Tao] Shanxi Med Univ, Dept Biochem & Mol Biol, Taiyuan 030001, Peoples R China.
   [Che, Yuxin; Shi, Yu; Duan, Yujing; Shao, Ying; Yang, Tao; Yang, Lijun] Shanxi Med Univ, Higher Educ Key Lab Tumor Immunol & Targeted Drug, Taiyuan 030001, Peoples R China.
   [Yang, Tao; Yang, Lijun] Shanxi Med Univ, Key Lab Coal Environm Pathogen & Prevent, Minist Educ, Taiyuan 030001, Peoples R China.
   [Song, Bing; Yang, Lijun] Shanxi Med Univ, Dept Pharmacol, Taiyuan 030001, Peoples R China.
   [Shao, Ying] Shanxi Med Univ, Dept Pathophysiol, Taiyuan 030001, Peoples R China.
C3 Shanxi Medical University; Shanxi Medical University; Shanxi Medical
   University; Shanxi Medical University; Shanxi Medical University; Shanxi
   Medical University
RP Yang, T; Yang, LJ (corresponding author), Shanxi Med Univ, Key Lab Coal Environm Pathogen & Prevent, Minist Educ, Taiyuan 030001, Peoples R China.
EM yangtao056cn@sxmu.edu.cn; yanglijunmm@126.com
FU Science and Technology Innovation Team of Shanxi Province
   [202204051002030]; Fundamental Research Program of Shanxi Province
   [202303021222143, 202203021211229]; Scientific and Technolog-ical
   Innovation Programs of Higher Education Institutions in Shanxi
   [2023L057]; Startup Foundation for Doctors of Shanxi Province [SD2244];
   Startup Foundation for Doctors of Shanxi Medical University [XD2211]
FX <BOLD>Funding</BOLD> This work was supported financially by the Science
   and Technology Innovation Team of Shanxi Province (Grant No.
   202204051002030) , the Fundamental Research Program of Shanxi Province
   (Grant No. 202303021222143, 202203021211229) , the Scientific and
   Technolog-ical Innovation Programs of Higher Education Institutions in
   Shanxi (Grant No. 2023L057) , the Startup Foundation for Doctors of
   Shanxi Province (Grant No. SD2244) , the Startup Foundation for Doctors
   of Shanxi Medical University (Grant No. XD2211) . The role of the
   funding sources in the study design, data collection, analysis and
   interpretation, report writing, and the decision to submit the article
   for publication has been clearly stated. If the funding sources had no
   such involvement, this has also been declared in the submission.
CR Abbas M, 2024, MOLECULES, V29, DOI 10.3390/molecules29204914
   Alam M, 2024, MOL BIOMED, V5, DOI 10.1186/s43556-024-00240-9
   Beigoli S, 2024, PHYTOMEDICINE, V135, DOI 10.1016/j.phymed.2024.156028
   Binnewies M, 2018, NAT MED, V24, P541, DOI 10.1038/s41591-018-0014-x
   Chang YF, 2012, CANCER PREV RES, V5, P444, DOI 10.1158/1940-6207.CAPR-11-0308
   Elewaut A, 2025, NATURE, V637, DOI 10.1038/s41586-024-08257-4
   Glaviano A, 2025, J HEMATOL ONCOL, V18, DOI 10.1186/s13045-024-01634-6
   Guida MS, 2016, CELL PHYSIOL BIOCHEM, V38, P786, DOI 10.1159/000443034
   HogenEsch H, 2018, NPJ VACCINES, V3, DOI 10.1038/s41541-018-0089-x
   HogenEsch H, 2013, FRONT IMMUNOL, V3, DOI 10.3389/fimmu.2012.00406
   Kapoor VN, 2021, NAT IMMUNOL, V22, P571, DOI 10.1038/s41590-021-00920-6
   Liao HC, 2025, J BIOMED SCI, V32, DOI 10.1186/s12929-024-01102-w
   Liu J, 2022, J HEMATOL ONCOL, V15, DOI 10.1186/s13045-022-01247-x
   Liu ZJ, 2024, ADV SCI, V11, DOI 10.1002/advs.202402678
   Majdalawieh AF, 2024, MOLECULES, V29, DOI 10.3390/molecules29245907
   Mirzalieva O, 2022, CELLS-BASEL, V11, DOI 10.3390/cells11030538
   Panda VK, 2024, BIOMEDICINES, V12, DOI 10.3390/biomedicines12071527
   Perng YC, 2018, NAT REV MICROBIOL, V16, P423, DOI 10.1038/s41579-018-0020-5
   Menon DR, 2021, PHARMACEUTICALS-BASE, V14, DOI 10.3390/ph14111081
   Roerden M, 2025, NAT REV IMMUNOL, V25, P353, DOI 10.1038/s41577-024-01111-8
   Rubinstein A, 2024, FRONT BIOSCI-LANDMRK, V29, DOI 10.31083/j.fbl2908301
   Salem ML, 2011, BRIT J BIOMED SCI, V68, P131
   Stefanoudakis D, 2024, LIFE-BASEL, V14, DOI 10.3390/life14030344
   Su ZW, 2024, ACTA PHARM SIN B, V14, P4665, DOI 10.1016/j.apsb.2024.09.012
   Suzuki K, 2008, NAT IMMUNOL, V9, P17, DOI 10.1038/ni1553
   Wahnou H, 2025, PHARMACEUTICS, V17, DOI 10.3390/pharmaceutics17010114
   Wang YK, 2024, PHYTOMEDICINE, V129, DOI 10.1016/j.phymed.2024.155608
   Zeng QS, 2025, CRIT REV ONCOL HEMAT, V205, DOI 10.1016/j.critrevonc.2024.104576
   Zhang A, 2024, MOL CANCER, V23, DOI 10.1186/s12943-024-02156-y
   Zhang ZX, 2024, WORLD J GASTROENTERO, V30, DOI 10.3748/wjg.v30.i46.4864
NR 30
TC 1
Z9 1
U1 4
U2 4
PU ELSEVIER
PI AMSTERDAM
PA RADARWEG 29, 1043 NX AMSTERDAM, NETHERLANDS
SN 1567-5769
EI 1878-1705
J9 INT IMMUNOPHARMACOL
JI Int. Immunopharmacol.
PD JUN 5
PY 2025
VL 157
AR 114605
DI 10.1016/j.intimp.2025.114605
PG 14
WC Immunology; Pharmacology & Pharmacy
WE Science Citation Index Expanded (SCI-EXPANDED)
SC Immunology; Pharmacology & Pharmacy
GA 2XI7E
UT WOS:001493558300007
PM 40316484
DA 2025-09-03
ER

PT J
AU Kiviharju, M
   Riska, A
   Kalliala, I
   Jakobsson, M
   Heinonen, A
   Dillner, J
   Nieminen, P
   Aro, K
AF Kiviharju, Mari
   Riska, Annika
   Kalliala, Ilkka
   Jakobsson, Maija
   Heinonen, Annu
   Dillner, Joakim
   Nieminen, Pekka
   Aro, Karoliina
TI Randomised trial on treatment of vaginal high-grade squamous
   intraepithelial lesion: Self-administered vaginal imiquimod and laser
   vaporisation
SO INTERNATIONAL JOURNAL OF CANCER
LA English
DT Article
DE human papillomavirus; imiquimod; vaginal high grade squamous
   intraepithelial lesion; vaginal intraepithelial neoplasia
ID HUMAN-PAPILLOMAVIRUS; TOPICAL IMIQUIMOD; RISK-FACTORS; NEOPLASIA;
   MANAGEMENT; RECURRENCE
AB High grade vaginal squamous intraepithelial lesion (HSIL) (or vaginal intraepithelial neoplasia; VAIN) is a rare human papillomavirus (HPV)-related cancer precursor, which is commonly treated with laser vaporisation or other surgical methods to prevent progression to invasion. Vaginal HSIL has a substantial tendency to relapse despite treatment, for which HPV persistence is a known risk factor. Imiquimod is a topically applied immunomodulator and has shown promise in the treatment of high-grade HPV-related genital cancer precursors. The aim of this study was to assess the efficacy and patient compliance of self-administered vaginal imiquimod in comparison to laser vaporisation in the treatment of vaginal HSIL. We recruited 56 women with histological vaginal HSIL into a randomised controlled trial of laser vaporisation and self-administered vaginal imiquimod with follow-up up to 6 months. Follow-up visits included colposcopy, punch biopsies, and cervical or vaginal swabs for HPV genotyping. In per protocol analyses of 26 women in the laser arm and 27 women in the imiquimod arm, 53.8% and 77.8% (p = 0.07), respectively, showed histological regression at the end of the study. No progressions to invasion were detected during the study period. Genotype-specific post-treatment negativity for HPV occurred in 16.7% of the laser group and in 39.1% of the imiquimod group (p = 0.12). Imiquimod had short-term adverse effects, but 93% completed treatment as instructed. We conclude that vaginal imiquimod is an effective treatment for vaginal HSIL and could be considered an alternative to laser vaporisation.
C1 [Kiviharju, Mari; Kalliala, Ilkka; Heinonen, Annu; Nieminen, Pekka; Aro, Karoliina] Univ Helsinki, Dept Obstet & Gynecol, Haartmaninkatu2, Helsinki 00290, Finland.
   [Kiviharju, Mari; Kalliala, Ilkka; Heinonen, Annu; Nieminen, Pekka; Aro, Karoliina] Helsinki Univ Hosp, Haartmaninkatu2, Helsinki 00290, Finland.
   [Riska, Annika] Wellbeing Serv Cty Vantaa & Kerava, Vantaa, Finland.
   [Kalliala, Ilkka] Imperial Coll, Dept Metab Digest & Reprod, London, England.
   [Kalliala, Ilkka] Imperial Coll, Inst Reprod & Dev Biol, Fac Med, Dept Surg & Canc, London, England.
   [Jakobsson, Maija] Helsinki Univ Hosp, Hyvinkaa Hosp, Dept Obstet & Gynecol, Hyvinkaa, Finland.
   [Jakobsson, Maija] Univ Helsinki, Hyvinkaa, Finland.
   [Dillner, Joakim] Karolinska Inst, Dept Lab Med, Stockholm, Sweden.
C3 University of Helsinki; University of Helsinki; Helsinki University
   Central Hospital; Imperial College London; Imperial College London;
   University of Helsinki; Helsinki University Central Hospital; University
   of Helsinki; Karolinska Institutet
RP Kiviharju, M (corresponding author), Univ Helsinki, Dept Obstet & Gynecol, Haartmaninkatu2, Helsinki 00290, Finland.; Kiviharju, M (corresponding author), Helsinki Univ Hosp, Haartmaninkatu2, Helsinki 00290, Finland.
EM mari.kiviharju@hus.fi
RI Nieminen, Pekka/W-8570-2019; Kalliala, Ilkka/O-6346-2014; Kalliala,
   Ilkka/ABC-9253-2021; Aro, Karoliina/J-8379-2019
OI Kalliala, Ilkka/0000-0002-7664-0587; 
FU Sigrid Jusliuksen Sti; Helsingin yliopisto, as part of the Wiley -
   FinELib agreement
FX Open access publishing facilitated by Helsingin yliopisto, as part of
   the Wiley - FinELib agreement.
CR Bogani G, 2018, LASER SURG MED, V50, P933, DOI 10.1002/lsm.22941
   Boonlikit S, 2010, J OBSTET GYNAECOL RE, V36, P94, DOI 10.1111/j.1447-0756.2009.01108.x
   Buck Henry W, 2003, J Low Genit Tract Dis, V7, P290, DOI 10.1097/00128360-200310000-00011
   Cardosi RJ, 2001, OBSTET GYN CLIN N AM, V28, P685, DOI 10.1016/S0889-8545(05)70229-1
   De Vuyst H, 2009, INT J CANCER, V124, P1626, DOI 10.1002/ijc.24116
   Fonseca BO, 2021, OBSTET GYNECOL, V137, P1043, DOI 10.1097/AOG.0000000000004384
   Frega A, 2007, CANCER LETT, V249, P235, DOI 10.1016/j.canlet.2006.09.003
   Gunderson CC, 2013, AM J OBSTET GYNECOL, V208, DOI 10.1016/j.ajog.2013.01.047
   Gurumurthy M, 2012, J LOW GENIT TRACT DI, V16, P306, DOI 10.1097/LGT.0b013e31823da7fb
   Haidopoulos D, 2005, INT J GYNECOL CANCER, V15, P898, DOI 10.1111/j.1525-1438.2005.00152.x
   Höhn AK, 2021, GEBURTSH FRAUENHEILK, V81, P1145, DOI 10.1055/a-1545-4279
   Inayama Y, 2021, GYNECOL ONCOL, V160, P140, DOI 10.1016/j.ygyno.2020.09.031
   Jentschke M, 2016, ARCH GYNECOL OBSTET, V293, P415, DOI 10.1007/s00404-015-3835-6
   Kesic V, 2023, INT J GYNECOL CANCER, V33, P446, DOI 10.1136/ijgc-2022-004213
   Kim HS, 2009, LASER SURG MED, V41, P196, DOI 10.1002/lsm.20741
   Lin CT, 2012, TAIWAN J OBSTET GYNE, V51, P533, DOI 10.1016/j.tjog.2012.09.006
   Rhodes HE, 2014, J LOW GENIT TRACT DI, V18, P115, DOI 10.1097/LGT.0b013e31829f52f4
   Sauder DN, 2000, J AM ACAD DERMATOL, V43, pS6
   Schön MP, 2007, BRIT J DERMATOL, V157, P8, DOI 10.1111/j.1365-2133.2007.08265.x
   Sillman FH, 1997, AM J OBSTET GYNECOL, V176, P93, DOI 10.1016/S0002-9378(97)80018-X
   Soederlund-Strand A, 2009, J CLIN MICROBIOL, V47, P541, DOI 10.1128/JCM.02007-08
   Tainio K, 2016, INT J CANCER, V139, P2353, DOI 10.1002/ijc.30275
   Tranoulis A, 2017, EUR J OBSTET GYN R B, V218, P129, DOI 10.1016/j.ejogrb.2017.09.020
   Trutnovsky G, 2022, LANCET, V399, P1790, DOI 10.1016/S0140-6736(22)00469-X
   Wang Y, 2014, J OBSTET GYNAECOL RE, V40, P1740, DOI 10.1111/jog.12383
   Yalcin OT, 2003, EUR J OBSTET GYN R B, V106, P64, DOI 10.1016/S0301-2115(02)00209-9
NR 26
TC 0
Z9 0
U1 2
U2 2
PU WILEY
PI HOBOKEN
PA 111 RIVER ST, HOBOKEN 07030-5774, NJ USA
SN 0020-7136
EI 1097-0215
J9 INT J CANCER
JI Int. J. Cancer
PD OCT 1
PY 2025
VL 157
IS 7
BP 1458
EP 1464
DI 10.1002/ijc.35497
EA JUN 2025
PG 7
WC Oncology
WE Science Citation Index Expanded (SCI-EXPANDED)
SC Oncology
GA 6GM5O
UT WOS:001500074800001
PM 40454918
OA hybrid, Green Submitted
DA 2025-09-03
ER

PT J
AU Chen, HM
   Zhang, J
   Li, JX
   Li, CH
   Li, YF
   Zhang, Q
   Kong, BH
   Wang, PH
AF Chen, Hui-Min
   Zhang, Jing
   Li, Jin-Xin
   Li, Cheng-Hao
   Li, Yun-Fang
   Zhang, Qing
   Kong, Beihua
   Wang, Pei-Hui
TI The viral early protein 4 of human papillomavirus type 16 suppresses
   innate antiviral immunity
SO INTERNATIONAL JOURNAL OF BIOLOGICAL MACROMOLECULES
LA English
DT Article
DE HPV16; E4; Innate immunity
ID E1-BOOLEAN-AND-E4 PROTEIN; INTERFERON; DIFFERENTIATION; EXPRESSION;
   PHOSPHORYLATION; AMPLIFICATION; ACTIVATION; CYCLE
AB Although non-structural proteins of HPV are known to modulate interferon (IFN) responses, the specific role of HPV16 E4 in immune evasion remains poorly defined. In this study, we demonstrated that HPV16 E4 inhibited IFN and IFN-stimulated gene (ISG) expression induced by VSV, MHV, SeV, HSV1, and HPV16 infection. Plaque assays revealed that E4-expressing cells produced higher titers of VSV and HSV1, supporting its role in promoting viral replication. Dual-luciferase reporter assays and RT-qPCR analyses confirmed that HPV16 E4 attenuates IFN responses by targeting key antiviral pathways, including RIG-I/MDA5-MAVS, TLR3-TRIF, and cGAS-STING. Coimmunoprecipitation and immunoblotting assays revealed that E4 interacted with RIG-I, MDA5, MAVS, TRIF, TBK1, and IRF3, thereby inhibiting the phosphorylation of TBK1 and IRF3. Confocal microscopy and nuclear-cytoplasmic fractionation demonstrated that E4 impaired IRF3 nuclear translocation, a pivotal step in IFN signaling. E4 also suppressed the JAK-STAT pathway, resulting in reduced ISG expression. Furthermore, E4 disrupted ISGF3 complex formation by interacting with STAT2 and IRF9, thereby preventing the nuclear translocation of STAT1, STAT2, and IRF9. Collectively, these mechanisms facilitate viral replication and enable evasion of host antiviral immunity. These findings advance our understanding of HPV immune evasion strategies and suggest novel therapeutic targets for managing HPV-related diseases.
C1 [Chen, Hui-Min; Zhang, Jing; Li, Jin-Xin; Wang, Pei-Hui] Shandong Univ, Hosp 2, Cheeloo Coll Med, Dept Infect Dis & Hepatol, Jinan 250033, Shandong, Peoples R China.
   [Li, Cheng-Hao; Li, Yun-Fang; Wang, Pei-Hui] Shandong Univ, Key Lab Expt Teratol, Minist Educ, Jinan 250012, Shandong, Peoples R China.
   [Li, Cheng-Hao; Li, Yun-Fang; Wang, Pei-Hui] Shandong Univ, Adv Med Res Inst, Cheeloo Coll Med, Jinan 250012, Shandong, Peoples R China.
   [Zhang, Qing; Kong, Beihua] Shandong Univ, Qilu Hosp, Dept Obstet & Gynecol, 107 Wenhua Xi Rd, Jinan 250012, Peoples R China.
   [Zhang, Qing; Kong, Beihua] Shandong Univ, Qilu Hosp, Gynecol Oncol Key Lab Shandong Prov, Jinan 250012, Peoples R China.
C3 Shandong University; Shandong University; Shandong University; Shandong
   University; Shandong University
RP Wang, PH (corresponding author), Shandong Univ, Key Lab Expt Teratol, Minist Educ, Jinan 250012, Shandong, Peoples R China.; Wang, PH (corresponding author), Shandong Univ, Adv Med Res Inst, Cheeloo Coll Med, Jinan 250012, Shandong, Peoples R China.
EM pei-hui.wang@connect.hku.hk
RI Wang, Pei-Hui/F-7682-2014; chen, huimin/NRB-1707-2025
FU National Key Research and Development Program of China [2021YFC2701203];
   Taishan Scholar Project of Shandong Province [tsqn202211006]; Natural
   Science Foundation of China [82471796]
FX Funding This work was supported by grants from the National Key
   Research and Development Program of China (2021YFC2701203 to P.-H.W) ,
   grants from the Taishan Scholar Project of Shandong Province
   (tsqn202211006 to P.-H.W) , and grants from the Natural Science
   Foundation of China (82471796 to P.-H.W) .
CR Barbalat R, 2009, NAT IMMUNOL, V10, P1200, DOI 10.1038/ni.1792
   Barnard P, 1999, VIROLOGY, V259, P305, DOI 10.1006/viro.1999.9771
   Basu Partha, 2013, South Asian J Cancer, V2, P187, DOI 10.4103/2278-330X.119877
   Bhattacharjee R, 2022, CRIT REV ONCOL HEMAT, V174, DOI 10.1016/j.critrevonc.2022.103675
   Bortnik V, 2021, J MICROBIOL IMMUNOL, V54, P733, DOI 10.1016/j.jmii.2020.07.010
   Carty M, 2021, BIOCHEM PHARMACOL, V183, DOI 10.1016/j.bcp.2020.114316
   Castro-Muñoz LJ, 2019, SCI REP-UK, V9, DOI 10.1038/s41598-019-49886-4
   Celegato M, 2022, CANCERS, V14, DOI 10.3390/cancers14010193
   Chen LJ, 2024, J VIROL, V98, DOI 10.1128/jvi.01925-23
   Chiang C, 2018, J VIROL, V92, DOI 10.1128/JVI.01737-17
   CRUM CP, 1990, VIROLOGY, V178, P238, DOI 10.1016/0042-6822(90)90399-C
   Davy CE, 2002, J VIROL, V76, P9806, DOI 10.1128/JVI.76.19.9806-9818.2002
   de Oliveira CM, 2016, ACTA CYTOL, V60, P513, DOI 10.1159/000449401
   de Villiers EM, 2004, VIROLOGY, V324, P17, DOI 10.1016/j.virol.2004.03.033
   Di Domizio J, 2022, NATURE, V603, P145, DOI 10.1038/s41586-022-04421-w
   Doorbar J, 1997, VIROLOGY, V238, P40, DOI 10.1006/viro.1997.8768
   DOORBAR J, 1991, NATURE, V352, P824, DOI 10.1038/352824a0
   DOORBAR J, 1990, VIROLOGY, V178, P254, DOI 10.1016/0042-6822(90)90401-C
   Egawa N, 2017, PLOS PATHOG, V13, DOI 10.1371/journal.ppat.1006282
   Egawa N, 2017, VIRUS RES, V231, P119, DOI 10.1016/j.virusres.2016.12.017
   Fang R, 2017, J IMMUNOL, V199, P3222, DOI 10.4049/jimmunol.1700699
   Gutiérrez-Hoya A, 2020, CELLS-BASEL, V9, DOI 10.3390/cells9102297
   Hong SY, 2011, J VIROL, V85, P9486, DOI 10.1128/JVI.05007-11
   Hou JX, 2025, CELL REP, V44, DOI 10.1016/j.celrep.2025.115348
   Johnson CA, 2019, SEMIN ONCOL NURS, V35, P166, DOI 10.1016/j.soncn.2019.02.003
   Ju XH, 2021, PLOS PATHOG, V17, DOI 10.1371/journal.ppat.1009439
   Kim YM, 2021, EXP MOL MED, V53, P750
   Kraus TA, 2003, J BIOL CHEM, V278, P13033, DOI 10.1074/jbc.M212972200
   Li G, 2020, J MED VIROL, V92, P424, DOI 10.1002/jmv.25685
   Li SY, 1999, ONCOGENE, V18, P5727, DOI 10.1038/sj.onc.1202960
   Lo Cigno I, 2020, J VIROL, V94, DOI 10.1128/JVI.01812-19
   Lu YX, 2022, FRONT MICROBIOL, V13, DOI 10.3389/fmicb.2022.1027015
   Luo XB, 2020, J CLIN INVEST, V130, P1635, DOI 10.1172/JCI129497
   McIntosh PB, 2010, J CELL SCI, V123, P2810, DOI 10.1242/jcs.061978
   Mesev EV, 2019, NAT MICROBIOL, V4, P914, DOI 10.1038/s41564-019-0421-x
   Miyauchi S, 2023, CELL REP, V42, DOI 10.1016/j.celrep.2023.112508
   Morgan EL, 2020, VIRUSES-BASEL, V12, DOI 10.3390/v12090977
   Nakahara T, 2005, J VIROL, V79, P13150, DOI 10.1128/JVI.79.20.13150-13165.2005
   Nakahara T, 2002, J VIROL, V76, P10914, DOI 10.1128/JVI.76.21.10914-10920.2002
   Nees M, 2001, J VIROL, V75, P4283, DOI 10.1128/JVI.75.9.4283-4296.2001
   Newton K, 2012, CSH PERSPECT BIOL, V4, DOI 10.1101/cshperspect.a006049
   Poirson J, 2022, J VIROL, V96, DOI 10.1128/jvi.01875-21
   Pyeon D, 2005, P NATL ACAD SCI USA, V102, P9311, DOI 10.1073/pnas.0504020102
   Ramos HJ, 2011, CURR OPIN VIROL, V1, P167, DOI 10.1016/j.coviro.2011.04.004
   Ronco LV, 1998, GENE DEV, V12, P2061, DOI 10.1101/gad.12.13.2061
   Scott ML, 2020, J VIROL, V94, DOI 10.1128/JVI.01582-19
   Sunthamala N, 2014, PLOS ONE, V9, DOI 10.1371/journal.pone.0091473
   Totura AL, 2012, CURR OPIN VIROL, V2, P264, DOI 10.1016/j.coviro.2012.04.004
   Walboomers JMM, 1999, J PATHOL, V189, P12, DOI 10.1002/(SICI)1096-9896(199909)189:1<12::AID-PATH431>3.0.CO;2-F
   Wang Q, 2009, J VIROL, V83, P3668, DOI 10.1128/JVI.02063-08
   Wang YT, 2017, IMMUNITY, V46, P393, DOI 10.1016/j.immuni.2017.02.011
   Williams VM, 2011, FUTURE VIROL, V6, P45, DOI 10.2217/FVL.10.73
   Wilson R, 2005, METH MOLEC MED, V119, P157
   Wilson R, 2005, J VIROL, V79, P6732, DOI 10.1128/JVI.79.11.6732-6740.2005
   Wilson R, 2007, VIROLOGY, V362, P453, DOI 10.1016/j.virol.2007.01.005
   Wu YJ, 2021, SCI ADV, V7, DOI 10.1126/sciadv.abi6802
   Yu LL, 2022, INT J MOL SCI, V23, DOI 10.3390/ijms23094943
   Zheng SN, 2025, INT J BIOL MACROMOL, V311, DOI 10.1016/j.ijbiomac.2025.143894
   Zheng Y, 2022, SIGNAL TRANSDUCT TAR, V7, DOI 10.1038/s41392-022-00878-3
   Zheng Y, 2020, SIGNAL TRANSDUCT TAR, V5, DOI 10.1038/s41392-020-00438-7
   Zhou Z, 2021, SIGNAL TRANSDUCT TAR, V6, DOI 10.1038/s41392-021-00800-3
NR 61
TC 0
Z9 0
U1 2
U2 2
PU ELSEVIER
PI AMSTERDAM
PA RADARWEG 29, 1043 NX AMSTERDAM, NETHERLANDS
SN 0141-8130
EI 1879-0003
J9 INT J BIOL MACROMOL
JI Int. J. Biol. Macromol.
PD JUN
PY 2025
VL 315
AR 144542
DI 10.1016/j.ijbiomac.2025.144542
PN 1
PG 16
WC Biochemistry & Molecular Biology; Chemistry, Applied; Polymer Science
WE Science Citation Index Expanded (SCI-EXPANDED)
SC Biochemistry & Molecular Biology; Chemistry; Polymer Science
GA 3JQ1S
UT WOS:001501927000001
PM 40409624
DA 2025-09-03
ER

PT J
AU Guo, YL
   Zhang, Z
   Zhao, LP
   Ma, XH
   Mao, TT
   Cheng, XL
   Gao, QL
   Qi, ML
AF Guo, Yuanli
   Zhang, Zi
   Zhao, Lipei
   Ma, Xiaohui
   Mao, Tingting
   Cheng, Xiaolei
   Gao, Qiulin
   Qi, Manli
TI Interferon Gamma and Secretory Immunoglobulin A Levels Decrease in
   Persistent Anal Condyloma Acuminatum Infection
SO ANNALS OF DERMATOLOGY
LA English
DT Article
DE Condylomata acuminata; Anal canal; Intestinal mucosa; Immunoglobulin
   Immunology; Interferon-gamma; Secretory
AB Background: Condyloma acuminatum (CA) is a common sexually transmitted disease caused by human papillomavirus (HPV). In recent years, research on anal CA has primarily focused on treatment rather than underlying mechanisms. The mechanism of HPV persistence and recurrence in CA require further exploration. It needs multiple researches in mechanisms to focalize treatment targets. Objective: To investigate the relationship between intestinal mucosal immunity and the relapse of anal CA and persistent infection. Methods: Levels of interferon gamma (IFN-gamma) and secretory immunoglobulin A (sIgA) were measured using enzyme-linked immunosorbnent assay in anal mucosal cells obtained from patients treated at Tianjin Union Medical Center from September 2022 to December 2024. All the participants signed Informed Consent and the whole plan was approved by Institutional Results: The levels of IFN-gamma and sIgA significantly decreased after infection, and persistent infection exhibited even lower levels. These two factors increased following treatment, reaching peak concentrations at 4 weeks before decreasing again. Conclusion: These findings demonstrate a significant association between persistent anal CA infection and dysregulation of intestinal mucosal immunity.
C1 [Guo, Yuanli; Zhang, Zi; Zhao, Lipei; Ma, Xiaohui; Mao, Tingting; Cheng, Xiaolei; Gao, Qiulin; Qi, Manli] Nankai Univ, Affiliated Hosp 1, Tianjin Union Med Ctr, Dept Dermatol, Tianjin 300121, Peoples R China.
C3 Nankai University
RP Guo, YL (corresponding author), Nankai Univ, Affiliated Hosp 1, Tianjin Union Med Ctr, Dept Dermatol, Tianjin 300121, Peoples R China.
EM lvninle@sina.com
RI Ma, Xiao-Hui/GWZ-6794-2022; Gao, Qiulin/NIS-9723-2025
FU Tianjin Union Medical Center [2022YJ022]
FX This study is supported by Tianjin Union Medical Center (2022YJ022).
CR Chinese Society of Dermatology and Venereology China Dermatologist Association Chinese Association of Rehabilitation Dermatology and Venereology, 2021, Zhongguo Pifu Xingbingxue Zazhi, V35, P359
   Doron I, 2023, SEMIN IMMUNOL, V67, DOI 10.1016/j.smim.2023.101757
   Haviland SM, 2024, SURG CLIN N AM, V104, P517, DOI 10.1016/j.suc.2023.11.004
   Kojima K, 2024, VET PATHOL, V61, P382, DOI 10.1177/03009858231207017
   Leon ED, 2022, FRONT MICROBIOL, V13, DOI 10.3389/fmicb.2022.880484
   Mu L, 2020, TRANSL CANCER RES, V9, P4212, DOI 10.21037/tcr-19-2955
   Ntuli L, 2022, FRONT CELL INFECT MI, V12, DOI 10.3389/fcimb.2022.927131
   Shvartsman E, 2023, INFECT IMMUN, DOI 10.1128/iai.00390-22
   Wang J, 2024, LIFE SCI, V345, DOI 10.1016/j.lfs.2024.122612
   World Health Organization, 2023, One in three men worldwide are infected with genital human papillomavirus
   Ying ZL, 2020, J CLIN LAB ANAL, V34, DOI 10.1002/jcla.23101
   Zheng JJ, 2020, TAIWAN J OBSTET GYNE, V59, P855, DOI 10.1016/j.tjog.2020.08.002
NR 12
TC 0
Z9 0
U1 3
U2 3
PU KOREAN DERMATOLOGICAL ASSOC
PI SEOUL
PA 305 SEOCHO NASAN, SUITE OFFICE 1330-16, SEOCHO-2-DONG, SEOCHO-GU, SEOUL,
   137-858, SOUTH KOREA
SN 1013-9087
EI 2005-3894; 2005-3894
J9 ANN DERMATOL
JI Ann. Dermatol.
PD JUN
PY 2025
VL 37
IS 3
BP 140
EP 145
DI 10.5021/ad.24.145; 10.5021/ad.24.145
PG 6
WC Dermatology
WE Science Citation Index Expanded (SCI-EXPANDED)
SC Dermatology
GA 3EJ1G
UT WOS:001498328700003
OA Green Submitted, gold
DA 2025-09-03
ER

PT J
AU Zheng, SN
   Zhang, J
   Li, T
   Li, CH
   Deng, J
   Li, JX
   Wang, PH
AF Zheng, Sheng-Nan
   Zhang, Jing
   Li, Tao
   Li, Cheng-Hao
   Deng, Jian
   Li, Jin-Xin
   Wang, Pei-Hui
TI STING-SC, a novel splice isoform of STING, inhibits DNA virus-induced
   innate immunity and autophagy
SO INTERNATIONAL JOURNAL OF BIOLOGICAL MACROMOLECULES
LA English
DT Article
DE cGAS; STING-SC; HPV
ID GMP-AMP SYNTHASE; I INTERFERON; SENSOR
AB Stimulator of interferon genes (STING) plays a critical role in the innate immune response to cytosolic DNA, primarily activating type I interferons (IFNs). Although alternative splicing is known to modulate immune pathways, the influence of STING splice isoforms requires further exploration. Here, we identified STING-SC, a novel splice isoform of STING generated by retention of intron 6, resulting in a truncated C-terminus. While STING-SC shares its N-terminal domain with full-length STING, it contains a unique C-terminal sequence. STINGSC acts as a dominant negative regulator of cGAS-STING signaling pathway by suppressing cGAS-, 2 ' 3'-cGAMP-, and STING-mediated activation of the IFN response. Gain- and loss-of-function experiments showed that STINGSC inhibited IFN production in response to double-stranded DNA and DNA virus, including HSV-1 and HPV. Furthermore, STING-SC promoted HSV-1 replication and reduces STING-induced autophagy. Mechanistically, STING-SC interacts with full-length STING, preventing its oligomerization and assembly with TBK1, a vital component of the STING-TBK1-IRF3 signalsome. This interaction blocks IRF3 phosphorylation and nuclear translocation, thereby halting IFN production. STING-SC thus represents a newly identified splice isoform that negatively regulates cGAS-STING signaling. These findings broaden our understanding of STING's regulatory mechanisms and may guide therapeutic strategies for autoimmune diseases and viral infections linked to excessive STING activation.
C1 [Zheng, Sheng-Nan; Zhang, Jing; Li, Tao; Li, Cheng-Hao; Deng, Jian; Li, Jin-Xin; Wang, Pei-Hui] Shandong Univ, Hosp 2, Cheeloo Coll Med, Dept Infect Dis & Hepatol, Jinan 250033, Shandong, Peoples R China.
   [Zheng, Sheng-Nan; Li, Cheng-Hao; Wang, Pei-Hui] Shandong Univ, Key Lab Expt Teratol Minist Educ, Jinan 250012, Shandong, Peoples R China.
   [Zheng, Sheng-Nan; Li, Cheng-Hao; Wang, Pei-Hui] Shandong Univ, Adv Med Res Inst, Cheeloo Coll Med, Jinan 250012, Shandong, Peoples R China.
C3 Shandong University; Shandong University; Shandong University
RP Wang, PH (corresponding author), Shandong Univ, Hosp 2, Cheeloo Coll Med, Dept Infect Dis & Hepatol, Jinan 250033, Shandong, Peoples R China.
EM pei-hui.wang@connect.hku.hk
RI Wang, Pei-Hui/F-7682-2014
FU National Key Research and Development Program of China [2021YFC2701203];
   Natural Science Foundation of Shandong Province [ZR2020QC085]; Taishan
   Scholar Project of Shandong Province [tsqn202211006]; Natural Science
   Foundation of China [82471796]; Postdoctoral Fellowship Program of CPSF
   [GZC20231449]; Translational Medicine Core Facility of Shandong
   University
FX This work was supported by grants from the National Key Research and
   Development Program of China (2021YFC2701203 to P.-H & sdot;W) , grants
   from the Natural Science Foundation of Shandong Province (ZR2020QC085 to
   P.-H.W) , grants from the Taishan Scholar Project of Shandong Province
   (tsqn202211006 to P.-H.W) , and grants from the Natural Science
   Foundation of China (82471796 to P.-H.W) . This work was also supported
   by grants from the Postdoctoral Fellowship Program of CPSF (GZC20231449)
   . We thank the Translational Medicine Core Facility of Shandong
   University for the consultation and instrument availability that
   supported this work.
CR Boda AR, 2024, CANCER RES COMMUN, V4, P911, DOI 10.1158/2767-9764.CRC-24-0095
   Briard B, 2020, PHYSIOLOGY, V35, P112, DOI 10.1152/physiol.00022.2019
   Carpenter S, 2014, NAT REV IMMUNOL, V14, P361, DOI 10.1038/nri3682
   Chan YK, 2015, CURR OPIN VIROL, V12, P7, DOI 10.1016/j.coviro.2015.01.004
   Chen HH, 2014, J IMMUNOL, V192, P1162, DOI 10.4049/jimmunol.1300798
   Crow YJ, 2006, NAT GENET, V38, P917, DOI 10.1038/ng1845
   Decout A, 2021, NAT REV IMMUNOL, V21, P548, DOI 10.1038/s41577-021-00524-z
   Dempsey A, 2015, VIROLOGY, V479, P146, DOI 10.1016/j.virol.2015.03.013
   Gao DX, 2013, SCIENCE, V341, P903, DOI 10.1126/science.1240933
   Gui X, 2019, NATURE, V567, P262, DOI 10.1038/s41586-019-1006-9
   Han LL, 2022, J MED VIROL, V94, P5174, DOI 10.1002/jmv.27965
   Ishikawa H, 2008, NATURE, V455, P674, DOI 10.1038/nature07317
   Ishikawa H, 2011, CELL MOL LIFE SCI, V68, P1157, DOI 10.1007/s00018-010-0605-2
   Jeltema D, 2023, J EXP MED, V220, DOI 10.1084/jem.20220990
   Johnson JM, 2003, SCIENCE, V302, P2141, DOI 10.1126/science.1090100
   Kang JQ, 2022, FRONT IMMUNOL, V13, DOI 10.3389/fimmu.2022.888147
   Li QJ, 2024, MEDCOMM, V5, DOI 10.1002/mco2.511
   Li T, 2018, J EXP MED, V215, P1287, DOI 10.1084/jem.20180139
   Li XB, 2022, J CLIN INVEST, V132, DOI 10.1172/JCI144339
   Liu SQ, 2015, SCIENCE, V347, P1217, DOI 10.1126/science.aaa2630
   Liu Y, 2014, NEW ENGL J MED, V371, P507, DOI 10.1056/NEJMoa1312625
   Ma F, 2015, EMBO REP, V16, P202, DOI 10.15252/embr.201439366
   Motwani M, 2019, NAT REV GENET, V20, P657, DOI 10.1038/s41576-019-0151-1
   Ng KW, 2018, TRENDS IMMUNOL, V39, P44, DOI 10.1016/j.it.2017.07.013
   Ni GX, 2017, SCI IMMUNOL, V2, DOI 10.1126/sciimmunol.aah7119
   Pyeon D, 2005, P NATL ACAD SCI USA, V102, P9311, DOI 10.1073/pnas.0504020102
   Ran Y, 2019, J IMMUNOL, V203, P1560, DOI 10.4049/jimmunol.1900387
   Rodriguez-Garcia Estefania, 2018, Immunohorizons, V2, P363, DOI [10.4049/immunohorizons.1800068, 10.4049/immunohorizons.1800068]
   Samson N, 2022, NAT CANCER, DOI 10.1038/s43018-022-00468-w
   Shang GJ, 2019, NATURE, V567, P389, DOI 10.1038/s41586-019-0998-5
   Sun LJ, 2013, SCIENCE, V339, P786, DOI 10.1126/science.1232458
   Tan XJ, 2018, ANNU REV MICROBIOL, V72, P447, DOI 10.1146/annurev-micro-102215-095605
   Wang PH, 2018, NUCLEIC ACIDS RES, V46, P4054, DOI 10.1093/nar/gky186
   Wei J, 2018, PLOS PATHOG, V14, DOI 10.1371/journal.ppat.1007336
   Zhang BC, 2020, NAT IMMUNOL, V21, P868, DOI 10.1038/s41590-020-0730-5
   Zhang CG, 2019, NATURE, V567, P394, DOI 10.1038/s41586-019-1000-2
   Zhang XW, 2020, IMMUNITY, V53, P43, DOI 10.1016/j.immuni.2020.05.013
   Zheng Y, 2022, SIGNAL TRANSDUCT TAR, V7, DOI 10.1038/s41392-022-00878-3
NR 38
TC 1
Z9 1
U1 3
U2 3
PU ELSEVIER
PI AMSTERDAM
PA RADARWEG 29, 1043 NX AMSTERDAM, NETHERLANDS
SN 0141-8130
EI 1879-0003
J9 INT J BIOL MACROMOL
JI Int. J. Biol. Macromol.
PD JUN
PY 2025
VL 311
AR 143894
DI 10.1016/j.ijbiomac.2025.143894
PN 3
PG 16
WC Biochemistry & Molecular Biology; Chemistry, Applied; Polymer Science
WE Science Citation Index Expanded (SCI-EXPANDED)
SC Biochemistry & Molecular Biology; Chemistry; Polymer Science
GA 3BN0U
UT WOS:001496391000004
PM 40319960
DA 2025-09-03
ER

PT J
AU Al Basir, F
   Blyuss, KB
   Raezah, AA
   Rahman, B
   Alsakaji, HJ
AF Al Basir, Fahad
   Blyuss, Konstantin B.
   Raezah, Aeshah A.
   Rahman, Bootan
   Alsakaji, Hebatallah J.
TI Mathematical modelling of the role of Langerhans cells in the dynamics
   of HPV infection
SO SCIENTIFIC REPORTS
LA English
DT Article
DE HPV infection; Langerhans cells; Stability analysis; Numerical
   simulations; Basic reproduction number; Impulsive control approach
ID HUMAN-PAPILLOMAVIRUS; CERVICAL-CANCER; MOLECULAR-BIOLOGY;
   IMMUNE-RESPONSES; NATURAL-HISTORY; LYMPHOCYTE-T; REPRODUCTION;
   IMMUNOTHERAPY; ACTIVATION; MIGRATION
AB Cervical cancer is the second most frequent gynaecological malignancy in the world. Human papillomavirus (HPV) infection is the primary etiologic agent of cervical cancer. However, HPV alone is not sufficient for tumor progression. The clinical display of HPV infection also depends on the host's immune status. Both innate and adaptive immunity recognize and fight foreign pathogens inside the body, but sometimes they prove ineffective against HPV. HPV has several mechanisms for evading the immune system. After infection, HPV multiplies in keratinocytes, which are distant from immune centers and have a naturally short lifespan. The naturally short life cycle of the keratinocyte removes the need for the virus to destroy the cells, which would trigger inflammation and immune response. In addition, HPV downregulates the expression of interferon genes. Despite viral immune evasion, the immune system effectively resists most HPV infections and mounts strong localized cell mediated immune responses. Despite significant progress in observations and clinical practice, many aspects of the complex interactions between HPV and the human immune system remain not fully understood. Langerhans cells (LCs) are known to play a critical role in producing innate and adaptive cellular immune responses against HPV infection. In this paper, we propose and analyze a mathematical of HPV infection with particular focus on the role of Langerhans cells in facilitating immune response, as well as on the treatment of HPV infection by induction of the appropriate virus-specific immune responses in patients. We determine equilibria of the model, analyse their stability, and derive the basic reproduction number. Sensitivity analysis is performed to investigate the effects of individual parameters on system dynamics. We explore the impulsive therapy for controlling HPV infection, and discuss how these findings may be helpful in development of immunotherapy against HPV infection.
C1 [Al Basir, Fahad] Asansol Girls Coll, Dept Math, Asansol 4, West Bengal, India.
   [Blyuss, Konstantin B.] Univ Sussex, Dept Math, Brighton BN1 9QH, England.
   [Raezah, Aeshah A.] King Khalid Univ, Fac Sci, Dept Math, Abha 62529, Saudi Arabia.
   [Rahman, Bootan] Univ Kurdistan Hewler UKH, Sch Sci & Engn, Math Unit, Erbil, Iraq.
   [Alsakaji, Hebatallah J.] UAE Univ, Coll Sci, Dept Math Sci, Al Ain 15551, U Arab Emirates.
C3 University of Sussex; King Khalid University; University of Kurdistan
   Hewler; United Arab Emirates University
RP Alsakaji, HJ (corresponding author), UAE Univ, Coll Sci, Dept Math Sci, Al Ain 15551, U Arab Emirates.
EM heba.sakaji@uaeu.ac.ae
RI Blyuss, Konstantin/I-5238-2012; Rahman, Bootan/L-8335-2019; Al Basir,
   Fahad/U-2592-2018; RAEZAH, AESHAH/DCF-8561-2022
FU Deanship of Research and Graduate studies at King Khalid University
   [RGP2/58/46]; UAE University
FX We would like to thank the editor as well as the referees for their
   valuable insight, which has significantly let improvements in our work.
   The authors extend their apperception to the Deanship of Research and
   Graduate studies at King Khalid University grant number RGP2/58/46. Also
   the authors acknowledge the UAE University for funding this work.
CR Aavani P, 2019, APPL MATH MODEL, V75, P210, DOI 10.1016/j.apm.2019.05.028
   Al Basir F, 2017, MATH METHOD APPL SCI, V40, P2441, DOI 10.1002/mma.4149
   [Anonymous], 2014, World Cancer Report 2014
   Arbyn M, 2020, LANCET GLOB HEALTH, V8, pE191, DOI 10.1016/S2214-109X(19)30482-6
   Asquith B, 2006, PLOS BIOL, V4, P583, DOI 10.1371/journal.pbio.0040090
   Belostotski G., 2004, International Journal of Pure and Applied Mathematics, V25
   Brauer F., 2010, Mathematical Models in Population Biology and Epidemiology
   Caberg JH, 2009, CANCER IMMUNOL IMMUN, V58, P39, DOI 10.1007/s00262-008-0522-5
   Chatterjee AN, 2021, MATH BIOSCI ENG, V18, P1450, DOI 10.3934/mbe.2021075
   CHICONE C., 2006, Ordinary differential equations with applications, V34, DOI DOI 10.1007/0-387-35794-7
   Coddington E., 1955, THEORY ORDINARY DIFF
   Culp TD, 2004, VIROLOGY, V319, P152, DOI 10.1016/j.virol.2003.11.004
   D'Costa ZJ, 2012, PLOS ONE, V7, DOI 10.1371/journal.pone.0048954
   Dai WK, 2022, FRONT IMMUNOL, V13, DOI 10.3389/fimmu.2022.918190
   De Paepe M, 2006, PLOS BIOL, V4, P1248, DOI 10.1371/journal.pbio.0040193
   DEBOER RJ, 1986, J THEOR BIOL, V120, P331, DOI 10.1016/S0022-5193(86)80205-3
   DIEKMANN O, 1990, J MATH BIOL, V28, P365
   Diekmann O., 2000, Mathematical Epidemiology of Infectious Diseases: Model Building, Analysis and Interpretation, V5
   Din A, 2022, FRACTALS, V30, DOI 10.1142/S0218348X22400175
   Dingli D, 2006, STEM CELLS, V24, P2603, DOI 10.1634/stemcells.2006-0136
   Doorbar J, 2006, CLIN SCI, V110, P525, DOI 10.1042/CS20050369
   Fantaye AK, 2024, EUR J APPL MATH, DOI 10.1017/S0956792524000780
   Fantaye AK, 2023, HELIYON, V9, DOI 10.1016/j.heliyon.2023.e16877
   Freedman HI, 2009, DIFFER EQUAT DYN SYS, V17, P115, DOI 10.1007/s12591-009-0009-7
   Garces A. H.I., 2019, International Manual of Oncology Practice: iMOP-Principles of Oncology, P491
   Ghosh Indrajit, 2021, SN Comput Sci, V2, P482, DOI [10.1007/s42979-021-00919-8, 10.1007/s42979-021-00919-8]
   Guess JC, 2005, J VIROL, V79, P14852, DOI 10.1128/JVI.79.23.14852-14862.2005
   Hatano T, 2021, MICROORGANISMS, V9, DOI 10.3390/microorganisms9050891
   Holowaty P, 1999, JNCI-J NATL CANCER I, V91, P252, DOI 10.1093/jnci/91.3.252
   Isaeva OG, 2009, COMPUT MATH METHOD M, V10, P253, DOI 10.1080/17486700802536054
   Keeling M. J., Modeling Infectious Diseases in Humans and Animals, DOI DOI 10.1515/9781400841035
   Kirschner D, 1998, J MATH BIOL, V37, P235, DOI 10.1007/s002850050127
   KUZNETSOV VA, 1994, B MATH BIOL, V56, P295, DOI 10.1016/S0092-8240(05)80260-5
   KUZNETSOV VA, 1992, BIOFIZIKA+, V37, P1063
   Lakshmikantham V., 1989, THEORY IMPULSIVE DIF, DOI DOI 10.1142/0906
   Leong CM, 2010, J INVEST DERMATOL, V130, P472, DOI 10.1038/jid.2009.266
   Liu ZJ, 2011, APPL MATH LETT, V24, P1745, DOI 10.1016/j.aml.2011.04.036
   Moscicki AB, 2006, VACCINE, V24, P42, DOI 10.1016/j.vaccine.2006.06.018
   Murall CL, 2015, P ROY SOC B-BIOL SCI, V282, DOI 10.1098/rspb.2014.1069
   Murall CL, 2014, J THEOR BIOL, V350, P98, DOI 10.1016/j.jtbi.2013.12.028
   Murphy K, 2017, JANEWAY'S IMMUNOBIOLOGY, 9TH EDITION, P1
   Organization WH, 2020, Global strategy to accelerate the elimination of cervical cancer as a public health problem
   PARK TW, 1995, CANCER-AM CANCER SOC, V76, P1902, DOI 10.1002/1097-0142(19951115)76:10+<1902::AID-CNCR2820761306>3.0.CO;2-0
   PARR MB, 1991, BIOL REPROD, V44, P491, DOI 10.1095/biolreprod44.3.491
   Rajan PK, 2023, J APPL MATH COMPUT, V69, P753, DOI 10.1007/s12190-022-01767-2
   Renoux VM, 2011, EUR J IMMUNOL, V41, P3240, DOI 10.1002/eji.201141693
   Ribeiro RM, 2002, P NATL ACAD SCI USA, V99, P15572, DOI 10.1073/pnas.242358099
   Rihan FA, 2003, J COMPUT APPL MATH, V151, P445, DOI 10.1016/S0377-0427(02)00659-3
   ROMANI N, 1989, J EXP MED, V169, P1169, DOI 10.1084/jem.169.3.1169
   Sasagawa T, 2012, J INFECT CHEMOTHER, V18, P807, DOI 10.1007/s10156-012-0485-5
   Shamseddine AA, 2021, CANCER DISCOV, V11, P1896, DOI 10.1158/2159-8290.CD-20-1760
   Silva AJD, 2023, VACCINES-BASEL, V11, DOI 10.3390/vaccines11081354
   Stanley M, 2006, VACCINE, V24, P16, DOI 10.1016/j.vaccine.2005.09.002
   Stanley M, 2008, GYNECOL ONCOL, V109, pS15, DOI 10.1016/j.ygyno.2008.02.003
   Stevanovic S, 2015, J CLIN ONCOL, V33, P1543, DOI 10.1200/JCO.2014.58.9093
   STINGL G, 1978, J IMMUNOL, V121, P2005
   Su JH, 2010, BIODRUGS, V24, P109, DOI 10.2165/11532810-000000000-00000
   Syrjänen SM, 1999, ANN MED, V31, P175, DOI 10.3109/07853899909115976
   Thomas M, 1999, ONCOGENE, V18, P7690, DOI 10.1038/sj.onc.1202953
   van den Driessche P, 2002, MATH BIOSCI, V180, P29, DOI 10.1016/S0025-5564(02)00108-6
   Verma M, 2017, PLOS ONE, V12, DOI 10.1371/journal.pone.0168133
   Williams B, 2024, J R SOC INTERFACE, V21, DOI 10.1098/rsif.2023.0400
   World Health Organization, 2014, Regional Office for South-East Asia, V630
   Yan F, 2023, CURR OTORHINOL REP, V11, P44, DOI 10.1007/s40136-023-00443-8
   Yang H, 2015, NONLINEAR DYNAM, V82, P713, DOI 10.1007/s11071-015-2189-8
   Yoshinouchi M, 1999, J CLIN MICROBIOL, V37, P3514, DOI 10.1128/JCM.37.11.3514-3517.1999
   zurHausen H, 1996, BBA-REV CANCER, V1288, pF55
NR 67
TC 0
Z9 0
U1 1
U2 1
PU NATURE PORTFOLIO
PI BERLIN
PA HEIDELBERGER PLATZ 3, BERLIN, 14197, GERMANY
SN 2045-2322
EI 2045-2322
J9 SCI REP-UK
JI Sci Rep
PD MAY 20
PY 2025
VL 15
IS 1
AR 17505
DI 10.1038/s41598-025-02608-5
PG 18
WC Multidisciplinary Sciences
WE Science Citation Index Expanded (SCI-EXPANDED)
SC Science & Technology - Other Topics
GA 2VD0B
UT WOS:001492046300038
OA Green Submitted, gold
DA 2025-09-03
ER

PT J
AU Yao, SJ
   Chen, SM
   Wang, AJ
   Liang, ZY
   Liu, XL
   Gao, Y
   Cai, HB
AF Yao, Shijie
   Chen, Siming
   Wang, Anjin
   Liang, Ziyan
   Liu, Xuelian
   Gao, Yang
   Cai, Hongbing
TI BAG2 Inhibits Cervical Cancer Progression by Modulating Type I
   Interferon Signaling through Stabilizing STING
SO ADVANCED SCIENCE
LA English
DT Article
DE cervical cancer; STING; BAG2; STUB1; type I interferon response
ID HUMAN-PAPILLOMAVIRUS; PATHWAY; DEGRADATION; IMMUNOTHERAPY; ACTIVATION;
   IMMUNITY; ADAPTER; KINASE; GENE
AB Cervical cancer possesses high morbidity and mortality rates, and a comprehensive understanding of its molecular underpinnings is essential for advancing clinical management strategies. The innate immune sensor STING, which activates type I interferon signaling, plays a pivotal role in enhancing anti-tumor activity. Despite increased attention to STING's involvement in cervical cancer, the regulatory mechanisms governing its protein homeostasis remain poorly understood. In this study, it is found that the BAG2-STUB1 complex regulates ubiquitin proteasomal degradation of STING, which affects the development of cervical cancer. Mechanistically, BAG2 inhibits ubiquitination of STING and stabilizes it by interacting with STING. Specifically, BAG2 inhibits STUB1 from attaching the K48-linked ubiquitin chains at K338 and K370 of STING by forming a complex with STUB1. Functionally, enhanced BAG2 expression suppresses cervical cancer progression by activating the type I interferon pathway in a STING-dependent manner. Notably, clinical cervical cancer samples revealed a positive correlation between BAG2 and STING levels, with low BAG2 expression is strongly linked to advanced disease and poor prognosis in cervical cancer. Collectively, these findings elucidate the molecular mechanism by which the BAG2-STUB1 complex regulates STING homeostasis, underscoring BAG2's potential as a diagnostic biomarker and therapeutic target in cervical cancer.
C1 [Yao, Shijie; Wang, Anjin; Liang, Ziyan; Liu, Xuelian; Gao, Yang; Cai, Hongbing] Wuhan Univ, Zhongnan Hosp, Dept Gynecol Oncol, Wuhan 430071, Hubei, Peoples R China.
   [Yao, Shijie; Wang, Anjin; Liang, Ziyan; Liu, Xuelian; Gao, Yang; Cai, Hongbing] Hubei Key Lab Tumor Biol Behav, Wuhan 430071, Peoples R China.
   [Yao, Shijie; Wang, Anjin; Liang, Ziyan; Liu, Xuelian; Gao, Yang; Cai, Hongbing] Hubei Canc Clin Study Ctr, Wuhan 430071, Peoples R China.
   [Chen, Siming] Wuhan Univ, Dept Urol, Zhongnan Hosp, Wuhan 430071, Peoples R China.
C3 Wuhan University; Wuhan University
RP Cai, HB (corresponding author), Wuhan Univ, Zhongnan Hosp, Dept Gynecol Oncol, Wuhan 430071, Hubei, Peoples R China.; Cai, HB (corresponding author), Hubei Key Lab Tumor Biol Behav, Wuhan 430071, Peoples R China.; Cai, HB (corresponding author), Hubei Canc Clin Study Ctr, Wuhan 430071, Peoples R China.
EM zn000738@whu.edu.cn
RI Cai, Hongbing/AAE-7678-2020
FU Hubei Provincial Population and Family Planning Commission [WJ2023M067];
   Hubei Province Health and Family Planning Scientific Research Project
FX This study was supported by Hubei Province Health and Family Planning
   Scientific Research Project (WJ2023M067). The funders played no role in
   the study design, data collection and analysis, decision to publish, or
   preparation of the manuscript.
CR Arbyn M, 2020, LANCET GLOB HEALTH, V8, pE191, DOI 10.1016/S2214-109X(19)30482-6
   Arndt V, 2005, MOL BIOL CELL, V16, P5891, DOI 10.1091/mbc.E05-07-0660
   Behl C, 2016, TRENDS PHARMACOL SCI, V37, P672, DOI 10.1016/j.tips.2016.04.007
   Burd EM, 2003, CLIN MICROBIOL REV, V16, P1, DOI 10.1128/CMR.16.1.1-17.2003
   Chen XJ, 2023, ADV MATER, V35, DOI 10.1002/adma.202210440
   Chin EN, 2023, TRENDS CELL BIOL, V33, P189, DOI 10.1016/j.tcb.2022.06.010
   Corrales L, 2016, J CLIN INVEST, V126, P2404, DOI 10.1172/JCI86892
   Dai Q, 2005, J BIOL CHEM, V280, P38673, DOI 10.1074/jbc.M507986200
   de Martel C, 2020, LANCET GLOB HEALTH, V8, pE180, DOI 10.1016/S2214-109X(19)30488-7
   de Queiroz NMGP, 2019, MOL CANCER RES, V17, P974, DOI 10.1158/1541-7786.MCR-18-0504
   Falqui M, 2023, FRONT CELL INFECT MI, V13, DOI 10.3389/fcimb.2023.1187193
   Fleming ND, 2015, GYNECOL ONCOL, V136, P48, DOI 10.1016/j.ygyno.2014.11.010
   Gajewski TF, 2012, CANCER IMMUNOL IMMUN, V61, P1343, DOI 10.1007/s00262-012-1305-6
   Gao LJ, 2022, BMC CANCER, V22, DOI 10.1186/s12885-022-10102-8
   Gong W, 2021, ONCOIMMUNOLOGY, V10, DOI 10.1080/2162402X.2021.1997385
   Govindan R, 2022, J IMMUNOTHER CANCER, V10, DOI 10.1136/jitc-2021-003956
   Guo YY, 2021, CELL MOL IMMUNOL, V18, P1945, DOI 10.1038/s41423-020-00531-5
   Huang CH, 2023, CELLS-BASEL, V12, DOI 10.3390/cells12091288
   Huang XD, 2024, CELL DEATH DIFFER, V31, P78, DOI 10.1038/s41418-023-01242-w
   Huang XJ, 2023, THERANOSTICS, V13, P339, DOI 10.7150/thno.78492
   Ishikawa H, 2008, NATURE, V455, P674, DOI 10.1038/nature07317
   Jiang ML, 2020, J HEMATOL ONCOL, V13, DOI 10.1186/s13045-020-00916-z
   Kong LL, 2023, CELL REP, V42, DOI 10.1016/j.celrep.2023.112306
   Kong ZJ, 2024, FRONT IMMUNOL, V15, DOI 10.3389/fimmu.2024.1403070
   Krakauer EL, 2021, JCO GLOB ONCOL, V7, P886, DOI 10.1200/GO.21.00027
   Li AP, 2019, J HEMATOL ONCOL, V12, DOI 10.1186/s13045-019-0721-x
   Li DP, 2019, CELL REP, V29, P1249, DOI 10.1016/j.celrep.2019.09.069
   Li W., 2020, Science, V12
   Li W, 2024, CANCER RES, V84, P2588, DOI 10.1158/0008-5472.CAN-23-3704
   Li Y., 2023, Adv. Healthcare Mater, V12
   Liu SQ, 2015, SCIENCE, V347, P1217, DOI 10.1126/science.aaa2630
   Liu XL, 2023, NAT COMMUN, V14, DOI 10.1038/s41467-023-39920-5
   Luo XB, 2020, J CLIN INVEST, V130, P1635, DOI 10.1172/JCI129497
   Ma YL, 2022, GENOME MED, V14, DOI 10.1186/s13073-022-01021-1
   Martinez-Zapien D, 2016, NATURE, V529, P541, DOI 10.1038/nature16481
   Moody CA, 2010, NAT REV CANCER, V10, P550, DOI 10.1038/nrc2886
   Nicolai CJ, 2020, SCI IMMUNOL, V5, DOI 10.1126/sciimmunol.aaz2738
   Olawaiye AB, 2021, CA-CANCER J CLIN, V71, P287, DOI 10.3322/caac.21663
   Petignat P, 2007, BMJ-BRIT MED J, V335, P765, DOI 10.1136/bmj.39337.615197.80
   Powles T, 2021, ANN ONCOL, V32, P1511, DOI 10.1016/j.annonc.2021.09.014
   Qin LX, 2016, CELL MOL BIOL LETT, V21, DOI 10.1186/s11658-016-0020-2
   Qiu B, 2021, TRANSL LUNG CANCER R, V10, P3713, DOI 10.21037/tlcr-21-634
   Qu DB, 2015, J BIOL CHEM, V290, P30441, DOI 10.1074/jbc.M115.677815
   Scarth JA, 2021, J GEN VIROL, V102, DOI 10.1099/jgv.0.001540
   Schönbühler B, 2017, INT J MOL SCI, V18, DOI 10.3390/ijms18010069
   Shankaran V, 2001, NATURE, V410, P1107, DOI 10.1038/35074122
   Shu HB, 2014, IMMUNITY, V41, P871, DOI 10.1016/j.immuni.2014.12.002
   Su CF, 2023, CELL REP, V42, DOI 10.1016/j.celrep.2023.113040
   Sun Y, 2023, J IMMUNOTHER CANCER, V11, DOI 10.1136/jitc-2022-006481
   Takahashi M, 2021, NAT IMMUNOL, V22, P485, DOI 10.1038/s41590-021-00896-3
   Tomita T, 2020, NAT COMMUN, V11, DOI 10.1038/s41467-020-16003-3
   Waggoner SE, 2003, LANCET, V361, P2217, DOI 10.1016/S0140-6736(03)13778-6
   Wang J, 2024, CELL REP MED, V5, DOI 10.1016/j.xcrm.2024.101797
   Wang Q, 2014, IMMUNITY, V41, P919, DOI 10.1016/j.immuni.2014.11.011
   Wu JJ, 2020, MED RES REV, V40, P1117, DOI 10.1002/med.21649
   Xing JJ, 2017, NAT COMMUN, V8, DOI 10.1038/s41467-017-00101-w
   Yang B, 2023, EMBO REP, V24, DOI 10.15252/embr.202357528
   Zhang CG, 2019, NATURE, V567, P394, DOI 10.1038/s41586-019-1000-2
   Zhang J, 2012, CANCER LETT, V318, P34, DOI 10.1016/j.canlet.2011.11.033
   Zhang LF, 2015, MOL CANCER, V14, DOI 10.1186/s12943-015-0361-x
   Zhu YY, 2019, MOL CANCER, V18, DOI 10.1186/s12943-019-1087-y
   Zitvogel L, 2015, NAT REV IMMUNOL, V15, P405, DOI 10.1038/nri3845
NR 62
TC 0
Z9 0
U1 9
U2 9
PU WILEY
PI HOBOKEN
PA 111 RIVER ST, HOBOKEN 07030-5774, NJ USA
EI 2198-3844
J9 ADV SCI
JI Adv. Sci.
PD AUG
PY 2025
VL 12
IS 29
DI 10.1002/advs.202414637
EA MAY 2025
PG 19
WC Chemistry, Multidisciplinary; Nanoscience & Nanotechnology; Materials
   Science, Multidisciplinary
WE Science Citation Index Expanded (SCI-EXPANDED)
SC Chemistry; Science & Technology - Other Topics; Materials Science
GA 5ZE1R
UT WOS:001487541500001
PM 40364789
OA gold
DA 2025-09-03
ER

PT J
AU Wen, GD
   Wang, XJ
   Wang, YX
   Mao, DD
AF Wen, Guangdong
   Wang, Xiaojie
   Wang, Yuxin
   Mao, Dandan
TI Periungual pigmented Bowen's disease infected with human papillomavirus
   73 and healed with secondary intention healing
SO DISCOVER ONCOLOGY
LA English
DT Article
DE Periungual; Pigment; Bowen's disease; Human papillomavirus 73; Secondary
   intention healing
ID SQUAMOUS-CELL CARCINOMA; ASSOCIATION; DNA
AB Periungual pigmented Bowen's disease is uncommon and often overlooked in daily practice. This retrospective observational case series included periungual Bowen's disease diagnosed as by histopathology between January, 2023, and September, 2024, at Peking University People's Hospital. Clinical characteristics, HPV expression and treatment options were evaluated. Four patients (3 males and 1 female) aged 24 to 62 years old were included in the study. All lesions were pigmented and located on the right hand, with the right 3rd finger involved in 3 cases. Two patients reported trauma before the emergence of the lesion and 1 patient had acute myelocytic leukemia. HPV 73 was detected in all patients and 1 patient also carried HPV 52. One patient was treated with imiquimod. Three patients healed well after excision and secondary intention healing. This study highlights the importance of HPV 73 in periungual pigmented Bowen's disease and secondary intention healing in the periungual area.
C1 [Wen, Guangdong; Wang, Xiaojie; Wang, Yuxin; Mao, Dandan] Peking Univ Peoples Hosp, Dept Dermatol, 11 Xizhimen South St, Beijing 100044, Peoples R China.
C3 Peking University
RP Mao, DD (corresponding author), Peking Univ Peoples Hosp, Dept Dermatol, 11 Xizhimen South St, Beijing 100044, Peoples R China.
EM maodandan1992@126.com
RI mao, Dan-dan/MTB-5346-2025
FU National Natural Science Foundation of China
FX We would like to express our gratitude to the patients for granting
   permission to publish this case series.
CR ASHINOFF R, 1991, ARCH DERMATOL, V127, P1813, DOI 10.1001/archderm.127.12.1813
   Borgfeldt C, 2021, INT J CANCER, V149, P936, DOI 10.1002/ijc.33590
   Cameron A, 2010, J AM ACAD DERMATOL, V62, P597, DOI 10.1016/j.jaad.2009.06.008
   Chen CE, 2022, PRS-GLOB OPEN, V10, DOI 10.1097/GOX.0000000000004715
   Dorfer S, 2019, ACTA DERM-VENEREOL, V99, P462, DOI 10.2340/00015555-3115
   Hara R, 2023, PRS-GLOB OPEN, V11, DOI 10.1097/GOX.0000000000005047
   Kim DW, 2015, J PLAST SURG HAND SU, V49, P88, DOI 10.3109/2000656X.2014.919927
   Kreuter A, 2009, BRIT J DERMATOL, V161, P1262, DOI 10.1111/j.1365-2133.2009.09343.x
   Lam TK, 2015, DERMATOL SURG, V41, pS178, DOI 10.1097/DSS.0000000000000480
   McBride AA, 2022, NAT REV MICROBIOL, V20, P95, DOI 10.1038/s41579-021-00617-5
   MOY RL, 1989, JAMA-J AM MED ASSOC, V261, P2669, DOI 10.1001/jama.261.18.2669
   Namgoong S, 2021, J AM ACAD DERMATOL, V84, P822, DOI 10.1016/j.jaad.2020.09.059
   Ohishi K, 2011, J DERMATOL SCI, V63, P69, DOI 10.1016/j.jdermsci.2011.04.006
   Palaniappan V, 2022, INDIAN DERMATOL ONL, V13, P177, DOI 10.4103/idoj.idoj_257_21
   Shimizu A, 2019, J AM ACAD DERMATOL, V81, P1358, DOI 10.1016/j.jaad.2019.03.070
   Xie FY, 2024, INT J DERMATOL, V63, P1441, DOI 10.1111/ijd.17190
NR 16
TC 0
Z9 0
U1 0
U2 0
PU SPRINGER
PI NEW YORK
PA ONE NEW YORK PLAZA, SUITE 4600, NEW YORK, NY, UNITED STATES
EI 2730-6011
J9 DISCOV ONCOL
JI Discov. Oncol.
PD MAY 13
PY 2025
VL 16
IS 1
AR 757
DI 10.1007/s12672-025-02575-3
PG 7
WC Oncology; Endocrinology & Metabolism
WE Science Citation Index Expanded (SCI-EXPANDED)
SC Oncology; Endocrinology & Metabolism
GA 2OV9F
UT WOS:001487773200006
PM 40360787
OA gold, Green Submitted
DA 2025-09-03
ER

PT J
AU Wellach, K
   Riemer, AB
AF Wellach, Kathrin
   Riemer, Angelika B.
TI Highly sensitive live-cell imaging-based cytotoxicity assay enables
   functional validation of rare epitope-specific CTLs
SO FRONTIERS IN IMMUNOLOGY
LA English
DT Article
DE T cells; cytotoxicity; epitopes; live-cell imaging; rare CTL populations
ID IN-VITRO; REAL-TIME
AB Many immunotherapeutic approaches aim to induce epitope-specific T-cell cytotoxicity. However, the identification-and especially the functional validation-of suitable epitopes by in vitro cytotoxicity assays can be challenging, particularly when the number of available epitope-specific cytotoxic T cells (CTLs) is limited. Here, we present a highly sensitive image-based cytotoxicity assay that allows the functional analysis of rare epitope-specific T cells. The live-cell imaging-based setup combines transient red labeling of target cells with a green caspase 3/7 probe, allowing reliable measurement of the fraction of apoptotic target cells. Time-course analysis enables the monitoring of subtle differences. This highly flexible assay can be applied to assess the killing of either target cells with endogenous epitope presentation or those artificially loaded with the epitope of interest. Analysis of assay sensitivity demonstrated that cytotoxicity mediated by as few as 0.1% epitope-specific CTLs in a T-cell culture can still be detected. The epitope-specificity of the assay was additionally validated by specific upregulation of PD-1 and LAG-3 on epitope-specific T cells, as well as the epitope-specific induction of interferon-gamma release. Finally, the assay was successfully applied to functionally validate human papillomavirus (HPV)16 epitopes, by detecting epitope-specific killing of established patient-derived tumor cell lines by rare T-cell populations expanded from peripheral blood. Overall, this cytotoxicity assay setup provides a straightforward approach to assess the cytotoxic capacity of rare epitope-specific T cells and enables the analysis of T-cell responses against endogenously presented epitopes.
C1 [Wellach, Kathrin; Riemer, Angelika B.] German Canc Res Ctr, Div Immunotherapy & Immunoprevent, Heidelberg, Germany.
   [Wellach, Kathrin; Riemer, Angelika B.] German Ctr Infect Res DZIF, Mol Vaccine Design, Partner Site Heidelberg, Heidelberg, Germany.
   [Wellach, Kathrin] Heidelberg Univ, Fac Biosci, Heidelberg, Germany.
C3 Helmholtz Association; German Cancer Research Center (DKFZ); German
   Center for Infection Research; Ruprecht Karls University Heidelberg
RP Riemer, AB (corresponding author), German Canc Res Ctr, Div Immunotherapy & Immunoprevent, Heidelberg, Germany.; Riemer, AB (corresponding author), German Ctr Infect Res DZIF, Mol Vaccine Design, Partner Site Heidelberg, Heidelberg, Germany.
EM a.riemer@dkfz.de
FU DKFZ
FX The author(s) declare that financial support was received for the
   research and/or publication of this article. This project was supported
   by core funding from the DKFZ.
CR Alexander M, 1996, AM J OBSTET GYNECOL, V175, P1586, DOI 10.1016/S0002-9378(96)70110-2
   Althaus J, 2023, CANCER IMMUNOL IMMUN, V72, P2573, DOI 10.1007/s00262-023-03443-1
   Blatnik R, 2018, PROTEOMICS, V18, DOI 10.1002/pmic.201700390
   Blomberg K., 1986, I. A novel non-radioactive method based time-resolved fluorescence. J Immunol Methods, V86, P225, DOI [10.1016/0022-1759(86)90457-6, DOI 10.1016/0022-1759(86)90457-6]
   Bozkus CC, 2021, STAR PROTOC, V2, DOI 10.1016/j.xpro.2021.100758
   BRUNNER KT, 1968, IMMUNOLOGY, V14, P181
   DECKER T, 1988, J IMMUNOL METHODS, V115, P61, DOI 10.1016/0022-1759(88)90310-9
   Geyeregger R, 2013, PLOS ONE, V8, DOI 10.1371/journal.pone.0059592
   Granger JE, 2021, METHODS MOL BIOL, V2255, P197, DOI 10.1007/978-1-0716-1162-3_17
   Hermans IF, 2004, J IMMUNOL METHODS, V285, P25, DOI 10.1016/j.jim.2003.10.017
   Iriguchi S, 2021, NAT COMMUN, V12, DOI 10.1038/s41467-020-20658-3
   Jin YX, 2024, INT J MOL SCI, V25, DOI 10.3390/ijms25010586
   Koukoulias K, 2023, FRONT IMMUNOL, V14, DOI 10.3389/fimmu.2023.1299512
   Kruse S, 2019, ONCOIMMUNOLOGY, V8, DOI 10.1080/2162402X.2018.1524694
   Lanigan Thomas M., 2020, Journal of Biological Methods, V7, pe133, DOI [10.14440/jbm.2020.323, 10.14440/jbm.2020.323]
   Larson RC, 2022, NATURE, V604, P563, DOI 10.1038/s41586-022-04585-5
   Leclercq G, 2021, J IMMUNOTHER CANCER, V9, DOI 10.1136/jitc-2021-002582
   Lisby AN, 2022, METHOD CELL BIOL, V167, P81, DOI 10.1016/bs.mcb.2021.08.002
   Mohan N, 2022, FRONT IMMUNOL, V13, DOI 10.3389/fimmu.2022.918528
   Peng BJ, 2024, MOL THER METH CLIN D, V32, DOI 10.1016/j.omtm.2024.101267
   Peper JK, 2014, J IMMUNOL METHODS, V405, P192, DOI 10.1016/j.jim.2014.01.012
   Pscheid R, 2023, J IMMUNOL, V211, P229, DOI 10.4049/jimmunol.2200573
   RESSING ME, 1995, J IMMUNOL, V154, P5934
   Ressing ME, 1996, CANCER RES, V56, P582
   Riss T.L., 2004, ASSAY GUIDANCE MANUA
   Stanke J, 2010, J IMMUNOL METHODS, V360, P56, DOI 10.1016/j.jim.2010.06.005
   Tagod MSO, 2019, J IMMUNOL METHODS, V466, P32, DOI 10.1016/j.jim.2019.01.003
   Youde SJ, 2000, CANCER RES, V60, P365
NR 28
TC 0
Z9 0
U1 0
U2 0
PU FRONTIERS MEDIA SA
PI LAUSANNE
PA AVENUE DU TRIBUNAL FEDERAL 34, LAUSANNE, CH-1015, SWITZERLAND
SN 1664-3224
J9 FRONT IMMUNOL
JI Front. Immunol.
PD MAY 8
PY 2025
VL 16
AR 1558620
DI 10.3389/fimmu.2025.1558620
PG 13
WC Immunology
WE Science Citation Index Expanded (SCI-EXPANDED)
SC Immunology
GA 2VN9B
UT WOS:001492332900001
PM 40406125
OA Green Submitted, gold
DA 2025-09-03
ER

PT J
AU Prabhakar, AT
   Morgan, IM
AF Prabhakar, Apurva T.
   Morgan, Iain M.
TI CK2 control of human papillomavirus life cycles
SO BIOLOGICAL CHEMISTRY
LA English
DT Article
DE CK2; HPV; life-cycle; E2; E1; E7
ID DNA-DAMAGE RESPONSE; E2 PROTEIN; E7 PROTEIN; HPV-16 E7;
   COMPLEX-FORMATION; GENE-EXPRESSION; BRD4; PHOSPHORYLATION; BINDING;
   REPLICATION
AB Human papillomaviruses are causative agents in around 5 % of all cancers, and in a number of other human diseases. While prophylactic vaccines will alleviate the HPV disease burden on future generations, there are currently no therapeutic anti-viral strategies for combating HPV infections or lesions. HPV induce the proliferation of infected epithelial cells and modulate the host differentiation response, and both of these controls are required for a successful viral life cycle. Enhanced understanding of viral-host interactions during the viral life cycle will identify potential novel anti-viral strategies for therapeutic development. This minireview will summarize the critical role of the host enzyme CK2 in regulating the function of the viral proteins E1, E2 and E7; such control makes CK2 a critical enzyme for regulating HPV life cycles. Therapeutic strategies blocking CK2 function to combat HPV infections and treat HPV diseases will be described.
C1 [Prabhakar, Apurva T.; Morgan, Iain M.] Virginia Commonwealth Univ VCU, Philips Inst Oral Hlth Res, Sch Dent, Richmond, VA 23298 USA.
   [Morgan, Iain M.] Virginia Commonwealth Univ, Massey Canc Ctr, Richmond, VA 23298 USA.
C3 Virginia Commonwealth University; Virginia Commonwealth University
RP Morgan, IM (corresponding author), Virginia Commonwealth Univ VCU, Philips Inst Oral Hlth Res, Sch Dent, Richmond, VA 23298 USA.; Morgan, IM (corresponding author), Virginia Commonwealth Univ, Massey Canc Ctr, Richmond, VA 23298 USA.
EM immorgan@vcu.edu
OI Morgan, Iain/0000-0002-4949-3032
FU US NIH [R01DE029471, R21AI178143]
FX This work was supported by US NIH grant R01DE029471 (IMM) and
   R21AI178143 (IMM).
CR Ang KK, 2010, NEW ENGL J MED, V363, P24, DOI 10.1056/NEJMoa0912217
   Basukala O, 2022, MBIO, V13, DOI 10.1128/mbio.02302-22
   Basukala O, 2019, PLOS PATHOG, V15, DOI 10.1371/journal.ppat.1007769
   Baxter MK, 2005, J VIROL, V79, P4806, DOI 10.1128/JVI.79.8.4806-4818.2005
   Bergvall M, 2013, VIROLOGY, V445, P35, DOI 10.1016/j.virol.2013.07.020
   Boner W, 2002, J BIOL CHEM, V277, P22297, DOI 10.1074/jbc.M202163200
   Calton CM, 2017, PLOS PATHOG, V13, DOI 10.1371/journal.ppat.1006200
   Campos SK, 2017, VIRUSES-BASEL, V9, DOI 10.3390/v9120370
   Chaturvedi AK, 2011, J CLIN ONCOL, V29, P4294, DOI 10.1200/JCO.2011.36.4596
   Chemes LB, 2010, FEBS J, V277, P973, DOI 10.1111/j.1742-4658.2009.07540.x
   de Villavicencio-Diaz TN, 2017, PHARMACEUTICALS-BASE, V10, DOI 10.3390/ph10010027
   DiGiuseppe S, 2016, P NATL ACAD SCI USA, V113, P6289, DOI 10.1073/pnas.1600638113
   Doorbar J, 2012, VACCINE, V30, pF55, DOI 10.1016/j.vaccine.2012.06.083
   El Abidine AZ, 2017, VIROLOGY, V500, P218, DOI 10.1016/j.virol.2016.10.023
   Evans MR, 2019, J VIROL, V93, DOI 10.1128/JVI.01941-18
   FIRZLAFF J M, 1989, New Biologist, V1, P44
   FIRZLAFF JM, 1991, P NATL ACAD SCI USA, V88, P5187, DOI 10.1073/pnas.88.12.5187
   Gagnon D, 2009, J VIROL, V83, P4127, DOI 10.1128/JVI.02468-08
   Galloway DA, 2015, CURR OPIN VIROL, V14, P87, DOI 10.1016/j.coviro.2015.09.001
   Ganti K, 2015, VIRUSES-BASEL, V7, P3530, DOI 10.3390/v7072785
   Gauson EJ, 2015, J VIROL, V89, P4980, DOI 10.1128/JVI.00335-15
   Gauson EJ, 2014, VIROLOGY, V468, P10, DOI 10.1016/j.virol.2014.07.022
   Genovese NJ, 2008, J VIROL, V82, P4862, DOI 10.1128/JVI.01202-07
   Gillison ML, 2004, SEMIN ONCOL, V31, P744, DOI 10.1053/j.seminoncol.2004.09.011
   Gillison ML, 2000, JNCI-J NATL CANCER I, V92, P709, DOI 10.1093/jnci/92.9.709
   Gillison ML, 2001, CURR OPIN ONCOL, V13, P183, DOI 10.1097/00001622-200105000-00009
   Gyenis L, 2013, BBA-PROTEINS PROTEOM, V1834, P1352, DOI 10.1016/j.bbapap.2013.02.006
   Hatterschide J, 2019, P NATL ACAD SCI USA, V116, P7033, DOI 10.1073/pnas.1819534116
   Helfer CM, 2013, PLOS ONE, V8, DOI 10.1371/journal.pone.0077994
   Hoppe-Seyler K, 2018, TRENDS MICROBIOL, V26, P158, DOI 10.1016/j.tim.2017.07.007
   Iftner T, 2017, VIRUS RES, V231, P76, DOI 10.1016/j.virusres.2016.12.006
   Johansson C, 2013, NAT REV MICROBIOL, V11, P239, DOI 10.1038/nrmicro2984
   Johansson C, 2012, EMBO J, V31, P3212, DOI 10.1038/emboj.2012.147
   Kanginakudru S, 2015, VIROLOGY, V478, P129, DOI 10.1016/j.virol.2015.01.011
   Leimbacher PA, 2019, MOL CELL, V74, P571, DOI 10.1016/j.molcel.2019.02.014
   Li J, 2014, VIRUSES-BASEL, V6, P319, DOI 10.3390/v6010319
   Litchfield DW, 2023, BBA-GEN SUBJECTS, V1867, DOI 10.1016/j.bbagen.2023.130441
   Maldonado E, 2002, J CELL BIOCHEM, V85, P663, DOI 10.1002/jcb.10172
   Massimi P, 1996, ONCOGENE, V12, P2325
   Masterson PJ, 1998, J VIROL, V72, P7407, DOI 10.1128/JVI.72.9.7407-7419.1998
   Maturo SC, 2012, ADV OTO-RHINO-LARYNG, V73, P105, DOI 10.1159/000334457
   McBride AA, 2004, TRENDS MICROBIOL, V12, P527, DOI 10.1016/j.tim.2004.10.002
   McBride AA, 2013, VIROLOGY, V445, P57, DOI 10.1016/j.virol.2013.06.006
   McBride AA, 2012, BBA-GENE REGUL MECH, V1819, P820, DOI 10.1016/j.bbagrm.2012.01.011
   McBride AA, 2008, ADV VIRUS RES, V72, P155, DOI 10.1016/S0065-3527(08)00404-1
   McLaughlin-Drubin ME, 2009, VIROLOGY, V384, P335, DOI 10.1016/j.virol.2008.10.006
   McPhillips MG, 2005, J VIROL, V79, P8920, DOI 10.1128/JVI.79.14.8920-8932.2005
   Mirabello L, 2017, CELL, V170, P1164, DOI 10.1016/j.cell.2017.08.001
   MOHR IJ, 1990, SCIENCE, V250, P1694, DOI 10.1126/science.2176744
   Moody CA, 2010, NAT REV CANCER, V10, P550, DOI 10.1038/nrc2886
   Nogueira MO, 2017, VIROLOGY, V503, P70, DOI 10.1016/j.virol.2016.12.030
   Oliveira JG, 2006, P NATL ACAD SCI USA, V103, P1047, DOI 10.1073/pnas.0507624103
   Park IU, 2015, CLIN INFECT DIS, V61, pS849, DOI 10.1093/cid/civ813
   Dizanzo MP, 2022, BMC CANCER, V22, DOI 10.1186/s12885-022-10105-5
   Penrose KJ, 2004, J BIOL CHEM, V279, P22430, DOI 10.1074/jbc.M314340200
   Piirsoo A, 2019, PLOS PATHOG, V15, DOI 10.1371/journal.ppat.1007788
   Prabhakar AT, 2024, MBIO, V15, DOI 10.1128/mbio.00676-24
   Prabhakar AT, 2023, J VIROL, V97, DOI 10.1128/jvi.00782-23
   Prabhakar AT, 2023, J VIROL, V97, DOI 10.1128/jvi.00063-23
   Prabhakar AT, 2022, J VIROL, V96, DOI 10.1128/jvi.00830-22
   Prabhakar AT, 2021, MBIO, V12, DOI 10.1128/mBio.01163-21
   Rabalski AJ, 2016, CLIN CANCER RES, V22, P2840, DOI 10.1158/1078-0432.CCR-15-1314
   Ramón AC, 2022, VIRUSES-BASEL, V14, DOI 10.3390/v14081681
   Reinecke M, 2024, NAT CHEM BIOL, V20, P577, DOI 10.1038/s41589-023-01459-3
   Roffey SE, 2021, BIOMEDICINES, V9, DOI 10.3390/biomedicines9101361
   Roman A, 2013, VIROLOGY, V445, P138, DOI 10.1016/j.virol.2013.04.013
   Romero-Masters JC, 2023, PLOS PATHOG, V19, DOI 10.1371/journal.ppat.1011215
   Schiffman M, 2016, NAT REV DIS PRIMERS, V2, DOI 10.1038/nrdp.2016.86
   Schuck S, 2013, J VIROL, V87, P7668, DOI 10.1128/JVI.00345-13
   Strum SW, 2022, BRIT J CANCER, V126, P994, DOI 10.1038/s41416-021-01616-2
   Taberna M, 2017, ANN ONCOL, V28, P2386, DOI 10.1093/annonc/mdx304
   Thierry F, 2009, VIROLOGY, V384, P375, DOI 10.1016/j.virol.2008.11.014
   Thomas M, 2021, CURR OPIN VIROL, V51, P119, DOI 10.1016/j.coviro.2021.09.011
   Trembley JH, 2023, MOL CELL BIOCHEM, V478, P899, DOI 10.1007/s11010-022-04558-2
   Wang X, 2013, J VIROL, V87, P3871, DOI 10.1128/JVI.03068-12
   Wu SY, 2016, CELL REP, V16, P1733, DOI 10.1016/j.celrep.2016.07.001
   Yasugi T, 1997, J VIROL, V71, P891, DOI 10.1128/JVI.71.2.891-899.1997
   You J, 2004, CELL, V117, P349, DOI 10.1016/S0092-8674(04)00402-7
   You JX, 2005, J VIROL, V79, P14956, DOI 10.1128/JVI.79.23.14956-14961.2005
   Zheng G, 2009, J VIROL, V83, P8683, DOI 10.1128/JVI.00674-09
   Zheng ZM, 2010, INT J BIOL SCI, V6, P730
   zur Hausen H, 2009, VIROLOGY, V384, P260, DOI 10.1016/j.virol.2008.11.046
NR 82
TC 0
Z9 0
U1 0
U2 0
PU WALTER DE GRUYTER GMBH
PI BERLIN
PA GENTHINER STRASSE 13, D-10785 BERLIN, GERMANY
SN 1431-6730
EI 1437-4315
J9 BIOL CHEM
JI Biol. Chem.
PD MAR 26
PY 2025
VL 406
IS 3-4
BP 81
EP 88
DI 10.1515/hsz-2024-0150
EA MAY 2025
PG 8
WC Biochemistry & Molecular Biology
WE Science Citation Index Expanded (SCI-EXPANDED)
SC Biochemistry & Molecular Biology
GA 4XM3M
UT WOS:001479606500001
PM 40311144
OA hybrid
DA 2025-09-03
ER

PT J
AU Poppe, LK
   Roller, N
   Medina-Enriquez, MM
   Lassoued, W
   Burnett, D
   Lothstein, KE
   Khelifa, AS
   Miyamoto, M
   Gulley, JL
   Jochems, C
   Schlom, J
   Gameiro, SR
AF Poppe, Lisa K.
   Roller, Nicholas
   Medina-Enriquez, Miriam Marlene
   Lassoued, Wiem
   Burnett, Daniel
   Lothstein, Katherine E.
   Khelifa, Asma S.
   Miyamoto, Masaya
   Gulley, James L.
   Jochems, Caroline
   Schlom, Jeffrey
   Gameiro, Sofia R.
TI Combination of HDAC inhibition and cytokine enhances therapeutic HPV
   vaccine therapy
SO JOURNAL FOR IMMUNOTHERAPY OF CANCER
LA English
DT Article
DE Immunotherapy; Vaccine; Head and Neck Cancer; Cytokine; Immune
   Checkpoint Inhibitor
ID PAPILLOMAVIRUS TYPE-16 E6; SINGLE-ARM; ENTINOSTAT; PEMBROLIZUMAB;
   NHS-IL12; GROWTH; CELLS; HEAD
AB Background Human papillomavirus (HPV)-associated malignancies continue to present a major health concern despite the development of prophylactic vaccines. Standard therapies offer limited benefit to patients with advanced-stage disease. Despite improved outcomes with programmed cell death protein-1 (PD-1) targeted therapies, treatment resistance and modest response rates highlight a significant unmet need to develop novel therapies for these patients. PDS0101 (designated HPV vaccine) is a liposomal nanoparticle HPV16-specific therapeutic vaccine that has been shown to generate strong HPV-specific responses in preclinical and clinical studies. Here we assess the efficacy of this HPV vaccine in combination with the tumor-targeting immunocytokine NHS-IL12 (PDS01ADC), plus either alpha PD-1 or the class I histone deacetylase inhibitor Entinostat.Methods Mice bearing HPV16+, alpha PD-1 refractory TC-1 and mEER tumors were treated with HPV vaccine, NHS-IL12, and either alpha PD-1 or Entinostat to determine antitumor efficacy and survival benefits. A comprehensive analysis of the tumor microenvironment was performed using flow cytometry, multiplex immunofluorescence, chemokine and cytokine assessment, and single-cell RNA sequencing with T-cell receptor (TCR) enrichment.Results Combination of HPV vaccine and NHS-IL12 with either Entinostat or alpha PD-1 yielded significant antitumor activity and prolonged survival in alpha PD-1 refractory models of HPV16+ cancer, with superior activity employing Entinostat versus alpha PD-1 combination. Entinostat triple therapy increased overall and HPV16-specific tumor CD8+ T-cell infiltration with heightened cytotoxicity. TCR sequencing revealed a CD8+ T-cell clone unique to vaccine-treated cohorts, which displayed an enriched cytotoxic transcriptional profile with triple therapy. These effects were paralleled by strong differentiation of tumor-associated macrophages (TAMs) towards pro-inflammatory, antitumor M1-like cell states. Single-cell transcriptomic analysis indicated all three agents were required for highest modulation of both CD8+ T cells and TAMs conducive to tumor control. A biomarker signature reflecting the preclinical findings was found to be associated with improved survival in patients with HPV-associated malignancies.Conclusion Together, these findings provide a rationale for the combination of HPV vaccine, NHS-IL12, and Entinostat in the clinical setting for patients with HPV16-associated malignancies.
C1 [Poppe, Lisa K.; Roller, Nicholas; Medina-Enriquez, Miriam Marlene; Lassoued, Wiem; Burnett, Daniel; Lothstein, Katherine E.; Khelifa, Asma S.; Miyamoto, Masaya; Gulley, James L.; Jochems, Caroline; Schlom, Jeffrey; Gameiro, Sofia R.] NCI, Ctr Immunooncol, Ctr Canc Res, NIH, Bethesda, MD 20892 USA.
C3 National Institutes of Health (NIH) - USA; NIH National Cancer Institute
   (NCI)
RP Schlom, J (corresponding author), NCI, Ctr Immunooncol, Ctr Canc Res, NIH, Bethesda, MD 20892 USA.
EM lisa.poppe@nih.gov; nicholas.roller@nih.gov;
   miriammarlene.medinaenriquez@nih.gov; wiem.lassoued@nih.gov;
   danieldb@email.sc.edu; katherine.lothstein@nih.gov;
   asma.khelifa@nih.gov; masaya.miyamoto@nih.gov; James.gulley@nih.gov;
   caroline.jochems@nih.gov; schlomj@mail.nih.gov; sofia.gameiro@nih.gov
RI Gulley, James/K-4139-2016; Medina Enriquez, Miriam Marlene/K-3020-2017;
   Enriquez, Miriam/K-3020-2017
OI Miyamoto, Masaya/0009-0008-0720-6235; Medina Enriquez, Miriam
   Marlene/0000-0001-9454-9114; 
FU Intramural Research Program of the Center for Cancer Research, National
   Cancer Institute, National Institutes of Health, Bethesda, Maryland, USA
FX This work was supported by the Intramural Research Program of the Center
   for Cancer Research, National Cancer Institute, National Institutes of
   Health, Bethesda, Maryland, USA. Additionally, the National Cancer
   Institute has Cooperative Research and Development Agreements with
   Syndax Pharmaceuticals and PDS Biotechnology.
CR Boda D, 2018, INT J ONCOL, V52, P637, DOI 10.3892/ijo.2018.4256
   Bruni L, 2021, PREV MED, V144, DOI 10.1016/j.ypmed.2020.106399
   Centers for Disease Control and Prevention, 2022, Cancers associated with human Papillomavirus
   Connolly RM, 2017, FUTURE ONCOL, V13, P1137, DOI 10.2217/fon-2016-0526
   de Martel C, 2017, INT J CANCER, V141, P664, DOI 10.1002/ijc.30716
   Emmaneel A, 2022, CYTOM PART A, V101, P325, DOI 10.1002/cyto.a.24501
   Fallon J, 2014, ONCOTARGET, V5, P1869, DOI 10.18632/oncotarget.1853
   Fallon JK, 2017, ONCOTARGET, V8, P20558, DOI 10.18632/oncotarget.16137
   Frenel JS, 2017, J CLIN ONCOL, V35, P4035, DOI 10.1200/JCO.2017.74.5471
   Gameiro SR, 2016, ONCOTARGET, V7, P7390, DOI 10.18632/oncotarget.7180
   Gandhapudi SK, 2019, J IMMUNOL, V202, P3524, DOI 10.4049/jimmunol.1801634
   Gocher AM, 2022, NAT REV IMMUNOL, V22, P158, DOI 10.1038/s41577-021-00566-3
   Greiner JW, 2021, IMMUNOTARGETS THER, V10, P155, DOI 10.2147/ITT.S306150
   Guan P, 2012, INT J CANCER, V131, P2349, DOI 10.1002/ijc.27485
   Hicks KC, 2021, NAT COMMUN, V12, DOI 10.1038/s41467-021-25393-x
   Hicks KC, 2020, CLIN CANCER RES, V26, P704, DOI 10.1158/1078-0432.CCR-19-0727
   Hoover AC, 2007, ARCH OTOLARYNGOL, V133, P495, DOI 10.1001/archotol.133.5.495
   KAST WM, 1994, J IMMUNOL, V152, P3904
   Kohli K, 2022, CANCER GENE THER, V29, P10, DOI 10.1038/s41417-021-00303-x
   Massarelli E, 2019, JAMA ONCOL, V5, P67, DOI 10.1001/jamaoncol.2018.4051
   Mehra R, 2018, BRIT J CANCER, V119, P153, DOI 10.1038/s41416-018-0131-9
   Minnar CM, 2024, FRONT ONCOL, V13, DOI 10.3389/fonc.2023.1321318
   Minnar CM, 2022, J IMMUNOTHER CANCER, V10, DOI 10.1136/jitc-2022-004561
   Mortier E, 2009, IMMUNITY, V31, P811, DOI 10.1016/j.immuni.2009.09.017
   Nanda R, 2016, J CLIN ONCOL, V34, P2460, DOI [10.1200/JCO.2016.68.1478, 10.1200/JCO.2015.64.8931]
   Naumann RW, 2019, J CLIN ONCOL, V37, P2825, DOI 10.1200/JCO.19.00739
   Orillion A, 2017, CLIN CANCER RES, V23, P5187, DOI 10.1158/1078-0432.CCR-17-0741
   Parveen R, 2023, CANCER-AM CANCER SOC, V129, P3372, DOI 10.1002/cncr.34974
   Peng SW, 2021, MBIO, V12, DOI 10.1128/mBio.03224-20
   Pili R, 2017, CLIN CANCER RES, V23, P7199, DOI 10.1158/1078-0432.CCR-17-1178
   Rumfield CS, 2020, IMMUNOTARGETS THER, V9, P167, DOI 10.2147/ITT.S273327
   Rumfield CS, 2020, J IMMUNOTHER CANCER, V8, DOI 10.1136/jitc-2020-000612
   Schilbach K, 2015, ONCOIMMUNOLOGY, V4, DOI 10.1080/2162402X.2015.1014760
   Shen L, 2012, PLOS ONE, V7, DOI 10.1371/journal.pone.0030815
   Shin HS, 2022, CANCER RES TREAT, V54, P458, DOI 10.4143/crt.2021.425
   Sievers C, 2023, CANCER CELL, V41, P887, DOI 10.1016/j.ccell.2023.03.014
   Spanos WC, 2008, J VIROL, V82, P2493, DOI 10.1128/JVI.02188-07
   Stern PL, 2012, VACCINE, V30, pF71, DOI 10.1016/j.vaccine.2012.05.091
   Strauss J, 2022, J CLIN ONCOL, V40
   Strauss J, 2021, J CLIN ONCOL, V39, DOI 10.1200/JCO.2021.39.15_suppl.2501
   Strauss J, 2019, CLIN CANCER RES, V25, P99, DOI 10.1158/1078-0432.CCR-18-1512
   Tewari KS, 2014, NEW ENGL J MED, V370, P734, DOI 10.1056/NEJMoa1309748
   Toney NJ, 2023, INT IMMUNOPHARMACOL, V116, DOI 10.1016/j.intimp.2023.109736
   Tsai YT, 2022, J IMMUNOTHER CANCER, V10, DOI 10.1136/jitc-2022-004601
   Tumban E, 2019, VIRUSES-BASEL, V11, DOI 10.3390/v11100922
   van Elsas MJ, 2024, CANCER CELL, V42, DOI 10.1016/j.ccell.2024.04.011
   Vasievich EA, 2011, CANCER IMMUNOL IMMUN, V60, P629, DOI 10.1007/s00262-011-0970-1
   Vermorken JB, 2008, NEW ENGL J MED, V359, P1116, DOI 10.1056/NEJMoa0802656
   Viola A, 2019, FRONT IMMUNOL, V10, DOI 10.3389/fimmu.2019.01462
   Wood LV., 2019, SOC IMM CANC SITC AN, P6
   Yan F, 2023, CURR OTORHINOL REP, V11, P44, DOI 10.1007/s40136-023-00443-8
   Yeo-Teh NSL, 2018, INT J MOL SCI, V19, DOI 10.3390/ijms19061706
   Youn JW, 2020, LANCET ONCOL, V21, P1653, DOI 10.1016/S1470-2045(20)30486-1
   Zhang Q, 2021, FRONT IMMUNOL, V12, DOI 10.3389/fimmu.2021.702580
   Zhang YA, 2021, JAMA ONCOL, V7, DOI 10.1001/jamaoncol.2021.2907
NR 55
TC 0
Z9 0
U1 2
U2 2
PU BMJ PUBLISHING GROUP
PI LONDON
PA BRITISH MED ASSOC HOUSE, TAVISTOCK SQUARE, LONDON WC1H 9JR, ENGLAND
EI 2051-1426
J9 J IMMUNOTHER CANCER
JI J. Immunother. Cancer
PD MAY 2
PY 2025
VL 13
IS 5
AR e011074
DI 10.1136/jitc-2024-011074
PG 16
WC Oncology; Immunology
WE Science Citation Index Expanded (SCI-EXPANDED)
SC Oncology; Immunology
GA 2IZ6Z
UT WOS:001483795900001
PM 40316302
OA gold, Green Submitted
DA 2025-09-03
ER

PT J
AU Chen, NN
   Xu, Y
   Zhang, ZD
   Leng, J
   Zhang, C
AF Chen, Nini
   Xu, Yong
   Zhang, Zhongdong
   Leng, Jing
   Zhang, Chen
TI Ozonated water hydrogel: a promising therapeutic agent for targeting
   high-risk HPV infections
SO LETTERS IN APPLIED MICROBIOLOGY
LA English
DT Article
DE ozonated water; antiviral therapy; therapeutic hydrogel; HPV treatment;
   cytotoxicity
ID OZONE-THERAPY; PAPILLOMAVIRUS; CHITOSAN; CANCER
AB Cervical cancer, primarily caused by high-risk human papillomavirus (HPV) subtypes 16 and 18, remains a global health challenge, particularly in resource-limited regions where HPV vaccine accessibility is constrained by cost and logistical barriers. This study investigates ozonated water (OW) and its hydrogel formulation (H-OW2) as novel antiviral agents against HPV. OW exhibited dose-dependent inactivation of HPV16/18 pseudoviruses, achieving >98% inhibition at 1 mg/l (OW3). However, unformulated OW demonstrated significant cytotoxicity at higher concentrations (49.24% cell viability for OW3) and rapid ozone decay (80% loss within 6 h). To address these limitations, H-OW2 was developed using a chitosan-calcium chloride hydrogel matrix. Remarkably, H-OW2 maintained >97% antiviral efficacy against both HPV subtypes for 14 days at room temperature, with negligible ozone degradation. The hydrogel formulation of OW also reduced oxidative stress in human cells, lowering reactive oxygen species levels to 4.046% and preserving mitochondrial membrane potential (92.05% of control). Critically, H-OW2 production costs are substantially lower than HPV vaccine, and its stability eliminates cold-chain requirements. These findings position H-OW2 as a cost-effective, stable, and safe topical prophylactic, offering a practical alternative or adjunct to vaccines in underserved populations. Further studies should validate its efficacy in vivo and optimize dosing regimens for clinical translation.
C1 [Chen, Nini; Zhang, Chen] Anhui Agr Univ, Sch Life Sci, Hefei 230036, Peoples R China.
   [Xu, Yong; Zhang, Zhongdong; Leng, Jing] Anhui Acad Med Sci, Inst Clin Med, Hefei 230061, Peoples R China.
C3 Anhui Agricultural University
RP Leng, J (corresponding author), Anhui Acad Med Sci, Inst Clin Med, Hefei 230061, Peoples R China.; Zhang, C (corresponding author), Anhui Agr Univ, Sch Life Sci, 130 Changjiang Rd, Hefei 230061, Peoples R China.; Leng, J (corresponding author), Anhui Acad Med Sci, Inst Clin Med, 15 Yonghong Rd, Hefei 230036, Peoples R China.
EM lengjing9452@126.com; swzzc001@163.com
RI Nini, Chen/HGC-3242-2022
FU Program of the Anhui Province "Public health social governance" key
   laboratory project in 2023 [PHG202306]; Natural Science Foundation for
   Universities of Anhui Province [KJ2020A0115]
FX This research was funded by a grant from a program of the Anhui Province
   "Public health social governance" key laboratory project in 2023
   (PHG202306) and the Natural Science Foundation for Universities of Anhui
   Province (KJ2020A0115).
CR Almaz ME, 2015, J FORMOS MED ASSOC, V114, P3, DOI 10.1016/j.jfma.2013.06.020
   Arbyn M, 2020, LANCET GLOB HEALTH, V8, pE191, DOI 10.1016/S2214-109X(19)30482-6
   Batakliev Todor, 2014, Interdiscip Toxicol, V7, P47, DOI 10.2478/intox-2014-0008
   Buck CB, 2006, PLOS PATHOG, V2, P671, DOI 10.1371/journal.ppat.0020069
   Calagna G, 2020, EXPERT REV ANTI-INFE, V18, P865, DOI 10.1080/14787210.2020.1770082
   Chen XY, 2024, INT J BIOL MACROMOL, V254, DOI 10.1016/j.ijbiomac.2023.127941
   Choi JM, 2023, J FOOD SCI, V88, P4218, DOI 10.1111/1750-3841.16755
   Drobni P, 2004, ANTIVIR RES, V64, P63, DOI 10.1016/S0166-3542(04)00123-8
   Gardoni D, 2012, OZONE-SCI ENG, V34, P233, DOI 10.1080/01919512.2012.686354
   Giorgi-Rossi P, 2012, INT J CANCER, V130, P1387, DOI 10.1002/ijc.26147
   Gong C, 2013, CURR MED CHEM, V20, P79
   Guo L, 2018, APPL ENVIRON MICROB, V84, DOI 10.1128/AEM.00726-18
   Guo ZY, 2006, BIOORG MED CHEM LETT, V16, P6348, DOI 10.1016/j.bmcl.2006.09.009
   Hua C, 2019, FRONT MICROBIOL, V10, DOI 10.3389/fmicb.2019.02188
   Inagaki H, 2021, OZONE-SCI ENG, V43, P208, DOI 10.1080/01919512.2021.1889318
   Jin T, 2021, AIP ADV, V11, DOI 10.1063/5.0060530
   Kane MA, 2012, VACCINE, V30, pF192, DOI 10.1016/j.vaccine.2012.06.075
   Kumar MNVR, 2004, CHEM REV, V104, P6017, DOI 10.1021/cr030441b
   Kuroda K, 2015, INT J MOL SCI, V16, P25108, DOI 10.3390/ijms161025108
   Laurie C, 2020, BMJ OPEN, V10, DOI 10.1136/bmjopen-2019-035113
   Lei SX, 2023, J MATER CHEM B, V11, P1191, DOI 10.1039/d2tb01938h
   Magnan S, 2019, CLIN MICROBIOL INFEC, V25, P210, DOI 10.1016/j.cmi.2018.04.012
   Manamoongmongkol K, 2024, COLLOID SURFACE A, V702, DOI 10.1016/j.colsurfa.2024.135114
   Mao YL, 2016, J PHARM SCI-US, V105, P194, DOI 10.1002/jps.24693
   Martins RB, 2021, OZONE-SCI ENG, V43, P108, DOI 10.1080/01919512.2020.1842998
   Nakamura K, 2018, J HOSP INFECT, V100, P211, DOI 10.1016/j.jhin.2018.02.009
   Nogales Carlos Goes, 2008, J Contemp Dent Pract, V9, P75
   Otaki M, 2021, OZONE-SCI ENG, V43, P490, DOI 10.1080/01919512.2020.1870401
   Pinatti LM, 2018, J DENT RES, V97, P691, DOI 10.1177/0022034517744213
   Rahmanian-Devin P, 2021, ADV PHARM PHARM SCI, V2021, DOI 10.1155/2021/6640893
   Simon HU, 2000, APOPTOSIS, V5, P415, DOI 10.1023/A:1009616228304
   Suh Y, 2019, MED GAS RES, V9, P163, DOI 10.4103/2045-9912.266997
   Takeda Y, 2021, MOLECULES, V26, DOI 10.3390/molecules26185465
   Xu MA, 2024, ADOLESC HEALTH MED T, V15, P73, DOI 10.2147/AHMT.S394119
   Zeng JR, 2018, INT IMMUNOPHARMACOL, V56, P235, DOI 10.1016/j.intimp.2018.01.040
   Zhu Y, 2022, ADV EXP MED BIOL, V1366, P223, DOI 10.1007/978-981-16-8702-0_14
   zur Hausen H, 2002, NAT REV CANCER, V2, P342, DOI 10.1038/nrc798
   zur Hausen H, 2009, VIROLOGY, V384, P260, DOI 10.1016/j.virol.2008.11.046
NR 38
TC 0
Z9 0
U1 2
U2 2
PU OXFORD UNIV PRESS
PI OXFORD
PA GREAT CLARENDON ST, OXFORD OX2 6DP, ENGLAND
SN 0266-8254
EI 1472-765X
J9 LETT APPL MICROBIOL
JI Lett. Appl. Microbiol.
PD MAY
PY 2025
VL 78
IS 5
AR ovaf066
DI 10.1093/lambio/ovaf066
PG 10
WC Biotechnology & Applied Microbiology; Microbiology
WE Science Citation Index Expanded (SCI-EXPANDED)
SC Biotechnology & Applied Microbiology; Microbiology
GA 2YB3Y
UT WOS:001494045500001
PM 40392674
DA 2025-09-03
ER

PT J
AU Sethi, SK
   Bradley, CE
   Bialkowski, L
   Pang, YY
   Thompson, CD
   Schiller, JT
   Cuburu, N
AF Sethi, Shiv K.
   Bradley, Claire E.
   Bialkowski, Lukas
   Pang, Yuk Ying
   Thompson, Cynthia D.
   Schiller, John T.
   Cuburu, Nicolas
TI Repurposing anti-viral subunit and mRNA vaccines T cell immunity for
   intratumoral immunotherapy against solid tumors
SO NPJ VACCINES
LA English
DT Article
ID ANTIGEN-PRESENTING CELLS; HUMAN-PAPILLOMAVIRUS; CANCER-IMMUNOTHERAPY;
   RESPONSES; VACCINATION; RECOGNITION; ACTIVATION; RECEPTORS; ALUMINUM;
   DELIVERY
AB Intratumoral (IT) immunotherapy can stimulate the tumor microenvironment and enhance anti-tumor immunity. We investigated IT delivery of three licensed viral vaccines-Shingrix (VZV shingles), Gardasil-9 (HPV), and Spikevax (SARS-CoV-2)-in prevaccinated mice using the murine tumor model TC-1, which expresses HPV16 oncogenes E6 and E7. Shingrix IT injection often induced tumor regression and resistance to secondary challenge. Injecting a VZV glycoprotein E (gE)-derived MHC-II-restricted peptide with polyI:C also led to durable remission, highlighting the role of gE-specific CD4+ T cells. While Gardasil-9 IT injection alone was ineffective, combining a HPV L1-derived MHC-I-restricted peptide with polyI:C or Shingrix enhanced tumor regression. Both approaches elicited CD8+ T cells against the E7 tumor viral oncoprotein. Tumor microenvironment analysis revealed remodeling of the myeloid compartment, significant induction of IFN-gamma, TNF-alpha, and CXCL9 and broad gene expression reprograming. In a dual-flank model, IT injection of Shingrix with an MHC-I-restricted E7 tumor-specific peptide eliminated primary and non-injected tumors. Finally, Spikevax IT injection showed modest tumor growth delay, while improved control was observed with a SARS-CoV-2 spike-derived MHC-I-restricted peptide and polyI:C. These results demonstrate the potential of licensed vaccines as promising platforms for IT immunotherapy, either alone or combined with vaccine- or tumor-derived MHC-I-restricted peptide epitopes.
C1 [Sethi, Shiv K.; Bradley, Claire E.; Bialkowski, Lukas; Pang, Yuk Ying; Thompson, Cynthia D.; Schiller, John T.; Cuburu, Nicolas] NCI, NIH, Bethesda, MD 20892 USA.
   [Bialkowski, Lukas] Beckman Coulter, Brea, CA USA.
C3 National Institutes of Health (NIH) - USA; NIH National Cancer Institute
   (NCI); Beckman Coulter Inc.
RP Cuburu, N (corresponding author), NCI, NIH, Bethesda, MD 20892 USA.
EM cuburun@mail.nih.gov
RI ; Schiller, John/ABK-8287-2022
OI Sethi, Shiv/0000-0003-4468-8620; 
FU Intramural Research Program; NCI CCR Genomics
FX The authors thank the NIH tetramer facility for providing critical
   reagents, and the NCI Laboratory of Genome Integrity Flow Cytometry, the
   NCI CCR Genomics and the NCI Laboratory of Cancer Biology and Genetics
   (LCBG) Microscopy Core Facilities for assistance with data acquisition.
   We thank the NCI Laboratory Animal Sciences Program for assistance with
   animal experiments.
CR Aleynick M, 2023, J IMMUNOTHER CANCER, V11, DOI 10.1136/jitc-2023-007198
   Anderson EJ, 2020, NEW ENGL J MED, V383, P2427, DOI 10.1056/NEJMoa2028436
   Aznar MA, 2019, J IMMUNOTHER CANCER, V7, DOI 10.1186/s40425-019-0568-2
   Aznar MA, 2020, EMBO MOL MED, V12, DOI 10.15252/emmm.201910375
   Baharom F, 2022, CELL, V185, P4317, DOI 10.1016/j.cell.2022.10.006
   Bald T, 2014, CANCER DISCOV, V4, P674, DOI 10.1158/2159-8290.CD-13-0458
   Beck JD, 2021, MOL CANCER, V20, DOI 10.1186/s12943-021-01348-0
   Bergamaschi C, 2021, CELL REP, V36, DOI 10.1016/j.celrep.2021.109504
   Berman TA, 2017, CANCER-AM CANCER SOC, V123, P2219, DOI 10.1002/cncr.30588
   Bosteels C, 2021, FRONT IMMUNOL, V11, DOI 10.3389/fimmu.2020.606805
   Braumüller H, 2013, NATURE, V494, P361, DOI 10.1038/nature11824
   Brito LA, 2014, MOL THER, V22, P2118, DOI 10.1038/mt.2014.133
   Brown MC, 2021, NAT COMMUN, V12, DOI 10.1038/s41467-021-22088-1
   Cheng YS, 2010, CANCER BIOL THER, V10, P1219, DOI 10.4161/cbt.10.12.13450
   Coccia M, 2017, NPJ VACCINES, V2, DOI 10.1038/s41541-017-0027-3
   Corbett KS, 2020, NATURE, V586, P567, DOI 10.1038/s41586-020-2622-0
   Çuburu N, 2022, P NATL ACAD SCI USA, V119, DOI 10.1073/pnas.2116738119
   Cunningham AL, 2018, J INFECT DIS, V217, P1750, DOI 10.1093/infdis/jiy095
   de Sanjosé S, 2018, JNCI CANCER SPECT, V2, DOI 10.1093/jncics/pky045
   De Vuyst H, 2009, INT J CANCER, V124, P1626, DOI 10.1002/ijc.24116
   Del Giudice G, 2018, SEMIN IMMUNOL, V39, P14, DOI 10.1016/j.smim.2018.05.001
   Eisenbarth SC, 2008, NATURE, V453, P1122, DOI 10.1038/nature06939
   GarciaValcarcel M, 1997, VACCINE, V15, P709, DOI 10.1016/S0264-410X(96)00228-9
   Greenstone HL, 1998, P NATL ACAD SCI USA, V95, P1800, DOI 10.1073/pnas.95.4.1800
   Groeneveldt C, 2022, J IMMUNOTHER CANCER, V10, DOI 10.1136/jitc-2021-004464
   Gujar S, 2020, ONCOIMMUNOLOGY, V9, DOI 10.1080/2162402X.2020.1794424
   Hammerich L, 2015, MOL ONCOL, V9, P1966, DOI 10.1016/j.molonc.2015.10.016
   Herrin DM, 2014, HUM VACC IMMUNOTHER, V10, P3446, DOI 10.4161/hv.34408
   Hirschhorn D, 2023, CELL, V186, P1432, DOI 10.1016/j.cell.2023.03.007
   Ishida E, 2019, CANCER IMMUNOL IMMUN, V68, P1273, DOI 10.1007/s00262-019-02357-1
   Karikó K, 2005, IMMUNITY, V23, P165, DOI 10.1016/j.immuni.2005.06.008
   Karikó K, 2008, MOL THER, V16, P1833, DOI 10.1038/mt.2008.200
   Lazzaro S, 2015, IMMUNOLOGY, V146, P312, DOI 10.1111/imm.12505
   Lenz P, 2005, EUR J IMMUNOL, V35, P1548, DOI 10.1002/eji.200425547
   Li CF, 2022, NAT IMMUNOL, V23, P543, DOI 10.1038/s41590-022-01163-9
   Liang F, 2017, MOL THER, V25, P2635, DOI 10.1016/j.ymthe.2017.08.006
   Lin KY, 1996, CANCER RES, V56, P21
   Liu RY, 2024, HUM VACC IMMUNOTHER, V20, DOI 10.1080/21645515.2024.2396710
   Luke JJ, 2024, J IMMUNOTHER CANCER, V12, DOI 10.1136/jitc-2023-008378
   Mackay LK, 2015, J IMMUNOL, V194, P2059, DOI 10.4049/jimmunol.1402256
   MacLeod MKL, 2011, P NATL ACAD SCI USA, V108, P7914, DOI 10.1073/pnas.1104588108
   Melero I, 2021, NAT REV CLIN ONCOL, V18, P558, DOI 10.1038/s41571-021-00507-y
   Nichols AJ, 2018, JAMA DERMATOL, V154, P927, DOI 10.1001/jamadermatol.2018.1748
   Pinto LA, 2003, J INFECT DIS, V188, P327, DOI 10.1086/376505
   Ribas A, 2018, SCIENCE, V359, P1350, DOI 10.1126/science.aar4060
   Rojas LA, 2023, NATURE, V618, P144, DOI 10.1038/s41586-023-06063-y
   Saito T, 2008, J EXP MED, V205, P1523, DOI 10.1084/jem.20081210
   Saxena M, 2021, NAT REV CANCER, V21, P360, DOI 10.1038/s41568-021-00346-0
   Schuind AE, 2023, PREV MED REP, V35, DOI 10.1016/j.pmedr.2023.102331
   Shekarian T, 2019, SCI TRANSL MED, V11, DOI 10.1126/scitranslmed.aat5025
   Simoni Y, 2018, NATURE, V557, P575, DOI 10.1038/s41586-018-0130-2
   Sultan H, 2020, SEMIN IMMUNOL, V49, DOI 10.1016/j.smim.2020.101414
   Sultan H, 2020, J IMMUNOTHER CANCER, V8, DOI 10.1136/jitc-2020-001224
   Tahtinen S, 2022, NAT IMMUNOL, V23, P532, DOI 10.1038/s41590-022-01160-y
   Tijtgat J, 2024, J IMMUNOTHER CANCER, V12, DOI 10.1136/jitc-2023-008148
   Van Lint S, 2016, CANCER IMMUNOL RES, V4, P146, DOI 10.1158/2326-6066.CIR-15-0163
   Voic H, 2020, J VIROL, V94, DOI 10.1128/JVI.01641-20
   Zhi Y, 2005, VIROLOGY, V335, P34, DOI 10.1016/j.virol.2005.01.050
   Zhou ZW, 2020, SCIENCE, V368, P965, DOI 10.1126/science.aaz7548
NR 59
TC 1
Z9 1
U1 1
U2 1
PU NATURE PORTFOLIO
PI BERLIN
PA HEIDELBERGER PLATZ 3, BERLIN, 14197, GERMANY
EI 2059-0105
J9 NPJ VACCINES
JI npj Vaccines
PD APR 25
PY 2025
VL 10
IS 1
AR 84
DI 10.1038/s41541-025-01131-y
PG 17
WC Immunology; Medicine, Research & Experimental
WE Science Citation Index Expanded (SCI-EXPANDED)
SC Immunology; Research & Experimental Medicine
GA 1XP8V
UT WOS:001476072300001
OA gold, Green Submitted
DA 2025-09-03
ER

PT J
AU Garg, I
   Meyer, BI
   Gallo, RA
   Wester, ST
   Pelaez, D
AF Garg, Ishita
   Meyer, Benjamin I.
   Gallo, Ryan A.
   Wester, Sara T.
   Pelaez, Daniel
TI Human Papillomavirus and Thyroid Eye Disease
SO JAMA OPHTHALMOLOGY
LA English
DT Article
AB Importance Thyroid eye disease (TED) is an autoimmune disease characterized by orbital inflammation and tissue remodeling. TED pathogenesis is poorly understood but is linked to autoantibodies to thyroid-stimulating hormone receptor (TSHR) and insulinlike growth factor-1 receptor (IGF-1R). Objective To explore the potential involvement of viral infections in TED pathogenesis. Design, Setting, and Participants In this experimental study conducted at the Bascom Palmer Eye Institute in Miami, Florida, the National Center for Biotechnology Information Basic Local Alignment Search Tool was used to search for amino acid sequence homologies between TSHR and IGF-1R proteins to various viral proteomes, including Papillomaviridae, Paramyxoviridae, Herpesviridae, Enterovirus, Polyomaviridae, and Rhabdoviridae. Participants were enrolled from December 2021 to August 2023, with the samples tested and analyzed in September 2023. Enzyme-linked immunoassays (ELISAs) were performed on orbital adipose tissue samples from 11 participants with TED undergoing orbital decompression surgery and 11 control participants undergoing blepharoplasty to quantify antiviral antibody titers. Demographic characteristics and clinical data were reviewed. Main Outcomes and Measures The main outcomes were homology analysis between TSHR and IGF-1R with several viral proteins, human papillomavirus 18 (HPV18) L1 immunoglobulin G (IgG) titers in TED orbital fat samples, and clinical characteristics associated with HPV18 L1 IgG titers. Results Among 22 total patients, mean (range) age was 58.6 years (37.4-74.4), and 19 patients (86.4%) were female. Homology analysis revealed conserved motifs between TSHR and IGF-1R with the HPV18 L1 capsid protein. Homologous regions of FGXV and IXEXT+NP were identified across all HPV serotypes and both IGF-1R and TSHR. ELISAs showed differences in the mean HPV18 L1 IgG normalized optical density levels among tissues of controls vs participants with chronic TED (mean [M], 0.94; mean differential, -1.37; 95% CI, -2.64 to -0.09; P = .03), controls vs participants with acute active TED (M, 0.94; mean differential, -3.15; 95% CI, -4.69 to -1.61; P < .001), and participants with chronic TED vs acute active TED (M, 2.31; mean differential, -1.78; 95% CI, -3.44 to -0.13; P = .03). Conclusions and Relevance This case-control study presents potential molecular evidence linking HPV and TED, highlighting molecular mimicry between HPV capsid protein and key autoimmunity targets in TED. This suggests an immunological link contributing to TED's pathogenesis, opening new potential avenues for understanding and management of the disease.
C1 [Garg, Ishita; Gallo, Ryan A.; Wester, Sara T.; Pelaez, Daniel] Univ Miami, Miller Sch Med, Dr Nasser Ibrahim Al Rashid Orbital Vis Res Ctr, McKnight Vis Res Ctr, Miami, FL USA.
   [Meyer, Benjamin I.; Wester, Sara T.; Pelaez, Daniel] Univ Miami, Bascom Palmer Eye Inst, Miller Sch Med, Dept Ophthalmol, Miami, FL USA.
C3 University of Miami; Bascom Palmer Eye Institute; University of Miami
RP Wester, ST; Pelaez, D (corresponding author), Univ Miami, Miller Sch Med, 1638 NW 10th Ave, Miami, FL 33136 USA.
EM swester2@med.miami.edu; dpelaez@med.miami.edu
FU Dr Nasser Al-Rashid Orbital Research Endowment; US National Institutes
   of Health Center Core Grant [P30EY014801]; Research to Prevent Blindness
   unrestricted grant
FX This work was supported in part by the Dr Nasser Al-Rashid Orbital
   Research Endowment. The Bascom Palmer Eye Institute is supported by a US
   National Institutes of Health Center Core Grant (P30EY014801) and a
   Research to Prevent Blindness unrestricted grant.
NR 0
TC 0
Z9 0
U1 1
U2 1
PU AMER MEDICAL ASSOC
PI CHICAGO
PA 330 N WABASH AVE, STE 39300, CHICAGO, IL 60611-5885 USA
SN 2168-6165
EI 2168-6173
J9 JAMA OPHTHALMOL
JI JAMA Ophthalmol.
PD JUN
PY 2025
VL 143
IS 6
BP 524
EP 528
DI 10.1001/jamaophthalmol.2025.0847
EA APR 2025
PG 5
WC Ophthalmology
WE Science Citation Index Expanded (SCI-EXPANDED)
SC Ophthalmology
GA 3ZD3P
UT WOS:001475877300001
PM 40272832
DA 2025-09-03
ER

PT J
AU Amusan, OT
   Lopez, R
   Burks, E
   Trammel, J
   Raikhy, G
   Guo, HY
   Bodily, J
AF Amusan, Oluwamuyiwa T.
   Lopez, Rebecca
   Burks, Elijah
   Trammel, Jessica
   Raikhy, Gaurav
   Guo, Hongyan
   Bodily, Jason
TI Stromal Interferon Regulatory Factor 3 Can Antagonize Human
   Papillomavirus Replication by Supporting Epithelial-to-Mesenchymal
   Transition
SO VIRUSES-BASEL
LA English
DT Article
DE interferon regulatory factor 3 (IRF3); transforming growth factor beta 1
   (TGF beta 1); epithelial-to-mesenchymal transition (EMT); human
   papillomavirus type 16 (HPV16)
ID TRANSCRIPTION FACTORS; MACROPHAGE POLARIZATION; GENE INDUCTION;
   LIFE-CYCLE; DIFFERENTIATION; INFLAMMATION; GROWTH; CELLS; ACTIVATION;
   CANCER
AB Epithelia contribute to the innate immune system through barrier formation and through signaling to immune cells. When the barrier is breached, epithelial cells undergo epithelial-to-mesenchymal transition (EMT) as part of the wound healing process. EMT is largely directed by signals from the stromal microenvironment, including transforming growth factor beta (TGF beta 1), and antagonizes normal epithelial differentiation. How EMT and innate immunity may be connected molecularly has not been explored, although both processes are likely to occur simultaneously. Keratinocytes are the host cell type for human papillomaviruses (HPV), which can induce EMT in certain conditions but also depend on differentiation for their replication. We previously found that the innate immune factor interferon regulatory factor 3 (IRF3) inhibits epithelial differentiation and reduces the expression of HPV16 late genes. Here we report that IRF3 in the stroma compartment promotes an EMT-like pattern of gene expression in an HPV16-containing epithelium. The depletion of stromal IRF3 resulted in the downregulation of TGF beta 1-related signaling in both the stroma and epithelium. IRF3 binds to the TGFB1 promoter in human foreskin fibroblasts and is necessary for TGFB1 mRNA production. Because an EMT-like state is unfavorable for differentiation-dependent HPV16, we observed that all EMT markers examined were reduced in the presence of episomal HPV16. Together, we show that stromal IRF3 can disrupt epithelial differentiation and act as an anti-HPV factor through the regulation of EMT, linking wound healing and immunity.
C1 [Amusan, Oluwamuyiwa T.; Lopez, Rebecca; Burks, Elijah; Trammel, Jessica; Raikhy, Gaurav; Guo, Hongyan; Bodily, Jason] Louisiana State Univ, Hlth Sci Ctr Shreveport, Dept Microbiol & Immunol, 1501 Kings Highway, Shreveport, LA 71103 USA.
   [Burks, Elijah] Tulane Univ, Dept Cellular & Mol Biol, New Orleans, LA 70118 USA.
   [Trammel, Jessica] Louisiana State Univ, Dept Biol Sci, Baton Rouge, LA 70803 USA.
   [Raikhy, Gaurav] Univ Louisiana, Off Vice President Res Innovat & Econ Dev, Lafayette, LA 70504 USA.
C3 Louisiana State University System; Louisiana State University Health
   Sciences Center at Shreveport; Tulane University; Louisiana State
   University System; Louisiana State University; University of Louisiana
   Lafayette
RP Bodily, J (corresponding author), Louisiana State Univ, Hlth Sci Ctr Shreveport, Dept Microbiol & Immunol, 1501 Kings Highway, Shreveport, LA 71103 USA.
EM oluwamuyiwa.amusan@lsuhs.edu; jtramm4@lsu.edu;
   gaurav.raikhy@louisiana.edu; hongyan.guo@lsuhs.edu;
   jason.bodily@lsuhs.edu
RI ; Bodily, Jason/S-2350-2019
OI Bodily, Jason/0000-0001-9743-2085; 
FU LSUHS Center for Emerging Viral Threats; Feist-Weiller Cancer Center
   [R01AI118904, R21AI175590, P30GM110703, P20GM134974]; NIH; Ike Muslow
   Predoctoral Fellowship; Science and Medicine Academic Research Training
   (SMART) program; Building our Regions Future
FX This work was supported by grants from the LSUHS Center for Emerging
   Viral Threats, the Feist-Weiller Cancer Center; and NIH grants
   R01AI118904, R21AI175590, P30GM110703, and P20GM134974. O.T.A. was
   supported by an Ike Muslow Predoctoral Fellowship. E.B. was supported by
   the Science and Medicine Academic Research Training (SMART) program,
   sponsored by Building our Regions Future. The content is solely the
   responsibility of the authors and does not represent the official views
   of NIH or LSU Health Sciences Center-Shreveport. The funders had no role
   in study design, data collection and analysis, the decision to publish,
   or the preparation of the manuscript.
CR Abaurrea A, 2021, INT J MOL SCI, V22, DOI 10.3390/ijms22158334
   Acloque H, 2011, DEV CELL, V21, P546, DOI 10.1016/j.devcel.2011.07.005
   Al Hamrashdi M, 2022, BIOCHEM PHARMACOL, V200, DOI 10.1016/j.bcp.2022.115026
   Andrilenas KK, 2018, NUCLEIC ACIDS RES, V46, P2509, DOI 10.1093/nar/gky002
   Arnold KM, 2015, CANCER GROWTH METAST, V8, P1, DOI 10.4137/CGM.S11286
   Banerjee NS, 2018, P NATL ACAD SCI USA, V115, pE11138, DOI 10.1073/pnas.1801156115
   Bodily J, 2011, TRENDS MICROBIOL, V19, P33, DOI 10.1016/j.tim.2010.10.002
   Bodily JM, 2011, J VIROL, V85, P8852, DOI 10.1128/JVI.00664-11
   Bodily JM, 2005, J VIROL, V79, P3309, DOI 10.1128/JVI.79.6.3309-3321.2005
   Bussard KM, 2016, BREAST CANCER RES, V18, DOI 10.1186/s13058-016-0740-2
   Calon A, 2012, CANCER CELL, V22, P571, DOI 10.1016/j.ccr.2012.08.013
   Chattopadhyay S, 2011, J VIROL, V85, P3708, DOI 10.1128/JVI.02133-10
   Chen J, 2017, SCI SIGNAL, V10, DOI 10.1126/scisignal.aal3336
   Cheng TF, 2006, J IMMUNOL, V176, P7462, DOI 10.4049/jimmunol.176.12.7462
   Chow LT, 2010, APMIS, V118, P422, DOI 10.1111/j.1600-0463.2010.02625.x
   Clark R., 2013, The molecular and cellular biology of wound repair
   Condon MS, 2005, SEMIN CANCER BIOL, V15, P132, DOI 10.1016/j.semcancer.2004.08.002
   Costanza B, 2017, J CLIN MED, V6, DOI 10.3390/jcm6010007
   Dahler AL, 2001, J INVEST DERMATOL, V116, P266, DOI 10.1046/j.1523-1747.2001.01243.x
   David CJ, 2018, NAT REV MOL CELL BIO, V19, P419, DOI 10.1038/s41580-018-0007-0
   Derynck R, 2007, NAT CELL BIOL, V9, P1000, DOI 10.1038/ncb434
   Dongre A, 2019, NAT REV MOL CELL BIO, V20, P69, DOI 10.1038/s41580-018-0080-4
   Doorbar J, 2005, J CLIN VIROL, V32, pS7, DOI 10.1016/j.jcv.2004.12.006
   Doorbar J, 2012, VACCINE, V30, pF55, DOI 10.1016/j.vaccine.2012.06.083
   Fernandes JV, 2015, ONCOL LETT, V9, P1015, DOI 10.3892/ol.2015.2884
   Filer A, 2006, CURR OPIN PHARMACOL, V6, P393, DOI 10.1016/j.coph.2006.03.007
   Foster DS, 2018, JCI INSIGHT, V3, DOI 10.1172/jci.insight.99911
   Genther SM, 2003, J VIROL, V77, P2832, DOI 10.1128/JVI.77.5.2832-2842.2003
   Gonzalez DM, 2014, SCI SIGNAL, V7, DOI 10.1126/scisignal.2005189
   Günthner R, 2013, MEDIAT INFLAMM, V2013, DOI 10.1155/2013/731023
   Hatta M, 2018, BIOCHEM BIOPH RES CO, V496, P381, DOI 10.1016/j.bbrc.2018.01.047
   Honda K, 2006, IMMUNITY, V25, P349, DOI 10.1016/j.immuni.2006.08.009
   Hu MY, 2022, ADV DRUG DELIVER REV, V183, DOI 10.1016/j.addr.2022.114137
   Huet E, 2019, FEBS J, V286, P2909, DOI 10.1111/febs.14842
   Jefferies CA, 2019, FRONT IMMUNOL, V10, DOI 10.3389/fimmu.2019.00325
   Kalluri R, 2009, J CLIN INVEST, V119, P1420, DOI 10.1172/JCI39104
   Krausgruber T, 2011, NAT IMMUNOL, V12, P231, DOI 10.1038/ni.1990
   Kubiczkova L, 2012, J TRANSL MED, V10, DOI 10.1186/1479-5876-10-183
   Larsen SB, 2020, CURR OPIN IMMUNOL, V62, P45, DOI 10.1016/j.coi.2019.11.004
   Ligorio M, 2019, CELL, V178, P160, DOI 10.1016/j.cell.2019.05.012
   Lin RT, 1999, MOL CELL BIOL, V19, P959
   Maglennon GA, 2011, VIROLOGY, V414, P153, DOI 10.1016/j.virol.2011.03.019
   Mansfield K, 2020, YALE J BIOL MED, V93, P133
   Marconi GD, 2021, CELLS-BASEL, V10, DOI 10.3390/cells10071587
   Massagué J, 2012, NAT REV MOL CELL BIO, V13, P616, DOI 10.1038/nrm3434
   Massagué J, 2012, FEBS LETT, V586, P1833, DOI 10.1016/j.febslet.2012.05.030
   McNab F, 2015, NAT REV IMMUNOL, V15, P87, DOI 10.1038/nri3787
   Menachery VD, 2010, J VIROL, V84, P9685, DOI 10.1128/JVI.00706-10
   Meyers C, 1997, J VIROL, V71, P7381, DOI 10.1128/JVI.71.10.7381-7386.1997
   Negishi H, 2006, P NATL ACAD SCI USA, V103, P15136, DOI 10.1073/pnas.0607181103
   Ni MM, 2016, J PHYSIOL BIOCHEM, V72, P9, DOI 10.1007/s13105-015-0452-6
   Ozbun MA, 2002, J VIROL, V76, P11291, DOI 10.1128/JVI.76.22.11291-11300.2002
   Ozbun Michelle A, 2014, Curr Protoc Microbiol, V34, DOI 10.1002/9780471729259.mc14b03s34
   Peralta-Zaragoza O, 2006, VIRAL IMMUNOL, V19, P468, DOI 10.1089/vim.2006.19.468
   Pestka S, 2004, IMMUNOL REV, V202, P8, DOI 10.1111/j.0105-2896.2004.00204.x
   Petro TM, 2020, J IMMUNOL, V205, P1981, DOI 10.4049/jimmunol.2000462
   Pickard A, 2015, PLOS PATHOG, V11, DOI 10.1371/journal.ppat.1004988
   Pyeon D, 2009, PLOS PATHOG, V5, DOI 10.1371/journal.ppat.1000318
   Raikhy G, 2019, J VIROL, V93, DOI 10.1128/JVI.00458-19
   Ribatti D, 2020, TRANSL ONCOL, V13, DOI 10.1016/j.tranon.2020.100773
   Rice S, 2020, VIRUSES-BASEL, V12, DOI 10.3390/v12030311
   Roman A, 2013, VIROLOGY, V445, P138, DOI 10.1016/j.virol.2013.04.013
   Sato M, 2000, IMMUNITY, V13, P539, DOI 10.1016/S1074-7613(00)00053-4
   Satoh T, 2010, NAT IMMUNOL, V11, P936, DOI 10.1038/ni.1920
   Scott ML, 2020, J VIROL, V94, DOI 10.1128/JVI.01582-19
   Sharif-Askari E, 2007, VIROLOGY, V365, P20, DOI 10.1016/j.virol.2007.03.011
   Singh N, 2019, ANN AFR MED, V18, P121, DOI 10.4103/aam.aam_56_18
   Suarez-Carmona M, 2017, MOL ONCOL, V11, P805, DOI 10.1002/1878-0261.12095
   Tamura T, 2008, ANNU REV IMMUNOL, V26, P535, DOI 10.1146/annurev.immunol.26.021607.090400
   Thiery JP, 2006, NAT REV MOL CELL BIO, V7, P131, DOI 10.1038/nrm1835
   Torres-Poveda K, 2014, WORLD J CLIN ONCOL, V5, P753, DOI 10.5306/wjco.v5.i4.753
   Tracy LE, 2016, ADV WOUND CARE, V5, P119, DOI 10.1089/wound.2014.0561
   Trammel J, 2024, VIROLOGY, V590, DOI 10.1016/j.virol.2023.109952
   Trugilo KP, 2024, CYTOKINE GROWTH F R, V80, P12, DOI 10.1016/j.cytogfr.2024.10.006
   Vande Pol SB, 2013, VIROLOGY, V445, P115, DOI 10.1016/j.virol.2013.04.026
   Weiss M, 2013, MEDIAT INFLAMM, V2013, DOI 10.1155/2013/245804
   Wild CP., 2020, World Cancer Report: Cancer Research for Cancer Prevention
   Wilson R, 2005, J VIROL, V79, P6732, DOI 10.1128/JVI.79.11.6732-6740.2005
   Wilson VG, 2002, VIRUS GENES, V24, P275, DOI 10.1023/A:1015336817836
   Woodby B, 2016, PROG MOL BIOL TRANSL, V144, P169, DOI 10.1016/bs.pmbts.2016.09.003
   Woodby BL, 2018, J VIROL, V92, DOI 10.1128/JVI.01714-17
   Xu PL, 2014, MOL CELL, V56, P723, DOI 10.1016/j.molcel.2014.11.027
   Xu Q, 2006, GYNECOL ONCOL, V101, P132, DOI 10.1016/j.ygyno.2005.09.051
   Yanai H, 2018, P NATL ACAD SCI USA, V115, P5253, DOI 10.1073/pnas.1803936115
NR 84
TC 0
Z9 0
U1 1
U2 1
PU MDPI
PI BASEL
PA MDPI AG, Grosspeteranlage 5, CH-4052 BASEL, SWITZERLAND
EI 1999-4915
J9 VIRUSES-BASEL
JI Viruses-Basel
PD APR 23
PY 2025
VL 17
IS 5
AR 598
DI 10.3390/v17050598
PG 18
WC Virology
WE Science Citation Index Expanded (SCI-EXPANDED)
SC Virology
GA 3BR3G
UT WOS:001496501900001
PM 40431610
OA gold, Green Submitted
DA 2025-09-03
ER

PT J
AU Behzad, M
   Ghasemi, L
   Abbasi, A
AF Behzad, Mahdi
   Ghasemi, Liana
   Abbasi, Alireza
TI Crystal structural characterization, molecular docking and ADMET
   analysis of new Cu(II) Schiff base complexes: Antiviral properties
   against SARS-CoV-2 and HPV
SO POLYHEDRON
LA English
DT Article
DE Cu(II) Schiff base complexes; Molecular docking; SARS-CoV-2; Human
   Papillomavirus; ADMET analysis
ID BASIS-SETS; IMIDAZOLE; SITES; ATOMS
AB We synthesized and characterized two new mixed-ligand Cu(II) complexes: [Cu(SB1)(py)]ClO4 and [Cu(SB2)] ClO4. The SB1 ligand is a tridentate N2O-type unsymmetrical Schiff base formed from the condensation of one amino group of 2,2-dimethyl-1,3-propanediamine with salicylaldehyde. In contrast, the tetradentate N3O-type SB2 is derived from further condensation of the remaining amino group with methyl-2-pyridyl ketone. The crystal structure of [Cu(SB2)]ClO4 was confirmed via single-crystal X-ray crystallography (SCXRC). Molecular docking and ADMET analyses were employed to evaluate the interactions of these complexes and their Schiff base ligands with proteins associated with SARS-CoV-2 (PDB ID: 6LU7) and Human Papillomavirus (HPV, PDB ID: 4XR8). Additionally, the antiviral drugs famciclovir (for HPV) and baricitinib (for SARS-CoV-2) were included for comparison. The molecular docking results revealed that [Cu(SB1)(py)]ClO4 exhibited significant binding affinity, indicated by higher negative estimated free binding energy (EFBE) values with 6LU7 and the dimer form of [Cu(SB2)]ClO4 shows the best performance with 4XR8. In silico ADMET assessments suggest that these complexes and their corresponding Schiff base ligands possess favorable drug-like properties, highlighting their potential as therapeutic candidates.
C1 [Behzad, Mahdi; Abbasi, Alireza] Semnan Univ, Fac Chem, Semnan, Iran.
   [Ghasemi, Liana; Abbasi, Alireza] Univ Tehran, Sch Chem, Tehran, Iran.
C3 Semnan University; University of Tehran
RP Behzad, M (corresponding author), Semnan Univ, Fac Chem, Semnan, Iran.
EM behzad@semnan.ac.ir
FU Postdoc grant of the Semnan University [20548]
FX This research is supported by the Postdoc grant of the Semnan University
   (no. 20548) .
CR Abd-El-Aziz A, 2025, TOPICS CURR CHEM, V383, DOI 10.1007/s41061-025-00489-w
   Aggarwal N, 2022, REV INORG CHEM, V42, P363, DOI 10.1515/revic-2021-0027
   Agwupuye JA, 2022, CHEM PHYS IMPACT, V5, DOI 10.1016/j.chphi.2022.100122
   Ahmad R, 2024, NEW J CHEM, V48, P15053, DOI 10.1039/d4nj02753a
   Albobaledi Z, 2024, INORG CHEM COMMUN, V170, DOI 10.1016/j.inoche.2024.113318
   Alyar S, 2023, J MOL STRUCT, V1293, DOI 10.1016/j.molstruc.2023.136167
   Behzad M, 2025, APPL ORGANOMET CHEM, V39, DOI 10.1002/aoc.7918
   Benjamin I, 2023, POLYCYCL AROMAT COMP, V43, P7942, DOI 10.1080/10406638.2022.2160773
   BINNING RC, 1990, J COMPUT CHEM, V11, P1206, DOI 10.1002/jcc.540111013
   Bufarwa SM, 2025, APPL ORGANOMET CHEM, V39, DOI 10.1002/aoc.7953
   Chen YM, 2024, BBA-BIOMEMBRANES, V1866, DOI 10.1016/j.bbamem.2023.184220
   Cheng JH, 2013, J PHYS CHEM C, V117, P16552, DOI 10.1021/jp403750q
   D'Anna L, 2025, EUR J INORG CHEM, V28, DOI 10.1002/ejic.202400705
   Das A, 2024, COORDIN CHEM REV, V506, DOI 10.1016/j.ccr.2024.215661
   Das P, 2016, COORDIN CHEM REV, V311, P1, DOI 10.1016/j.ccr.2015.11.010
   Dinku D, 2024, INORG CHEM COMMUN, V160, DOI 10.1016/j.inoche.2023.111903
   Esfahani MH, 2023, POLYCYCL AROMAT COMP, V43, P8933, DOI 10.1080/10406638.2022.2157026
   Farhadian S, 2022, J MOL STRUCT, V1256, DOI 10.1016/j.molstruc.2022.132488
   Frisch M.J., 2013, GAUSSIAN 09
   Ghasemi L, 2024, INORG CHEM COMMUN, V159, DOI 10.1016/j.inoche.2023.111795
   Ghasemi L, 2023, J MOL STRUCT, V1294, DOI 10.1016/j.molstruc.2023.136568
   Ghasemi L, 2023, APPL ORGANOMET CHEM, V37, DOI 10.1002/aoc.7256
   Ghasemi L, 2023, J COORD CHEM, V76, P830, DOI 10.1080/00958972.2023.2201655
   Ghasemi L, 2022, POLYHEDRON, V220, DOI 10.1016/j.poly.2022.115825
   Ghasemi L, 2022, APPL ORGANOMET CHEM, V36, DOI 10.1002/aoc.6639
   ul Hassan SS, 2022, J BIOMOL STRUCT DYN, V40, P484, DOI 10.1080/07391102.2020.1815579
   HAY PJ, 1985, J CHEM PHYS, V82, P299, DOI [10.1063/1.448800, 10.1063/1.448799]
   Khaldoune K, 2024, APPL ORGANOMET CHEM, V38, DOI 10.1002/aoc.7534
   Kumar M, 2024, COORDIN CHEM REV, V505, DOI 10.1016/j.ccr.2024.215663
   Kumar R, 2024, RSC ADV, V14, P23083, DOI 10.1039/d4ra03097d
   Labidi A, 2025, J MOL STRUCT, V1321, DOI 10.1016/j.molstruc.2024.139920
   Lewis A, 2016, J INORG BIOCHEM, V157, P52, DOI 10.1016/j.jinorgbio.2016.01.014
   Maddikayala S, 2025, APPL ORGANOMET CHEM, V39, DOI 10.1002/aoc.7949
   Majoumo-Mbe F, 2024, J ORGANOMET CHEM, V1013, DOI 10.1016/j.jorganchem.2024.123184
   MCLEAN AD, 1980, J CHEM PHYS, V72, P5639, DOI 10.1063/1.438980
   Modec B, 2020, MOLECULES, V25, DOI 10.3390/molecules25071573
   Moghadam ME, 2016, J BIOMOL STRUCT DYN, V34, P1751, DOI 10.1080/07391102.2015.1090345
   Morris GM, 2009, J COMPUT CHEM, V30, P2785, DOI 10.1002/jcc.21256
   Nabati F, 2020, MOL BIOL RES COMMUN, V9, P71, DOI 10.22099/mbrc.2020.36522.1483
   Nayab S, 2023, ACS OMEGA, V8, P17620, DOI 10.1021/acsomega.2c08266
   Okuniewski A, 2015, POLYHEDRON, V90, P47, DOI 10.1016/j.poly.2015.01.035
   Panova EV, 2023, PHARMACEUTICALS-BASE, V16, DOI 10.3390/ph16020286
   Parada J, 2024, INORG CHIM ACTA, V572, DOI 10.1016/j.ica.2024.122303
   Parvarinezhad S, 2025, J MOL STRUCT, V1326, DOI 10.1016/j.molstruc.2024.141016
   Parvarinezhad S, 2024, APPL ORGANOMET CHEM, V38, DOI 10.1002/aoc.7477
   Paul S, 2024, APPL ORGANOMET CHEM, V38, DOI 10.1002/aoc.7749
   Quan PM, 2022, REG STUD MAR SCI, V56, DOI 10.1016/j.rsma.2022.102619
   Rajimon KJ, 2025, POLYHEDRON, V265, DOI 10.1016/j.poly.2024.117277
   Richa, 2024, J INORG BIOCHEM, V251, DOI 10.1016/j.jinorgbio.2023.112440
   Rigamonti L, 2006, INORG CHEM, V45, P10976, DOI 10.1021/ic0613513
   Shamsi M, 2024, J MED CHEM, V67, P21841, DOI 10.1021/acs.jmedchem.4c01306
   Shatir TM, 2024, J MOL LIQ, V401, DOI 10.1016/j.molliq.2024.124636
   Sheldrick G.M., 2013, SHELXS-2013/1
   Sheldrick GM, 2015, ACTA CRYSTALLOGR C, V71, P3, DOI [10.1107/S2053273314026370, 10.1107/S2053229614024218, 10.1107/S0108767307043930]
   Singh G., 2025, Appl. Organomet. Chem., V39, P7983
   Solomon EI, 2014, CHEM REV, V114, P3659, DOI 10.1021/cr400327t
   Vaidyanathan R, 2023, JCIS OPEN, V12, DOI [10.1016/j.jciso.2023.100096, 10.1016/j.jciso.2023.100096]
   Wójcikowski J, 2020, PHARMACOL REP, V72, P612, DOI 10.1007/s43440-020-00089-z
   Yadav A, 2024, STEROIDS, V212, DOI 10.1016/j.steroids.2024.109515
NR 59
TC 1
Z9 1
U1 0
U2 0
PU PERGAMON-ELSEVIER SCIENCE LTD
PI OXFORD
PA THE BOULEVARD, LANGFORD LANE, KIDLINGTON, OXFORD OX5 1GB, ENGLAND
SN 0277-5387
EI 1873-3719
J9 POLYHEDRON
JI Polyhedron
PD JUN 15
PY 2025
VL 276
AR 117549
DI 10.1016/j.poly.2025.117549
EA APR 2025
PG 10
WC Chemistry, Inorganic & Nuclear; Crystallography
WE Science Citation Index Expanded (SCI-EXPANDED)
SC Chemistry; Crystallography
GA 2DE2B
UT WOS:001479838700001
DA 2025-09-03
ER

PT J
AU Li, JX
   Zhang, J
   Li, CH
   Li, YF
   Chen, HM
   Li, T
   Zhang, Q
   Kong, BH
   Wang, PH
AF Li, Jin-Xin
   Zhang, Jing
   Li, Cheng-Hao
   Li, Yun-Fang
   Chen, Hui-Min
   Li, Tao
   Zhang, Qing
   Kong, Bei-Hua
   Wang, Pei-Hui
TI Human papillomavirus E1 proteins inhibit RIG-I/MDA5-MAVS, TLR3-TRIF,
   cGAS-STING, and JAK-STAT signaling pathways to evade innate antiviral
   immunity
SO FRONTIERS IN IMMUNOLOGY
LA English
DT Article
DE HPV E1; innate immunity; RIG-I/MDA5-MAVS; cGAS-STING; JAK-STAT; immune
   evasion; interferon
ID PATTERN-RECOGNITION RECEPTORS; VIRAL REPLICATION; CERVICAL-CANCER;
   RIG-I; DNA; SUPPRESSION; EXPRESSION; BINDING; MAVS; E6
AB Human papillomavirus (HPV) is a major etiological agent of both malignant and benign lesions, with high-risk types, such as HPV16 and HPV18, being strongly linked to cervical cancer, while low-risk types like HPV11 are associated with benign conditions. While viral proteins such as E6 and E7 are well-established regulators of immune evasion, the role of E1 in modulating the host antiviral responses remains insufficiently characterized. This study investigates the immunomodulatory functions of HPV16 and HPV11 E1 in suppressing innate antiviral immune signaling pathways. Through a combination of RT-qPCR and luciferase reporter assays, we demonstrate that E1 suppresses the production of interferons and interferon-stimulated genes triggered by viral infections and the activation of RIG-I/MDA5-MAVS, TLR3-TRIF, cGAS-STING, and JAK-STAT pathways. Co-immunoprecipitation assays reveal that E1 interacts directly with key signaling molecules within these pathways. E1 also impairs TBK1 and IRF3 phosphorylation and obstructs the nuclear translocation of IRF3, thereby broadly suppressing IFN responses. Additionally, E1 disrupts the JAK-STAT pathway by binding STAT1, which prevents the assembly and nuclear localization of the ISGF3 complex containing STAT1, STAT2, and IRF9, thereby further diminishing antiviral response. These findings establish E1 as a pivotal regulator of immune evasion and suggest its potential as a novel therapeutic target to enhance antiviral immunity in HPV-associated diseases.
C1 [Li, Jin-Xin; Zhang, Jing; Li, Tao; Wang, Pei-Hui] Shandong Univ, Second Hosp Shandong Univ, Cheeloo Coll Med, Dept Infect Dis & Hepatol, Jinan, Shandong, Peoples R China.
   [Li, Cheng-Hao; Li, Yun-Fang; Chen, Hui-Min; Wang, Pei-Hui] Shandong Univ, Cheeloo Coll Med, Key Lab Expt Teratol, Minist Educ, Jinan, Shandong, Peoples R China.
   [Li, Cheng-Hao; Li, Yun-Fang; Chen, Hui-Min; Wang, Pei-Hui] Shandong Univ, Adv Med Res Inst, Cheeloo Coll Med, Jinan, Shandong, Peoples R China.
   [Zhang, Qing; Kong, Bei-Hua] Shandong Univ, Qilu Hosp, Dept Obstet & Gynecol, Jinan, Peoples R China.
   [Zhang, Qing; Kong, Bei-Hua] Shandong Univ, Qilu Hosp, Gynecol Oncol Key Lab Shandong Prov, Jinan, Peoples R China.
C3 Shandong University; Shandong University; Shandong University; Shandong
   University; Shandong University
RP Wang, PH (corresponding author), Shandong Univ, Second Hosp Shandong Univ, Cheeloo Coll Med, Dept Infect Dis & Hepatol, Jinan, Shandong, Peoples R China.; Wang, PH (corresponding author), Shandong Univ, Cheeloo Coll Med, Key Lab Expt Teratol, Minist Educ, Jinan, Shandong, Peoples R China.; Wang, PH (corresponding author), Shandong Univ, Adv Med Res Inst, Cheeloo Coll Med, Jinan, Shandong, Peoples R China.
EM pei-hui.wang@connect.hku.hk
RI Wang, Pei-Hui/F-7682-2014; chen, huimin/NRB-1707-2025; Li,
   Tao/LJM-1988-2024
FU National Key Research and Development Program of
   China10.13039/501100012166; Translational Medicine Core Facility of
   Shandong University
FX We thank the Translational Medicine Core Facility of Shandong University
   for the consultation and instrument availability that supported this
   work.
CR Baedyananda F, 2021, PLOS ONE, V16, DOI 10.1371/journal.pone.0260841
   Barnard P, 2000, VIROLOGY, V277, P411, DOI 10.1006/viro.2000.0584
   Barnard P, 1999, VIROLOGY, V259, P305, DOI 10.1006/viro.1999.9771
   Berg M, 1997, J VIROL, V71, P3853, DOI 10.1128/JVI.71.5.3853-3863.1997
   Bergvall M, 2013, VIROLOGY, V445, P35, DOI 10.1016/j.virol.2013.07.020
   Castillo A, 2014, OPEN BIOL, V4, DOI 10.1098/rsob.130119
   Castro-Muñoz LJ, 2019, SCI REP-UK, V9, DOI 10.1038/s41598-019-49886-4
   Chan YK, 2016, NAT REV MICROBIOL, V14, P360, DOI 10.1038/nrmicro.2016.45
   Chang YJE, 2000, J VIROL, V74, P4174, DOI 10.1128/JVI.74.9.4174-4182.2000
   Chen IY, 2015, TRENDS MICROBIOL, V23, P55, DOI 10.1016/j.tim.2014.09.007
   Chen LJ, 2024, J VIROL, V98, DOI 10.1128/jvi.01925-23
   Chen Q, 2016, NAT IMMUNOL, V17, P1142, DOI 10.1038/ni.3558
   Chiang C, 2018, J VIROL, V92, DOI 10.1128/JVI.01737-17
   Chow LQM, 2020, NEW ENGL J MED, V382, P60, DOI 10.1056/NEJMra1715715
   Crosbie EJ, 2013, LANCET, V382, P889, DOI 10.1016/S0140-6736(13)60022-7
   D'Abramo C M, 2011, Open Virol J, V5, P80, DOI 10.2174/1874357901105010080
   da Silva LL, 2023, CANCERS, V15, DOI 10.3390/cancers15164068
   De Ceuninck F, 2021, DRUG DISCOV TODAY, V26, P2465, DOI 10.1016/j.drudis.2021.06.010
   de Sanjose S, 2010, LANCET ONCOL, V11, P1048, DOI 10.1016/S1470-2045(10)70230-8
   Deng J, 2023, J MED VIROL, V95, DOI 10.1002/jmv.28680
   Doorbar J, 2020, HUMAN PAPILLOMAVIRUS: PROVING AND USING A VIRAL CAUSE FOR CANCER, P67, DOI 10.1016/B978-0-12-814457-2.00005-2
   FRATTINI MG, 1994, P NATL ACAD SCI USA, V91, P12398, DOI 10.1073/pnas.91.26.12398
   Galloway DA, 2015, CURR OPIN VIROL, V14, P87, DOI 10.1016/j.coviro.2015.09.001
   Gupta AK, 2020, GENOMICS, V112, P4853, DOI 10.1016/j.ygeno.2020.08.025
   Harden ME, 2017, MUTAT RES-REV MUTAT, V772, P3, DOI 10.1016/j.mrrev.2016.07.002
   Hasan UA, 2007, J IMMUNOL, V178, P3186, DOI 10.4049/jimmunol.178.5.3186
   Hochmann J, 2023, SCI REP-UK, V13, DOI 10.1038/s41598-023-44880-3
   Hong SY, 2011, J VIROL, V85, P9486, DOI 10.1128/JVI.05007-11
   Hu XY, 2021, SIGNAL TRANSDUCT TAR, V6, DOI 10.1038/s41392-021-00791-1
   Ivashkiv LB, 2014, NAT REV IMMUNOL, V14, P36, DOI 10.1038/nri3581
   Karim R, 2011, PLOS ONE, V6, DOI 10.1371/journal.pone.0017848
   Kawai T, 2010, NAT IMMUNOL, V11, P373, DOI 10.1038/ni.1863
   Kew C, 2013, J VIROL, V87, P13141, DOI 10.1128/JVI.02564-13
   Kok KH, 2011, CELL HOST MICROBE, V9, P299, DOI 10.1016/j.chom.2011.03.007
   Lau L, 2015, SCIENCE, V350, P568, DOI 10.1126/science.aab3291
   Lee MS, 2007, ANNU REV BIOCHEM, V76, P447, DOI 10.1146/annurev.biochem.76.060605.122847
   Li DY, 2021, SIGNAL TRANSDUCT TAR, V6, DOI 10.1038/s41392-021-00687-0
   Liu BY, 2018, CURR OPIN IMMUNOL, V50, P75, DOI 10.1016/j.coi.2017.12.002
   Liu SQ, 2015, SCIENCE, V347, P1217, DOI 10.1126/science.aaa2630
   Lo Cigno I, 2020, J VIROL, V94, DOI 10.1128/JVI.01812-19
   Luo XB, 2020, J CLIN INVEST, V130, P1635, DOI 10.1172/JCI129497
   Matsumoto M, 2011, REV MED VIROL, V21, P67, DOI 10.1002/rmv.680
   Miyauchi S, 2023, CELL REP, V42, DOI 10.1016/j.celrep.2023.112508
   Ng MHJ, 2011, J IMMUNOL, V187, P6473, DOI 10.4049/jimmunol.1100719
   Peng Q, 2023, CANCER GENE THER, DOI 10.1038/s41417-023-00682-3
   Poirson J, 2022, J VIROL, V96, DOI 10.1128/jvi.01875-21
   Pyeon D, 2005, P NATL ACAD SCI USA, V102, P9311, DOI 10.1073/pnas.0504020102
   Rattay S, 2022, VIRUSES-BASEL, V14, DOI 10.3390/v14071361
   Reiser J, 2011, J VIROL, V85, P11372, DOI 10.1128/JVI.05279-11
   Ronco LV, 1998, GENE DEV, V12, P2061, DOI 10.1101/gad.12.13.2061
   Sabatini ME, 2020, BRIT J CANCER, V122, P306, DOI 10.1038/s41416-019-0602-7
   Sakakibara N, 2011, J VIROL, V85, P8981, DOI 10.1128/JVI.00541-11
   Seth RB, 2005, CELL, V122, P669, DOI 10.1016/j.cell.2005.08.012
   Shemesh M, 2021, SCI SIGNAL, V14, DOI 10.1126/scisignal.abe4627
   Stark GR, 2012, IMMUNITY, V36, P503, DOI 10.1016/j.immuni.2012.03.013
   Venuti A, 2011, MOL CANCER, V10, DOI 10.1186/1476-4598-10-140
   Yamamoto M, 2003, SCIENCE, V301, P640, DOI 10.1126/science.1087262
   Yoneyama M, 2009, IMMUNOL REV, V227, P54, DOI 10.1111/j.1600-065X.2008.00727.x
   Zhang SY, 2007, SCIENCE, V317, P1522, DOI 10.1126/science.1139522
NR 59
TC 0
Z9 0
U1 3
U2 3
PU FRONTIERS MEDIA SA
PI LAUSANNE
PA AVENUE DU TRIBUNAL FEDERAL 34, LAUSANNE, CH-1015, SWITZERLAND
SN 1664-3224
J9 FRONT IMMUNOL
JI Front. Immunol.
PD APR 22
PY 2025
VL 16
AR 1549766
DI 10.3389/fimmu.2025.1549766
PG 18
WC Immunology
WE Science Citation Index Expanded (SCI-EXPANDED)
SC Immunology
GA 2FN7R
UT WOS:001481447100001
PM 40330484
OA gold, Green Submitted
DA 2025-09-03
ER

PT J
AU Gandara-Mireles, JA
   Castañeda, VL
   Avila, JCG
   Fierro, IV
   Muñoz, CM
   Gándara, HP
   Castañeda, GAL
   Romero, LP
   Reyes, HA
AF Gandara-Mireles, Jesus Alonso
   Loera Castaneda, Veronica
   Avila, Julio Cesar Grijalva
   Fierro, Ignacio Villanueva
   Munoz, Cynthia Mora
   Gandara, Hugo Payan
   Castaneda, Guadalupe Antonio Loera
   Romero, Leslie Patron
   Reyes, Horacio Almanza
TI In Silico Identification of Potential Antagonists Targeting the HPV16
   E2-E1 Interaction: A Step Toward Novel Therapeutics for Cervical Cancer
SO CURRENT ISSUES IN MOLECULAR BIOLOGY
LA English
DT Article
DE human papillomavirus; cervical cancer; antiviral; antagonist molecules
ID PAPILLOMAVIRUS DNA-REPLICATION; E2 TRANSACTIVATION DOMAIN;
   PROTEIN-INTERACTION; CRYSTAL-STRUCTURE; BINDING-SITES; DOCKING;
   INHIBITORS; TYPE-16
AB Human papillomavirus (HPV) infection is the most prevalent sexually transmitted disease, and a primary cause of persistent infection leading to cervical cancer (CC). CC remains one of the most common malignancies among women worldwide, with approximately 660,000 new cases and 350,000 deaths annually. In Mexico, this cancer accounts for 13.9% of female deaths. Currently, no antiviral treatment exists for HPV infection. Available therapies for dysplasia and CC focus on the destruction or surgical removal of infected tissue using cytotoxic agents. While the prophylactic HPV vaccine effectively prevents new infections, it does not benefit the millions already infected, underscoring the urgent need for novel therapeutic strategies. This study aimed to identify potential antagonists for the interaction between the HPV16 E2 and E1 proteins through in silico screening. A virtual screening was performed targeting the TAD of the HPV16 E2 protein (PDB ID: 1DTO) using the Maybridge HitFinder (TM) small molecule library. Six molecules with the best binding energies were identified: 11419, 11829, 10756, 10708, 10632, and 10726. Among these, molecules 10756, 10708, 10632, and 10726 demonstrated promising potential as antagonists, interacting with Tyr19 and/or Glu39 residues. These findings highlight potent therapeutic candidates against HPV-related diseases.
C1 [Gandara-Mireles, Jesus Alonso; Loera Castaneda, Veronica; Avila, Julio Cesar Grijalva; Fierro, Ignacio Villanueva] Natl Polytech Inst, Genom Acad, CIIDIR Durango Unit, Durango 34220, Durango, Mexico.
   [Gandara-Mireles, Jesus Alonso; Castaneda, Guadalupe Antonio Loera] Precipharm, Personalized & Precis Med Lab, Durango 64753, Durango, Mexico.
   [Munoz, Cynthia Mora; Gandara, Hugo Payan] CECAN Durango, State Ctr Cancerol, Epidemiol Serv, Durango 34000, Durango, Mexico.
   [Romero, Leslie Patron; Reyes, Horacio Almanza] Autonomous Univ Baja Calif, Fac Med & Psychol, Tijuana 22390, BC, Mexico.
C3 Instituto Politecnico Nacional - Mexico; Universidad Autonoma de Baja
   California
RP Gandara-Mireles, JA (corresponding author), Natl Polytech Inst, Genom Acad, CIIDIR Durango Unit, Durango 34220, Durango, Mexico.; Gandara-Mireles, JA (corresponding author), Precipharm, Personalized & Precis Med Lab, Durango 64753, Durango, Mexico.
EM alonso_930@hotmail.com; veronica.loera@gmail.com;
   jcgrijalva69@gmail.com; ignacio.villanueva.fierro@gmail.com;
   cynthia.mora@ujed.mx; drpayangandara17@gmail.com;
   quimico.antonio.loera@gmail.com; patron.leslie@uabc.edu.mx;
   almanzareyes@hotmail.com
RI Loera-Castañeda, Verónica/ABC-2815-2020; Gándara, Alonso/GVT-6200-2022
FU National Polytechnic Institute of Mexico; CIIDIR Durango Unit;
   Postdoctoral Fellowships Program "Estancias Posdoctorales por Mexico;
   Universidad Juarez del Estado de Durango, Mexico [23431]
FX We thank the National Polytechnic Institute of Mexico, CIIDIR Durango
   Unit, the Postdoctoral Fellowships Program "Estancias Posdoctorales por
   Mexico 2022(3)" for the support received and Universidad Juarez del
   Estado de Durango, Mexico: 23431.
CR Abbate EA, 2004, GENE DEV, V18, P1981, DOI 10.1101/gad.1220104
   Agu PC, 2023, SCI REP-UK, V13, DOI 10.1038/s41598-023-40160-2
   [Anonymous], 2022, Cervical cancer
   Antson AA, 2000, NATURE, V403, P805, DOI 10.1038/35001638
   Breiner B, 2019, BIOL CHEM, V400, P513, DOI 10.1515/hsz-2018-0311
   Chang YQ, 2023, PHARMACEUTICS, V15, DOI 10.3390/pharmaceutics15010049
   Cherry JJ, 2013, PLOS ONE, V8, DOI 10.1371/journal.pone.0084506
   Christensen ND, 2017, VIRUS RES, V231, P108, DOI 10.1016/j.virusres.2016.12.004
   Cooper CS, 1998, VIROLOGY, V241, P312, DOI 10.1006/viro.1997.8941
   Davidson W, 2004, ANAL CHEM, V76, P2095, DOI 10.1021/ac035335o
   Davy C, 2009, VIROLOGY, V394, P266, DOI 10.1016/j.virol.2009.08.035
   DeSmet M, 2016, PLOS PATHOG, V12, DOI 10.1371/journal.ppat.1005934
   Ferguson MK, 1996, J VIROL, V70, P4193, DOI 10.1128/JVI.70.7.4193-4199.1996
   Fontan CT, 2020, MSPHERE, V5, DOI 10.1128/mSphere.00981-20
   Fradet-Turcotte A, 2010, VIROLOGY, V399, P65, DOI 10.1016/j.virol.2009.12.026
   Gao C, 2012, BMC MOL BIOL, V13, DOI 10.1186/1471-2199-13-5
   Gissmann L, 2009, ARCH MED RES, V40, P466, DOI 10.1016/j.arcmed.2009.07.002
   Hegde RS, 1998, J MOL BIOL, V284, P1479, DOI 10.1006/jmbi.1998.2260
   Hernandez-Ramon EE, 2008, J VIROL, V82, P4853, DOI 10.1128/JVI.02388-07
   Hewavisenti RV, 2023, FRONT IMMUNOL, V14, DOI 10.3389/fimmu.2023.1112513
   hpvcentre, HUMAN PAPILLOMAVIRUS
   inegi, Estadisticas a proposito del Dia Internacional de la Eliminacion de la Violencia contra la Mujer
   Jumper J, 2021, NATURE, V596, P583, DOI 10.1038/s41586-021-03819-2
   Kasukawa H, 1998, J VIROL, V72, P8166, DOI 10.1128/JVI.72.10.8166-8173.1998
   Li H, 2014, J CHEM INF MODEL, V54, P1391, DOI [10.1021/ci400750x, 10.1021/ci40750x1]
   Macalino SJY, 2018, MOLECULES, V23, DOI 10.3390/molecules23081963
   maybridge, Maybridge HitFinder screening library
   Mo YC, 2022, FRONT CELL INFECT MI, V12, DOI 10.3389/fcimb.2022.909223
   moe, about us
   Myers JE, 2019, VIROLOGY, V537, P149, DOI 10.1016/j.virol.2019.08.021
   Nakahara T, 2002, J VIROL, V76, P10914, DOI 10.1128/JVI.76.21.10914-10920.2002
   Oliva R, 2015, MOLECULES, V20, P12045, DOI 10.3390/molecules200712045
   Pappa KI, 2018, ONCOL REP, V39, P1547, DOI 10.3892/or.2018.6257
   Plotzker RE, 2023, INFECT DIS CLIN N AM, V37, P289, DOI 10.1016/j.idc.2023.02.008
   Porter Samuel S, 2020, Curr Protoc Microbiol, V57, pe101, DOI [10.1002/cpmc.101, 10.1002/cpmc.101]
   RCSB Protein Data Bank, 1DTO
   Rosell M, 2020, COMPUT STRUCT BIOTEC, V18, P3750, DOI 10.1016/j.csbj.2020.11.029
   Sable R, 2015, MOLECULES, V20, P11569, DOI 10.3390/molecules200611569
   Shin WH, 2017, METHODS, V131, P22, DOI 10.1016/j.ymeth.2017.08.006
   Soumia M, 2022, VACCINES-BASEL, V10, DOI 10.3390/vaccines10091452
   Valkov E, 2012, TOP CURR CHEM, V317, P145, DOI 10.1007/128_2011_265
   Wang R, 2024, FRONT IMMUNOL, V15, DOI 10.3389/fimmu.2024.1362770
   Wang Y, 2004, J BIOL CHEM, V279, P6976, DOI 10.1074/jbc.M311376200
   White PW, 2011, CURR TOP MICROBIOL, V348, P61, DOI 10.1007/82_2010_92
   White PW, 2003, J BIOL CHEM, V278, P26765, DOI 10.1074/jbc.M303608200
NR 45
TC 0
Z9 0
U1 2
U2 2
PU MDPI
PI BASEL
PA MDPI AG, Grosspeteranlage 5, CH-4052 BASEL, SWITZERLAND
SN 1467-3037
EI 1467-3045
J9 CURR ISSUES MOL BIOL
JI Curr. Issues Mol. Biol.
PD APR 18
PY 2025
VL 47
IS 4
AR 288
DI 10.3390/cimb47040288
PG 21
WC Biochemistry & Molecular Biology
WE Science Citation Index Expanded (SCI-EXPANDED)
SC Biochemistry & Molecular Biology
GA 1VF8R
UT WOS:001474459900001
OA gold, Green Submitted
DA 2025-09-03
ER

PT J
AU Dunjic, M
   Turini, S
   Nejkovic, L
   Pikula, A
   Sulovic, N
   Cvetkovic, S
   Dunjic, M
   Dunjic, K
AF Dunjic, Momir
   Turini, Stefano
   Nejkovic, Lazar
   Pikula, Aleksandra
   Sulovic, Nenad
   Cvetkovic, Sasa
   Dunjic, Marija
   Dunjic, Katarina
TI Bi-digital O-ring Test (BDORT), Coupled with Artificial Intelligence
   (AI), and Molecular Docking Analysis of Natural Compounds from
   Cold-pressed and Essential Oils Against Human Papillomavirus (HPV)
SO ACUPUNCTURE & ELECTRO-THERAPEUTICS RESEARCH
LA English
DT Article
DE HPV-16; molecular docking; Artificial Intelligence; ethnobotany; natural
   compounds; antiviral agents; luteolin; apigenin; pharmacological
   screening; ethnopharmacology; computer simulations; laboratory
   synthesis; Bi-Digital O-Ring Test (BDORT)
ID HIGH-RISK; PREVALENCE; TYPE-16
AB Introduction: Human papillomavirus (HPV) is a prevalent sexually transmitted infection linked to cervical cancer. The current therapeutic landscape remains limited, necessitating novel antiviral compounds. Cold-pressed and essential oils possess bioactive components with antiviral properties. This study integrates the Bi-Digital O-Ring Test (BDORT), Artificial Intelligence (AI), and molecular docking to identify natural compounds targeting HPV oncoproteins. Materials and Methods: BDORT was used to pre-screen bioactive compounds from oil mixtures, assessing bioenergetic affinity for HPV-16 E6 and E7 oncoproteins, which degrade tumor suppressors TP-53 and pRb. AI-assisted molecular docking simulations (1-Click Docking) evaluated binding affinities and molecular interactions of the BDORT-selected compounds. The docking study focused on HPV-16 E6 and E7 oncoproteins and L1 major capsid protein. Results: Apigenin and luteolin exhibited the highest bioenergetic responses. Apigenin displayed binding affinities of -7.8 kcal/mol (E6), -5.6 kcal/mol (E7), and -3.7 kcal/mol (L1). Luteolin showed affinities of -8.1 kcal/mol (E6), -5.6 kcal/mol (E7), and -7.9 kcal/mol (L1). These findings suggest their potential as competitive inhibitors of HPV oncoproteins. Discussion: The BDORT-AI-molecular docking approach enhances compound selection efficiency and predictive accuracy. Apigenin and luteolin may inhibit HPV oncogenesis by preserving TP-53 and pRb functions. Conclusions and Future Perspectives: This study validates an integrative methodology for identifying natural anti-HPV compounds. Future research should explore pharmacokinetics, formulation strategies, and clinical trials to assess therapeutic efficacy and safety in HPV-related disease management.
C1 [Dunjic, Momir; Sulovic, Nenad; Cvetkovic, Sasa] Univ Pristina, Fac Med, BB Anri Dinana, Kosovska Mitrovica 38220, Serbia.
   [Dunjic, Momir] Fac Pharm, Novi Sad 21000, Serbia.
   [Dunjic, Momir; Turini, Stefano] Alma Mater Europaea AMEU ECM, Maribor, Slovenia.
   [Turini, Stefano] WorldWide Consultancy & Serv, Div Adv Res & Dev, Rome, Italy.
   [Turini, Stefano] Div Environm Med & Secur, Capri Campus Forens & Secur, Naples, Italy.
   [Nejkovic, Lazar] Univ Belgrade, Sch Med, Belgrade, Serbia.
   [Nejkovic, Lazar; Pikula, Aleksandra] Clin Obstet & Gynecol, Belgrade 11000, Serbia.
   [Dunjic, Marija] Guard Plus doo, Belgrade, Serbia.
   [Dunjic, Katarina] BDORT Ctr Funct Supplementat & Integrat Med, Belgrade, Serbia.
C3 Universiteti i Prishtines; University of Belgrade
RP Dunjic, M (corresponding author), Univ Pristina, Fac Med, BB Anri Dinana, Kosovska Mitrovica 38220, Serbia.
EM momir.dunjic@med.pr.ac.rs
RI Turini, Stefano/JVO-4859-2024
CR Abudula A, 2020, BOSNIAN J BASIC MED, V20, P78, DOI 10.17305/bjbms.2019.4359
   Antonsson A, 2000, J VIROL, V74, P11636, DOI 10.1128/JVI.74.24.11636-11641.2000
   Ault K. A., 2006, Infectious Diseases in Obstetrics and Gynecology, V13, P1, DOI 10.1155/IDOG/2006/40470
   Cerqueira NMFSA, 2009, PROTEINS, V74, P192, DOI 10.1002/prot.22146
   Deleré Y, 2014, DTSCH ARZTEBL INT, V111, P584, DOI 10.3238/arztebl.2014.0584
   Desai M, 2015, SEX TRANSM INFECT, V91, P314, DOI 10.1136/sextrans-2014-051930
   Doorbar J, 2012, VACCINE, V30, pF55, DOI 10.1016/j.vaccine.2012.06.083
   Drake VE, 2021, CANCER-AM CANCER SOC, V127, P1029, DOI 10.1002/cncr.33346
   Dunjic M, 2023, ACUPUNCTURE ELECTRO, V48, P133, DOI 10.3727/036012923X16807061621565
   Dunjic M, 2021, Journal of Molecular Docking, V1, P68, DOI [10.33084/jmd.v1i2.3011, 10.33084/jmd.v1i2.3011, DOI 10.33084/JMD.V1I2.3011]
   Feig M, 2004, J COMPUT CHEM, V25, P265, DOI 10.1002/jcc.10378
   Gohlke H, 2000, J MOL BIOL, V295, P337, DOI 10.1006/jmbi.1999.3371
   Hafner A, 2019, NAT REV MOL CELL BIO, V20, P199, DOI 10.1038/s41580-019-0110-x
   Hartshorn MJ, 2007, J MED CHEM, V50, P726, DOI 10.1021/jm061277y
   Hernandez BY, 2006, J CLIN MICROBIOL, V44, P513, DOI 10.1128/JCM.44.2.513-517.2006
   Heymann M. D., 2015, CONTROL COMMUNICABLE, P299
   Johansson H, 2013, VIROLOGY, V440, P1, DOI [10.1016/j.virol.2013.01.023, 10.1016/j.virol.2013.07.015]
   López-Lázaro M, 2009, MINI-REV MED CHEM, V9, P31, DOI 10.2174/138955709787001712
   Meyers J, 2014, J ANTIMICROB CHEMOTH, V69, P1546, DOI 10.1093/jac/dku006
   Nowinska K, 2017, ADV CLIN EXP MED, V26, P539, DOI 10.17219/acem/67461
   Omura Y, 2016, ACUPUNCTURE ELECTRO, V41, P171, DOI 10.3727/036012917X14831065080014
   Pan Cassie, 2018, Cancers Head Neck, V3, P12, DOI [10.1186/s41199-018-0039-3, 10.1186/s41199-018-0039-3]
   Parfenov M, 2014, P NATL ACAD SCI USA, V111, P15544, DOI 10.1073/pnas.1416074111
   Rocha-Zavaleta L, 2004, J GEN VIROL, V85, P2643, DOI 10.1099/vir.0.80077-0
   Schmitt M, 2013, INT J CANCER, V132, P2395, DOI 10.1002/ijc.27891
   Shimoi K, 1998, FEBS LETT, V438, P220, DOI 10.1016/S0014-5793(98)01304-0
   Sinal Sara H, 2005, Semin Pediatr Infect Dis, V16, P306, DOI 10.1053/j.spid.2005.06.010
   Suresh PS, 2008, J MOL GRAPH MODEL, V26, P845, DOI 10.1016/j.jmgm.2007.05.005
   TAY SK, 1990, AUST NZ J OBSTET GYN, V30, P240
   Viens LJ, 2016, MMWR-MORBID MORTAL W, V65, P661, DOI 10.15585/mmwr.mm6526a1
   Wang Q, 2007, PLOS ONE, V2, DOI 10.1371/journal.pone.0000820
   Weinstock H, 2004, PERSPECT SEX REPRO H, V36, P6, DOI 10.1111/j.1931-2393.2004.tb00002.x
NR 32
TC 0
Z9 0
U1 3
U2 3
PU SAGE PUBLICATIONS INC
PI THOUSAND OAKS
PA 2455 TELLER RD, THOUSAND OAKS, CA 91320 USA
SN 0360-1293
EI 2167-9010
J9 ACUPUNCTURE ELECTRO
JI Acupunct. Electro-Ther. Res.
PD FEB
PY 2025
VL 49
IS 1-2
BP 32
EP 43
DI 10.1177/03601293251327520
EA APR 2025
PG 12
WC Integrative & Complementary Medicine; Neurosciences
WE Science Citation Index Expanded (SCI-EXPANDED)
SC Integrative & Complementary Medicine; Neurosciences & Neurology
GA 5KV3D
UT WOS:001469690400001
DA 2025-09-03
ER

PT J
AU Li, JX
   Zhang, J
   Li, CH
   Zhang, Q
   Kong, BH
   Wang, PH
AF Li, Jin-Xin
   Zhang, Jing
   Li, Cheng-Hao
   Zhang, Qing
   Kong, Beihua
   Wang, Pei-Hui
TI Human papillomavirus E2 proteins suppress innate antiviral signaling
   pathways
SO FRONTIERS IN IMMUNOLOGY
LA English
DT Article
DE HPV E2; persistent infection; interferons; immune evasion; IRF3
ID CYCLIC GMP-AMP; ENDOGENOUS 2ND-MESSENGER; CANCER; RECOGNITION; SENSOR;
   GENES; BINDS
AB Human papillomavirus (HPV) is a major cause of cancers and benign lesions. High-risk (HR) types, including HPV16 and HPV18, are strongly implicated in cervical and other malignancies, while low-risk (LR) types, such as HPV11, are predominantly associated with benign conditions. Although the immune evasion of HPV oncoproteins E6 and E7 are extensively studied, the immunomodulatory functions of the E2 protein remain poorly underexplored. This study elucidates the role of HPV11 and HPV16 E2 proteins in modulating innate immune responses, focusing on their interaction with key innate antiviral signaling pathways. We demonstrate that HPV11 and HPV16 E2 proteins effectively suppress the activation of pivotal antiviral signaling pathways, including RIG-I/MDA5-MAVS, TLR3-TRIF, cGAS-STING, and JAK-STAT. Mechanistic analyses reveal that E2 proteins interact with the core components of type I interferon (IFN)-inducing pathways, inhibiting IRF3 phosphorylation and nuclear translocation, thereby attenuating IFN expression. Additionally, E2 disrupts the JAK-STAT signaling cascade by preventing the assembly of the ISGF3 complex, comprising STAT1, STAT2, and IRF9, ultimately inhibiting the transcription of interferon-stimulated genes (ISGs). These findings underscore the broader immunosuppressive role of HPV E2 proteins, complementing the well-established immune evasion mechanisms mediated by E6 and E7. This work advances our understanding of HPV-mediated immune evasion and positions the E2 protein as a promising target for therapeutic strategies aimed at augmenting antiviral immunity in HPV-associated diseases.
C1 [Li, Jin-Xin; Zhang, Jing; Wang, Pei-Hui] Shandong Univ, Hosp 2, Cheeloo Coll Med, Dept Infect Dis & Hepatol, Jinan, Shandong, Peoples R China.
   [Li, Cheng-Hao; Wang, Pei-Hui] Shandong Univ, Minist Educ, Cheeloo Coll Med, Key Lab Expt Teratol, Jinan, Peoples R China.
   [Li, Cheng-Hao; Wang, Pei-Hui] Shandong Univ, Adv Med Res Inst, Cheeloo Coll Med, Jinan, Shandong, Peoples R China.
   [Zhang, Qing; Kong, Beihua] Shandong Univ, Qilu Hosp, Dept Obstet & Gynecol, Jinan, Peoples R China.
   [Zhang, Qing; Kong, Beihua] Shandong Univ, Qilu Hosp, Gynecol Oncol Key Lab Shandong Prov, Jinan, Peoples R China.
C3 Shandong University; Shandong University; Shandong University; Shandong
   University; Shandong University
RP Wang, PH (corresponding author), Shandong Univ, Hosp 2, Cheeloo Coll Med, Dept Infect Dis & Hepatol, Jinan, Shandong, Peoples R China.; Wang, PH (corresponding author), Shandong Univ, Minist Educ, Cheeloo Coll Med, Key Lab Expt Teratol, Jinan, Peoples R China.; Wang, PH (corresponding author), Shandong Univ, Adv Med Res Inst, Cheeloo Coll Med, Jinan, Shandong, Peoples R China.
EM pei-hui.wang@connect.hku.hk
RI zhang, qing/LGY-4016-2024; Wang, Pei-Hui/F-7682-2014
FU National Key R&D Program of China [2021YFC2701203]; Taishan Scholar
   Project of Shandong Province [tsqn202211006]; Natural Science Foundation
   of China [82471796]; Shandong University
FX The author(s) declare that financial support was received for the
   research and/or publication of this article. This work was supported by
   grants from the National Key R&D Program of China(2021YFC2701203 to
   P-HW), grants from the Taishan Scholar Project of Shandong Province
   (tsqn202211006 to P-HW), and grants from the Natural Science Foundation
   of China (82471796 to P-HW). We thank the Translational Medicine Core
   Facility of Shandong University for the consultation and instrument
   availability that supported this work
CR Ablasser A, 2013, NATURE, V498, P380, DOI 10.1038/nature12306
   [Anonymous], 2007, Human papillomaviruses, V90, P1, DOI DOI 10.1097/MEG.0B013E32835A870B
   Antonsson A, 2006, J INTERF CYTOK RES, V26, P455, DOI 10.1089/jir.2006.26.455
   Barrat FJ, 2016, ANNU REV MED, V67, P323, DOI 10.1146/annurev-med-052814-023338
   Bellanger S, 2011, AM J CANCER RES, V1, P373
   Burdette DL, 2011, NATURE, V478, P515, DOI 10.1038/nature10429
   Castro-Muñoz LJ, 2019, SCI REP-UK, V9, DOI 10.1038/s41598-019-49886-4
   Chen X, 2017, SCI REP-UK, V7, DOI 10.1038/s41598-017-13299-y
   Chen YJ, 2021, J ZHEJIANG UNIV-SC B, V22, P609, DOI 10.1631/jzus.B2000808
   Chiang C, 2018, J VIROL, V92, DOI 10.1128/JVI.01737-17
   den Boon JA, 2015, P NATL ACAD SCI USA, V112, pE3255, DOI 10.1073/pnas.1509322112
   Deng J, 2023, J MED VIROL, V95, DOI 10.1002/jmv.28680
   Deng J, 2023, J MED VIROL, V95, DOI 10.1002/jmv.28561
   Egawa N, 2017, VIRUS RES, V231, P119, DOI 10.1016/j.virusres.2016.12.017
   Evans MR, 2019, J VIROL, V93, DOI 10.1128/JVI.01941-18
   Funami K, 2007, J IMMUNOL, V179, P6867, DOI 10.4049/jimmunol.179.10.6867
   Funami K, 2016, MOL IMMUNOL, V73, P60, DOI 10.1016/j.molimm.2016.03.010
   Gao P, 2013, CELL, V153, P1094, DOI 10.1016/j.cell.2013.04.046
   Gutiérrez-Hoya A, 2020, CELLS-BASEL, V9, DOI 10.3390/cells9102297
   Han LL, 2022, J MED VIROL, V94, P5174, DOI 10.1002/jmv.27965
   Hartmann G, 2017, ADV IMMUNOL, V133, P121, DOI 10.1016/bs.ai.2016.11.001
   Hemmat N, 2019, PATHOG DIS, V77, DOI 10.1093/femspd/ftz048
   Hopfner KP, 2020, NAT REV MOL CELL BIO, V21, P501, DOI 10.1038/s41580-020-0244-x
   Ivashkiv LB, 2014, NAT REV IMMUNOL, V14, P36, DOI 10.1038/nri3581
   Kato K, 2017, ANNU REV BIOCHEM, V86, P541, DOI 10.1146/annurev-biochem-061516-044813
   Lau L, 2015, SCIENCE, V350, P568, DOI 10.1126/science.aab3291
   Lechner M, 2022, NAT REV CLIN ONCOL, V19, P306, DOI 10.1038/s41571-022-00603-7
   Lee MS, 2007, ANNU REV BIOCHEM, V76, P447, DOI 10.1146/annurev.biochem.76.060605.122847
   Li SY, 1999, ONCOGENE, V18, P5727, DOI 10.1038/sj.onc.1202960
   Liu SQ, 2015, SCIENCE, V347, P1217, DOI 10.1126/science.aaa2630
   Lo Cigno I, 2020, J VIROL, V94, DOI 10.1128/JVI.01812-19
   Luo XB, 2020, J CLIN INVEST, V130, P1635, DOI 10.1172/JCI129497
   McBride AA, 2013, VIROLOGY, V445, P57, DOI 10.1016/j.virol.2013.06.006
   Meylan E, 2005, NATURE, V437, P1167, DOI 10.1038/nature04193
   Miyauchi S, 2023, CELL REP, V42, DOI 10.1016/j.celrep.2023.112508
   Muñoz N, 2003, NEW ENGL J MED, V348, P518, DOI 10.1056/NEJMoa021641
   Nees M, 2001, J VIROL, V75, P4283, DOI 10.1128/JVI.75.9.4283-4296.2001
   Okunade KS, 2020, J OBSTET GYNAECOL, V40, P602, DOI [10.1080/01443615.2019.1634030, 10.1080/01443615.2019.1674261]
   Paul A, 2018, FRONT IMMUNOL, V9, DOI 10.3389/fimmu.2018.01831
   Pyeon D, 2005, P NATL ACAD SCI USA, V102, P9311, DOI 10.1073/pnas.0504020102
   Rattay S, 2022, VIRUSES-BASEL, V14, DOI 10.3390/v14071361
   Ronco LV, 1998, GENE DEV, V12, P2061, DOI 10.1101/gad.12.13.2061
   Schneider WM, 2014, ANNU REV IMMUNOL, V32, P513, DOI 10.1146/annurev-immunol-032713-120231
   Shanmugasundaram S, 2017, VIRUSES-BASEL, V9, DOI 10.3390/v9080229
   Stetson DB, 2006, IMMUNITY, V24, P93, DOI 10.1016/j.immuni.2005.12.003
   Sun LJ, 2013, SCIENCE, V339, P786, DOI 10.1126/science.1232458
   Sunthamala N, 2014, PLOS ONE, V9, DOI 10.1371/journal.pone.0091473
   Thoresen D, 2021, IMMUNOL REV, V304, P154, DOI 10.1111/imr.13022
   Wu JX, 2013, SCIENCE, V339, P826, DOI 10.1126/science.1229963
   Yang Q, 2020, ADV IMMUNOL, V145, P1, DOI 10.1016/bs.ai.2019.11.001
   Yu LL, 2022, INT J MOL SCI, V23, DOI 10.3390/ijms23094943
   Yum S, 2021, P NATL ACAD SCI USA, V118, DOI 10.1073/pnas.2100225118
   Zheng Y, 2022, SIGNAL TRANSDUCT TAR, V7, DOI 10.1038/s41392-022-00878-3
   zur Hausen H, 2002, NAT REV CANCER, V2, P342, DOI 10.1038/nrc798
NR 54
TC 0
Z9 0
U1 0
U2 0
PU FRONTIERS MEDIA SA
PI LAUSANNE
PA AVENUE DU TRIBUNAL FEDERAL 34, LAUSANNE, CH-1015, SWITZERLAND
SN 1664-3224
EI 1664-3224; 1664-3224
J9 FRONT IMMUNOL
JI Front. Immunol.
PD APR 8
PY 2025
VL 16
AR 1555629
DI 10.3389/fimmu.2025.1555629; 10.3389/fimmu.2025.1555629
PG 17
WC Immunology
WE Science Citation Index Expanded (SCI-EXPANDED)
SC Immunology
GA 1RC5A
UT WOS:001471660600001
OA gold, Green Submitted
DA 2025-09-03
ER

PT J
AU Younas, S
   Nosheen, A
   Malik, ZI
   Hussain, N
   Khan, MU
   Alhegaili, AS
   Shabbir, Z
   Manzoor, S
   Rehman, HM
   Hammad, HM
AF Younas, Saima
   Nosheen, Atiqa
   Malik, Zaryab Ikram
   Hussain, Nazim
   Khan, Muhammad Umer
   Alhegaili, Alaa S.
   Shabbir, Zakria
   Manzoor, Sadia
   Rehman, Hafiz Muzzammel
   Hammad, Hafiz Muhammad
TI Genetic analysis of HPV-16 L1 gene mutations and computational screening
   of therapeutic inhibitors for cervical cancer treatment
SO MEDICAL ONCOLOGY
LA English
DT Article
DE Cervical cancer; HR-HPV; HPV-16; Genetic variants; L1 gene; Therapeutic
   inhibitors; In silico drug screening
ID DOCKING
AB Cervical cancer, the fourth most common carcinoma in women worldwide, is predominantly caused by persistent infection with high risk human papillomavirus (HR-HPV). The human papillomavirus type 16 (HPV-16) L1 capsid protein plays a crucial role in immune recognition and viral dissemination. This study aims to conduct molecular analysis of the L1 gene from HR-HPV16 samples collected in Lahore, Pakistan, and to identify potential inhibitors against the L1 protein through in-silico analysis. The L1 gene was amplified using PCR (Polymerase Chain Reaction), followed by gel purification and Sanger sequencing. Nucleotide and amino acid sequence alignments were used to assess variant regions. In silico tools, including ADMET, CB DOCK 2 and Maestro Schrodinger, were employed to evaluate different parameters of various compounds with L1 protein. The study identified mutations in L1 sequences, including V357G, V359G, S369A, AND C371W, which could impact HPV-16 behavior and cancer development. Neoechinulin was identified as a promising HPV16 L1 capsid protein inhibitor with the highest binding energy score (-7.6 kcal/mol) against the L1 protein, suggesting potential antiviral efficacy. These mutations may alter the structural integrity of the L1 protein, potentially influencing HPV-16 infectivity and its role in cervical cancer progression, while virtual screening method demonstrated a cost- effective approach for discovering biologically impactful compounds. Neoechinulin identified as a potential HPV16 L1 capsid protein inhibitor through In Silico tools, further in vitro and in vivo studies are needed to confirm its antiviral efficacy.
C1 [Younas, Saima; Nosheen, Atiqa; Malik, Zaryab Ikram; Hussain, Nazim; Shabbir, Zakria; Manzoor, Sadia] Univ Punjab, Ctr Appl Mol Biol CAMB, Lahore, Pakistan.
   [Khan, Muhammad Umer] Univ Lahore, Inst Mol Biol & Biotechnol, Lahore, Pakistan.
   [Alhegaili, Alaa S.] Prince Sattam bin Abdulaziz Univ, Coll Appl Med Sci, Dept Med Lab, Al Kharj 11942, Saudi Arabia.
   [Rehman, Hafiz Muzzammel; Hammad, Hafiz Muhammad] Univ Punjab, Sch Biochem & Biotechnol, Lahore, Pakistan.
C3 University of Punjab; University of Lahore; Prince Sattam Bin Abdulaziz
   University; University of Punjab
RP Younas, S (corresponding author), Univ Punjab, Ctr Appl Mol Biol CAMB, Lahore, Pakistan.; Khan, MU (corresponding author), Univ Lahore, Inst Mol Biol & Biotechnol, Lahore, Pakistan.
EM saima.camb@pu.edu.pk; atiqam.phil-r-mbf26-f22@camb.edu.pk;
   zaryab039@gmail.com; nazim.camb@pu.edu.pk;
   muhammad.umer4@mlt.uol.edu.pk; a.alhegaili@psau.edu.sa;
   shabirzakria@gmail.com; sadia.camb@pu.edu.pk;
   muzzammel.phd.ibb@pu.edu.pk; hafizmuhammadhammad.sbb@gmail.com
RI ; Manzoor, Sadia/LFR-8608-2024; Younas, Dr Saima/JLL-9335-2023; Khan,
   Muhammad/AAC-4375-2019; Alhegaili, Alaa/JEF-8854-2023
OI Alhegaili, Alaa/0000-0002-0984-167X; Muhammad Hammad,
   Hafiz/0009-0004-2182-0582; 
CR Ahmed SS, 2023, S AFR J BOT, V163, P561, DOI 10.1016/j.sajb.2023.11.014
   Aziz H, 2018, INT J INFECT DIS, V66, P83, DOI 10.1016/j.ijid.2017.11.009
   B Jelani F, 2021, J Appl Life Sci Int, V24, P26
   Bhattacharjee R, 2022, CRIT REV ONCOL HEMAT, V174, DOI 10.1016/j.critrevonc.2022.103675
   Chen J, 2023, J VIROL, V97, DOI 10.1128/jvi.01819-22
   Cheng J, 2020, Proceedings of Anticancer Research, V4, DOI [10.26689/par.v4i6.1681, 10.26689/par.v4i6.1681, DOI 10.26689/PAR.V4I6.1681]
   Chughtai N, 2023, BMC PUBLIC HEALTH, V23, DOI 10.1186/s12889-023-15531-z
   da Mata S, 2021, INT J MOL SCI, V22, DOI 10.3390/ijms22052294
   Ferreira LLG, 2019, DRUG DISCOV TODAY, V24, P1157, DOI 10.1016/j.drudis.2019.03.015
   Ferreira WD, 2020, COMPUT IND ENG, V149, DOI 10.1016/j.cie.2020.106868
   Friedman T, 2022, Civilization and its discontents: simulation, subjectivity, and space, P132
   Hirani S, 2021, EUR J CANCER PREV, V30, P97, DOI 10.1097/CEJ.0000000000000590
   Hu HY, 2019, ARCH GYNECOL OBSTET, V299, P141, DOI 10.1007/s00404-018-4931-1
   Hu Z, 2018, CANCER MED-US, V7, P5217, DOI 10.1002/cam4.1501
   Jia CY, 2020, DRUG DISCOV TODAY, V25, P248, DOI 10.1016/j.drudis.2019.10.014
   Kumar A, 2019, CHEMISTRYSELECT, V4, P10701, DOI 10.1002/slct.201902105
   Kumar A, 2019, J MOL STRUCT, V1189, P299, DOI 10.1016/j.molstruc.2019.04.023
   Lei JY, 2020, NEW ENGL J MED, V383, P1340, DOI 10.1056/NEJMoa1917338
   Mandal M, 2024, CHEM PHYS IMPACT, V8, DOI 10.1016/j.chphi.2024.100493
   Nabati F, 2020, MOL BIOL RES COMMUN, V9, P71, DOI 10.22099/mbrc.2020.36522.1483
   Nag A, 2022, APPL BIOCHEM BIOTECH, V194, P4867, DOI 10.1007/s12010-022-04006-3
   Paritala V.E.N.U., 2022, Int. J. Pharm. Pharm. Sci., V14, P28, DOI [10.22159/ijpps.2022v14i4.43972, DOI 10.22159/IJPPS.2022V14I4.43972]
   Salaria D, 2022, PLOS ONE, V17, DOI 10.1371/journal.pone.0265420
   Sivars L, 2023, INT J CANCER, V152, P2232, DOI 10.1002/ijc.34333
   Solo P., 2024, Nanotechnology and In Silico Tools, V203, P217
   Soumia M, 2022, VACCINES-BASEL, V10, DOI 10.3390/vaccines10091452
   Sowmya H, 2019, Research Journal of Pharmacy and Technology, V12, P1895, DOI [10.5958/0974-360x.2019.00312.3, 10.5958/0974-360X.2019.00312.3, DOI 10.5958/0974-360X.2019.00312.3]
   Tripathi DK, 2024, J MOL LIQ, V398, DOI 10.1016/j.molliq.2024.124218
   Tsakogiannis D, 2023, VIRUSES-BASEL, V15, DOI 10.3390/v15010141
   Weissman A., 2022, Res Square, V12, P304
   Xu Z., 2012, J Chem Phys, DOI [10.1063/13698164, DOI 10.1063/13698164]
NR 31
TC 2
Z9 2
U1 0
U2 0
PU HUMANA PRESS INC
PI TOTOWA
PA 999 RIVERVIEW DRIVE SUITE 208, TOTOWA, NJ 07512 USA
SN 1357-0560
EI 1559-131X
J9 MED ONCOL
JI Med. Oncol.
PD APR 7
PY 2025
VL 42
IS 5
AR 153
DI 10.1007/s12032-025-02711-7
PG 16
WC Oncology
WE Science Citation Index Expanded (SCI-EXPANDED)
SC Oncology
GA 1FL8M
UT WOS:001463772800001
PM 40192871
DA 2025-09-03
ER

PT J
AU Kim, HJ
   Kim, HJ
   Kim, SY
   Roh, J
   Yun, JH
   Kim, CH
AF Kim, Hyo Jeong
   Kim, Haeng-Jun
   Kim, Sun-Yong
   Roh, Jin
   Yun, Ju Hyun
   Kim, Chul-Ho
TI TBK1 is a signaling hub in coordinating stress-adaptive mechanisms in
   head and neck cancer progression
SO AUTOPHAGY
LA English
DT Article
DE Autophagic flux; GSK8612; head and neck cancer; MUL1; stress granule
   formation; TBK1
ID BINDING KINASE 1; UBIQUITIN-PROTEASOME SYSTEM; STRUCTURAL INSIGHTS;
   SELECTIVE AUTOPHAGY; REVEALS PRINCIPLES; PROTEIN; PHOSPHORYLATION;
   INHIBITION; GRANULES; HSP90
AB Tumorigenesis is closely linked to the ability of cancer cells to activate stress-adaptive mechanisms in response to various cellular stressors. Stress granules (SGs) play a crucial role in promoting cancer cell survival, invasion, and treatment resistance, and influence tumor immune escape by protecting essential mRNAs involved in cell metabolism, signaling, and stress responses. TBK1 (TANK binding kinase 1) functions in antiviral innate immunity, cell survival, and proliferation in both the tumor microenvironment and tumor cells. Here, we report that MUL1 loss results in the hyperactivation of TBK1 in both HNC cells and tissues. Mechanistically, under proteotoxic stress induced by proteasomal inhibition, HSP90 inhibition, or Ub+ stress, MUL1 promotes the degradation of active TBK1 through K48-linked ubiquitination at lysine 584. Furthermore, TBK1 facilitates autophagosome-lysosome fusion and phosphorylates SQSTM1, regulating selective macroautophagic/autophagic clearance in HNC cells. TBK1 is required for SG formation and cellular protection. Moreover, we found that MAP1LC3B is partially localized within SGs. TBK1 depletion enhances the sensitivity of HNC cells to cisplatin-induced cell death. GSK8612, a novel TBK1 inhibitor, significantly inhibits HNC tumorigenesis in xenografts. In summary, our study reveals that TBK1 facilitates the rapid removal of ubiquitinated proteins within the cell through protective autophagy under stress conditions and assists SG formation through the use of the autophagy machinery. These findings highlight the potential of TBK1 as a therapeutic target in HNC treatment.Abbreviations: ALP: autophagy-lysosomal pathway; AMBRA1: autophagy and beclin 1 regulator 1; BaF: bafilomycin A1; CC: coiled-coil; CD274/PDL-1: CD274 molecule; CHX: cycloheximide; CQ: chloroquine; DNP: dinitrophenol; EGFR: epidermal growth factor receptor; ESCC: esophageal squamous cell carcinoma; G3BP1: G3BP stress granule assembly factor 1; HNC: head and neck cancer; HPV: human papillomavirus; IFN: interferon; IGFBP3: insulin like growth factor binding protein 3; IRF: interferon-regulatory factor 3; KO: knockout; LAMP1: lysosomal associated membrane protein 1; MAP1LC3B: microtubule associated protein 1 light chain 3 beta; NPC: nasopharyngeal carcinoma; PABP: poly(A) binding protein; PI: proteasome inhibitor; PQC: protein quality control; PROTAC: proteolysis-targeting chimera; PURA/PUR alpha: purine rich element binding protein A; RIGI: RNA sensor RIG-I; SD: standard deviation; SG: stress granule; SQSTM1: sequestosome 1; STING1: stimulator of interferon response cGAMP interactor 1; TBK1: TANK binding kinase 1; UPS: ubiquitin-proteasome system; USP10: ubiquitin specific peptidase 10; VCP: valosin containing protein; VHL: von Hippel-Lindau tumor suppressor; WT: wild type
C1 [Kim, Hyo Jeong; Kim, Chul-Ho] Ajou Univ, Sch Med, Dept Otolaryngol, 206 World Cup-Ro, Suwon 16499, Gyeonggi Do, South Korea.
   [Kim, Haeng-Jun] Ajou Univ, Sch Med, Dept Allergy & Clin Immunol, Suwon, South Korea.
   [Kim, Sun-Yong] Daehan Nupharm Co Ltd, Future Business Div, Dept New Business Dev, Seongnam, South Korea.
   [Roh, Jin] Ajou Univ, Sch Med, Dept Pathol, Suwon, South Korea.
   [Yun, Ju Hyun] Ewha Womans Univ, Seoul Hosp, Dept Otolaryngol, Seoul, South Korea.
   [Kim, Chul-Ho] Ajou Univ, Dept Mol Sci & Technol, Suwon, South Korea.
C3 Ajou University; Ajou University; Ajou University; Ewha Womans
   University; Ajou University
RP Kim, CH (corresponding author), Ajou Univ, Sch Med, Dept Otolaryngol, 206 World Cup-Ro, Suwon 16499, Gyeonggi Do, South Korea.
EM ostium@ajou.ac.kr
FU Korea Health Industry Development Institute (KHIDI) - Ministry of Health
   & Welfare, Republic of Korea [RS-2021-KH113820, RS-2024-00438448];
   National Research Foundation of Korea (NRF) - Ministry of Science, ICT,
   and Future Planning [RS-2023-NR077227, RS-2024- 00351359]
FX This research was supported by grants of the Korea Health Technology R&D
   Project through the Korea Health Industry Development Institute (KHIDI),
   funded by the Ministry of Health & Welfare, Republic of Korea (grant
   numbers: RS-2021-KH113820 and RS-2024-00438448) and Basic Science
   Research Program through the National Research Foundation of Korea (NRF)
   funded by the Ministry of Science, ICT, and Future Planning (grant
   numbers: RS-2023-NR077227 to C-HK and RS-2024- 00351359 to HJK).
CR Akimov V, 2018, NAT STRUCT MOL BIOL, V25, P631, DOI 10.1038/s41594-018-0084-y
   Antonioli M, 2021, AUTOPHAGY, V17, P2842, DOI 10.1080/15548627.2020.1847444
   Aulas A, 2020, CANCERS, V12, DOI 10.3390/cancers12092470
   Bae SH, 2012, CELL RES, V22, P873, DOI 10.1038/cr.2012.38
   Barbie DA, 2009, NATURE, V462, P108, DOI 10.1038/nature08460
   Basso AD, 2002, J BIOL CHEM, V277, P39858, DOI 10.1074/jbc.M206322200
   Békés M, 2022, NAT REV DRUG DISCOV, V21, P181, DOI 10.1038/s41573-021-00371-6
   Beltrao P, 2012, CELL, V150, P413, DOI 10.1016/j.cell.2012.05.036
   Bijlmakers MJJE, 2000, MOL BIOL CELL, V11, P1585, DOI 10.1091/mbc.11.5.1585
   Buchan JR, 2013, CELL, V153, P1461, DOI 10.1016/j.cell.2013.05.037
   Cai HN, 2020, BIOMED PHARMACOTHER, V123, DOI 10.1016/j.biopha.2019.109790
   Cha-Molstad H, 2015, NAT CELL BIOL, V17, P917, DOI 10.1038/ncb3177
   Chen Y, 2022, ONCOGENE, V41, P634, DOI 10.1038/s41388-021-02115-7
   Cherkasov V, 2013, CURR BIOL, V23, P2452, DOI 10.1016/j.cub.2013.09.058
   Chitiprolu M, 2018, NAT COMMUN, V9, DOI 10.1038/s41467-018-05273-7
   Chung CH, 2009, CLIN CANCER RES, V15, P6758, DOI 10.1158/1078-0432.CCR-09-0784
   Clark K, 2011, BIOCHEM J, V434, P93, DOI 10.1042/BJ20101701
   Cooper JM, 2017, CANCER RES, V77, P5077, DOI 10.1158/0008-5472.CAN-17-0829
   Cosway B, 2016, ORAL ONCOL, V54, P1, DOI 10.1016/j.oraloncology.2015.12.007
   Crew AP, 2018, J MED CHEM, V61, P583, DOI 10.1021/acs.jmedchem.7b00635
   Cruz VH, 2018, J CELL COMMUN SIGNAL, V12, P83, DOI 10.1007/s12079-017-0438-y
   Eskiocak B, 2017, CANCER DISCOV, V7, P832, DOI 10.1158/2159-8290.CD-16-0955
   Freibaum BD, 2024, J CELL BIOL, V223, DOI 10.1083/jcb.202308083
   Ganassi M, 2016, MOL CELL, V63, P796, DOI 10.1016/j.molcel.2016.07.021
   Gao XX, 2018, J INNATE IMMUN, V10, P315, DOI 10.1159/000489832
   Herhaus L, 2020, EMBO REP, V21, DOI 10.15252/embr.201948317
   Hou FJ, 2011, CELL, V146, P448, DOI 10.1016/j.cell.2011.06.041
   Hu LX, 2020, CANCER DISCOV, V10, P460, DOI 10.1158/2159-8290.CD-19-0837
   Hu X, 2021, J ORAL PATHOL MED, V50, P995, DOI 10.1111/jop.13199
   Jenkins K, 2013, IMMUNOL CELL BIOL, V91, P321, DOI 10.1038/icb.2013.7
   Jenkins RW, 2018, CANCER DISCOV, V8, P196, DOI 10.1158/2159-8290.CD-17-0833
   Jiang YC, 2021, FRONT IMMUNOL, V12, DOI 10.3389/fimmu.2021.612139
   Kedersha N, 2016, J CELL BIOL, V212, P845, DOI 10.1083/jcb.201508028
   Kedersha N, 2013, TRENDS BIOCHEM SCI, V38, P494, DOI 10.1016/j.tibs.2013.07.004
   Khong A, 2017, MOL CELL, V68, P808, DOI 10.1016/j.molcel.2017.10.015
   Kim HR, 2022, CANCER RES TREAT, V54, P719, DOI 10.4143/crt.2021.1019
   Kim HJ, 2021, AUTOPHAGY, V17, P961, DOI 10.1080/15548627.2020.1740529
   Kim SY, 2018, AUTOPHAGY, V14, P385, DOI 10.1080/15548627.2017.1414126
   Kim W, 2011, MOL CELL, V44, P325, DOI 10.1016/j.molcel.2011.08.025
   Kimura S, 2007, AUTOPHAGY, V3, P452, DOI 10.4161/auto.4451
   Kumar S, 2019, DEV CELL, V49, P130, DOI 10.1016/j.devcel.2019.01.027
   Lai K, 2018, BMC CANCER, V18, DOI 10.1186/s12885-018-4536-x
   Li FX, 2018, AUTOPHAGY, V14, P66, DOI 10.1080/15548627.2017.1391970
   Li HC, 2021, MOL CANCER, V20, DOI 10.1186/s12943-021-01418-3
   Li ZX, 2015, PLOS PATHOG, V11, DOI 10.1371/journal.ppat.1004783
   Lim J, 2015, PLOS GENET, V11, DOI 10.1371/journal.pgen.1004987
   Liu SH, 2018, BLOOD ADV, V2, P3428, DOI 10.1182/bloodadvances.2018016733
   Luengo TM, 2019, TRENDS CELL BIOL, V29, P164, DOI 10.1016/j.tcb.2018.10.004
   Luo J, 2009, CELL, V136, P823, DOI 10.1016/j.cell.2009.02.024
   Ma XL, 2012, P NATL ACAD SCI USA, V109, P9378, DOI 10.1073/pnas.1121552109
   Markmiller S, 2018, CELL, V172, P590, DOI 10.1016/j.cell.2017.12.032
   Matsumoto G, 2015, HUM MOL GENET, V24, P4429, DOI 10.1093/hmg/ddv179
   Matsumoto G, 2011, MOL CELL, V44, P279, DOI 10.1016/j.molcel.2011.07.039
   Mazroui R, 2007, MOL BIOL CELL, V18, P2603, DOI 10.1091/mbc.e06-12-1079
   Mediani L, 2021, EMBO REP, V22, DOI 10.15252/embr.202051740
   Mizushima N, 2007, AUTOPHAGY, V3, P542, DOI 10.4161/auto.4600
   Moon SL, 2020, J CELL BIOL, V219, DOI 10.1083/jcb.202004120
   Ni GX, 2017, SCI IMMUNOL, V2, DOI 10.1126/sciimmunol.aah7119
   Nunziante M, 2011, J BIOL CHEM, V286, P33942, DOI 10.1074/jbc.M111.272617
   Peng H, 2017, CELL RES, V27, P657, DOI 10.1038/cr.2017.40
   Pilli M, 2012, IMMUNITY, V37, P223, DOI 10.1016/j.immuni.2012.04.015
   Pohl C, 2019, SCIENCE, V366, P818, DOI 10.1126/science.aax3769
   Ravenhill BJ, 2019, MOL CELL, V74, P320, DOI 10.1016/j.molcel.2019.01.041
   Richter B, 2016, P NATL ACAD SCI USA, V113, P4039, DOI 10.1073/pnas.1523926113
   Runde AP, 2022, J EXP CLIN CANC RES, V41, DOI 10.1186/s13046-022-02352-y
   Rybstein MD, 2018, NAT CELL BIOL, V20, P243, DOI 10.1038/s41556-018-0042-2
   Saitoh T, 2009, P NATL ACAD SCI USA, V106, P20842, DOI 10.1073/pnas.0911267106
   Saul VV, 2019, ISCIENCE, V19, P527, DOI 10.1016/j.isci.2019.08.001
   Seguin SJ, 2014, CELL DEATH DIFFER, V21, P1838, DOI 10.1038/cdd.2014.103
   Seo M, 2016, P NATL ACAD SCI USA, V113, P14390, DOI 10.1073/pnas.1615287113
   Sha Z, 2018, J CELL BIOL, V217, P1757, DOI 10.1083/jcb.201708168
   Shen DW, 2012, PHARMACOL REV, V64, P706, DOI 10.1124/pr.111.005637
   Shu C, 2013, STRUCTURE, V21, P1137, DOI 10.1016/j.str.2013.04.025
   Smith AG, 2019, J PATHOL, V247, P708, DOI 10.1002/path.5222
   Somasekharan SP, 2015, J CELL BIOL, V208, P913, DOI 10.1083/jcb.201411047
   Sun H, 2019, P NATL ACAD SCI USA, V116, P7805, DOI [10.1073/pnas.1822148116, 10.1073/pnas.1903592116]
   Sun Y, 2023, NATURE, V615, P158, DOI 10.1038/s41586-023-05704-6
   Taipale M, 2012, CELL, V150, P987, DOI 10.1016/j.cell.2012.06.047
   Thedieck K, 2013, CELL, V154, P859, DOI 10.1016/j.cell.2013.07.031
   Thomson DW, 2019, ACS MED CHEM LETT, V10, P780, DOI 10.1021/acsmedchemlett.9b00027
   Thurston TLM, 2009, NAT IMMUNOL, V10, P1215, DOI 10.1038/ni.1800
   Tian LS, 2022, ONCOGENE, V41, P4336, DOI 10.1038/s41388-022-02426-3
   Vargas JNS, 2019, MOL CELL, V74, P347, DOI 10.1016/j.molcel.2019.02.010
   Wang B, 2019, MOL CELL, V74, P742, DOI 10.1016/j.molcel.2019.03.027
   Wang HY, 2021, ONCOGENE, V40, P4695, DOI 10.1038/s41388-021-01898-z
   Yang K, 2006, MOL BIOL CELL, V17, P1461, DOI 10.1091/mbc.E05-09-0853
   Yang T, 2022, MED ONCOL, V40, DOI 10.1007/s12032-022-01910-w
   Yum S, 2021, P NATL ACAD SCI USA, V118, DOI 10.1073/pnas.2100225118
   Zevini A, 2017, TRENDS IMMUNOL, V38, P194, DOI 10.1016/j.it.2016.12.004
   Zhan YT, 2022, SCI REP-UK, V12, DOI 10.1038/s41598-022-07636-z
   Zhang BC, 2008, CELL RES, V18, P900, DOI 10.1038/cr.2008.75
   Zhao YL, 2012, CELL SIGNAL, V24, P2197, DOI 10.1016/j.cellsig.2012.06.017
   Zhu LL, 2019, NAT CELL BIOL, V21, P1604, DOI 10.1038/s41556-019-0429-8
NR 93
TC 0
Z9 0
U1 5
U2 5
PU TAYLOR & FRANCIS INC
PI PHILADELPHIA
PA 530 WALNUT STREET, STE 850, PHILADELPHIA, PA 19106 USA
SN 1554-8627
EI 1554-8635
J9 AUTOPHAGY
JI Autophagy
PD AUG 3
PY 2025
VL 21
IS 8
BP 1744
EP 1766
DI 10.1080/15548627.2025.2481661
EA APR 2025
PG 23
WC Cell Biology
WE Science Citation Index Expanded (SCI-EXPANDED)
SC Cell Biology
GA 5CM3B
UT WOS:001456714300001
PM 40114316
OA Green Accepted
DA 2025-09-03
ER

PT J
AU Faizo, AAA
   Bellward, C
   Hernandez-Lopez, HR
   Stevenson, A
   Gu, Q
   Graham, SV
AF Faizo, Arwa A. A.
   Bellward, Clare
   Hernandez-Lopez, Hegel R.
   Stevenson, Andrew
   Gu, Quan
   Graham, Sheila V.
TI The splicing factor kinase, SR protein kinase 1 (SRPK1) is essential for
   late events in the human papillomavirus life cycle
SO PLOS PATHOGENS
LA English
DT Article
ID PHOSPHORYLATION; INHIBITION; REPLICATION; EXPRESSION; TYPE-16; FAMILY;
   IDENTIFICATION; INFECTION; INTERACTS
AB Human papillomaviruses (HPV) infect epithelia to cause benign lesions or warts. However, the so-called "high risk" HPVs infecting the anogenital region and the oropharynx can cause precancerous lesions that may progress to malignant tumours. Understanding the HPV life cycle is important to the discovery of novel antiviral therapies. HPV uses cellular splicing to produce the full suite of viral mRNAs. Members of the serine/arginine rich (SR) protein family can positively regulate splicing. SR protein activity and cellular location is regulated by phosphorylation of their serine-arginine domains. SR protein kinases (SRPK) can phosphorylate SR proteins. This licenses their nuclear entry and promotes nuclear splicing together with another SR protein kinase, Clk1. SRPIN340 is a specific inhibitor of SRPK1. It has been reported to inhibit replication of HCV, Sindbis virus and HIV. We show here that SRPIN340 inhibits the expression of the viral replication and transcription factor, E2. Loss of HPV E4 and L1 late proteins was also observed. RNA sequencing showed SRPIN340 treatment resulted in gene expression changes opposite to those induced by HPV16 infection. In particular, the loss of the epithelial barrier was restored. SRPIN340 treatment led to changes in alternative splicing of 935 RNAs and pathway analysis showed a predominance of changes to RNAs encoding proteins involved in chromatin conformation, DNA repair and RNA processing. Short term SRPIN340 treatment (two to three days) was not associated with changes in proliferation or differentiation of keratinocytes. Since SRPK1 controls the E2 viral replication and transcription factor, targeting this kinase, or the phosphorylation events it mediates, could be considered as a therapeutic strategy for HPV16 infection.
C1 [Faizo, Arwa A. A.; Bellward, Clare; Hernandez-Lopez, Hegel R.; Stevenson, Andrew; Gu, Quan; Graham, Sheila V.] Univ Glasgow, MRC, Coll Med Vet & Life Sci, Sch Infect & Immun,Ctr Virus Res, Glasgow, Scotland.
   [Faizo, Arwa A. A.] King Abdulaziz Univ, King Fahd Med Res Ctr, Special Infect Agents Unit, Jeddah, Saudi Arabia.
   [Faizo, Arwa A. A.] King Abdulaziz Univ, Fac Appl Med Sci, Dept Med Lab Technol, Jeddah, Saudi Arabia.
   [Bellward, Clare] Fios Genom, BioCube 1, Edinburgh, Scotland.
   [Hernandez-Lopez, Hegel R.] Illumina Belgium, Mechelen, Belgium.
C3 University of Glasgow; King Abdulaziz University; King Abdulaziz
   University
RP Graham, SV (corresponding author), Univ Glasgow, MRC, Coll Med Vet & Life Sci, Sch Infect & Immun,Ctr Virus Res, Glasgow, Scotland.
EM Sheila.Graham@glasgow.ac.uk
OI Gu, Quan/0000-0002-1201-6734
FU King Abdulaziz University, Jeddah [K1513]; Faizo Medical Research
   Council [MC_ UU_00034/5]
FX Studentship # K1513 from King Abdulaziz University, Jeddah, to author
   AAA. Faizo Medical Research Council grant # MC_ UU_00034/5 supporting
   author Q.Gu https://www.ukri.org/councils/mrc/The funders played no role
   in the study design, data cllection and analysis. decision to publish or
   preparation of the manuscript.
CR Anacker Daniel, 2012, J Vis Exp, DOI 10.3791/3668
   Aubol BE, 2016, MOL CELL, V63, P218, DOI 10.1016/j.molcel.2016.05.034
   Bates DO, 2017, PHARMACOL REV, V69, P63, DOI 10.1124/pr.115.011239
   Bazzi H, 2007, CURR OPIN CELL BIOL, V19, P515, DOI 10.1016/j.ceb.2007.08.001
   Bodaghi S, 2009, VIROLOGY, V386, P32, DOI 10.1016/j.virol.2008.12.037
   Cáceres JF, 1998, GENE DEV, V12, P55, DOI 10.1101/gad.12.1.55
   Carregaro F, 2013, ARCH DERMATOL RES, V305, P857, DOI 10.1007/s00403-013-1415-9
   Daub H, 2002, J VIROL, V76, P8124, DOI 10.1128/JVI.76.16.8124-8137.2002
   Egawa N, 2017, PLOS PATHOG, V13, DOI 10.1371/journal.ppat.1006282
   Egawa N, 2015, VIRUSES-BASEL, V7, P3863, DOI 10.3390/v7072802
   Evans MR, 2019, J VIROL, V93, DOI 10.1128/JVI.01941-18
   Flores ER, 1999, VIROLOGY, V262, P344, DOI 10.1006/viro.1999.9868
   Fukuhara T, 2006, P NATL ACAD SCI USA, V103, P11329, DOI 10.1073/pnas.0604616103
   Gammons MV, 2014, BRIT J CANCER, V111, P477, DOI 10.1038/bjc.2014.342
   Gauson EJ, 2014, VIROLOGY, V468, P10, DOI 10.1016/j.virol.2014.07.022
   Ghosh G, 2011, FEBS J, V278, P587, DOI 10.1111/j.1742-4658.2010.07992.x
   Giannakouros T, 2011, FEBS J, V278, P570, DOI 10.1111/j.1742-4658.2010.07987.x
   Graham SV, 2024, VIRUSES-BASEL, V16, DOI 10.3390/v16050783
   Graham SV, 2017, CLIN SCI, V131, P2201, DOI 10.1042/CS20160786
   Graham SV, 2010, FUTURE MICROBIOL, V5, P1493, DOI 10.2217/FMB.10.107
   Harper DM, 2017, GYNECOL ONCOL, V146, P196, DOI 10.1016/j.ygyno.2017.04.004
   JEON S, 1995, J VIROL, V69, P2989, DOI 10.1128/JVI.69.5.2989-2997.1995
   Jia R, 2009, J VIROL, V83, P167, DOI 10.1128/JVI.01719-08
   Kahles A, 2016, BIOINFORMATICS, V32, P1840, DOI 10.1093/bioinformatics/btw076
   Kajitani N, 2022, SEMIN CANCER BIOL, V86, P482, DOI 10.1016/j.semcancer.2022.02.014
   KANNO Y, 1968, NATURE, V218, P775, DOI 10.1038/218775b0
   Karakama Y, 2010, ANTIMICROB AGENTS CH, V54, P3179, DOI 10.1128/AAC.00113-10
   Kim D, 2019, NAT BIOTECHNOL, V37, P907, DOI 10.1038/s41587-019-0201-4
   Kirk A, 2024, J MED VIROL, V96, DOI 10.1002/jmv.29461
   Klymenko T, 2017, J VIROL, V91, DOI 10.1128/JVI.01001-17
   Klymenko T, 2016, J VIROL, V90, P5047, DOI 10.1128/JVI.03073-15
   Lai MC, 2000, J BIOL CHEM, V275, P7950, DOI 10.1074/jbc.275.11.7950
   Lessard JC, 2013, P NATL ACAD SCI USA, V110, P19537, DOI 10.1073/pnas.1309576110
   Li XZ, 2013, PLOS ONE, V8, DOI 10.1371/journal.pone.0072776
   Liao Y, 2014, BIOINFORMATICS, V30, P923, DOI 10.1093/bioinformatics/btt656
   Liao YX, 2019, NUCLEIC ACIDS RES, V47, pW199, DOI 10.1093/nar/gkz401
   Long JC, 2009, BIOCHEM J, V417, P15, DOI 10.1042/BJ20081501
   Long YX, 2019, J BIOL CHEM, V294, P1312, DOI 10.1074/jbc.RA118.003392
   Love MI, 2014, GENOME BIOL, V15, DOI 10.1186/s13059-014-0550-8
   Manley JL, 2010, GENE DEV, V24, P1073, DOI 10.1101/gad.1934910
   Matsui T, 2015, INT IMMUNOL, V27, P269, DOI 10.1093/intimm/dxv013
   McBride AA, 2022, NAT REV MICROBIOL, V20, P95, DOI 10.1038/s41579-021-00617-5
   Mole S, 2020, J GEN VIROL, V101, P523, DOI 10.1099/jgv.0.001402
   Morizane S, 2022, J DERMATOL SCI, V107, P2, DOI 10.1016/j.jdermsci.2022.06.004
   Nikolakaki E, 2022, FRONT GENET, V13, DOI 10.3389/fgene.2022.902718
   Oltean S, 2012, BIOCHEM SOC T, V40, P831, DOI 10.1042/BST20120051
   Patel M, 2019, MOL BIOL REP, V46, P1487, DOI 10.1007/s11033-018-4545-5
   Prescott EL, 2014, J VIROL, V88, P12599, DOI 10.1128/JVI.02029-14
   Roman A, 2013, VIROLOGY, V445, P138, DOI 10.1016/j.virol.2013.04.013
   Sciabica KS, 2003, EMBO J, V22, P1608, DOI 10.1093/emboj/cdg166
   Serrano P, 2016, J MOL BIOL, V428, P2430, DOI 10.1016/j.jmb.2016.04.009
   Stanley MA, 2012, CLIN MICROBIOL REV, V25, P215, DOI 10.1128/CMR.05028-11
   Stevenson A, 2020, J CLIN VIROL, V129, DOI 10.1016/j.jcv.2020.104505
   Vande Pol SB, 2013, VIROLOGY, V445, P115, DOI 10.1016/j.virol.2013.04.026
   Weber PA, 2004, BIOPHYS J, V87, P958, DOI 10.1529/biophysj.103.036350
   Wechsler EI, 2012, J VIROL, V86, P6358, DOI 10.1128/JVI.07069-11
   Yu GC, 2012, OMICS, V16, P284, DOI 10.1089/omi.2011.0118
   Yu LL, 2022, INT J MOL SCI, V23, DOI 10.3390/ijms23094943
   Yun CY, 2000, J CELL BIOL, V150, P707, DOI 10.1083/jcb.150.4.707
   Zheng YJ, 2020, VIRUS RES, V285, DOI 10.1016/j.virusres.2020.198004
   Zhou ZH, 2013, CHROMOSOMA, V122, P191, DOI 10.1007/s00412-013-0407-z
NR 61
TC 0
Z9 0
U1 0
U2 0
PU PUBLIC LIBRARY SCIENCE
PI SAN FRANCISCO
PA 1160 BATTERY STREET, STE 100, SAN FRANCISCO, CA 94111 USA
SN 1553-7366
EI 1553-7374; 1553-7374
J9 PLOS PATHOG
JI PLoS Pathog.
PD APR
PY 2025
VL 21
IS 4
AR e1012697
DI 10.1371/journal.ppat.1012697; 10.1371/journal.ppat.1012697
PG 28
WC Microbiology; Parasitology; Virology
WE Science Citation Index Expanded (SCI-EXPANDED)
SC Microbiology; Parasitology; Virology
GA 1EB0K
UT WOS:001462811600007
OA Green Submitted, gold
DA 2025-09-03
ER

PT J
AU Norberg, SM
   Valdez, J
   Napier, S
   Kenyon, M
   Ferraro, E
   Wheatley, M
   Parsons-Wandell, L
   Doran, SL
   Lankford, A
   Sabzevari, H
   Brough, DE
   Schlom, J
   Gulley, JL
   Allen, C
AF Norberg, Scott M.
   Valdez, Janet
   Napier, Scott
   Kenyon, Meg
   Ferraro, Erin
   Wheatley, Melissa
   Parsons-Wandell, Laura
   Doran, Stacey L.
   Lankford, Amy
   Sabzevari, Helen
   Brough, Douglas E.
   Schlom, Jeffrey
   Gulley, James L.
   Allen, Clint
TI PRGN-2012 gene therapy in adults with recurrent respiratory
   papillomatosis: a pivotal phase 1/2 clinical trial
SO LANCET RESPIRATORY MEDICINE
LA English
DT Article
ID INTERFERON
AB Background Recurrent respiratory papillomatosis (RRP) is a rare debilitating condition caused by chronic infection with human papillomavirus (HPV) type 6 or 11. Papillomas develop in the aerodigestive tract, leading to significant voice disturbance and airway obstruction. No systemic treatment currently exists. We aimed to assess the safety and clinical activity of PRGN-2012 in adult patients with RRP treated at the recommended phase 2 dose. Methods This was a single-centre, single-arm, phase 1/2 trial. Adult patients aged 18 years or older with RRP who required three or more interventions in the 1 year before treatment received adjuvant PRGN-2012 on day 1 following surgical debulking of disease, and on days 15, 43, and 85. Primary outcome measure was complete response rate, defined as the percentage of patients who did not require an intervention to control RRP in the 12 months after treatment. Safety outcomes included treatment-related adverse events. This study is registered ClinicalTrials.gov (NCT04724980). Findings From March 16, 2021, to June 1, 2023, 38 patients were enrolled and received the 12-week treatment course. Among the 35 patients treated at the recommended phase 2 dose of 5x1011 particle units, 18 (51%) of 35 patients had a complete response (95% CI 34-69) with the median duration of complete response yet to be reached. Adverse events were mild and included grades 1-2 injection site reaction (34 [97%] of 35), fatigue (28 [80%] of 35), chills (25 [71%] of 35), and fever (24 [69%] of 35). Interpretation PRGN-2012 treatment resulted in complete response in 51% of the patients treated and was safe. Based on these positive pivotal study results, a biologics license application to the US Food and Drug Administration (FDA) is planned, positioning PRGN-2012 to be an FDA-approved medical treatment for adult patients with RRP. Funding National Institutes of Health. Copyright Published by Elsevier Ltd.
C1 [Norberg, Scott M.; Napier, Scott; Kenyon, Meg; Ferraro, Erin; Parsons-Wandell, Laura; Doran, Stacey L.; Schlom, Jeffrey; Gulley, James L.] NCI, NIH, Ctr Immuno Oncol, Ctr Canc Res, Bethesda, MD USA.
   [Valdez, Janet; Wheatley, Melissa; Allen, Clint] NCI, Surg Oncol Program, Ctr Canc Res, NIH, Bethesda, MD USA.
   [Lankford, Amy; Sabzevari, Helen; Brough, Douglas E.] Precigen, Germantown, MD USA.
C3 National Institutes of Health (NIH) - USA; NIH National Cancer Institute
   (NCI); National Institutes of Health (NIH) - USA; NIH National Cancer
   Institute (NCI); Precigen, Inc
RP Norberg, SM (corresponding author), NIH, Ctr Immuno Oncol, Bethesda, MD 20892 USA.
EM scott.norberg@nih.gov
RI Allen, Clint/AAD-7016-2021; Gulley, James/K-4139-2016
FU Intramural Research Programs of the Center for Cancer Research, National
   Cancer Institute [ZIA BC012131, BC010666]; NCI; Precigen
FX This work was funded by the Intramural Research Programs of the Center
   for Cancer Research, National Cancer Institute (ZIA BC012131 and
   BC010666) . Additional funding was provided through a Cooperative
   Research and Development Agreement between NCI and Precigen.
CR Ablanedo-Terrazas Y, 2022, ACTA OTORRINOLAR ESP, V73, P82, DOI 10.1016/j.otorri.2020.12.001
   Allen CT, 2019, J IMMUNOTHER CANCER, V7, DOI 10.1186/s40425-019-0603-3
   Arffa RE, 2012, J VOICE, V26, P462, DOI 10.1016/j.jvoice.2011.04.006
   Armstrong LR, 1999, ARCH OTOLARYNGOL, V125, P743, DOI 10.1001/archotol.125.7.743
   Bai K, 2024, LARYNGOSCOPE, V134, P3238, DOI 10.1002/lary.31375
   Bai K, 2022, HEAD NECK-J SCI SPEC, V44, pE31, DOI 10.1002/hed.27144
   Ballestas SA, 2023, LARYNGOSCOPE, V133, P2725, DOI 10.1002/lary.30617
   Dedo HH, 2001, LARYNGOSCOPE, V111, P1639, DOI 10.1097/00005537-200109000-00028
   Derkay CS, 2008, LARYNGOSCOPE, V118, P1236, DOI 10.1097/MLG.0b013e31816a7135
   Derkay CS, 1998, LARYNGOSCOPE, V108, P935, DOI 10.1097/00005537-199806000-00026
   DERKAY CS, 1995, ARCH OTOLARYNGOL, V121, P1386
   HEALY GB, 1988, NEW ENGL J MED, V319, P401, DOI 10.1056/NEJM198808183190704
   Lee MY, 2021, NPJ VACCINES, V6, DOI 10.1038/s41541-021-00348-x
   LEVENTHAL BG, 1991, NEW ENGL J MED, V325, P613, DOI 10.1056/NEJM199108293250904
   Martínez-Jiménez F, 2023, NAT GENET, DOI 10.1038/s41588-023-01367-1
   Mau T, 2023, LARYNGOSCOPE, V133, P3087, DOI 10.1002/lary.30749
   Mauz PS, 2018, BMC INFECT DIS, V18, DOI 10.1186/s12879-018-3260-0
   Meites E, 2021, CLIN INFECT DIS, V73, P885, DOI 10.1093/cid/ciab171
   Milner TD, 2018, CLIN OTOLARYNGOL, V43, P962, DOI 10.1111/coa.13076
   Norberg SM, 2023, SCI TRANSL MED, V15, DOI 10.1126/scitranslmed.adj0740
   Novakovic Daniel, 2018, J Infect Dis, V217, P208, DOI 10.1093/infdis/jix498
   Pamonag Michael Zambarrano, 2023, J Voice, DOI [10.1016/j.jvoice.2023.07.017, 10.1016/j.jvoice.2023.07.017]
   Reuschenbach M, 2023, VACCINE, V41, P6194, DOI 10.1016/j.vaccine.2023.08.047
   Robbins Y, 2021, J IMMUNOTHER CANCER, V9, DOI 10.1136/jitc-2021-003113
   Rosen CA, 2004, LARYNGOSCOPE, V114, P1549, DOI 10.1097/00005537-200409000-00009
   Shikowitz MJ, 2005, ARCH OTOLARYNGOL, V131, P99, DOI 10.1001/archotol.131.2.99
   Sievers C, 2021, COMMUN BIOL, V4, DOI 10.1038/s42003-021-02942-0
   So RJ, 2023, LARYNGOSCOPE, V133, P1919, DOI 10.1002/lary.30401
   Wu R, 2005, CLIN CANCER RES, V11, P6155, DOI 10.1158/1078-0432.CCR-04-2664
NR 29
TC 4
Z9 3
U1 1
U2 1
PU ELSEVIER SCI LTD
PI London
PA 125 London Wall, London, ENGLAND
SN 2213-2600
J9 LANCET RESP MED
JI Lancet Resp. Med.
PD APR
PY 2025
VL 13
IS 4
BP 318
EP 326
DI 10.1016/S2213-2600(24)00368-0
EA APR 2025
PG 9
WC Critical Care Medicine; Respiratory System
WE Science Citation Index Expanded (SCI-EXPANDED)
SC General & Internal Medicine; Respiratory System
GA 1DC6R
UT WOS:001462173700001
PM 39855244
DA 2025-09-03
ER

PT J
AU Zhang, Y
   Qiu, K
   Ai, JY
   Xu, MS
   Wang, BH
   Alu, A
   Ye, CJ
   Huang, XY
   Zhang, Y
   Zhou, YQ
   Song, ZR
   Shi, J
   Lu, YS
   Wei, YQ
   Ren, JJ
   Zhao, Y
   Cheng, P
   Wei, XW
AF Zhang, Yu
   Qiu, Ke
   Ai, Jiayuan
   Xu, Maosen
   Wang, Binhan
   Alu, Aqu
   Ye, Chunjun
   Huang, Xiya
   Zhang, Yu
   Zhou, Yingqiong
   Song, Zhiruo
   Shi, Jie
   Lu, Yishan
   Wei, Yuquan
   Ren, Jianjun
   Zhao, Yu
   Cheng, Ping
   Wei, Xiawei
TI Ad-E6/7-HR vaccine improves the prophylactic and therapeutic efficacy in
   HPV-associated cancers
SO CLINICAL AND TRANSLATIONAL MEDICINE
LA English
DT Article
DE adenovirus vaccine; cellular immunity; human-papillomavirus-associated
   cancers; oncology
ID INHIBITION; PROTEIN; CD8(+); TUMOR
AB BackgroundHigh-risk human papillomavirus (HPV), especially HPV16, is closely correlated with certain cancers. E6 and E7 proteins of HPV16 play critical roles in oncogenesis, making them optimal targets for treating HPV-associated cancers. Here, we engineered an innovative vaccine, Ad-E6/7-HR, designed to evoke immune responses through the incorporation of self-assembling heptad-repeat 1 (HR1) and HR2 originated from Severe acute respiratory syndrome coronavirus 2.MethodsAd-E6/7-HR was constructed utilising a replication-defective human adenovirus serotype 5 vector and evaluated its immunogenicity and therapeutic efficacy in murine models. We verified the antitumour efficacy of the vaccine in TC-1 subcutaneous and pulmonary models. Flow cytometry, enzyme-linked immunospot assay, and immunofluorescence staining were used to assess the cellular immunogenicity of Ad-E6/7-HR.ResultsAd-E6/7-HR induced robust immune responses, significantly increasing antigen-specific CD8+ T cells. The vaccine also enhanced memory T-cell generation and induced potent cytokine secretion, as exemplified by interferon-gamma and tumour necrosis factor-alpha. Ad-E6/7-HR conferred complete protection against tumour growth in the prophylactic model. In therapeutic settings, Ad-E6/7-HR significantly reduced tumour size and improved survival. Furthermore, Ad-E6/7-HR reshaped the tumour microenvironment by increased CD8+ T-cell recruitment and reduced immunosuppressive cells, like myeloid-derived suppressor cells and M2 macrophages, thereby enhancing antitumour immunity.ConclusionsBy targeting HPV16 E6 and E7 proteins and leveraging the self-assembling HR1 and HR2 sequences to enhance immune responses, Ad-E6/7-HR represented a promising candidate for preventing and treating HPV-associated cancers. Further clinical investigation is warranted to evaluate its potential in human trials.
C1 [Zhang, Yu; Qiu, Ke; Ai, Jiayuan; Xu, Maosen; Wang, Binhan; Alu, Aqu; Ye, Chunjun; Huang, Xiya; Zhang, Yu; Zhou, Yingqiong; Song, Zhiruo; Shi, Jie; Lu, Yishan; Wei, Yuquan; Cheng, Ping; Wei, Xiawei] Sichuan Univ, Canc Ctr, Dept Biotherapy, Chengdu 610041, Sichuan, Peoples R China.
   [Zhang, Yu; Qiu, Ke; Ai, Jiayuan; Xu, Maosen; Wang, Binhan; Alu, Aqu; Ye, Chunjun; Huang, Xiya; Zhang, Yu; Zhou, Yingqiong; Song, Zhiruo; Shi, Jie; Lu, Yishan; Wei, Yuquan; Cheng, Ping; Wei, Xiawei] Sichuan Univ, West China Hosp, State Key Lab Biotherapy, Chengdu 610041, Sichuan, Peoples R China.
   [Qiu, Ke; Ren, Jianjun; Zhao, Yu] Sichuan Univ, West China Hosp, Dept Otolaryngol Head & Neck Surg, Chengdu, Sichuan, Peoples R China.
C3 Sichuan University; Sichuan University; Sichuan University
RP Cheng, P; Wei, XW (corresponding author), Sichuan Univ, Canc Ctr, Dept Biotherapy, Chengdu 610041, Sichuan, Peoples R China.; Cheng, P; Wei, XW (corresponding author), Sichuan Univ, West China Hosp, State Key Lab Biotherapy, Chengdu 610041, Sichuan, Peoples R China.; Ren, JJ; Zhao, Y (corresponding author), Sichuan Univ, West China Hosp, Dept Otolaryngol Head & Neck Surg, Chengdu, Sichuan, Peoples R China.
EM jianjun.ren@scu.edu.cn; yuzhao@wchscu.edu.cn; ping.cheng@foxmail.com;
   xiaweiwei@scu.edu.cn
RI Ren, Jianjun/P-1965-2019; Hong, Weiqi/LKK-3400-2024; Xu,
   Maosen/ITT-5018-2023
FU West China Hospital of Sichuan University [zygd23038]; National Key
   Research and Development Program of China [2024YFC2310700]
FX 1.3.5 project for disciplines of excellence from West China Hospital of
   Sichuan University, Grant/Award Number: zygd23038; the National Key
   Research and Development Program of China, Grant/Award Number:
   2024YFC2310700
CR Abu-Rustum NR, 2023, J NATL COMPR CANC NE, V21, P1225, DOI 10.6004/jnccn.2023.0062
   Bhattacharjee R, 2022, CRIT REV ONCOL HEMAT, V174, DOI 10.1016/j.critrevonc.2022.103675
   Bilusic M, 2021, J IMMUNOTHER CANCER, V9, DOI 10.1136/jitc-2021-002374
   Boursnell MEG, 1996, VACCINE, V14, P1485, DOI 10.1016/S0264-410X(96)00117-X
   Chai PD, 2024, VACCINES-BASEL, V12, DOI 10.3390/vaccines12070807
   Chang J, 2021, IMMUNE NETW, V21, DOI 10.4110/in.2021.21.e6
   Cheng WF, 2003, GENE THER, V10, P1311, DOI 10.1038/sj.gt.3301982
   Chua BWB, 2022, INT J PUBLIC HEALTH, V67, DOI 10.3389/ijph.2022.1604621
   Cibrián D, 2017, EUR J IMMUNOL, V47, P946, DOI 10.1002/eji.201646837
   Dolzhikova IV, 2017, HUM VACC IMMUNOTHER, V13, P613, DOI 10.1080/21645515.2016.1238535
   Dumitrescu M, 2021, JOVE-J VIS EXP, DOI 10.3791/61691
   Fakhr E, 2021, IMMUNOLOGY, V163, P33, DOI 10.1111/imm.13285
   Gebhardt T, 2023, NAT REV CANCER, V23, P780, DOI 10.1038/s41568-023-00615-0
   Gebre MS, 2021, CELL, V184, P1589, DOI 10.1016/j.cell.2021.02.030
   Guo LY, 2023, SIGNAL TRANSDUCT TAR, V8, DOI 10.1038/s41392-023-01472-x
   Hancock G, 2018, BEST PRACT RES CL OB, V47, P59, DOI 10.1016/j.bpobgyn.2017.09.008
   Haring CT, 2023, CANCER-AM CANCER SOC, V129, P2817, DOI 10.1002/cncr.34823
   He C, 2022, NAT COMMUN, V13, DOI 10.1038/s41467-022-33209-9
   Hu B, 2021, NAT REV MICROBIOL, V19, P141, DOI 10.1038/s41579-020-00459-7
   Jensen JE, 2024, VIRUSES-BASEL, V16, DOI 10.3390/v16050680
   Lasser SA, 2024, NAT REV CLIN ONCOL, V21, P147, DOI 10.1038/s41571-023-00846-y
   Martinez-Zapien D, 2016, NATURE, V529, P541, DOI 10.1038/nature16481
   Mercuri M, 2024, LANCET INFECT DIS, V24, pe654, DOI 10.1016/S1473-3099(24)00227-5
   Mir BA, 2023, SCI REP-UK, V13, DOI 10.1038/s41598-023-42022-3
   Mo YC, 2022, FRONT CELL INFECT MI, V12, DOI 10.3389/fcimb.2022.909223
   Mohsen MO, 2022, CELL MOL IMMUNOL, V19, P993, DOI 10.1038/s41423-022-00897-8
   Nooraei S, 2021, J NANOBIOTECHNOL, V19, DOI 10.1186/s12951-021-00806-7
   Nordfors C, 2013, EUR J CANCER, V49, P2522, DOI 10.1016/j.ejca.2013.03.019
   Pang W, 2022, CELL RES, V32, P1068, DOI 10.1038/s41422-022-00746-3
   da Silva JR, 2021, ONCOIMMUNOLOGY, V10, DOI 10.1080/2162402X.2021.1949896
   Randall Leslie M, 2021, Am Soc Clin Oncol Educ Book, V41, P252, DOI [10.1200/edbk_320411, 10.1200/EDBK_320411]
   Sallard E, 2023, VIRUSES-BASEL, V15, DOI 10.3390/v15010204
   Shan YP, 2023, J OBSTET GYNAECOL, V43, DOI 10.1080/01443615.2023.2181690
   Siegel RL, 2023, CA-CANCER J CLIN, V73, P17, DOI [10.3322/caac.21820, 10.3322/caac.21763]
   Skolnik JM, 2023, MOL ASPECTS MED, V94, DOI 10.1016/j.mam.2023.101224
   Snook AE, 2019, J IMMUNOTHER CANCER, V7, DOI 10.1186/s40425-019-0576-2
   Sun H, 2020, EMERG MICROBES INFEC, V9, P1238, DOI 10.1080/22221751.2020.1770631
   Tang Y, 2021, MOL THER-ONCOLYTICS, V22, P410, DOI 10.1016/j.omto.2021.07.006
   Tian R, 2022, MOL THER ONCOLYTICS, V24, P171, DOI 10.1016/j.omto.2021.12.011
   Toledo B, 2024, J HEMATOL ONCOL, V17, DOI 10.1186/s13045-024-01559-0
   Vujadinovic M, 2018, VACCINE, V36, P4462, DOI 10.1016/j.vaccine.2018.06.024
   Wan B, 2022, INFECT AGENTS CANCER, V17, DOI 10.1186/s13027-022-00417-3
   Watanabe M, 2021, VIRUSES-BASEL, V13, DOI 10.3390/v13122502
   Wei FX, 2024, LANCET, V404, P435, DOI 10.1016/S0140-6736(24)01097-3
   Wei HD, 2021, NAT COMMUN, V12, DOI 10.1038/s41467-021-22655-6
   Wieking BG, 2012, CANCER GENE THER, V19, P667, DOI 10.1038/cgt.2012.55
   Williamson AL, 2023, VIRUSES-BASEL, V15, DOI 10.3390/v15071440
   Xia S, 2020, CELL RES, V30, P343, DOI 10.1038/s41422-020-0305-x
   Yousefi Z, 2022, FRONT IMMUNOL, V12, DOI 10.3389/fimmu.2021.805695
   Zhang Y, 2025, SIGNAL TRANSDUCT TAR, V10, DOI 10.1038/s41392-024-02083-w
   Zhou LB, 2022, J BIOMED SCI, V29, DOI 10.1186/s12929-022-00818-x
   Zhu F, 2024, J IMMUNOTHER CANCER, V12, P1, DOI 10.1136/jitc-2024-009869
   Zhu FC, 2020, LANCET, V395, P1845, DOI 10.1016/S0140-6736(20)31208-3
NR 53
TC 0
Z9 0
U1 4
U2 4
PU JOHN WILEY & SONS LTD
PI CHICHESTER
PA THE ATRIUM, SOUTHERN GATE, CHICHESTER PO19 8SQ, W SUSSEX, ENGLAND
SN 2001-1326
J9 CLIN TRANSL MED
JI Clin. Transl. Med.
PD APR
PY 2025
VL 15
IS 4
AR e70305
DI 10.1002/ctm2.70305
PG 17
WC Oncology; Medicine, Research & Experimental
WE Science Citation Index Expanded (SCI-EXPANDED)
SC Oncology; Research & Experimental Medicine
GA 1ST5O
UT WOS:001472782700001
PM 40268519
OA Green Submitted, gold
DA 2025-09-03
ER

PT J
AU Xie, YY
   Guo, JX
   Hu, JL
   Li, Y
   Zhang, ZQ
   Zhu, YC
   Deng, F
   Qi, JL
   Zhou, Y
   Chen, WJ
AF Xie, Yongyi
   Guo, Jiaxin
   Hu, Jialin
   Li, Yuan
   Zhang, Zhongqian
   Zhu, Yongcheng
   Deng, Fei
   Qi, Jialong
   Zhou, You
   Chen, Wenjie
TI A factorial design-optimized microfluidic LNP vaccine elicits potent
   magnesium-adjuvating cancer immunotherapy
SO MATERIALS TODAY BIO
LA English
DT Article
DE LNP; Magnesium adjuvant; Microfluid; Cancer vaccine; Factorial design
ID ALUMINUM; COLLAGEN
AB Human papillomavirus (HPV)-associated cancers remain a critical health challenge, prompting the development of effective therapeutic vaccines. This study presents a lipid nanoparticle (LNP)-based vaccine co-loading E7 antigen peptide and magnesium ions as the adjuvant. Microfluidic technology was employed to optimize LNP preparation and formulation, ensuring efficient co-delivery of antigen and adjuvant. Magnesium ions were chosen over conventional aluminum-based adjuvants, which often suffer from limited efficacy and adverse effects, particularly for cancer immunotherapy. Compared to aluminum, magnesium ions exhibited superior capabilities in enhancing T-cell activation and promoting cellular immune response. Mechanistic insights suggest that magnesium ions facilitate dendritic cell maturation and antigen presentation via a collagen-CD36 axis, contributing to the adjuvant activity of magnesium. Through design of experiments (DoE) optimization, the LNP formulation was tailored for enhanced encapsulation and stability, positioning it as a targeted system for immune activation. These findings support the promise of magnesium ions as effective and safer adjuvants in LNP-based vaccines, marking a potential advancement for therapeutic cancer vaccination.
C1 [Xie, Yongyi; Guo, Jiaxin; Hu, Jialin; Li, Yuan; Zhang, Zhongqian; Zhou, You; Chen, Wenjie] Guangzhou Med Univ, Guangzhou Municipal & Guangdong Prov Key Lab Mol T, NMPA, Guangzhou 511436, Peoples R China.
   [Xie, Yongyi; Guo, Jiaxin; Hu, Jialin; Li, Yuan; Zhang, Zhongqian; Zhou, You; Chen, Wenjie] Guangzhou Med Univ, Sch Pharmaceut Sci, State Key Lab Resp Dis, Guangzhou 511436, Peoples R China.
   [Zhu, Yongcheng] Guangzhou Med Univ, Affiliated Hosp 2, Dept Emergency, Guangzhou 510260, Peoples R China.
   [Qi, Jialong] Kunming Univ Sci & Technol, Peoples Hosp Yunnan Prov 1, Yunnan Digest Endoscopy Clin Med Ctr, Dept Gastroenterol,Affiliated Hosp, Kunming 650032, Peoples R China.
   [Deng, Fei] UNSW Sydney, Fac Engn, ARC Ctr Excellence Nanoscale Biophoton, Grad Sch Biomed Engn, Sydney, NSW 2052, Australia.
C3 Guangzhou Medical University; Guangzhou Medical University; State Key
   Laboratory of Respiratory Disease; Guangzhou Medical University; Kunming
   University of Science & Technology; University of New South Wales
   Sydney; ARC Centre of Excellence for Nanoscale BioPhotonics
RP Zhou, Y; Chen, WJ (corresponding author), Guangzhou Med Univ, Guangzhou Municipal & Guangdong Prov Key Lab Mol T, NMPA, Guangzhou 511436, Peoples R China.; Zhou, Y; Chen, WJ (corresponding author), Guangzhou Med Univ, Sch Pharmaceut Sci, State Key Lab Resp Dis, Guangzhou 511436, Peoples R China.; Qi, JL (corresponding author), Kunming Univ Sci & Technol, Peoples Hosp Yunnan Prov 1, Yunnan Digest Endoscopy Clin Med Ctr, Dept Gastroenterol,Affiliated Hosp, Kunming 650032, Peoples R China.
EM qijialong1989@imbcams.com.cn; zyou@gzhmu.edu.cn; wjchen@gzhmu.edu.cn
RI HU, jialin/KZU-7298-2024; Guo, Jiaxin/AAI-6090-2021; chen,
   wenjie/AAV-1541-2021
OI CHEN, WenJie/0000-0001-9512-9664; Deng, Fei/0000-0002-5606-0278
FU National Natural Science Foundation of China [82400017, 82460111];
   Guangdong Province Science and Technology Bureau [2023A1515110028]; Open
   Project of the State Key Laboratory of Respiratory Disease
   [SKLRD-OP-202409]; Postdoctoral Start-up Fund [Q0301-154]; Kunming
   Medical University Joint Special Project on Applied Basic Research
   [202301AY070001-210]; Yunnan Fundamental Basial Research Project
   [202301AT070034]; First People's Hospital of Yunnan Province Talent
   Project program [KHBS-2022013, KHYJ-2023-05-01]; Pearl River Rising
   Scholar Fellowship;  [2022-KHRCBZ-B03]
FX This work was supported by the National Natural Science Foundation of
   China (No. 82400017, 82460111) , the fund (2023A1515110028) from the
   Guangdong Province Science and Technology Bureau, the Open Project of
   the State Key Laboratory of Respiratory Disease (SKLRD-OP-202409) , the
   Postdoctoral Start-up Fund (No. Q0301-154) , the Kunming Medical
   University Joint Special Project on Applied Basic Research
   (202301AY070001-210) , the Yunnan Fundamental Basial Research Project
   (202301AT070034) , and The First People's Hospital of Yunnan Province
   Talent Project program (No. KHBS-2022013, KHYJ-2023-05-01,
   2022-KHRCBZ-B03) . Dr. Chen thanks the Pearl River Rising Scholar
   Fellowship.
CR Alameh MG, 2021, IMMUNITY, V54, P2877, DOI 10.1016/j.immuni.2021.11.001
   Albertsen CH, 2022, ADV DRUG DELIVER REV, V188, DOI 10.1016/j.addr.2022.114416
   Ashique S, 2023, J HEALTH POPUL NUTR, V42, DOI 10.1186/s41043-023-00423-0
   Baul U, 2015, PHYS REV E, V91, DOI 10.1103/PhysRevE.91.012114
   Chen XJ, 2022, BIOMATER SCI-UK, V10, P6740, DOI 10.1039/d2bm01340a
   Chen YL, 2022, J EXP MED, V219, DOI 10.1084/jem.20211314
   Condino-Neto A, 2011, ALLERGOL IMMUNOPATH, V39, P45, DOI 10.1016/j.aller.2010.09.001
   Fan T, 2023, SIGNAL TRANSDUCT TAR, V8, DOI 10.1038/s41392-023-01674-3
   Feske S, 2015, ANNU REV IMMUNOL, V33, P291, DOI 10.1146/annurev-immunol-032414-112212
   GALLAND L, 1988, MAGNESIUM, V7, P290
   Gasteiger G, 2016, IMMUNOL REV, V271, P200, DOI 10.1111/imr.12399
   Giurgea LT, 2021, NPJ VACCINES, V6, DOI 10.1038/s41541-021-00310-x
   Gogoi H, 2025, INT REV IMMUNOL, V44, P58, DOI 10.1080/08830185.2024.2404095
   He P, 2015, HUM VACC IMMUNOTHER, V11, P477, DOI 10.1080/21645515.2014.1004026
   Hernández G, 2008, CLIN HEMORHEOL MICRO, V40, P191, DOI 10.3233/CH-2008-1129
   Lakra R, 2021, INT J BIOL MACROMOL, V166, P333, DOI 10.1016/j.ijbiomac.2020.10.193
   Li X, 2024, APPL MATER TODAY, V39, DOI 10.1016/j.apmt.2024.102299
   Li X, 2023, MATER TODAY, V67, P127, DOI 10.1016/j.mattod.2023.06.001
   Li X, 2020, NAT COMMUN, V11, DOI 10.1038/s41467-020-17637-z
   Li X, 2018, CHEM SOC REV, V47, P4954, DOI 10.1039/c8cs00028j
   Lötscher J, 2022, CELL, V185, P585, DOI 10.1016/j.cell.2021.12.039
   Luo ZJ, 2024, ACS NANO, V18, P30701, DOI 10.1021/acsnano.4c09902
   Maeki M, 2022, J CONTROL RELEASE, V344, P80, DOI 10.1016/j.jconrel.2022.02.017
   Maier JA, 2021, SEMIN CELL DEV BIOL, V115, P37, DOI 10.1016/j.semcdb.2020.11.002
   Martini C, 2021, BMC CANCER, V21, DOI 10.1186/s12885-021-08482-4
   Matsuno K, 1996, BRIT J HAEMATOL, V92, P960, DOI 10.1046/j.1365-2141.1996.422962.x
   Miao L, 2021, MOL CANCER, V20, DOI 10.1186/s12943-021-01335-5
   Nie XJ, 2020, REGEN BIOMATER, V7, P53, DOI 10.1093/rb/rbz033
   O'Neill CL, 2021, ACTA BIOMATER, V133, P153, DOI 10.1016/j.actbio.2021.05.003
   Oh DS, 2019, AUTOPHAGY, V15, P2091, DOI 10.1080/15548627.2019.1596493
   Okuda K, 2022, J CONTROL RELEASE, V348, P648, DOI 10.1016/j.jconrel.2022.06.017
   Ott PA, 2020, CELL, V183, P347, DOI 10.1016/j.cell.2020.08.053
   Palanki R, 2024, LAB CHIP, V24, P3790, DOI 10.1039/d4lc00283k
   Principi N, 2018, VACCINE, V36, P5825, DOI 10.1016/j.vaccine.2018.08.036
   Qiao W, 2021, NAT COMMUN, V12, DOI 10.1038/s41467-021-23005-2
   Rui R, 2023, FRONT IMMUNOL, V14, DOI 10.3389/fimmu.2023.1212476
   Saxena M, 2021, NAT REV CANCER, V21, P360, DOI 10.1038/s41568-021-00346-0
   Selvaraj J., 2015, Journal of Vaccines and Vaccination, V6, P292
   Shamseddine AA, 2021, CANCER DISCOV, V11, P1896, DOI 10.1158/2159-8290.CD-20-1760
   Sun LA, 2023, SIGNAL TRANSDUCT TAR, V8, DOI 10.1038/s41392-023-01471-y
   Tang CAF, 2021, ANN PALLIAT MED, V10, P4777, DOI 10.21037/apm-20-1971
   Terada T, 2021, LANGMUIR, V37, P1120, DOI 10.1021/acs.langmuir.0c03039
   Tomljenovic L, 2011, CURR MED CHEM, V18, P2630, DOI 10.2174/092986711795933740
   Touyz RM, 2024, NEW ENGL J MED, V390, P1998, DOI 10.1056/NEJMra1510603
   van Poelgeest MIE, 2013, J TRANSL MED, V11, DOI 10.1186/1479-5876-11-88
   van Steenwijk PJD, 2014, CANCER IMMUNOL IMMUN, V63, P147, DOI 10.1007/s00262-013-1499-2
   Verma SK, 2023, FRONT IMMUNOL, V14, DOI 10.3389/fimmu.2023.1043109
   Yedgar S, 2022, MICROMACHINES-BASEL, V13, DOI 10.3390/mi13122091
   Zhang JH, 2022, INT J NANOMED, V17, P869, DOI 10.2147/IJN.S269986
   Zhang T, 2023, PHARMACEUTICS, V15, DOI 10.3390/pharmaceutics15061756
   Zhao TM, 2023, SIGNAL TRANSDUCT TAR, V8, DOI 10.1038/s41392-023-01557-7
NR 51
TC 0
Z9 0
U1 22
U2 22
PU ELSEVIER
PI AMSTERDAM
PA RADARWEG 29, 1043 NX AMSTERDAM, NETHERLANDS
SN 2590-0064
J9 MATER TODAY BIO
JI Mater. Today Bio
PD JUN
PY 2025
VL 32
AR 101703
DI 10.1016/j.mtbio.2025.101703
EA MAR 2025
PG 14
WC Engineering, Biomedical; Materials Science, Biomaterials
WE Science Citation Index Expanded (SCI-EXPANDED)
SC Engineering; Materials Science
GA 1AA9B
UT WOS:001460087300001
PM 40230646
OA Green Submitted, gold
DA 2025-09-03
ER

PT J
AU Hosseini, TM
   Jang, SS
   Bendik, J
   Guo, T
AF Hosseini, Tara M.
   Jang, Sophie S.
   Bendik, Joseph
   Guo, Theresa
TI Indisulam Shows an Anti-Cancer Effect on HPV plus and HPV- Head and Neck
   Cancer
SO CANCERS
LA English
DT Article
DE head and neck squamous cell carcinoma; HPV-positive; HPV-negative;
   HNSCC; indisulam; RBM39; interferon-alpha; interferon-gamma; SCC; HPV
ID HUMAN-PAPILLOMAVIRUS; EXPRESSION; PROGRESSION; MODULATION; SURVIVAL
AB Background/Objectives: HPV+ head and neck squamous cell carcinoma has been shown to have a unique genomic background, requiring researchers to study it as its own distinct type of cancer. HPV+ tumors have been shown to exhibit fewer genetic mutations in cancer drivers as opposed to their HPV- counterparts. In this paper, we explored how targeting post-transcriptional changes, specifically alternative splicing events, could serve as a potential mechanism to treat HPV+ cancer. Methods: Using indisulam, a drug that targets alternative splicing through the degradation of RBM39, we treated various HPV+ and HPV- cell lines and assessed tumor cell viability. We also tested indisulam in vivo to evaluate its effect on tumor volume. Additionally, we analyzed gene expression differences between indisulam-treated subjects and their non-treated counterparts. Results: Indisulam treatment led to a reduction in tumor cell viability in both HPV+ and HPV- cell lines. In vivo experiments showed a reduction in tumor volume following indisulam treatment. Gene expression analysis revealed that indisulam induces consistent differential gene expression changes and highly enriches interferon pathways in treated HPV+ cell lines. Conclusions: These findings suggest that targeting alternative splicing via indisulam may be a promising therapeutic approach for HPV+ cancers. Further research is required to establish indisulam as a viable anti-cancer treatment in clinical settings.
C1 [Hosseini, Tara M.; Jang, Sophie S.; Bendik, Joseph; Guo, Theresa] Univ Calif San Diego, Moores Canc Ctr, La Jolla, CA 92093 USA.
   [Guo, Theresa] Univ Calif San Diego, Dept Otolaryngol Head & Neck Surg, La Jolla, CA 92093 USA.
C3 University of California System; University of California San Diego;
   University of California System; University of California San Diego
RP Guo, T (corresponding author), Univ Calif San Diego, Moores Canc Ctr, La Jolla, CA 92093 USA.; Guo, T (corresponding author), Univ Calif San Diego, Dept Otolaryngol Head & Neck Surg, La Jolla, CA 92093 USA.
EM twguo@health.ucsd.edu
OI Guo, Theresa/0000-0002-1689-3275
FU University of California San Diego Altman Clinical and Translational
   Research Institute [KL2 Scholars: 1KL2TR001444]; KL2 award from the
   University of California San Diego Altman Clinical and Translational
   Research Institute [1K08CA276999-01A1]; National Cancer Institute
FX This research was funded by a KL2 award from the University of
   California San Diego Altman Clinical and Translational Research
   Institute, KL2 Scholars: 1KL2TR001444. This work was also supported by
   the National Cancer Institute grant 1K08CA276999-01A1. Dr. Guo is also
   supported as a Gleiberman Early Career Faculty Fellow.
CR Agrawal N, 2011, SCIENCE, V333, P1154, DOI 10.1126/science.1206923
   Bendik Joseph, 2023, BioMedInformatics, V3, P853, DOI [10.3390/biomedinformatics3040053, 10.3390/biomedinformatics3040053]
   Britto AMA, 2020, FRONT IMMUNOL, V11, DOI 10.3389/fimmu.2020.02078
   Castro-Muñoz LJ, 2022, BIOMEDICINES, V10, DOI 10.3390/biomedicines10112965
   Chaturvedi AK, 2011, J CLIN ONCOL, V29, P4294, DOI 10.1200/JCO.2011.36.4596
   Day PM, 2017, J VIROL, V91, DOI 10.1128/JVI.00168-17
   Dobin A, 2013, BIOINFORMATICS, V29, P15, DOI 10.1093/bioinformatics/bts635
   Dou ZH, 2023, AM J CANCER RES, V13, P2922
   Fakhry C, 2014, J CLIN ONCOL, V32, P3365, DOI 10.1200/JCO.2014.55.1937
   Fukuoka K, 2001, INVEST NEW DRUG, V19, P219, DOI 10.1023/A:1010608317361
   Gillison ML, 2008, JNCI-J NATL CANCER I, V100, P407, DOI 10.1093/jnci/djn025
   Guo T, 2020, EPIGENETICS-US, V15, P959, DOI 10.1080/15592294.2020.1741757
   Guo T, 2017, CANCER RES, V77, P5248, DOI 10.1158/0008-5472.CAN-16-3106
   Johnson DE, 2020, NAT REV DIS PRIMERS, V6, DOI 10.1038/s41572-020-00224-3
   Judd NP, 2012, OTOLARYNG HEAD NECK, V147, P493, DOI 10.1177/0194599812442037
   Kelley DZ, 2018, TRANSL RES, V202, P109, DOI 10.1016/j.trsl.2018.07.007
   Kim KY, 2000, J GEN VIROL, V81, P695, DOI 10.1099/0022-1317-81-3-695
   Lawrence MS, 2015, NATURE, V517, P576, DOI 10.1038/nature14129
   Li B, 2011, BMC BIOINFORMATICS, V12, DOI 10.1186/1471-2105-12-323
   Love MI, 2014, GENOME BIOL, V15, DOI 10.1186/s13059-014-0550-8
   Lu JQ, 2023, J BIOL CHEM, V299, DOI 10.1016/j.jbc.2023.103025
   Lu SX, 2021, CELL, V184, P4032, DOI 10.1016/j.cell.2021.05.038
   Michaud DS, 2014, INT J CANCER, V135, P1653, DOI 10.1002/ijc.28811
   Mootha VK, 2003, NAT GENET, V34, P267, DOI 10.1038/ng1180
   Nijhuis A, 2022, NAT COMMUN, V13, DOI 10.1038/s41467-022-28907-3
   Pan H, 2020, FRONT ONCOL, V10, DOI 10.3389/fonc.2020.557157
   Ren SL, 2018, INT J CANCER, V143, P2425, DOI 10.1002/ijc.31778
   Rice S, 2020, VIRUSES-BASEL, V12, DOI 10.3390/v12030311
   Schwartz SR, 2001, OTOLARYNG HEAD NECK, V125, P1, DOI 10.1067/mhn.2001.116979
   Shi HJ, 2018, MEDICINE, V97, DOI [10.1097/md.0000000000012398, 10.1097/MD.0000000000012398]
   Singh S, 2021, SCI ADV, V7, DOI 10.1126/sciadv.abj5405
   Subramanian A, 2005, P NATL ACAD SCI USA, V102, P15545, DOI 10.1073/pnas.0506580102
   Tarhini AA, 2012, J IMMUNOL, V189, P3789, DOI 10.4049/jimmunol.1290060
   Wang E, 2019, CANCER CELL, V35, P369, DOI 10.1016/j.ccell.2019.01.010
   Wickham H., 2016, ELEGANT GRAPHICS DAT
   Xu CP, 2021, CELL DEATH DISCOV, V7, DOI 10.1038/s41420-021-00598-7
   Xu YW, 2023, CELL REP, V42, DOI 10.1016/j.celrep.2023.113307
   Xu YW, 2022, BRIT J PHARMACOL, V179, P2795, DOI 10.1111/bph.15331
   Zhang R, 2022, J CELL MOL MED, V26, P4859, DOI 10.1111/jcmm.17517
NR 39
TC 1
Z9 1
U1 2
U2 2
PU MDPI
PI BASEL
PA MDPI AG, Grosspeteranlage 5, CH-4052 BASEL, SWITZERLAND
EI 2072-6694
J9 CANCERS
JI Cancers
PD MAR 22
PY 2025
VL 17
IS 7
AR 1072
DI 10.3390/cancers17071072
PG 15
WC Oncology
WE Science Citation Index Expanded (SCI-EXPANDED)
SC Oncology
GA 1FF5G
UT WOS:001463608400001
PM 40227602
OA Green Submitted, gold
DA 2025-09-03
ER

PT J
AU Svoboda, E
   Benoit, M
   Almadin, C
   Archer-Déjoie, V
   Michaud, C
   Lacaille, J
   Simard-emond, L
   Pina, A
   Gougeon, F
   Mayrand, MH
AF Svoboda, Elizabeth
   Benoit, Melanie
   Almadin, Chelsea
   Archer-Dejoie, Valerie
   Michaud, Coralie
   Lacaille, Julie
   Simard-emond, Laurence
   Pina, Annick
   Gougeon, Francois
   Mayrand, Marie-Helene
TI CO2 laser therapy versus topical imiquimod for the treatment
   of vulvar high-grade intraepithelial lesions: A retrospective cohort
   study
SO INTERNATIONAL JOURNAL OF GYNECOLOGY & OBSTETRICS
LA English
DT Article
DE efficacy; imiquimod; laser; safety; treatment failure; vulvar high-grade
   squamous intraepithelial lesions; vulvar intraepithelial neoplasia
ID VAGINAL DISEASE ISSVD; GYNECOLOGICAL ONCOLOGY ESGO; INTERNATIONAL
   SOCIETY; NEOPLASIA VIN; EUROPEAN FEDERATION; RISK-FACTORS; PROGRESSION;
   RECURRENCE; VAPORIZATION; COLLEGE
AB Objectives: To compare topical imiquimod with CO2 laser therapy for the treatment of a first episode of vulvar high-grade squamous intraepithelial lesions (vHSIL), to identify serious adverse effects of both treatment modalities, and to examine risk factors for treatment failure. Methods: This retrospective chart-based cohort study included 47 patients initially treated with topical imiquimod or CO2 laser therapy between 2017 and 2021. The primary outcome was treatment failure, defined as the need for repeat treatment. Cumulative incidence curves were used to compare the probability of treatment failure over time by treatment group. Potential risk factors for treatment failure, including age, treatment type, lesion focality, and smoking, were examined using Cox proportional hazards models to estimate adjusted hazard ratios (aHRs) and 95% confidence intervals (95% CIs). Results: Sixty-six percent (31/47) of patients were initially treated with topical imiquimod and 34% (16/47) with CO2 laser. Both groups were similar in age, lesion focality, human papillomavirus vaccination, and smoking status. During a follow-up of 62.3 person-years, 52% (16/31) of patients treated with imiquimod and 56% (9/16) of patients treated with CO2 laser experienced treatment failure. Age over 52 years was associated with a higher risk of treatment failure (aHR 3.07, 95% CI 1.25-7.53). The association was positive but not significant for multifocal versus unifocal lesions and for smokers versus non-smokers. No serious adverse effects were observed with either treatment modality. Conclusion: Topical imiquimod has similar efficacy and safety to CO2 laser therapy for initial the treatment of vHSIL. Older age is associated with an increased risk of treatment failure.
C1 [Svoboda, Elizabeth; Benoit, Melanie; Almadin, Chelsea; Lacaille, Julie; Simard-emond, Laurence; Pina, Annick; Gougeon, Francois; Mayrand, Marie-Helene] Univ Montreal Hosp Res Ctr CRCHUM, Montreal, PQ, Canada.
   [Archer-Dejoie, Valerie; Michaud, Coralie; Simard-emond, Laurence; Pina, Annick; Mayrand, Marie-Helene] Univ Montreal, Dept Obstet & Gynecol, Montreal, PQ, Canada.
   [Gougeon, Francois] Univ Montreal, Dept Pathol & Cellular Biol, Montreal, PQ, Canada.
C3 Universite de Montreal; Universite de Montreal; Universite de Montreal
RP Mayrand, MH (corresponding author), 850 Rue St Denis, Montreal, PQ H2X 0A9, Canada.
EM marie-helene.mayrand@umontreal.ca
RI Mayrand, Marie-Hélène/ABB-7029-2020
OI Almadin, Chelsea/0009-0007-2091-3236
CR Ayala M., 2023, VULVAR INTRAEPITHELI
   Beavis A, 2021, INT J GYNECOL CANCER, V31, P1410, DOI 10.1136/ijgc-2021-002913
   Bornstein J, 2016, J LOW GENIT TRACT DI, V20, P11, DOI 10.1097/LGT.0000000000000169
   Classen-von Spee S, 2024, CANCERS, V16, DOI 10.3390/cancers16020276
   Silva Rama ALDE, 2017, EUR J GYNAECOL ONCOL, V38, P368, DOI 10.12892/ejgo3546.2017
   Fehr MK, 2013, J GYNECOL ONCOL, V24, P236, DOI 10.3802/jgo.2013.24.3.236
   Fernández-Montolí ME, 2022, CANCERS, V14, DOI 10.3390/cancers14194808
   Ganjian Shahrouz, 2009, Dermatol Online J, V15, P4
   Hillemanns P, 2006, GYNECOL ONCOL, V100, P271, DOI 10.1016/j.ygyno.2005.08.012
   Judson PL, 2006, OBSTET GYNECOL, V107, P1018, DOI 10.1097/01.AOG.0000210268.57527.a1
   Karita HCS, 2019, JAMA NETW OPEN, V2, DOI 10.1001/jamanetworkopen.2019.0819
   Kaushik S, 2011, COCHRANE DB SYST REV, DOI 10.1002/14651858.CD007928.pub2
   Kesic V, 2023, J LOW GENIT TRACT DI, V27, P131, DOI 10.1097/LGT.0000000000000732
   Lavazzo C, 2008, INT J GYNECOL OBSTET, V101, P3, DOI 10.1016/j.ijgo.2007.10.023
   Lawrie TA, 2016, COCHRANE DB SYST REV, DOI 10.1002/14651858.CD011837.pub2
   Lebreton M, 2020, J GYNECOL OBSTET HUM, V49, DOI 10.1016/j.jogoh.2020.101801
   Preti M, 2022, J LOW GENIT TRACT DI, V26, P229, DOI 10.1097/LGT.0000000000000683
   Ribeiro F, 2012, J LOW GENIT TRACT DI, V16, P313, DOI 10.1097/LGT.0b013e3182410544
   Satmary W, 2018, GYNECOL ONCOL, V148, P126, DOI 10.1016/j.ygyno.2017.10.029
   Trutnovsky G, 2022, LANCET, V399, P1790, DOI 10.1016/S0140-6736(22)00469-X
   van Esch EMG, 2013, INT J GYNECOL CANCER, V23, P1476, DOI 10.1097/IGC.0b013e3182a57fd6
   Wallbillich JJ, 2012, GYNECOL ONCOL, V127, P312, DOI 10.1016/j.ygyno.2012.07.118
   Xavier J, 2023, J LOW GENIT TRACT DI, V27, P125, DOI 10.1097/LGT.0000000000000726
NR 23
TC 0
Z9 0
U1 2
U2 2
PU WILEY
PI HOBOKEN
PA 111 RIVER ST, HOBOKEN 07030-5774, NJ USA
SN 0020-7292
EI 1879-3479
J9 INT J GYNECOL OBSTET
JI Int. J. Gynecol. Obstet.
PD AUG
PY 2025
VL 170
IS 2
BP 901
EP 907
DI 10.1002/ijgo.70083
EA MAR 2025
PG 7
WC Obstetrics & Gynecology
WE Science Citation Index Expanded (SCI-EXPANDED)
SC Obstetrics & Gynecology
GA 4WD0Z
UT WOS:001449459600001
PM 40116157
OA hybrid, Green Submitted
DA 2025-09-03
ER

PT J
AU Ezzatizadeh, F
   Bolhassani, A
   Nematalahi, FS
   Fateh, A
AF Ezzatizadeh, Fahimeh
   Bolhassani, Azam
   Nematalahi, Fattah Sotoodehnejad
   Fateh, Abolfazl
TI Immunotherapeutic effects of TCL-E5 and TCL-E5-pulsed DCs: two novel HPV
   therapeutic vaccine candidates
SO IMMUNOTHERAPY
LA English
DT Article
DE Human papillomavirus; E5; tumor cell lysate; dendritic cells; murine
   model
ID CANCER-IMMUNOTHERAPY; DENDRITIC CELLS; IMMUNITY
AB AimThis study investigated the potential of HPV16 E5 oncoprotein-modified tumor cell lysate (TCL-E5) and dendritic cells (DCs) pulsed with TCL-E5 (TCL-E5-pulsed DCs) to enhance antitumor immunity in a murine model.Materials and methodsFor generation of TCL-E5, TC1 tumor cells were transduced with lentiviral particles harboring E5 protein. Moreover, the cell supernatants were prepared from DCs pulsed with TCL-E5. Their immunological responses and antitumor effects were investigated in a mouse model.ResultsThe TCL-E5-pulsed DCs regimen could direct immunity toward Th1 and CTL responses, leading to tumor volume reduction and high percentage of tumor-free mice.ConclusionThe TCL-pulsed DCs regimen could not induce significant antitumor effects compared to TCL-E5-pulsed-DCs regimen indicating main role of E5 in vaccine development.
C1 [Ezzatizadeh, Fahimeh; Nematalahi, Fattah Sotoodehnejad] Islamic Azad Univ, Sch Basic Sci, Dept Biol, Sci & Res Branch, Tehran, Iran.
   [Bolhassani, Azam] Pasteur Inst Iran, Dept Hepatitis AIDS & Blood Borne Dis, 69,Pasteur Ave, Tehran, Iran.
   [Fateh, Abolfazl] Pasteur Inst Iran, Dept Mycobacteriol & Pulm Res, Tehran, Iran.
C3 Islamic Azad University; Pasteur Network; Pasteur Institute of Iran;
   Pasteur Network; Pasteur Institute of Iran
RP Bolhassani, A (corresponding author), Pasteur Inst Iran, Dept Hepatitis AIDS & Blood Borne Dis, 69,Pasteur Ave, Tehran, Iran.
EM azam.bolhassani@yahoo.com
RI Fateh, Abolfazl/K-9507-2017; Bolhassani, Azam/HDN-7200-2022
CR Akhatova A, 2022, VACCINES-BASEL, V10, DOI 10.3390/vaccines10111912
   Ambrose AR, 2020, P NATL ACAD SCI USA, V117, P23717, DOI 10.1073/pnas.2010274117
   Castagnino P, 2022, J VIROL, V96, DOI 10.1128/jvi.01326-22
   Ding FX, 2018, MED SCI MONITOR, V24, P3220, DOI 10.12659/MSM.905202
   Dong BH, 2018, INT IMMUNOPHARMACOL, V55, P306, DOI 10.1016/j.intimp.2017.12.029
   Gatza E, 2002, J IMMUNOL, V169, P5227, DOI 10.4049/jimmunol.169.9.5227
   Gutierrez-Xicotencatl L, 2021, MOL CANCER RES, V19, P167, DOI 10.1158/1541-7786.MCR-20-0491
   He ZY, 2023, FISH SHELLFISH IMMUN, V134, DOI 10.1016/j.fsi.2023.108636
   Hemmat N, 2021, ONCOL RES, V29, P141, DOI 10.32604/or.2022.023346
   Hlongwane P, 2018, BIOMEDICINES, V6, DOI 10.3390/biomedicines6020072
   Lee JU, 2024, CANCERS, V16, DOI 10.3390/cancers16020409
   Li X, 2024, MOL CLIN ONCOL, V20, DOI 10.3892/mco.2023.2707
   Malireddi R K Subbarao, 2021, Immunohorizons, V5, P568, DOI [10.4049/immunohorizons.2100059, 10.4049/immunohorizons.2100059]
   Miglietta G, 2021, NUCLEIC ACIDS RES, V49, P6673, DOI 10.1093/nar/gkab500
   Montico B, 2024, CYTOTHERAPY, V26, P145, DOI 10.1016/j.jcyt.2023.11.014
   Nezafat N, 2015, BIOLOGICALS, V43, P11, DOI 10.1016/j.biologicals.2014.11.001
   Palucka K, 2012, NAT REV CANCER, V12, P265, DOI 10.1038/nrc3258
   Pordanjani PM, 2024, INT J BIOL MACROMOL, V270, DOI 10.1016/j.ijbiomac.2024.132236
   Rathod S, 2023, CUREUS J MED SCIENCE, V15, DOI 10.7759/cureus.49523
   Rumfield CS, 2020, IMMUNOTARGETS THER, V9, P167, DOI 10.2147/ITT.S273327
   Salkeni MA, 2023, TRENDS CANCER, V9, P716, DOI 10.1016/j.trecan.2023.05.003
   Seong J, 2023, BIOMATER SCI-UK, V11, P4537, DOI 10.1039/d3bm00234a
   Seong J, 2022, PHARMACEUTICS, V14, DOI 10.3390/pharmaceutics14071358
   Slaats J, 2021, CANCER IMMUNOL RES, V9, P926, DOI 10.1158/2326-6066.CIR-20-0741
   Su HT, 2016, ONCOTARGET, V7, P48401, DOI 10.18632/oncotarget.10269
   Sun DL, 2022, BIOMED RES INT, V2022, DOI 10.1155/2022/7025634
   Sun QF, 2015, ONCOL REP, V34, P2289, DOI 10.3892/or.2015.4231
   Touzot M, 2015, AUTOIMMUN REV, V14, P370, DOI 10.1016/j.autrev.2014.12.009
   Wang RH, 2023, MOL THER, V31, P2376, DOI 10.1016/j.ymthe.2023.06.005
   Wei FQ, 2016, J EXP CLIN CANC RES, V35, DOI 10.1186/s13046-016-0295-1
   Xing XW, 2019, ONCOL LETT, V18, P864, DOI 10.3892/ol.2019.10376
   Zhao LJ, 2018, ONCOL LETT, V16, P1180, DOI 10.3892/ol.2018.8785
NR 32
TC 0
Z9 0
U1 0
U2 0
PU TAYLOR & FRANCIS LTD
PI ABINGDON
PA 2-4 PARK SQUARE, MILTON PARK, ABINGDON OR14 4RN, OXON, ENGLAND
SN 1750-743X
EI 1750-7448
J9 IMMUNOTHERAPY-UK
JI Immunotherapy
PD FEB 11
PY 2025
VL 17
IS 3
BP 191
EP 199
DI 10.1080/1750743X.2025.2478814
EA MAR 2025
PG 9
WC Immunology
WE Science Citation Index Expanded (SCI-EXPANDED)
SC Immunology
GA 0RR4W
UT WOS:001449171500001
PM 40099844
DA 2025-09-03
ER

PT J
AU Burgos, J
   Curran, A
   Garcia, J
   Campany, D
   Descalzo, V
   Suanzes, P
   Navarro, J
   Planas, B
   Sanchiz, M
   Landolfi, S
   Dinares, C
   Hernandez-Losa, J
   Falco, V
AF Burgos, Joaquin
   Curran, Adria
   Garcia, Jorge
   Campany, David
   Descalzo, Vicente
   Suanzes, Paula
   Navarro, Jordi
   Planas, Bibiana
   Sanchiz, Marta
   Landolfi, Stefania
   Dinares, Carme
   Hernandez-Losa, Javier
   Falco, Vicenc
TI Effectiveness of Electrocautery, Topical Cidofovir, and Topical
   Sinecatechins for the Treatment of Anal High-Grade Squamous
   Intraepithelial Lesions in Persons With Human Immunodeficiency Virus: An
   Open-Label, Randomized Controlled Trial
SO CLINICAL INFECTIOUS DISEASES
LA English
DT Article; Early Access
DE high-grade squamous intraepithelial lesion; electrocautery; cidofovir;
   sinecatechins; people with HIV
ID HIV-POSITIVE MEN; POLYPHENON-E; NEOPLASIA; CANCER; SEX
AB Background Doubts remain about the best treatment for managing premalignant lesions (high-grade squamous intraepithelial lesions [HSIL]) associated with anal cancer. Methods The TREATAIN trial was an open-label, randomized study conducted at Hospital Vall d'Hebron (Spain). Persons with human immunodeficiency virus and anal HSIL were randomly assigned 1:1:1 to receive treatment with electrocautery, topical cidofovir 1% ointment, or topical sinecatechins 10%. The primary outcome was histological resolution of HSIL. Secondary outcomes included adverse events, participant satisfaction, human papillomavirus clearance, and HSIL recurrence. Results Between October 2020 and November 2022, 100 participants were enrolled (36 in the electrocautery arm, 28 in the cidofovir arm, and 36 in the sinecatechins arm). Modified intention-to-treat analysis showed a response rate of 69.4% (95% confidence interval [CI]: 54.4%-84.5%) of patients in the electrocautery group, 82.1% (95% CI: 67.9%-96.3%) in the cidofovir group, and 61.1% (95% CI: 45.2%-77%) in the sinecatechins group (P = .189). During the 48-week follow-up period, recurrence was observed in 7 participants (28%) in the electrocautery group, 7 (30.4%) in the cidofovir group, and 8 (36.4%) in the sinecatechins group (log-rank test, P = .811). Side effects were reported by 97.2% of patients in the electrocautery group, 85.7% in the cidofovir group, and 33% in the sinecatechins group (P < .001). Patients were more satisfied with the sinecatechins treatment (mean, 5.6 +/- 0.4), followed by electrocautery (mean, 5.1 +/- 0.8), while lower satisfaction was reported with cidofovir treatment (mean, 4.77 +/- 0.96) (P < .001). Conclusions No statistically significant difference was observed in efficacy between treatments; in contrast, sinecatechins was the most accepted and well-tolerated treatment. Clinical Trials Registration. EudraCT: 2018-001730-18; ClinicalTrials.gov: NCT04055142. Conclusions No statistically significant difference was observed in efficacy between treatments; in contrast, sinecatechins was the most accepted and well-tolerated treatment.
C1 [Burgos, Joaquin; Curran, Adria; Garcia, Jorge; Descalzo, Vicente; Suanzes, Paula; Navarro, Jordi; Planas, Bibiana; Sanchiz, Marta; Falco, Vicenc] Univ Autonoma Barcelona, Hosp Univ Vall dHebron, Vall dHebron Res Inst, Infect Dis Dept, Passeig Vall dHebron 119-129, Barcelona 08035, Spain.
   [Campany, David] Univ Autonoma Barcelona, Hosp Univ Vall dHebron, Vall dHebron Res Inst, Pharm Dept, Barcelona, Spain.
   [Landolfi, Stefania; Dinares, Carme; Hernandez-Losa, Javier] Univ Autonoma Barcelona, Hosp Univ Vall dHebron, Vall dHebron Res Inst, Anat Pathol Dept, Barcelona, Spain.
C3 Autonomous University of Barcelona; Hospital Universitari Vall d'Hebron;
   Vall d'Hebron Institut de Recerca (VHIR); Autonomous University of
   Barcelona; Hospital Universitari Vall d'Hebron; Vall d'Hebron Institut
   de Recerca (VHIR); Autonomous University of Barcelona; Hospital
   Universitari Vall d'Hebron; Vall d'Hebron Institut de Recerca (VHIR)
RP Burgos, J; Sanchiz, M (corresponding author), Univ Autonoma Barcelona, Hosp Univ Vall dHebron, Vall dHebron Res Inst, Infect Dis Dept, Passeig Vall dHebron 119-129, Barcelona 08035, Spain.
EM joaquin.burgos@vallhebron.cat; marta.sanchiz@vhir.org
RI Suanzes, Paula/GQZ-3431-2022; Navarro, Jordi/N-5499-2015; Curran,
   Adrian/HZK-5408-2023
OI Burgos, Joaquin/0000-0001-8445-3047; Navarro, Jordi/0000-0002-7187-0367;
   
FU Proyectos de Investigacion en Salud, Instituto de Salud Carlos III
   [PI16/ 00736]; European Regional Development Fund
FX This work was funded under the Proyectos de Investigacion en Salud,
   Instituto de Salud Carlos III (grant number PI16/ 00736), cofinanced by
   the European Regional Development Fund.
CR Ahn WS, 2003, EUR J CANCER PREV, V12, P383, DOI 10.1097/00008469-200310000-00007
   Berry JM, 2014, INT J CANCER, V134, P1147, DOI 10.1002/ijc.28431
   Brogden DRL, 2021, UPDATES SURG, V73, P2047, DOI 10.1007/s13304-021-01156-7
   Brogden DRL, 2021, INT J COLORECTAL DIS, V36, P213, DOI 10.1007/s00384-020-03740-6
   Burgos J, 2023, AIDS, V37, P1425, DOI 10.1097/QAD.0000000000003591
   Burgos J, 2017, AIDS, V31, P1245, DOI 10.1097/QAD.0000000000001433
   Chadha NK, 2007, OTOLARYNG HEAD NECK, V136, P863, DOI 10.1016/j.otohns.2006.09.007
   Clifford GM, 2021, INT J CANCER, V148, P38, DOI 10.1002/ijc.33185
   Coremans G, 2009, EXPERT OPIN PHARMACO, V10, P1343, DOI 10.1517/14656560902960154
   Deshmukh AA, 2020, JNCI-J NATL CANCER I, V112, P829, DOI 10.1093/jnci/djz219
   Esser S., 2023, 19 EUR AIDS C 18 21
   Garcia FAR, 2014, GYNECOL ONCOL, V132, P377, DOI 10.1016/j.ygyno.2013.12.034
   Hillman RJ, 2016, J LOW GENIT TRACT DI, V20, P283, DOI 10.1097/LGT.0000000000000256
   Palefsky JM, 2022, NEW ENGL J MED, V386, P2273, DOI 10.1056/NEJMoa2201048
   Richel O, 2013, LANCET ONCOL, V14, P346, DOI 10.1016/S1470-2045(13)70067-6
   Sendagorta E, 2016, AIDS, V30, P75, DOI 10.1097/QAD.0000000000000886
   Stier EA, 2024, INT J CANCER, V154, P1694, DOI 10.1002/ijc.34850
   Stier EA, 2013, AIDS, V27, P545, DOI 10.1097/QAD.0b013e32835a9b16
   US Food and Drug Administration, Product approval information-licensing action, package insert. VEREGENTM (Kunecatechins) ointment
   Woodcock A, 2006, VALUE HEALTH, V9, P320, DOI 10.1111/j.1524-4733.2006.00121.x
NR 20
TC 1
Z9 1
U1 0
U2 0
PU OXFORD UNIV PRESS INC
PI CARY
PA JOURNALS DEPT, 2001 EVANS RD, CARY, NC 27513 USA
SN 1058-4838
EI 1537-6591
J9 CLIN INFECT DIS
JI Clin. Infect. Dis.
PD 2025 MAR 19
PY 2025
DI 10.1093/cid/ciaf086
EA MAR 2025
PG 8
WC Immunology; Infectious Diseases; Microbiology
WE Science Citation Index Expanded (SCI-EXPANDED)
SC Immunology; Infectious Diseases; Microbiology
GA 0HJ9J
UT WOS:001447424000001
PM 40036375
DA 2025-09-03
ER

PT J
AU Eerkens, AL
   Esajas, MD
   Brummel, K
   Vledder, A
   van Rooij, N
   Plat, A
   Haro, SBA
   Paijens, ST
   Slagter-Menkema, L
   Schuuring, E
   Werner, N
   Kosterink, JGW
   Kroesen, BJ
   Wilschut, JC
   Daemen, T
   Bart, J
   Nijman, HW
   de Bruyn, M
   Yigit, R
AF Eerkens, Anneke L.
   Esajas, Martha D.
   Brummel, Koen
   Vledder, Annege
   van Rooij, Nienke
   Plat, Annechien
   Haro, Stefany B. Avalos
   Paijens, Sterre T.
   Slagter-Menkema, Lorian
   Schuuring, Ed
   Werner, Naomi
   Kosterink, Jos G. W.
   Kroesen, Bart-Jan
   Wilschut, Jan C.
   Daemen, Toos
   Bart, Joost
   Nijman, Hans W.
   de Bruyn, Marco
   Yigit, Refika
TI Vvax001, a Therapeutic Vaccine, for Patients with HPV16-Positive
   High-grade Cervical Intraepithelial Neoplasia: A Phase II Trial
SO CLINICAL CANCER RESEARCH
LA English
DT Article
ID HUMAN-PAPILLOMAVIRUS; NATURAL-HISTORY; CANCER; WOMEN; LESIONS; COHORT;
   RISK
AB Purpose: Human papillomavirus (HPV) infection is the major cause of (pre)malignant cervical lesions. We previously demonstrated that Vvax001, a replication-incompetent Semliki Forest virus vaccine encoding HPV type 16 (HPV16) E6 and E7, induced potent anti-E6 and -E7 cytotoxic T-cell responses. In this study, we investigated the clinical efficacy of Vvax001 in patients with HPV16-positive cervical intraepithelial neoplasia (CIN) grade 3 (CIN3).Patients and Methods: Patients with newly diagnosed HPV16-positive CIN3 were eligible for participation. Patients received three immunizations of Vvax001 (5 x 107 infectious particles) at a 3-week interval. Up to 19 weeks after the last immunization, patients were monitored for regression of CIN3 by colposcopy. A colposcopy-guided biopsy was taken at the last visit, and a standard-of-care loop excision was performed only in case of remaining CIN grade 2/CIN3. Histopathologic response rates, HPV16 clearance, treatment-related adverse events, and vaccine-induced immune responses were assessed.Results: A total of 18 patients were enrolled and fully immunized. Colposcopic examination revealed a reduction in CIN3 lesion sizes in 17/18 (94%) patients already evident from 3 weeks onward after the last immunization. A histopathologic complete response (regression to CIN grade 1 or no dysplasia) was observed in 9/18 patients (50%) and HPV16 clearance in 10/16 patients (63%). Vvax001 did not induce clearance of other HPV types. To date, no recurrences have been observed, with a median and longest disease-free survival of 20 and 30 months, respectively. No serious adverse events were observed.Conclusions: Treatment with Vvax001 is safe and feasible and shows preliminary clinical effectiveness in patients with HPV16-associated CIN3 lesions.
C1 [Eerkens, Anneke L.; Esajas, Martha D.; Brummel, Koen; Vledder, Annege; van Rooij, Nienke; Plat, Annechien; Haro, Stefany B. Avalos; Nijman, Hans W.; de Bruyn, Marco; Yigit, Refika] Univ Groningen, Univ Med Ctr Groningen, Dept Obstet & Gyneacol, Groningen, Netherlands.
   [Paijens, Sterre T.] Erasmus Univ, Med Ctr, Dept Radiotherapy, Rotterdam, Netherlands.
   [Slagter-Menkema, Lorian; Schuuring, Ed; Werner, Naomi; Bart, Joost] Univ Groningen, Univ Med Ctr Groningen, Dept Pathol & Med Biol, Groningen, Netherlands.
   [Slagter-Menkema, Lorian] Univ Groningen, Univ Med Ctr Groningen, Dept Otorhinolaryngol & Head & Neck Surg, Groningen, Netherlands.
   [Kosterink, Jos G. W.] Univ Groningen, Univ Med Ctr Groningen, Dept Pharm & Pharmacol, Groningen, Netherlands.
   [Kosterink, Jos G. W.] Univ Groningen, Groningen Res Inst Pharm, Dept Pharmaco Therapy Epidemiol & Econ, Groningen, Netherlands.
   [Kroesen, Bart-Jan] Univ Groningen, Univ Med Ctr Groningen, Dept Lab Med, Groningen, Netherlands.
   [Wilschut, Jan C.; Daemen, Toos] Univ Groningen, Univ Med Ctr Groningen, Dept Med Microbiol & Infect Prevent, Groningen, Netherlands.
C3 University of Groningen; Erasmus University Rotterdam; Erasmus MC;
   University of Groningen; University of Groningen; University of
   Groningen; University of Groningen; University of Groningen; University
   of Groningen
RP Yigit, R (corresponding author), Univ Med Ctr Groningen, Dept Obstet & Gyneacol, CMC 5,4th Floor Room Y4 244,PO 30-001, NL-9700 RB Groningen, Netherlands.
EM r.yigit@umcg.nl
RI ; Bart, Joost/A-5642-2013
OI Schuuring, Ed/0000-0003-3655-143X; esajas, martha/0000-0003-0396-3120;
   Vledder, Annege/0009-0006-7622-6892; Brummel, Koen/0000-0003-1983-450X;
   Daemen, Toos/0000-0003-0166-512X; Bart, Joost/0000-0002-0985-071X;
   Eerkens, Anneke/0000-0001-8823-196X
FU KWF Kankerbestrijding (DCS) [12389]; Dutch Cancer Society (KWF)
FX We thank all patients, their families, caregivers, and clinical
   investigators for participating in the Vvax phase II trial. The present
   trial was funded by the Dutch Cancer Society (KWF; grant number 12389).
   Vicinivax provided the Vvax001 vaccines. The funding source played no
   role in the execution of the trial, data analysis, and writing of the
   manuscript.
CR Abdulrahman Z, 2020, J IMMUNOTHER CANCER, V8, DOI 10.1136/jitc-2020-000563
   Basu P, 2018, CURR PROB CANCER, V42, P129, DOI 10.1016/j.currproblcancer.2018.01.010
   Brun JL, 2011, AM J OBSTET GYNECOL, V204, DOI 10.1016/j.ajog.2010.09.020
   Burk RD, 2013, VIROLOGY, V445, P232, DOI 10.1016/j.virol.2013.07.018
   Chesson HW, 2014, SEX TRANSM DIS, V41, P660, DOI 10.1097/OLQ.0000000000000193
   Choi YJ, 2020, CLIN CANCER RES, V26, P1616, DOI 10.1158/1078-0432.CCR-19-1513
   Daayana S, 2010, BRIT J CANCER, V102, P1129, DOI 10.1038/sj.bjc.6605611
   Einstein MH, 2007, GYNECOL ONCOL, V106, P453, DOI 10.1016/j.ygyno.2007.04.038
   Garcia F, 2004, OBSTET GYNECOL, V103, P317, DOI 10.1097/01.AOG.0000110246.93627.17
   Guan P, 2012, INT J CANCER, V131, P2349, DOI 10.1002/ijc.27485
   Han XC, 2023, INT J MOL SCI, V24, DOI 10.3390/ijms242015469
   Harper DM, 2019, GYNECOL ONCOL, V153, P521, DOI 10.1016/j.ygyno.2019.03.250
   Hillemanns P, 2022, CLIN CANCER RES, V28, P4885, DOI 10.1158/1078-0432.CCR-22-1927
   Gaona YJ, 2022, DIAGNOSTICS, V12, DOI 10.3390/diagnostics12071694
   Jorritsma-Smit A, 2020, EUR J PHARM SCI, V143, DOI 10.1016/j.ejps.2019.105096
   Kaufmann AM, 2007, INT J CANCER, V121, P2794, DOI 10.1002/ijc.23022
   Kawana K, 2023, JNCI CANCER SPECT, V7, DOI 10.1093/jncics/pkad101
   Komdeur FL, 2021, MOL THER, V29, P611, DOI 10.1016/j.ymthe.2020.11.002
   Kyrgiou M, 2017, COCHRANE DB SYST REV, DOI 10.1002/14651858.CD012847
   Loopik DL, 2021, J LOW GENIT TRACT DI, V25, P221, DOI 10.1097/LGT.0000000000000604
   Loopik DL, 2020, GYNECOL ONCOL, V157, P195, DOI 10.1016/j.ygyno.2020.01.023
   McCredie MRE, 2008, LANCET ONCOL, V9, P425, DOI 10.1016/S1470-2045(08)70103-7
   Melchers LJ, 2015, BRIT J CANCER, V112, P1349, DOI 10.1038/bjc.2015.99
   Motamedi M, 2015, BMC INFECT DIS, V15, DOI 10.1186/s12879-015-1277-1
   Peng SW, 2021, CANCER IMMUNOL IMMUN, V70, P1049, DOI 10.1007/s00262-020-02754-x
   Perkins RB, 2023, JAMA-J AM MED ASSOC, V330, P547, DOI 10.1001/jama.2023.13174
   Roman LD, 2007, GYNECOL ONCOL, V106, P558, DOI 10.1016/j.ygyno.2007.05.038
   Rosales R, 2014, HUM GENE THER, V25, P1035, DOI 10.1089/hum.2014.024
   Söderlund-Strand A, 2014, J MED VIROL, V86, P634, DOI 10.1002/jmv.23806
   Tainio K, 2018, BMJ-BRIT MED J, V360, DOI 10.1136/bmj.k499
   Trimble CL, 2015, LANCET, V386, P2078, DOI 10.1016/S0140-6736(15)00239-1
   van Dongen JJM, 2003, LEUKEMIA, V17, P2257, DOI 10.1038/sj.leu.2403202
   Wilbur DC, 2023, INT J GYNECOL PATHOL, V42, P109, DOI 10.1097/PGP.0000000000000895
   Wisman GBA, 2006, INT J CANCER, V119, P1908, DOI 10.1002/ijc.22060
   Woodman CBJ, 2007, NAT REV CANCER, V7, P11, DOI 10.1038/nrc2050
NR 35
TC 2
Z9 3
U1 3
U2 5
PU AMER ASSOC CANCER RESEARCH
PI PHILADELPHIA
PA 615 CHESTNUT ST, 17TH FLOOR, PHILADELPHIA, PA 19106-4404 USA
SN 1078-0432
EI 1557-3265
J9 CLIN CANCER RES
JI Clin. Cancer Res.
PD MAR 17
PY 2025
VL 31
IS 6
BP 1016
EP 1026
DI 10.1158/1078-0432.CCR-24-1662
PG 11
WC Oncology
WE Science Citation Index Expanded (SCI-EXPANDED)
SC Oncology
GA 0FS1O
UT WOS:001446277400018
PM 39849926
OA Green Submitted
DA 2025-09-03
ER

PT J
AU Elyamany, MI
   Obaid, ZM
   Fouda, I
AF Elyamany, Mona Ibrahim
   Obaid, Zakaria Mahran
   Fouda, Ibrahim
TI Efficacy of intralesional acyclovir versus quadrivalent human
   papillomavirus vaccine for treatment of recalcitrant cutaneous warts: a
   clinical trial
SO ARCHIVES OF DERMATOLOGICAL RESEARCH
LA English
DT Article
DE Wart; Acyclovir; Human papillomavirus; Vaccine
ID PLANTAR WARTS
[truncated: 7,432,027 more chars]
