# Supplementary material for: The Exploration of Therapeutic Antivirals for Human Papillomavirus in the Last 40 Years: Bibliometric Research
Source: Pathogens. 2026 Mar 2;15(3):265. doi: 10.3390/pathogens15030265 (PMC13029675; doi:10.3390/pathogens15030265)
Supplement: Supplementary file 1 [file pathogens-15-00265-s001.zip › pathogens-4135454-supplementary/download_1001-2000.txt]

FN Clarivate Analytics Web of Science
VR 1.0
PT J
AU Greenfield, WW
   Stratton, SL
   Myrick, RS
   Vaughn, R
   Donnalley, LM
   Coleman, HN
   Mercado, M
   Moerman-Herzog, AM
   Spencer, HJ
   Andrews-Collins, NR
   Hitt, WC
   Low, GM
   Manning, NA
   McKelvey, SS
   Smith, D
   Smith, MV
   Phillips, AM
   Quick, CM
   Jeffus, SK
   Hutchins, LF
   Nakagawa, M
AF Greenfield, William W.
   Stratton, Shawna L.
   Myrick, Rebecca S.
   Vaughn, Rita
   Donnalley, Lisa M.
   Coleman, Hannah N.
   Mercado, Maria
   Moerman-Herzog, Andrea M.
   Spencer, Horace J.
   Andrews-Collins, Nancy R.
   Hitt, Wilbur C.
   Low, Gordon M.
   Manning, Nirvana A.
   McKelvey, Samantha S.
   Smith, Dora
   Smith, Michael V.
   Phillips, Amy M.
   Quick, C. Matthew
   Jeffus, Susanne K.
   Hutchins, Laura F.
   Nakagawa, Mayumi
TI A phase I dose-escalation clinical trial of a peptide-based human
   papillomavirus therapeutic vaccine with Candida skin test reagent
   as a novel vaccine adjuvant for treating women with biopsy-proven
   cervical intraepithelial neoplasia 2/3
SO ONCOIMMUNOLOGY
LA English
DT Article
DE cervical intraepithelial neoplasia; clinical trial; human
   papillomavirus; therapeutic vaccine; T cells
ID TYPE-16 E6 PROTEIN; T-CELL RESPONSES; INTRALESIONAL INJECTION;
   IMMUNE-RESPONSES; CANCER; ANTIGENS; IMMUNOTHERAPY; METAANALYSIS;
   INFECTION; EPITOPES
AB PURPOSE: Non-surgical treatments for cervical intraepithelial neoplasia 2/3 (CIN2/3) are needed as surgical treatments have been shown to double preterm delivery rate. The goal of this study was to demonstrate safety of a human papillomavirus (HPV) therapeutic vaccine called PepCan, which consists of four current good-manufacturing production-grade peptides covering the HPV type 16 E6 protein and Candida skin test reagent as a novel adjuvant.
   PATIENTS AND METHODS: The study was a single-arm, single-institution, dose-escalation phase I clinical trial, and the patients (n = 24) were women with biopsy-proven CIN2/3. Four injections were administered intradermally every 3 weeks in limbs. Loop electrical excision procedure (LEEP) was performed 12 weeks after the last injection for treatment and histological analysis. Six subjects each were enrolled (50, 100, 250, and 500 mg per peptide).
   RESULTS: The most common adverse events (AEs) were injection site reactions, and none of the patients experienced dose-limiting toxicities. The best histological response was seen at the 50 mg dose level with a regression rate of 83% (n = 6), and the overall rate was 52% (n = 23). Vaccine-induced immune responses to E6 were detected in 65% of recipients (significantly in 43%). Systemic T-helper type 1 (Th1) cells were significantly increased after four vaccinations (P = 0.02).
   CONCLUSION: This study demonstrated that PepCan is safe. A significantly increased systemic level of Th1 cells suggests that Candida, which induces interleukin-12 (IL-12) in vitro, may have a Th1 promoting effect. A phase II clinical trial to assess the full effect of this vaccine is warranted.
C1 [Greenfield, William W.; Andrews-Collins, Nancy R.; Hitt, Wilbur C.; Low, Gordon M.; Manning, Nirvana A.; McKelvey, Samantha S.; Smith, Dora; Smith, Michael V.; Phillips, Amy M.] Univ Arkansas Med Sci, Dept Obstet, Little Rock, AR 72205 USA.
   [Greenfield, William W.; Andrews-Collins, Nancy R.; Hitt, Wilbur C.; Low, Gordon M.; Manning, Nirvana A.; McKelvey, Samantha S.; Smith, Dora; Smith, Michael V.; Phillips, Amy M.] Univ Arkansas Med Sci, Dept Gynecol, Little Rock, AR 72205 USA.
   [Stratton, Shawna L.; Myrick, Rebecca S.; Vaughn, Rita; Donnalley, Lisa M.] Univ Arkansas Med Sci, Coll Med, Translat Res Inst, Little Rock, AR 72205 USA.
   [Coleman, Hannah N.; Mercado, Maria; Moerman-Herzog, Andrea M.; Quick, C. Matthew; Jeffus, Susanne K.; Nakagawa, Mayumi] Univ Arkansas Med Sci, Pathol, Little Rock, AR 72205 USA.
   [Spencer, Horace J.] Univ Arkansas Med Sci, Biostat, Little Rock, AR 72205 USA.
   [Hutchins, Laura F.] Univ Arkansas Med Sci, Med Hematol Oncol Div, Little Rock, AR 72205 USA.
C3 University of Arkansas System; University of Arkansas Medical Sciences;
   University of Arkansas System; University of Arkansas Medical Sciences;
   University of Arkansas System; University of Arkansas Medical Sciences;
   University of Arkansas System; University of Arkansas Medical Sciences;
   University of Arkansas System; University of Arkansas Medical Sciences;
   University of Arkansas System; University of Arkansas Medical Sciences
RP Nakagawa, M (corresponding author), Univ Arkansas Med Sci, Pathol, Little Rock, AR 72205 USA.
EM mnakagawa@uams.edu
OI Spencer, Horace/0000-0001-8176-881X; Moerman-Herzog,
   Andrea/0000-0002-5969-8939
FU National Institutes of Health [R01CA143130, UL1TR000039, P20GM103625]
FX This work was supported by grants from the National Institutes of Health
   (R01CA143130, UL1TR000039, and P20GM103625).
CR Abbas A.K., 2011, Cellular and Molecular Immunology: with STUDENT CONSULT Online Access, V7th
   Bagarazzi ML, 2012, SCI TRANSL MED, V4, DOI 10.1126/scitranslmed.3004414
   BERD D, 1984, CANCER RES, V44, P5439
   Bruinsma FJ, 2011, BJOG-INT J OBSTET GY, V118, P1031, DOI 10.1111/j.1471-0528.2011.02944.x
   Bruni L, 2010, J INFECT DIS, V202, P1789, DOI 10.1086/657321
   Cancer IAfRo, 2012, GLOBOCAN 2012 CANC F
   Chaturvedi AK, 2010, J ADOLESCENT HEALTH, V46, pS20, DOI 10.1016/j.jadohealth.2010.01.016
   Clifford GM, 2003, BRIT J CANCER, V88, P63, DOI 10.1038/sj.bjc.6600688
   Clifford GM, 2005, LANCET, V366, P991, DOI 10.1016/S0140-6736(05)67069-9
   Clifton MM, 2003, PEDIATR DERMATOL, V20, P268, DOI 10.1046/j.1525-1470.2003.20318.x
   Daayana S, 2010, BRIT J CANCER, V102, P1129, DOI 10.1038/sj.bjc.6605611
   Emadi A, 2009, NAT REV CLIN ONCOL, V6, P638, DOI 10.1038/nrclinonc.2009.146
   ESCH RE, 1988, J BIOL STAND, V16, P33, DOI 10.1016/0092-1157(88)90027-3
   Hildesheim A, 1998, CANCER EPIDEM BIOMAR, V7, P1035
   Horn TD, 2005, ARCH DERMATOL, V141, P589, DOI 10.1001/archderm.141.5.589
   HSIEH CS, 1993, SCIENCE, V260, P547, DOI 10.1126/science.8097338
   Johnson SM, 2001, ARCH DERMATOL, V137, P451
   Kaul R, 2001, J CLIN INVEST, V107, P1303, DOI 10.1172/JCI12433
   Kenter GG, 2009, NEW ENGL J MED, V361, P1838, DOI 10.1056/NEJMoa0810097
   Kim K.H., 2006, CANC IMMUN, V30, P9
   Kim KH, 2012, CANCER IMMUNOL IMMUN, V61, P63, DOI 10.1007/s00262-011-1092-5
   Kim KH, 2010, ARCH DERMATOL, V146, P1431, DOI 10.1001/archdermatol.2010.350
   Kobayashi A, 2008, MUCOSAL IMMUNOL, V1, P412, DOI 10.1038/mi.2008.33
   Kumar V, 2004, CERVIX ROBBINS COTRA, P1072
   Madeleine MM, 2008, CANCER RES, V68, P3532, DOI 10.1158/0008-5472.CAN-07-6471
   Magg T, 2012, EUR J IMMUNOL, V42, P1627, DOI 10.1002/eji.201141838
   MANETTI R, 1993, J EXP MED, V177, P1199, DOI 10.1084/jem.177.4.1199
   Massad LS, 2013, OBSTET GYNECOL, V121, P829, DOI 10.1097/AOG.0b013e3182883a34
   Muñoz N, 2003, NEW ENGL J MED, V348, P518, DOI 10.1056/NEJMoa021641
   Nakagawa M, 2000, J INFECT DIS, V182, P595, DOI 10.1086/315706
   Nakagawa M, 2005, CLIN DIAGN LAB IMMUN, V12, P1003, DOI 10.1128/CDLI.12.8.1003-1005.2005
   Nakagawa M, 1997, J INFECT DIS, V175, P927, DOI 10.1086/513992
   Nakagawa M, 2007, J VIROL, V81, P1412, DOI 10.1128/JVI.01768-06
   Nakagawa M, 2014, CYTOKINE, V65, P202, DOI 10.1016/j.cyto.2013.11.002
   Nakagawa M, 2010, J LOW GENIT TRACT DI, V14, P124, DOI 10.1097/LGT.0b013e3181c6f01e
   Nieminen P, 2012, 28 INT PAP C CLIN SC, P206
   PIRISI L, 1987, J VIROL, V61, P1061, DOI 10.1128/JVI.61.4.1061-1066.1987
   Ribas A, 2003, TRENDS IMMUNOL, V24, P58, DOI 10.1016/S1471-4906(02)00029-7
   SCHLEGEL R, 1988, EMBO J, V7, P3181, DOI 10.1002/j.1460-2075.1988.tb03185.x
   Slingluff CL, 2009, CLIN CANCER RES, V15, P7036, DOI 10.1158/1078-0432.CCR-09-1544
   Smith JS, 2007, INT J CANCER, V121, P621, DOI 10.1002/ijc.22527
   Tota JE, 2011, PREV MED, V53, pS12, DOI 10.1016/j.ypmed.2011.08.017
   Tugues S., 2014, Cell death and differentiation
   van den Hende M, 2010, J INFECT DIS, V202, P1200, DOI 10.1086/656367
   Wang SS, 2001, J INFECT DIS, V184, P1310, DOI 10.1086/324209
   Wang X., 2012, J Vis Exp
   Wang XL, 2008, CLIN VACCINE IMMUNOL, V15, P937, DOI 10.1128/CVI.00404-07
   Wang XL, 2013, VACCINE, V31, P5806, DOI 10.1016/j.vaccine.2013.10.014
NR 48
TC 39
Z9 43
U1 2
U2 9
PU TAYLOR & FRANCIS INC
PI PHILADELPHIA
PA 530 WALNUT STREET, STE 850, PHILADELPHIA, PA 19106 USA
SN 2162-402X
J9 ONCOIMMUNOLOGY
JI OncoImmunology
PY 2015
VL 4
IS 10
AR e1031439
DI 10.1080/2162402X.2015.1031439
PG 12
WC Oncology; Immunology
WE Science Citation Index Expanded (SCI-EXPANDED)
SC Oncology; Immunology
GA CP9UT
UT WOS:000360241200011
PM 26451301
OA gold, Green Published
DA 2025-09-03
ER

PT J
AU Lace, MJ
   Anson, JR
   Haugen, TH
   Dierdorff, JM
   Turek, LP
AF Lace, Michael J.
   Anson, James R.
   Haugen, Thomas H.
   Dierdorff, Jason M.
   Turek, Lubomir P.
TI Interferon treatment of human keratinocytes harboring extrachromosomal,
   persistent HPV-16 plasmid genomes induces de novo viral
   integration
SO CARCINOGENESIS
LA English
DT Article
ID HUMAN-PAPILLOMAVIRUS TYPE-16; UPSTREAM REGULATORY REGION; CERVICAL
   KERATINOCYTES; NECK-CANCER; RESPIRATORY PAPILLOMATOSIS; DNA-REPLICATION;
   BETA TREATMENT; HEAD; PROTEIN; SITES
AB HPV persistence is a consistent risk factor in progression of HPV-associated lesions. Interferon therapies have been used to treat such lesions. This study demonstrates that IFN treatment rapidly induces de novo viral integration, potentially inducing cancer progression.Interferons (IFNs) have been used to treat epithelial lesions caused by human papillomavirus (HPV) persistence. Here, we exposed primary human keratinocytes (HFKs) immortalized by persistently replicating HPV-16 plasmid genomes to increasing levels of IFN-gamma. While untreated HFKs retained replicating HPV-16 plasmids for up to 60-120 population doublings, IFN led to rapid HPV-16 plasmid loss. However, treated cultures eventually gave rise to outgrowth of clones harboring integrated HPV-16 genomes expressing viral E6 and E7 oncogenes from chimeric virus-cell mRNAs similar to those in cervical and head and neck cancers. Surprisingly, every HPV-16 integrant that arose after IFN exposure stemmed from an independent integration event into a different cellular gene locus, even within parallel cultures started from small cell inocula and cultured separately for a parts per thousand yen25 doublings to permit the rise and expansion of spontaneous integrants. While IFN treatment conferred a growth advantage upon preexisting integrants added to mixed control cultures, our results indicate that IFN exposure directly or indirectly induces HPV-16 integration, rather than only selects preexisting, spontaneous integrants that appear to be much less frequent. We estimate that IFN exposure increased integration rates by a parts per thousand yen100-fold. IFN-induced HPV-16 integration involved a wide range of chromosomal loci with less apparent selection for recurrent insertions near genes involved in cancer-related pathways. We conclude that IFNs and other potential treatments targeting high-risk HPV persistence that disrupt viral genome replication may promote increased high-risk HPV integration as a step in cancer progression. Therapies against high-risk HPV persistence thus need to be evaluated for their integration-inducing potential.
C1 [Lace, Michael J.; Anson, James R.; Haugen, Thomas H.; Dierdorff, Jason M.; Turek, Lubomir P.] Univ Iowa, Roy J & Lucille A Carver Coll Med, Vet Affairs Healthcare Syst, Iowa City, IA 52242 USA.
   [Lace, Michael J.; Haugen, Thomas H.; Turek, Lubomir P.] Univ Iowa, Roy J & Lucille A Carver Coll Med, Dept Pathol, Iowa City, IA 52242 USA.
C3 University of Iowa; US Department of Veterans Affairs; Veterans Health
   Administration (VHA); Iowa City VA Health Care System; University of
   Iowa
RP Lace, MJ (corresponding author), Vet Affairs Healthcare Syst, 601 Highway 6 West, Iowa City, IA 52246 USA.
EM michael-lace@uiowa.edu
OI Haugen, Thomas/0000-0003-4569-0271
FU Department of Veterans Affairs, Veterans Health Administration, Office
   of Research and Development, Biomedical Laboratory Research and
   Development
FX This material is based upon work supported in part by the Department of
   Veterans Affairs, Veterans Health Administration, Office of Research and
   Development, Biomedical Laboratory Research and Development in the form
   of VA merit awards to LPT and THH. The contents of this manuscript are
   solely the responsibility of the authors and do not necessarily
   represent the official views of the granting agencies.
CR Akagi K, 2014, GENOME RES, V24, P185, DOI 10.1101/gr.164806.113
   Alazawi W, 2002, CANCER RES, V62, P6959
   Aresté C, 2009, J BIOL CHEM, V284, P23272, DOI 10.1074/jbc.M109.033290
   Bodily J, 2011, TRENDS MICROBIOL, V19, P33, DOI 10.1016/j.tim.2010.10.002
   Braakhuis BJM, 2004, JNCI-J NATL CANCER I, V96, P998, DOI 10.1093/jnci/djh183
   Chang YJE, 2002, J VIROL, V76, P8864, DOI 10.1128/JVI.76.17.8864-8874.2002
   Chiantore MV, 2012, PLOS ONE, V7, DOI 10.1371/journal.pone.0036909
   Cote-Martin A, 2008, J VIROL, V82, P1271, DOI 10.1128/JVI.01405-07
   Dall KL, 2008, CANCER RES, V68, P8249, DOI 10.1158/0008-5472.CAN-08-1741
   Frisch SM, 2008, CANCER RES, V68, P4491, DOI 10.1158/0008-5472.CAN-08-0952
   Gerein V, 2005, ANN OTO RHINOL LARYN, V114, P463, DOI 10.1177/000348940511400608
   Gillison ML, 2012, VACCINE, V30, pF34, DOI 10.1016/j.vaccine.2012.05.070
   Herdman MT, 2006, CARCINOGENESIS, V27, P2341, DOI 10.1093/carcin/bgl172
   Hong SY, 2011, J VIROL, V85, P9486, DOI 10.1128/JVI.05007-11
   Hubert WG, 1999, J VIROL, V73, P1835, DOI 10.1128/JVI.73.3.1835-1845.1999
   JEON S, 1995, P NATL ACAD SCI USA, V92, P1654, DOI 10.1073/pnas.92.5.1654
   JEON S, 1995, J VIROL, V69, P2989, DOI 10.1128/JVI.69.5.2989-2997.1995
   Kim KY, 2000, J GEN VIROL, V81, P695, DOI 10.1099/0022-1317-81-3-695
   Kreimer AR, 2005, CANCER EPIDEM BIOMAR, V14, P467, DOI 10.1158/1055-9965.EPI-04-0551
   Lace M.J., 2014, CURR PROTOC MICROBIO, V33
   Lace MJ, 2008, J VIROL, V82, P10724, DOI 10.1128/JVI.00921-08
   Lace MJ, 2011, J VIROL, V85, P1645, DOI 10.1128/JVI.02093-10
   Lace MJ, 2010, VIROLOGY, V399, P270, DOI 10.1016/j.virol.2009.12.025
   Lace MJ, 2009, J VIROL, V83, P11784, DOI 10.1128/JVI.01370-09
   Lace MJ, 2009, CARCINOGENESIS, V30, P1336, DOI 10.1093/carcin/bgp150
   Lace MJ, 2009, J VIROL, V83, P7457, DOI 10.1128/JVI.00285-09
   Leemans CR, 2011, NAT REV CANCER, V11, P9, DOI 10.1038/nrc2982
   Moody CA, 2007, P NATL ACAD SCI USA, V104, P19541, DOI 10.1073/pnas.0707947104
   Muto V, 2011, J VIROL, V85, P5070, DOI 10.1128/JVI.02114-10
   Park JS, 2000, J BIOL CHEM, V275, P6764, DOI 10.1074/jbc.275.10.6764
   Penrose KJ, 2000, J VIROL, V74, P6031, DOI 10.1128/JVI.74.13.6031-6038.2000
   Peter M, 2010, J PATHOL, V221, P320, DOI 10.1002/path.2713
   Pett MR, 2006, P NATL ACAD SCI USA, V103, P3822, DOI 10.1073/pnas.0600078103
   Pyeon D, 2007, CANCER RES, V67, P4605, DOI 10.1158/0008-5472.CAN-06-3619
   Ronco LV, 1998, GENE DEV, V12, P2061, DOI 10.1101/gad.12.13.2061
   Saikia P, 2010, J VIROL, V84, P13036, DOI 10.1128/JVI.01194-10
   Sprague DL, 2002, VIROLOGY, V301, P247, DOI 10.1006/viro.2002.1542
   TUREK LP, 1982, P NATL ACAD SCI-BIOL, V79, P7914, DOI 10.1073/pnas.79.24.7914
   Turksma AW, 2013, IMMUNOTHERAPY-UK, V5, P49, DOI [10.2217/imt.12.135, 10.2217/IMT.12.135]
   Wang L, 2013, ASIAN PAC J CANCER P, V14, P3837, DOI 10.7314/APJCP.2013.14.6.3837
   Wang Z, 2014, J VIROL, V88, P1308, DOI 10.1128/JVI.03091-13
   Wentzensen N, 2004, CANCER RES, V64, P3878, DOI 10.1158/0008-5472.CAN-04-0009
   zur Hausen H, 2000, JNCI-J NATL CANCER I, V92, P690, DOI 10.1093/jnci/92.9.690
NR 43
TC 13
Z9 20
U1 0
U2 7
PU OXFORD UNIV PRESS
PI OXFORD
PA GREAT CLARENDON ST, OXFORD OX2 6DP, ENGLAND
SN 0143-3334
EI 1460-2180
J9 CARCINOGENESIS
JI Carcinogenesis
PD JAN
PY 2015
VL 36
IS 1
BP 151
EP 159
DI 10.1093/carcin/bgu236
PG 9
WC Oncology
WE Science Citation Index Expanded (SCI-EXPANDED)
SC Oncology
GA AY9BM
UT WOS:000347844700020
OA Bronze
DA 2025-09-03
ER

PT J
AU Warren, CJ
   Xu, T
   Guo, KJ
   Griffin, LM
   Westrich, JA
   Lee, D
   Lambert, PF
   Santiago, ML
   Pyeon, D
AF Warren, Cody J.
   Xu, Tao
   Guo, Kejun
   Griffin, Laura M.
   Westrich, Joseph A.
   Lee, Denis
   Lambert, Paul F.
   Santiago, Mario L.
   Pyeon, Dohun
TI APOBEC3A Functions as a Restriction Factor of Human Papillomavirus
SO JOURNAL OF VIROLOGY
LA English
DT Article
ID KERATINOCYTE CELL-LINE; TYPE-16 E7 ONCOGENE; BREAST-CANCER RISK; VIRAL
   LIFE-CYCLE; CYTIDINE DEAMINASES; IN-VIVO; MUTATIONAL PROCESSES;
   PRODUCTIVE STAGE; DNA DEAMINATION; UNITED-STATES
AB Human papillomaviruses (HPVs) are small DNA viruses causally associated with benign warts and multiple cancers, including cervical and head-and-neck cancers. While the vast majority of people are exposed to HPV, most instances of infection are cleared naturally. However, the intrinsic host defense mechanisms that block the early establishment of HPV infections remain mysterious. Several antiviral cytidine deaminases of the human APOBEC3 (hA3) family have been identified as potent viral DNA mutators. While editing of HPV genomes in benign and premalignant cervical lesions has been demonstrated, it remains unclear whether hA3 proteins can directly inhibit HPV infection. Interestingly, recent studies revealed that HPV-positive cervical and head-and-neck cancers exhibited higher rates of hA3 mutation signatures than most HPV-negative cancers. Here, we report that hA3A and hA3B expression levels are highly upregulated in HPV-positive keratinocytes and cervical tissues in early stages of cancer progression, potentially through a mechanism involving the HPV E7 oncoprotein. HPV16 virions assembled in the presence of hA3A, but not in the presence of hA3B or hA3C, have significantly decreased infectivity compared to HPV virions assembled without hA3A or with a catalytically inactive mutant, hA3A/E72Q. Importantly, hA3A knockdown in human keratinocytes results in a significant increase in HPV infectivity. Collectively, our findings suggest that hA3A acts as a restriction factor against HPV infection, but the induction of this restriction mechanism by HPV may come at a cost to the host by promoting cancer mutagenesis.
   IMPORTANCE
   Human papillomaviruses (HPVs) are highly prevalent and potent human pathogens that cause >5% of all human cancers, including cervical and head-and-neck cancers. While the majority of people become infected with HPV, only 10 to 20% of infections are established as persistent infections. This suggests the existence of intrinsic host defense mechanisms that inhibit viral persistence. Using a robust method to produce infectious HPV virions, we demonstrate that hA3A, but not hA3B or hA3C, can significantly inhibit HPV infectivity. Moreover, hA3A and hA3B were coordinately induced in HPV-positive clinical specimens during cancer progression, likely through an HPV E7 oncoprotein-dependent mechanism. Interestingly, HPV-positive cervical and head-and-neck cancer specimens were recently shown to harbor significant amounts of hA3 mutation signatures. Our findings raise the intriguing possibility that the induction of this host restriction mechanism by HPV may also trigger hA3A- and hA3B-induced cancer mutagenesis.
C1 [Warren, Cody J.; Xu, Tao; Griffin, Laura M.; Westrich, Joseph A.; Santiago, Mario L.; Pyeon, Dohun] Univ Colorado, Sch Med, Dept Immunol & Microbiol, Aurora, CO 80045 USA.
   [Guo, Kejun; Santiago, Mario L.; Pyeon, Dohun] Univ Colorado, Sch Med, Div Infect Dis, Dept Med, Aurora, CO USA.
   [Lee, Denis; Lambert, Paul F.] Univ Wisconsin, McArdle Lab Canc Res, Sch Med & Publ Hlth, Madison, WI 53706 USA.
C3 University of Colorado System; University of Colorado Anschutz Medical
   Campus; University of Colorado System; University of Colorado Anschutz
   Medical Campus; University of Wisconsin System; University of Wisconsin
   Madison
RP Pyeon, D (corresponding author), Univ Colorado, Sch Med, Dept Immunol & Microbiol, Aurora, CO 80045 USA.
EM Dohun.Pyeon@ucdenver.edu
RI ; Lambert, Paul/F-3747-2012
OI Xu, Tao/0000-0001-9516-817X; Westrich, Joseph/0000-0003-2406-6891;
   Warren, Cody/0000-0003-4101-2705; Pyeon, Dohun/0000-0003-1970-844X;
   Santiago, Mario L./0000-0001-7792-2706
FU NIH [R01 AI091968, R01 AI090795, T32 AI 052066]; Cancer League of
   Colorado
FX This work was supported by NIH grant R01 AI091968 (D.P.), NIH grant R01
   AI090795 (M.L.S.), NIH grant T32 AI 052066 (L.M.G.), and the Cancer
   League of Colorado.
CR Alexandrov LB, 2013, NATURE, V500, P415, DOI 10.1038/nature12477
   Allen-Hoffmann BL, 2000, J INVEST DERMATOL, V114, P444, DOI 10.1046/j.1523-1747.2000.00869.x
   Beale RCL, 2004, J MOL BIOL, V337, P585, DOI 10.1016/j.jmb.2004.01.046
   Bodily J, 2011, TRENDS MICROBIOL, V19, P33, DOI 10.1016/j.tim.2010.10.002
   Bogerd HP, 2006, NUCLEIC ACIDS RES, V34, P89, DOI 10.1093/nar/gkj416
   BOUKAMP P, 1988, J CELL BIOL, V106, P761, DOI 10.1083/jcb.106.3.761
   Buck CB, 2006, P NATL ACAD SCI USA, V103, P1516, DOI 10.1073/pnas.0508033103
   Buck CB, 2004, J VIROL, V78, P751, DOI 10.1128/JVI.78.2.751-757.2004
   Bulliard Y, 2011, J VIROL, V85, P1765, DOI 10.1128/JVI.01651-10
   Burns MB, 2013, NAT GENET, V45, P977, DOI 10.1038/ng.2701
   Burns MB, 2013, NATURE, V494, P366, DOI 10.1038/nature11881
   Chaturvedi AK, 2011, J CLIN ONCOL, V29, P4294, DOI 10.1200/JCO.2011.36.4596
   Chelico L, 2006, NAT STRUCT MOL BIOL, V13, P392, DOI 10.1038/nsmb1086
   CHEN C, 1987, MOL CELL BIOL, V7, P2745, DOI 10.1128/MCB.7.8.2745
   Chen H, 2006, CURR BIOL, V16, P480, DOI 10.1016/j.cub.2006.01.031
   Cladel NM, 2013, J VIROL, V87, P9391, DOI 10.1128/JVI.00777-13
   de Jong A, 2002, CANCER RES, V62, P472
   Edgar RC, 2010, BIOINFORMATICS, V26, P2460, DOI 10.1093/bioinformatics/btq461
   Flores ER, 2000, J VIROL, V74, P6622, DOI 10.1128/JVI.74.14.6622-6631.2000
   Genther SM, 2003, J VIROL, V77, P2832, DOI 10.1128/JVI.77.5.2832-2842.2003
   Griffin LM, 2013, VIROLOGY, V437, P12, DOI 10.1016/j.virol.2012.12.004
   Halemano K, 2014, P NATL ACAD SCI USA, V111, P7759, DOI 10.1073/pnas.1403361111
   Hultquist JF, 2011, J VIROL, V85, P11220, DOI 10.1128/JVI.05238-11
   Ingle A, 2011, VET PATHOL, V48, P500, DOI 10.1177/0300985810377186
   Jabbar SF, 2009, CANCER RES, V69, P4407, DOI 10.1158/0008-5472.CAN-09-0023
   Jarmuz A, 2002, GENOMICS, V79, P285, DOI 10.1006/geno.2002.6718
   JEON S, 1995, J VIROL, V69, P2989, DOI 10.1128/JVI.69.5.2989-2997.1995
   Joh J, 2011, J GEN VIROL, V92, P692, DOI 10.1099/vir.0.026138-0
   Kimple RJ, 2013, CANCER RES, V73, P4791, DOI 10.1158/0008-5472.CAN-13-0587
   Kuong KJ, 2013, NAT GENET, V45, P964, DOI 10.1038/ng.2736
   Lackey L, 2013, CELL CYCLE, V12, P762, DOI 10.4161/cc.23713
   Land AM, 2013, J BIOL CHEM, V288, P17253, DOI 10.1074/jbc.M113.458661
   Landry S, 2011, EMBO REP, V12, P444, DOI 10.1038/embor.2011.46
   Larue RS, 2009, J VIROL, V83, P494, DOI 10.1128/JVI.01976-08
   Lawrence MS, 2013, NATURE, V499, P214, DOI 10.1038/nature12213
   Long JR, 2013, JNCI-J NATL CANCER I, V105, P573, DOI 10.1093/jnci/djt018
   Love RP, 2012, J BIOL CHEM, V287, P30812, DOI 10.1074/jbc.M112.393181
   Masella AP, 2012, BMC BIOINFORMATICS, V13, DOI 10.1186/1471-2105-13-31
   Minkah N, 2014, VIROLOGY, V454, P215, DOI 10.1016/j.virol.2014.02.022
   Narvaiza I, 2009, PLOS PATHOG, V5, DOI 10.1371/journal.ppat.1000439
   Nik-Zainal S, 2014, NAT GENET, V46, P487, DOI 10.1038/ng.2955
   Nik-Zainal S, 2012, CELL, V149, P979, DOI 10.1016/j.cell.2012.04.024
   Nowarski R, 2013, CANCER RES, V73, P3494, DOI 10.1158/0008-5472.CAN-13-0728
   Nyitray AG, 2012, J INFECT DIS, V206, P202, DOI 10.1093/infdis/jis327
   Parkin DM, 2006, VACCINE, V24, P11, DOI 10.1016/j.vaccine.2006.05.111
   Peng G, 2007, BLOOD, V110, P393, DOI 10.1182/blood-2006-10-051763
   Pyeon D, 2005, P NATL ACAD SCI USA, V102, P9311, DOI 10.1073/pnas.0504020102
   Pyeon D, 2007, CANCER RES, V67, P4605, DOI 10.1158/0008-5472.CAN-06-3619
   Pyeon D, 2009, PLOS PATHOG, V5, DOI 10.1371/journal.ppat.1000318
   Refsland EW, 2010, NUCLEIC ACIDS RES, V38, P4274, DOI 10.1093/nar/gkq174
   Repp KK, 2012, J INFECT DIS, V205, P1287, DOI 10.1093/infdis/jis181
   Richardson H, 2003, CANCER EPIDEM BIOMAR, V12, P485
   Roberts SA, 2013, NAT GENET, V45, P970, DOI 10.1038/ng.2702
   Roberts SA, 2012, MOL CELL, V46, P424, DOI 10.1016/j.molcel.2012.03.030
   Santiago ML, 2011, J VIROL, V85, P189, DOI 10.1128/JVI.01838-10
   Schiffman M, 2005, NEW ENGL J MED, V353, P2101, DOI 10.1056/NEJMp058171
   Schmitt K, 2013, VIROLOGY, V442, P82, DOI 10.1016/j.virol.2013.04.002
   Schmitt K, 2011, VIROLOGY, V419, P24, DOI 10.1016/j.virol.2011.07.017
   Sheehy AM, 2002, NATURE, V418, P646, DOI 10.1038/nature00939
   Simonson SJS, 2005, CANCER RES, V65, P8266, DOI 10.1158/0008-5472.CAN-05-1651
   Stanley MA, 2009, INDIAN J MED RES, V130, P266
   STANLEY MA, 1989, INT J CANCER, V43, P672, DOI 10.1002/ijc.2910430422
   Stanley M, 2008, GYNECOL ONCOL, V109, pS15, DOI 10.1016/j.ygyno.2008.02.003
   Stanley MA, 2012, CLIN MICROBIOL REV, V25, P215, DOI 10.1128/CMR.05028-11
   Stenglein MD, 2010, NAT STRUCT MOL BIOL, V17, P222, DOI 10.1038/nsmb.1744
   Stopak K, 2003, MOL CELL, V12, P591, DOI 10.1016/S1097-2765(03)00353-8
   Suspène R, 2005, P NATL ACAD SCI USA, V102, P8321, DOI 10.1073/pnas.0408223102
   Suspène R, 2011, J VIROL, V85, P7594, DOI 10.1128/JVI.00290-11
   Taylor BJM, 2013, ELIFE, V2, DOI 10.7554/eLife.00534
   Vartanian JP, 2008, SCIENCE, V320, P230, DOI 10.1126/science.1153201
   Wang SS, 2009, CANCER EPIDEM BIOMAR, V18, P113, DOI 10.1158/1055-9965.EPI-08-0591
   Wang Z, 2014, J VIROL, V88, P1308, DOI 10.1128/JVI.03091-13
   Warren CJ, 2014, PLOS ONE, V9, DOI 10.1371/journal.pone.0096579
   Welters MJP, 2003, CANCER RES, V63, P636
   Williams R, 2009, HEAD NECK-J SCI SPEC, V31, P911, DOI 10.1002/hed.21040
   Woo YL, 2010, INT J CANCER, V126, P133, DOI 10.1002/ijc.24804
   Xuan D, 2013, CARCINOGENESIS, V34, P2240, DOI 10.1093/carcin/bgt185
   Yu Q, 2004, NAT STRUCT MOL BIOL, V11, P435, DOI 10.1038/nsmb758
   Zheng YH, 2004, J VIROL, V78, P6073, DOI 10.1128/JVI.78.11.6073-6076.2004
NR 79
TC 158
Z9 197
U1 0
U2 14
PU AMER SOC MICROBIOLOGY
PI WASHINGTON
PA 1752 N ST NW, WASHINGTON, DC 20036-2904 USA
SN 0022-538X
EI 1098-5514
J9 J VIROL
JI J. Virol.
PD JAN
PY 2015
VL 89
IS 1
BP 688
EP 702
DI 10.1128/JVI.02383-14
PG 15
WC Virology
WE Science Citation Index Expanded (SCI-EXPANDED)
SC Virology
GA AX8RL
UT WOS:000347176100058
OA Green Published, Bronze
DA 2025-09-03
ER

PT J
AU Civra, A
   Cagno, V
   Donalisio, M
   Biasi, F
   Leonarduzzi, G
   Poli, G
   Lembo, D
AF Civra, Andrea
   Cagno, Valeria
   Donalisio, Manuela
   Biasi, Fiorella
   Leonarduzzi, Gabriella
   Poli, Giuseppe
   Lembo, David
TI Inhibition of pathogenic non-enveloped viruses by 25-hydroxycholesterol
   and 27-hydroxycholesterol
SO SCIENTIFIC REPORTS
LA English
DT Article
ID OXIDATION-PRODUCTS; OXYSTEROLS; METABOLISM; ROTAVIRUS; PATHWAY
AB Recent studies reported a broad but selective antiviral activity of 25-hydroxycholesterol (25HC) against enveloped viruses, being apparently inactive against non-enveloped viruses. Here we show that 25HC is endowed with a marked antiviral activity against three pathogenic non-enveloped viruses, i.e. human papillomavirus-16 (HPV-16), human rotavirus (HRoV), and human rhinovirus (HRhV), thus significantly expanding its broad antiviral spectrum, so far recognized to be limited to viruses with envelope. Moreover, here we disclose the remarkable antiviral activity of another oxysterol of physiological origin, i.e. 27-hydroxycholesterol (27HC), against HPV-16, HRoV and HRhV. We have also identified a much weaker antiviral activity of other oxysterols of pathophysiological relevance, i.e 7 alpha-hydroxycholesterol, 7 beta-hydroxycholesterol, and 7-ketocholesterol. These findings suggest that appropriate modulation of endogenous production of oxysterols might be a primary host strategy to counteract a broad panel of viral infections. Moreover, 25HC and 27HC could be considered for new therapeutic strategies against HPV-16, HRoV and HRhV.
C1 [Civra, Andrea; Cagno, Valeria; Donalisio, Manuela; Biasi, Fiorella; Leonarduzzi, Gabriella; Poli, Giuseppe; Lembo, David] Univ Turin, San Luigi Gonzaga Hosp, Dept Clin & Biol Sci, I-10043 Turin, Italy.
C3 Azienda Ospedaliero-Universitaria San Luigi Gonzaga; University of Turin
RP Lembo, D (corresponding author), Univ Turin, San Luigi Gonzaga Hosp, Dept Clin & Biol Sci, I-10043 Turin, Italy.
EM giuseppe.poli@unito.it; david.lembo@unito.it
RI ; Cagno, Valeria/AAE-7612-2020; Leonarduzzi, Gabriella/AAA-6575-2019
OI Lembo, David/0000-0002-0969-100X; LEONARDUZZI, Gabriella
   Marisa/0000-0002-3422-821X; Cagno, Valeria/0000-0002-5597-334X; 
FU Ricerca finanziata dall'Universita degli Studi di Torino (ex 60%),
   OxyVir project
FX This work was supported by a grant from "Ricerca finanziata
   dall'Universita degli Studi di Torino (ex 60%), OxyVir project".
CR Bensinger SJ, 2008, NATURE, V454, P470, DOI 10.1038/nature07202
   Bensinger SJ, 2008, CELL, V134, P97, DOI 10.1016/j.cell.2008.04.052
   Blanc M, 2013, IMMUNITY, V38, P106, DOI 10.1016/j.immuni.2012.11.004
   COULSON BS, 1985, J VIROL, V54, P14, DOI 10.1128/JVI.54.1.14-20.1985
   Cyster JG, 2014, NAT REV IMMUNOL, V14, P731, DOI 10.1038/nri3755
   Diczfalusy U, 2009, J LIPID RES, V50, P2258, DOI 10.1194/jlr.M900107-JLR200
   Estes M. K., 2006, FIELDS VIROLOGY, P1946
   Graham KL, 2004, J VIROL, V78, P11786, DOI 10.1128/JVI.78.21.11786-11797.2004
   Honda A, 2009, J LIPID RES, V50, P350, DOI 10.1194/jlr.D800040-JLR200
   Howley P.M., 2006, FIELDS VIROLOGY, V2, P2299
   Iwamoto M, 2014, BIOCHEM BIOPH RES CO, V443, P808, DOI 10.1016/j.bbrc.2013.12.052
   Janowski BA, 1996, NATURE, V383, P728, DOI 10.1038/383728a0
   Leonarduzzi G, 2005, MOL NUTR FOOD RES, V49, P1044, DOI 10.1002/mnfr.200500090
   Leonarduzzi G, 2007, FRONT BIOSCI-LANDMRK, V12, P791, DOI 10.2741/2102
   Liu SY, 2013, IMMUNITY, V38, P92, DOI 10.1016/j.immuni.2012.11.005
   Park IW, 2013, PLOS ONE, V8, DOI 10.1371/journal.pone.0075648
   Park K, 2010, J LEUKOCYTE BIOL, V88, P1081, DOI 10.1189/jlb.0610318
   Phipps KM, 2004, ANTIVIR RES, V61, P49, DOI 10.1016/j.antiviral.2003.08.005
   Poli G, 2013, REDOX BIOL, V1, P125, DOI 10.1016/j.redox.2012.12.001
   Russell DW, 2000, BBA-MOL CELL BIOL L, V1529, P126, DOI 10.1016/S1388-1981(00)00142-6
   Schroepfer GJ Jr, 2000, PHYSIOL REV, V80, P361, DOI 10.1152/physrev.2000.80.1.361
   Spann NJ, 2013, NAT IMMUNOL, V14, P893, DOI 10.1038/ni.2681
   Turner R. B., 2006, FIELDS VIROLOGY, P895
   Upston JM, 2002, AM J PATHOL, V160, P701, DOI 10.1016/S0002-9440(10)64890-0
NR 24
TC 91
Z9 96
U1 1
U2 20
PU NATURE PORTFOLIO
PI BERLIN
PA HEIDELBERGER PLATZ 3, BERLIN, 14197, GERMANY
SN 2045-2322
J9 SCI REP-UK
JI Sci Rep
PD DEC 15
PY 2014
VL 4
AR 7487
DI 10.1038/srep07487
PG 6
WC Multidisciplinary Sciences
WE Science Citation Index Expanded (SCI-EXPANDED)
SC Science & Technology - Other Topics
GA AW5SA
UT WOS:000346333000008
PM 25501851
OA gold, Green Accepted
DA 2025-09-03
ER

PT J
AU Durzynska, J
AF Durzynska, Julia
TI IGF axis and other factors in HPV-related and HPV-unrelated
   carcinogenesis (Review)
SO ONCOLOGY REPORTS
LA English
DT Article
DE human papillomavirus; insulin-like growth factor; insulin-like growth
   factor receptor; somatotropic axis; signaling pathway; cervical cancer;
   therapy
ID GROWTH-FACTOR-I; HUMAN-PAPILLOMAVIRUS E6; HUMAN CERVICAL-CANCER;
   SQUAMOUS INTRAEPITHELIAL LESIONS; FACTOR-BINDING PROTEIN-3;
   MESSENGER-RNA ISOFORMS; FACTOR SYSTEM; FACTOR RECEPTOR; DOWN-REGULATION;
   T-ANTIGEN
AB The insulin-like growth factor (IGF) axis promotes the growth of cells, tissues and organs. IGF-1 is mainly produced in the liver but is also secreted from local tissues. In the circulation, IGF-1 is bound to insulin-like binding proteins (IGFBPs), and when released it activates the insulin-like growth factor receptor (IGF-1R). The signal is further transmitted by intracellular signaling pathways leading to gene expression that regulates, among others, cell proliferation and survival. This review presents the IGF axis in the context of cell transformation and cancer development. Aspects involving IGF-1 deficiency and protection from cancer are also briefly described. Furthermore, human papillomaviruses (HPVs) interplaying with IGF axis components in cervical cancer development are described. These small dsDNA viruses are divided into low-risk and high-risk HPVs with regard to the potency of their oncogenic actions; they mainly infect epithelial or mucosal cells. Special attention is drawn to expression of two major HPV oncogenes (E6 and E7) initiating and maintaining cervical carcinogenesis, which is a multistep and multifactorial process; therefore, involvement of additional factors such as mitochondrial DNA changes, sex hormones, retinoic and folic acids are also discussed. Finally, IGF axis components and HPV oncogenes as targets in anticancer treatment are presented which include IGF-1R downregulation, RNA interference and anti-HPV therapeutic vaccines. The review concludes that despite an enormous advancement in research on IGF and HPV-related cancers, more molecular studies and clinical trials are needed before commercialized therapies are widely available for oncology patients.
C1 [Durzynska, Julia] Adam Mickiewicz Univ, Fac Biol, Inst Expt Biol, Dept Mol Virol, PL-60614 Poznan, Poland.
C3 Adam Mickiewicz University
RP Durzynska, J (corresponding author), Adam Mickiewicz Univ, Fac Biol, Insitute Expt Biol, Dept Mol Virol, Ul Umultowska 89, PL-60614 Poznan, Poland.
EM juliadur@amu.edu.pl
RI Durzyńska, Julia/ABB-1942-2020
OI Durzynska, Julia/0000-0002-8767-3755
FU Polish National Science Center [NN401 555440]
FX This review article was supported by a Research Grant from the Polish
   National Science Center (NN401 555440) to Dr Julia Durzynska, 2011-2016.
CR Aleksic T, 2010, CANCER RES, V70, P6412, DOI 10.1158/0008-5472.CAN-10-0052
   Arcaro A, 2013, FRONT PHARMACOL, V4, DOI 10.3389/fphar.2013.00030
   Baege AC, 2004, J VIROL, V78, P5720, DOI 10.1128/JVI.78.11.5720-5727.2004
   Barton ER, 2006, APPL PHYSIOL NUTR ME, V31, P791, DOI 10.1139/h06-054
   Baserga R, 2013, J CELL PHYSIOL, V228, P675, DOI 10.1002/jcp.24217
   Baserga R, 2009, FUTURE ONCOL, V5, P43, DOI 10.2217/14796694.5.1.43
   Baserga R, 2009, EXP CELL RES, V315, P727, DOI 10.1016/j.yexcr.2008.09.017
   Berger AJ, 2002, AM J PATHOL, V161, P603, DOI 10.1016/S0002-9440(10)64215-0
   Bernard HU, 2005, J CLIN VIROL, V32, pS1, DOI 10.1016/j.jcv.2004.10.021
   Berraondo P, 2007, CANCER RES, V67, P8847, DOI 10.1158/0008-5472.CAN-07-0321
   Bousarghin L, 2009, MOL CANCER THER, V8, P357, DOI 10.1158/1535-7163.MCT-08-0626
   Brake T, 2005, P NATL ACAD SCI USA, V102, P2490, DOI 10.1073/pnas.0409883102
   Butz K, 2003, ONCOGENE, V22, P5938, DOI 10.1038/sj.onc.1206894
   Chandy AG, 2007, VACCINE, V25, P6037, DOI 10.1016/j.vaccine.2007.05.041
   Cheung JLK, 2013, GYNECOL ONCOL, V131, P374, DOI 10.1016/j.ygyno.2013.08.026
   Cheung TH, 2012, CELL CYCLE, V11, P2876, DOI 10.4161/cc.21278
   Chung SH, 2010, TRENDS ENDOCRIN MET, V21, P504, DOI 10.1016/j.tem.2010.03.005
   Clifford GM, 2003, BRIT J CANCER, V88, P63, DOI 10.1038/sj.bjc.6600688
   Copreni E, 2004, GENE THER, V11, pS67, DOI 10.1038/sj.gt.3302372
   Corvaia Nathalie, 2013, Front Biosci (Schol Ed), V5, P439
   Da Silva DA, 2003, VACCINE, V21, P3219, DOI 10.1016/S0264-410X(03)00237-8
   Dal Maso L, 2004, ONCOLOGY-BASEL, V67, P225, DOI 10.1159/000081322
   de Villiers EM, 2004, VIROLOGY, V324, P17, DOI 10.1016/j.virol.2004.03.033
   DePinho RA, 2000, NATURE, V408, P248, DOI 10.1038/35041694
   Doeberitz MV, 2002, EUR J CANCER, V38, P2229, DOI 10.1016/S0959-8049(02)00462-8
   Doorbar J, 2005, J CLIN VIROL, V32, pS7, DOI 10.1016/j.jcv.2004.12.006
   Doorbar J, 2006, CLIN SCI, V110, P525, DOI 10.1042/CS20050369
   Doorbar J, 2012, VACCINE, V30, pF55, DOI 10.1016/j.vaccine.2012.06.083
   Durzynska J, 2013, HORM METAB RES, V45, P415, DOI 10.1055/s-0032-1331699
   Durzynska J, 2013, ENDOCRINOLOGY, V154, P1215, DOI 10.1210/en.2012-1992
   Egawa K, 2003, DERMATOLOGY, V207, P251, DOI 10.1159/000073085
   Forbes Briony E, 2011, Pediatr Endocrinol Rev, V8, P374
   Frazer IH, 2004, NAT REV IMMUNOL, V4, P46, DOI 10.1038/nri1260
   Friedrich RE, 2010, ANTICANCER RES, V30, P1641
   Gallagher EJ, 2011, ENDOCRINOLOGY, V152, P2546, DOI 10.1210/en.2011-0231
   Ganguly N, 2009, J BIOSCIENCES, V34, P113, DOI 10.1007/s12038-009-0013-7
   Gao J, 2012, CANCER RES, V72, P3, DOI 10.1158/0008-5472.CAN-11-0550
   Gariglio P, 2009, ARCH MED RES, V40, P449, DOI 10.1016/j.arcmed.2009.08.002
   Ghittoni R, 2010, VIRUS GENES, V40, P1, DOI 10.1007/s11262-009-0412-8
   Grimberg A, 2003, CANCER BIOL THER, V2, P630
   Gu W, 2006, CANCER GENE THER, V13, P1023, DOI 10.1038/sj.cgt.7700971
   Guevara-Aguirre J, 2011, SCI TRANSL MED, V3, DOI 10.1126/scitranslmed.3001845
   Gunn GR, 2001, J IMMUNOL, V167, P6471, DOI 10.4049/jimmunol.167.11.6471
   Guo W, 2013, MOL BIOL REP, V40, P13, DOI 10.1007/s11033-012-1939-7
   Hall AHS, 2003, J VIROL, V77, P6066, DOI 10.1128/JVI.77.10.6066-6069.2003
   Han KT, 2013, CLIN EXP VACCINE RES, V2, P106, DOI 10.7774/cevr.2013.2.2.106
   Harris TG, 2008, CANCER EPIDEM BIOMAR, V17, P245, DOI 10.1158/1055-9965.EPI-07-0686
   Hartog H, 2007, EUR J CANCER, V43, P1895, DOI 10.1016/j.ejca.2007.05.021
   Hoenil J., 2005, Cancer Therapy, V3, P419
   Hong J, 2002, J BIOL CHEM, V277, P10489, DOI 10.1074/jbc.M109604200
   Huang YF, 2008, BRIT J CANCER, V99, P1096, DOI 10.1038/sj.bjc.6604661
   Jin HS, 2005, GYNECOL ONCOL, V97, P559, DOI 10.1016/j.ygyno.2005.01.046
   Kafri T, 2000, MOL THER, V1, P516, DOI 10.1006/mthe.2000.0083
   Kasprzak A, 2013, INT J ONCOL, V42, P305, DOI 10.3892/ijo.2012.1706
   Kasprzak A, 2012, INT J ONCOL, V41, P1919, DOI 10.3892/ijo.2012.1666
   Kasprzak A, 2012, WSPOLCZESNA ONKOL, V16, P147, DOI 10.5114/wo.2012.28794
   Kedzia Andrzej, 2013, Pediatr Endocrinol Diabetes Metab, V19, P96
   Koczorowska MM, 2011, EXP THER MED, V2, P149, DOI 10.3892/etm.2010.174
   Kuramoto H, 2008, ACTA MED OKAYAMA, V62, P251
   Laron Z, 2004, J CLIN ENDOCR METAB, V89, P1031, DOI 10.1210/jc.2003-031033
   Laron Z, 2008, HORM-INT J ENDOCRINO, V7, P24, DOI 10.14310/horm.2002.1111034
   Lee SW, 2010, J GYNECOL ONCOL, V21, P174, DOI 10.3802/jgo.2010.21.3.174
   LeRoith D, 2003, CANCER LETT, V195, P127, DOI 10.1016/S0304-3835(03)00159-9
   López-Romero R, 2013, INT J CLIN EXP PATHO, V6, P1594
   Loughran G, 2005, ONCOGENE, V24, P6185, DOI 10.1038/sj.onc.1208772
   Lukanova A, 2002, INT J CANCER, V101, P549, DOI 10.1002/ijc.10613
   Luo M, 2013, SURGERY, V153, P836, DOI 10.1016/j.surg.2012.12.004
   Mannhardt B, 2000, MOL CELL BIOL, V20, P6483, DOI 10.1128/MCB.20.17.6483-6495.2000
   Markowitz LE, 2012, VACCINE, V30, pF139, DOI 10.1016/j.vaccine.2012.05.039
   Martignani E, 2011, MINI-REV MED CHEM, V11, P1165, DOI 10.2174/138955711797655371
   Mathur RS, 2003, GYNECOL ONCOL, V91, P410, DOI 10.1016/S0090-8258(03)00513-4
   Mathur SP, 2003, GYNECOL ONCOL, V91, P486, DOI 10.1016/j.ygyno.2003.08.023
   McLaughlin-Drubin ME, 2012, CURR OPIN VIROL, V2, P459, DOI 10.1016/j.coviro.2012.05.004
   McLaughlin-Drubin ME, 2009, VIROLOGY, V384, P335, DOI 10.1016/j.virol.2008.10.006
   Miller BS, 2005, CANCER RES, V65, P10123, DOI 10.1158/0008-5472.CAN-05-2752
   Mullis Primus E, 2010, J Clin Res Pediatr Endocrinol, V2, P52, DOI 10.4274/jcrpe.v2i2.52
   Nakamura K, 2000, CANCER RES, V60, P760
   Peng SW, 2004, J VIROL, V78, P8468, DOI 10.1128/JVI.78.16.8468-8476.2004
   Petriczko Elzbieta, 2011, Pediatr Endocrinol Diabetes Metab, V17, P233
   Pietsch EC, 2008, CANCER BIOL THER, V7, P1916, DOI 10.4161/cbt.7.12.7169
   Piyathilake CJ, 2010, INT J WOMENS HEALTH, V2, P7
   Piyathilake CJ, 2004, CANCER RES, V64, P8788, DOI 10.1158/0008-5472.CAN-04-2402
   Pollak M, 2008, NAT REV CANCER, V8, P915, DOI 10.1038/nrc2536
   Pollak M, 2012, CLIN CANCER RES, V18, P40, DOI 10.1158/1078-0432.CCR-11-0998
   Pollak MN, 2004, NAT REV CANCER, V4, P505, DOI 10.1038/nrc1387
   Psyrri A, 2008, NAT CLIN PRACT ONCOL, V5, P24, DOI 10.1038/ncponc0984
   Ramamoorthy S, 2011, CANCER-AM CANCER SOC, V117, P2379, DOI 10.1002/cncr.25793
   Reiss K, 2006, J CELL PHYSIOL, V206, P295, DOI 10.1002/jcp.20455
   Remy-Ziller C, 2014, CLIN VACCINE IMMUNOL, V21, P147, DOI 10.1128/CVI.00678-13
   Rosenzweig SA, 2010, BIOCHEM PHARMACOL, V80, P1115, DOI 10.1016/j.bcp.2010.06.013
   Samani AA, 2007, ENDOCR REV, V28, P20, DOI 10.1210/er.2006-0001
   Schaffer A, 2007, CANCER EPIDEM BIOMAR, V16, P716, DOI 10.1158/1055-9965.EPI-06-0924
   SELL C, 1993, P NATL ACAD SCI USA, V90, P11217, DOI 10.1073/pnas.90.23.11217
   Serrano ML, 2008, HORM METAB RES, V40, P661, DOI 10.1055/s-0028-1082080
   Serrano ML, 2010, HORM METAB RES, V42, P977, DOI 10.1055/s-0030-1267175
   Serrano Martha Lucía, 2006, Biomed., V26, P258
   Serrano ML, 2007, GROWTH HORM IGF RES, V17, P492, DOI 10.1016/j.ghir.2007.07.001
   Shai A, 2007, CANCER RES, V67, P1626, DOI 10.1158/0008-5472.CAN-06-3344
   Sharma M, 2012, ASIAN PAC J CANCER P, V13, P6475, DOI 10.7314/APJCP.2012.13.12.6475
   Shen MR, 2006, CARCINOGENESIS, V27, P962, DOI 10.1093/carcin/bgi336
   SIEGFRIED JM, 1992, P NATL ACAD SCI USA, V89, P8107, DOI 10.1073/pnas.89.17.8107
   Steller MA, 1996, CANCER RES, V56, P1761
   Steuerman R, 2011, EUR J ENDOCRINOL, V164, P485, DOI 10.1530/EJE-10-0859
   Sun L, 2008, CANCER BIOL THER, V7, P1909, DOI 10.4161/cbt.7.12.6941
   Tan DSW, 2002, BMC CELL BIOL, V3, DOI 10.1186/1471-2121-3-17
   Thorland EC, 2003, ONCOGENE, V22, P1225, DOI 10.1038/sj.onc.1206170
   Tommasino M, 2003, HUM MUTAT, V21, P307, DOI 10.1002/humu.10178
   Trojanek J, 2006, J CELL PHYSIOL, V206, P35, DOI 10.1002/jcp.20425
   Vinokurova S, 2008, CANCER RES, V68, P307, DOI 10.1158/0008-5472.CAN-07-2754
   Voskuil DW, 2004, BREAST CANCER RES TR, V84, P225, DOI 10.1023/B:BREA.0000019954.59130.d3
   Wang SR, 2013, J CLIN ENDOCR METAB, V98, pE1428, DOI 10.1210/jc.2013-1534
   Wang WM, 2003, BIOCHEM BIOPH RES CO, V303, P932, DOI 10.1016/S0006-291X(03)00444-3
   Warowicka A, 2013, GYNECOL ONCOL, V129, P193, DOI 10.1016/j.ygyno.2013.01.001
   Watson RA, 2003, J CELL SCI, V116, P4925, DOI 10.1242/jcs.00809
   Webster K, 2001, J GEN VIROL, V82, P201, DOI 10.1099/0022-1317-82-1-201
   Whiteside MA, 2008, CANCER-AM CANCER SOC, V113, P2981, DOI 10.1002/cncr.23750
   Wilson VG, 2002, VIRUS GENES, V24, P275, DOI 10.1023/A:1015336817836
   Wu XF, 2003, CLIN CANCER RES, V9, P3356
   Yoo YA, 2013, AM J PATHOL, V183, P1679, DOI 10.1016/j.ajpath.2013.07.026
   You J, 2004, CELL, V117, P349, DOI 10.1016/S0092-8674(04)00402-7
   Yugawa T, 2009, REV MED VIROL, V19, P97, DOI 10.1002/rmv.605
   Zhou JS, 2013, ANTIVIR RES, V98, P305, DOI 10.1016/j.antiviral.2013.03.010
   Zhu WZ, 2005, CARCINOGENESIS, V26, P145, DOI 10.1093/carcin/bgh282
   zur Hausen H, 2002, NAT REV CANCER, V2, P342, DOI 10.1038/nrc798
   zur Hausen H, 2000, JNCI-J NATL CANCER I, V92, P690, DOI 10.1093/jnci/92.9.690
   zur Hausen H, 2009, VIROLOGY, V384, P260, DOI 10.1016/j.virol.2008.11.046
NR 126
TC 19
Z9 20
U1 0
U2 16
PU SPANDIDOS PUBL LTD
PI ATHENS
PA POB 18179, ATHENS, 116 10, GREECE
SN 1021-335X
EI 1791-2431
J9 ONCOL REP
JI Oncol. Rep.
PD DEC
PY 2014
VL 32
IS 6
BP 2295
EP 2306
DI 10.3892/or.2014.3505
PG 12
WC Oncology
WE Science Citation Index Expanded (SCI-EXPANDED)
SC Oncology
GA AT4JE
UT WOS:000344904900001
PM 25333772
OA Green Published, Green Submitted, Green Accepted, hybrid
DA 2025-09-03
ER

PT J
AU Montebugnoli, L
   Gissi, DB
   Scapoli, L
   Palmieri, A
   Morandi, L
   Manelli, I
   Foschini, MP
AF Montebugnoli, Lucio
   Gissi, Davide B.
   Scapoli, Luca
   Palmieri, Annalisa
   Morandi, Luca
   Manelli, Ilaria
   Foschini, Maria Pia
TI p16INK4 Expression is not associated with human
   papillomavirus in oral lichen planus
SO ORAL SURGERY ORAL MEDICINE ORAL PATHOLOGY ORAL RADIOLOGY
LA English
DT Article
ID SQUAMOUS-CELL CARCINOMA; IMMUNOHISTOCHEMICAL EXPRESSION; HIGH-RISK;
   INTERFERON-GAMMA; LOW-PREVALENCE; NECK-CANCER; HEAD; P16; LESIONS;
   OVEREXPRESSION
AB Objective. Frequencies as high as 60% of overexpressed p16(INK4) were recently reported in lichen planus (LP). Because p16(INK4) overexpression may be a feature of human papilloma virus (HPV)-induced cancer, it has been postulated that LP may be somehow related to HPV. The present study is the first to evaluate both high p16(INK4) expression and HPV in patients with LP.
   Study Design. Thirty-five consecutive biopsy specimens from patients with LP constituted the basis of the present study. Level of p16(INK4A) expression was evaluated in each sample by immunohistochemical analysis, and the presence of HPV DNA was tested by real-time polymerase chain reaction (PCR).
   Results. p16(INK4) expression was detected in 26 specimens, whereas HPV was found in 4 lesions: 3 low-risk HPV and 1 high risk HPV. All HPV-positive lesions also indicated p16(INK4A) overexpression, whereas 22 cases of overexpressed p16(INK4A) were HPV negative (Chi square 2.6; ns).
   Conclusions. p16(INK4) overexpression is not correlated with HPV in patients with LP.
C1 [Montebugnoli, Lucio; Gissi, Davide B.] Univ Bologna, Sect Oral Sci, Dept Biomed & NeuroMotor Sci DiBiNeM, Bologna, Italy.
   [Scapoli, Luca; Palmieri, Annalisa] Univ Bologna, Dept Specialist Diagnost & Expt Med, Bologna, Italy.
   [Morandi, Luca; Manelli, Ilaria; Foschini, Maria Pia] Univ Bologna, Dept Biomed & NeuroMotor Sci DiBiNeM, Bologna, Italy.
   [Morandi, Luca; Manelli, Ilaria; Foschini, Maria Pia] Bellaria Hosp, M Malpighi Sect Pathol, Bologna, Italy.
C3 University of Bologna; University of Bologna; University of Bologna;
   AUSL di Bologna
RP Montebugnoli, L (corresponding author), Via San Vitale 59, I-409125 Bologna, Italy.
EM Lucio.montebugnoli@unibo.it
RI Morandi, Luca/A-3191-2016; Scapoli, Luca/C-6152-2008; Foschini, Maria
   P./A-6306-2016; Gissi, Davide/K-4601-2018
OI Morandi, Luca/0000-0002-3810-9760; Scapoli, Luca/0000-0003-4006-9910;
   Foschini, Maria P./0000-0001-7079-7260; 
CR Accurso BT, 2011, ORAL SURG ORAL MED O, V112, P359, DOI 10.1016/j.tripleo.2011.03.042
   Adelstein David J, 2009, Head Neck, V31, P1393, DOI 10.1002/hed.21269
   Ai LB, 2003, MODERN PATHOL, V16, P944, DOI 10.1097/01.MP.0000085760.74313.DD
   Al-Hashimi I, 2007, ORAL SURG ORAL MED O, V103, pS25, DOI 10.1016/j.tripleo.2006.11.001
   Angiero F, 2008, ANTICANCER RES, V28, P2535
   Badaracco G, 2000, ANTICANCER RES, V20, P1301
   Barzona L, 2011, J CLIN VIROL, V52, P93, DOI 10.1016/j.jcv.2011.07.006
   Bradley KT, 2006, MODERN PATHOL, V19, P1310, DOI 10.1038/modpathol.3800649
   Buajeeb W, 2009, J ORAL PATHOL MED, V38, P104, DOI 10.1111/j.1600-0714.2008.00710.x
   Campisi G, 2004, ORAL SURG ORAL MED O, V98, P705, DOI 10.1016/j.tripleo.2004.04.012
   Cao J, 2000, Chin J Dent Res, V3, P44
   Chang JYF, 2003, AM J CLIN PATHOL, V120, P909, DOI [10.1309/C5P6NUQ2NW6LCTBP, 10.1309/C5P6UQ2NW6LCTBP]
   Chen QM, 1999, J ORAL PATHOL MED, V28, P158
   Cianfriglia F, 2006, J EXP CLIN CANC RES, V25, P21
   Cunningham LL, 2006, ORAL SURG ORAL MED O, V102, P77, DOI 10.1016/j.tripleo.2005.11.028
   Eisenberg E, 2000, J ORAL MAXIL SURG, V58, P1278, DOI 10.1053/joms.2000.16629
   El-Naggar AK, 2005, WHO PATHOLOGY GENETI, P180
   ELNAGGAR AK, 1995, CANCER RES, V55, P2656
   Forslund O, 1999, J GEN VIROL, V80, P2437, DOI 10.1099/0022-1317-80-9-2437
   Fregonesi PAG, 2003, J HISTOCHEM CYTOCHEM, V51, P1291
   Giovannelli L, 2002, J INFECT DIS, V185, P833, DOI 10.1086/339193
   Gologan G, 2005, AM J SURG PATHOL, V29, P792
   Ha PK, 2002, CLIN CANCER RES, V8, P1203
   Hafkamp HC, 2003, INT J CANCER, V107, P394, DOI 10.1002/ijc.11389
   Harvat BL, 2001, J INVEST DERMATOL, V117, P1274, DOI 10.1046/j.0022-202x.2001.01495.x
   Herrero R, 2003, JNCI-J NATL CANCER I, V95, P1772, DOI [10.1093/jnci/djg107, 10.1093/jnci/djg/107]
   HUSMAN AMDR, 1995, J GEN VIROL, V76, P1057
   Ismail Sumairi B, 2007, J Oral Sci, V49, P89
   Ito K, 2006, NAT MED, V12, P446, DOI 10.1038/nm1388
   JONTELL M, 1990, J ORAL PATHOL MED, V19, P273, DOI 10.1111/j.1600-0714.1990.tb00841.x
   Karlsen F, 1996, J CLIN MICROBIOL, V34, P2095, DOI 10.1128/JCM.34.9.2095-2100.1996
   Karsai S, 2007, J PATHOL, V211, P314, DOI 10.1002/path.2100
   Khan A, 2003, J ORAL PATHOL MED, V32, P77, DOI 10.1034/j.1600-0714.2003.00077.x
   Klaes R, 2002, AM J SURG PATHOL, V26, P1389, DOI 10.1097/00000478-200211000-00001
   Klaes R, 2001, INT J CANCER, V92, P276, DOI 10.1002/ijc.1174
   Kreimer AR, 2005, CANCER EPIDEM BIOMAR, V14, P467, DOI 10.1158/1055-9965.EPI-04-0551
   LI Y, 1994, CANCER RES, V54, P6078
   Lingen MW, 2013, ORAL ONCOL, V49, P1, DOI 10.1016/j.oraloncology.2012.07.002
   Luo CW, 2007, INT J ORAL MAX SURG, V36, P153, DOI 10.1016/j.ijom.2006.09.005
   Mattila R, 2012, ORAL ONCOL, V48, P980, DOI 10.1016/j.oraloncology.2012.04.009
   Miller CS, 2001, ORAL SURG ORAL MED O, V91, P622, DOI 10.1067/moe.2001.115392
   Moberg M, 2003, J CLIN MICROBIOL, V41, P3221, DOI 10.1128/JCM.41.7.3221-3228.2003
   Montebugnoli L, 2011, ORAL SURG ORAL MED O, V112, P222, DOI 10.1016/j.tripleo.2011.02.029
   Montebugnoli L, 2010, HISTOPATHOLOGY, V57, P528, DOI 10.1111/j.1365-2559.2010.03671.x
   Muirhead DM, 2006, J CLIN PATHOL, V59, P711, DOI 10.1136/jcp.2005.030502
   Muñoz N, 2003, NEW ENGL J MED, V348, P518, DOI 10.1056/NEJMoa021641
   Natarajan E, 2005, J INVEST DERM SYMP P, V10, P72, DOI 10.1111/j.1087-0024.2005.200415.x
   Natarajan E, 2003, AM J PATHOL, V163, P477, DOI 10.1016/S0002-9440(10)63677-2
   Natarajan E, 2006, AM J PATHOL, V168, P1821, DOI 10.2353/ajpath.2006.051027
   NAWROZ H, 1994, CANCER RES, V54, P1152
   Nemes JA, 2006, ORAL SURG ORAL MED O, V102, P344, DOI 10.1016/j.tripleo.2005.10.069
   Pannone G, 2012, INFECT AGENTS CANCER, V7, DOI 10.1186/1750-9378-7-4
   Patiman, 2001, Zhonghua Kou Qiang Yi Xue Za Zhi, V36, P119
   Pillai MR, 1999, J SURG ONCOL, V71, P10, DOI 10.1002/(SICI)1096-9098(199905)71:1<10::AID-JSO3>3.0.CO;2-V
   Poomsawat S, 2011, J ORAL PATHOL MED, V40, P294, DOI 10.1111/j.1600-0714.2010.01001.x
   Rocco JW, 2001, EXP CELL RES, V264, P42, DOI 10.1006/excr.2000.5149
   Sand L, 2000, ANTICANCER RES, V20, P1183
   SAUNDERS NA, 1994, J BIOL CHEM, V269, P2016
   Scapoli L, 2009, MODERN PATHOL, V22, P366, DOI 10.1038/modpathol.2008.180
   Schmitt M, 2008, J CLIN MICROBIOL, V46, P1050, DOI 10.1128/JCM.02227-07
   Sklavounou-Andrikopoulou A, 2004, J ORAL PATHOL MED, V33, P386, DOI 10.1111/j.1600-0714.2004.00221.x
   SYRJANEN K, 1988, BRIT J OBSTET GYNAEC, V95, P1096, DOI 10.1111/j.1471-0528.1988.tb06785.x
   Syrjänen S, 2011, ORAL DIS, V17, P58, DOI 10.1111/j.1601-0825.2011.01792.x
   Szarka K, 2009, ORAL MICROBIOL IMMUN, V24, P314, DOI 10.1111/j.1399-302X.2009.00516.x
   Tachezy R, 2009, J MED VIROL, V81, P878, DOI 10.1002/jmv.21470
   TIEBEN LM, 1993, J VIROL METHODS, V42, P265, DOI 10.1016/0166-0934(93)90038-S
   Todd R, 2002, CRIT REV ORAL BIOL M, V13, P51, DOI 10.1177/154411130201300106
   van der Meij EH, 2003, J ORAL PATHOL MED, V32, P507, DOI 10.1034/j.1600-0714.2003.00125.x
   VANDERRIET P, 1994, CANCER RES, V54, P1156
   Vesper M, 1997, Mund Kiefer Gesichtschir, V1, P146
   World Medical Association (WMA), 2008, WMA DECL HELS EPFMR
   da Silva CEXDR, 2007, ORAL SURG ORAL MED O, V104, P497, DOI 10.1016/j.tripleo.2007.04.028
   Yuen PW, 2002, J CLIN PATHOL, V55, P58
   Zhang LW, 1997, AM J PATHOL, V151, P323
   Zhang ZY, 2004, INT J ORAL MAX SURG, V33, P71, DOI 10.1054/ijom.2002.0443
   Zhou G, 2009, J ORAL PATHOL MED, V38, P559, DOI 10.1111/j.1600-0714.2009.00779.x
NR 76
TC 9
Z9 10
U1 0
U2 6
PU ELSEVIER SCIENCE INC
PI NEW YORK
PA STE 800, 230 PARK AVE, NEW YORK, NY 10169 USA
SN 2212-4403
EI 1528-395X
J9 OR SURG OR MED OR PA
JI Oral Surg. Oral Med. Oral Pathol. Oral Radiol.
PD DEC
PY 2014
VL 118
IS 6
BP 696
EP 704
DI 10.1016/j.oooo.2014.09.004
PG 9
WC Dentistry, Oral Surgery & Medicine
WE Science Citation Index Expanded (SCI-EXPANDED)
SC Dentistry, Oral Surgery & Medicine
GA AX9WB
UT WOS:000347248900019
PM 25457887
DA 2025-09-03
ER

PT J
AU Rosales, R
   López-Contreras, M
   Rosales, C
   Magallanes-Molina, JR
   Gonzalez-Vergara, R
   Arroyo-Cazarez, JM
   Ricardez-Arenas, A
   del Follo-Valencia, A
   Padilla-Arriaga, S
   Guerrero, MV
   Pirez, MA
   Arellano-Fiore, C
   Villarreal, F
AF Rosales, Ricardo
   Lopez-Contreras, Mario
   Rosales, Carlos
   Magallanes-Molina, Jose-Roberto
   Gonzalez-Vergara, Roberto
   Martin Arroyo-Cazarez, Jose
   Ricardez-Arenas, Antonio
   del Follo-Valencia, Armando
   Padilla-Arriaga, Santiago
   Veronica Guerrero, Miriam
   Angel Pirez, Miguel
   Arellano-Fiore, Claudia
   Villarreal, Freddy
TI Regression of Human Papillomavirus Intraepithelial Lesions Is Induced by
   MVA E2 Therapeutic Vaccine
SO HUMAN GENE THERAPY
LA English
DT Article
ID STEM-CELL ANTIGEN; ENGINEERED T-CELLS; ADVERSE EVENT; PHASE-I; RECEPTOR;
   CANCER; EXPRESSION; GENE; PSCA; CD28
AB Human papilloma viruses can induce warts, condylomas, and other intraepithelial cervical lesions that can progress to cancer. Cervical cancer is a serious problem in developing countries because early detection is difficult, and thus proper early treatment is many times missing. In this phase III clinical trial, we evaluated the potential use of MVA E2 recombinant vaccinia virus to treat intraepithelial lesions associated with papillomavirus infection. A total of 1176 female and 180 male patients with intraepithelial lesions were studied. They were injected with 10 7 MVA E2 virus particles directly into their uterus, urethra, vulva, or anus. Patients were monitored by colposcopy and cytology. Immune response was determined by measuring the antibody titer against MVA E2 virus and by analyzing the cytotoxic activity against cancer cells bearing papillomavirus DNA. Papillomavirus was determined by the Hybrid Capture method or by polymerase chain reaction analysis. By histology, 1051 (89.3%) female patients showed complete elimination of lesions after treatment with MVA E2. In 28 (2.4%) female patients, the lesion was reduced to CIN 1. Another 97 (8.3%) female patients presented isolated koilocytes after treatment. In men, all lesions were completely eliminated. All MVA E2-treated patients developed antibodies against the MVA E2 vaccine and generated a specific cytotoxic response against papilloma-transformed cells. Papillomavirus DNA was not detected after treatment in 83% of total patients treated. MVA E2 did not generate any apparent side effects. These data suggest that therapeutic vaccination with MVA E2 vaccine is an excellent candidate to stimulate the immune system and generate regression in intraepithelial lesions when applied locally.
C1 [Rosales, Ricardo; Angel Pirez, Miguel; Arellano-Fiore, Claudia] Virolab, S RL CV, Cuernavaca 62130, Morelos, Mexico.
   [Lopez-Contreras, Mario] Hosp Cuautitlan, Mexico City 54800, DF, Mexico.
   [Rosales, Carlos] Univ Nacl Autonoma Mexico, Inst Invest Biomed, Mexico City 04510, DF, Mexico.
   [Magallanes-Molina, Jose-Roberto] Sanatorio San Francisco, Veracruz 91920, Mexico.
   [Gonzalez-Vergara, Roberto] Hosp Gen Veracruz, Veracruz 91700, Mexico.
   [Martin Arroyo-Cazarez, Jose] Hosp Angeles Xalapa, Veracruz 91190, Mexico.
   [Ricardez-Arenas, Antonio] Hosp Mil, Veracruz 91700, Mexico.
   [del Follo-Valencia, Armando] Hosp Nutr, Inst Nacl Cancerol, Veracruz 91910, Mexico.
   [Padilla-Arriaga, Santiago] Hosp Mujer, Zamora 59690, Mexico.
   [Veronica Guerrero, Miriam] Hosp Espanol, Mexico City 11520, DF, Mexico.
   [Villarreal, Freddy] Invers Milfred Med CA, Barquisimeto 3001, Venezuela.
C3 Universidad Nacional Autonoma de Mexico; Instituto Nacional de
   Cancerologia (INCAN)
RP Rosales, R (corresponding author), Virolab, Dept Mol Biol, S RL CV, Ave Lomas de Ahuatlan 120, Cuernavaca 62130, Morelos, Mexico.
EM rrosalesvirolab10@gmail.com
RI Rosales, Ricardo/I-4991-2018; ROSALES, CARLOS/AAA-5206-2019
OI ROSALES, CARLOS/0000-0003-2568-5723
FU Virolab S de RL de CV
FX The authors are grateful to Virolab S de RL de CV for funding this
   study.
CR Anurathapan U, 2014, MOL THER, V22, P623, DOI 10.1038/mt.2013.262
   Argani P, 2001, CANCER RES, V61, P4320
   Bahrenberg G, 2000, BIOCHEM BIOPH RES CO, V275, P783, DOI 10.1006/bbrc.2000.3393
   Brentjens R, 2010, MOL THER, V18, P666, DOI 10.1038/mt.2010.31
   Carpenito C, 2009, P NATL ACAD SCI USA, V106, P3360, DOI 10.1073/pnas.0813101106
   Cartwright Thomas, 2008, Cancer Control, V15, P308
   Chmielewski M, 2012, GASTROENTEROLOGY, V143, P1095, DOI 10.1053/j.gastro.2012.06.037
   Di Stasi A, 2011, NEW ENGL J MED, V365, P1673, DOI 10.1056/NEJMoa1106152
   Elsamman E, 2006, BJU INT, V97, P1202, DOI 10.1111/j.1464-410X.2006.06153.x
   Feldmann G, 2007, J HEPATO-BILIARY-PAN, V14, P224, DOI 10.1007/s00534-006-1166-5
   Gattinoni L, 2011, NAT MED, V17, P1290, DOI 10.1038/nm.2446
   Gu Z, 2000, ONCOGENE, V19, P1288, DOI 10.1038/sj.onc.1203426
   Gudas J., 2012, ANTIBODIES RELATED M
   Hillerdal V, 2014, BMC CANCER, V14, DOI 10.1186/1471-2407-14-30
   Hombach AA, 2013, MOL THER, V21, P2268, DOI 10.1038/mt.2013.192
   Katari UL, 2011, HPB, V13, P643, DOI 10.1111/j.1477-2574.2011.00344.x
   Kershaw MH, 2006, CLIN CANCER RES, V12, P6106, DOI 10.1158/1078-0432.CCR-06-1183
   Kloss CC, 2013, NAT BIOTECHNOL, V31, P71, DOI 10.1038/nbt.2459
   Kochenderfer JN, 2012, BLOOD, V119, P2709, DOI 10.1182/blood-2011-10-384388
   Koido S, 2011, CLIN DEV IMMUNOL, DOI 10.1155/2011/267539
   Lamers CH., 2006, J CLIN ONCOL, V24, pe20, DOI [10.1200/JCO.2006.05.9964, DOI 10.1200/JCO.2006.05.9964]
   Lamers CHJ, 2011, BLOOD, V117, P72, DOI 10.1182/blood-2010-07-294520
   Leyton JV, 2008, CLIN CANCER RES, V14, P7488, DOI 10.1158/1078-0432.CCR-07-5093
   Leyton JV, 2009, PROTEIN ENG DES SEL, V22, P209, DOI 10.1093/protein/gzn055
   Li Q, 2004, ANTICANCER RES, V24, P1327
   Maliar A, 2012, GASTROENTEROLOGY, V143, P1375, DOI 10.1053/j.gastro.2012.07.017
   Maus MV, 2013, CANCER IMMUNOL RES, V1, P26, DOI 10.1158/2326-6066.CIR-13-0006
   Morgan RA, 2013, J IMMUNOTHER, V36, P133, DOI 10.1097/CJI.0b013e3182829903
   Morgan RA, 2010, MOL THER, V18, P843, DOI 10.1038/mt.2010.24
   Morgenroth A, 2007, PROSTATE, V67, P1121, DOI 10.1002/pros.20608
   Ono H, 2012, ANAT CELL BIOL, V45, P149, DOI 10.5115/acb.2012.45.3.149
   Ostermann E, 2008, CLIN CANCER RES, V14, P4584, DOI 10.1158/1078-0432.CCR-07-5211
   Robbins PF, 2011, J CLIN ONCOL, V29, P917, DOI 10.1200/JCO.2010.32.2537
   Saeki N, 2010, CLIN CANCER RES, V16, P3533, DOI 10.1158/1078-0432.CCR-09-3169
   Siegel R, 2012, CA-CANCER J CLIN, V62, P10, DOI 10.3322/caac.20138
   Tammana S, 2010, HUM GENE THER, V21, P75, DOI 10.1089/hum.2009.122
   Wolpin BM, 2013, ANN ONCOL, V24, P1792, DOI 10.1093/annonc/mdt066
   Zhao YB, 2009, J IMMUNOL, V183, P5563, DOI 10.4049/jimmunol.0900447
   Zheng ZL, 2012, J TRANSL MED, V10, DOI 10.1186/1479-5876-10-29
   Zhong XS, 2010, MOL THER, V18, P413, DOI 10.1038/mt.2009.210
   Zhou XK, 2013, NEOPLASIA, V15, P544, DOI 10.1593/neo.13168
NR 41
TC 92
Z9 110
U1 0
U2 22
PU MARY ANN LIEBERT, INC
PI NEW ROCHELLE
PA 140 HUGUENOT STREET, 3RD FL, NEW ROCHELLE, NY 10801 USA
SN 1043-0342
EI 1557-7422
J9 HUM GENE THER
JI Hum. Gene Ther.
PD DEC 1
PY 2014
VL 25
IS 12
BP 1035
EP 1049
DI 10.1089/hum.2014.024
PG 15
WC Biotechnology & Applied Microbiology; Genetics & Heredity; Medicine,
   Research & Experimental
WE Science Citation Index Expanded (SCI-EXPANDED)
SC Biotechnology & Applied Microbiology; Genetics & Heredity; Research &
   Experimental Medicine
GA AW6AT
UT WOS:000346352600080
OA Green Published
DA 2025-09-03
ER

PT J
AU Almajhdi, FN
   Senger, T
   Amer, HM
   Gissmann, L
   Öhlschläger, P
AF Almajhdi, Fahad N.
   Senger, Tilo
   Amer, Haitham M.
   Gissmann, Lutz
   Oehlschlaeger, Peter
TI Design of a Highly Effective Therapeutic HPV16 E6/E7-Specific DNA
   Vaccine: Optimization by Different Ways of Sequence Rearrangements
   (Shuffling)
SO PLOS ONE
LA English
DT Article
ID HUMAN-PAPILLOMAVIRUS; T-CELLS; GRADE 3; PROTEIN; TUMOR; E6;
   IMMUNOGENICITY; IMMUNOTHERAPY; PREVALENCE; PARTICLES
AB Persistent infection with the high-risk Human Papillomavirus type 16 (HPV 16) is the causative event for the development of cervical cancer and other malignant tumors of the anogenital tract and of the head and neck. Despite many attempts to develop therapeutic vaccines no candidate has entered late clinical trials. An interesting approach is a DNA based vaccine encompassing the nucleotide sequence of the E6 and E7 viral oncoproteins. Because both proteins are consistently expressed in HPV infected cells they represent excellent targets for immune therapy. Here we report the development of 8 DNA vaccine candidates consisting of differently rearranged HPV-16 E6 and E7 sequences within one molecule providing all naturally occurring epitopes but supposedly lacking transforming activity. The HPV sequences were fused to the J-domain and the SV40 enhancer in order to increase immune responses. We demonstrate that one out of the 8 vaccine candidates induces very strong cellular E6- and E7-specific cellular immune responses in mice and, as shown in regression experiments, efficiently controls growth of HPV 16 positive syngeneic tumors. This data demonstrates the potential of this vaccine candidate to control persistent HPV 16 infection that may lead to malignant disease. It also suggests that different sequence rearrangements influence the immunogenecity by an as yet unknown mechanism.
C1 [Almajhdi, Fahad N.; Amer, Haitham M.; Gissmann, Lutz] King Saud Univ, Coll Sci, Dept Bot & Microbiol, Riyadh 11451, Saudi Arabia.
   [Senger, Tilo; Gissmann, Lutz] German Canc Res Ctr, Heidelberg, Germany.
   [Amer, Haitham M.] Cairo Univ, Dept Virol, Fac Vet Med, Giza, Egypt.
   [Oehlschlaeger, Peter] Aachen Univ Appl Sci, Dept Chem & Biotechnol, Julich, Germany.
C3 King Saud University; Helmholtz Association; German Cancer Research
   Center (DKFZ); Egyptian Knowledge Bank (EKB); Cairo University
RP Almajhdi, FN (corresponding author), King Saud Univ, Coll Sci, Dept Bot & Microbiol, Riyadh 11451, Saudi Arabia.
EM majhdi@ksu.edu.sa
RI ; Almajhdi, Fahad/AAM-4403-2020; Gissmann, Lutz/H-4688-2011
OI Amer, Haitham/0000-0002-0024-2451; Almajhdi, Fahad/0000-0002-0135-7015; 
FU Distinguished Scientist Fellowship Program
FX This work was supported by Distinguished Scientist Fellowship Program
   (no specific grant number,
   http://dsfp.ksu.edu.sa/content/research-projects). The funders had no
   role in study design, data collection and analysis, decision to publish,
   or preparation of the manuscript.
CR Bodily J, 2011, TRENDS MICROBIOL, V19, P33, DOI 10.1016/j.tim.2010.10.002
   BOSCH FX, 1995, JNCI-J NATL CANCER I, V87, P796, DOI 10.1093/jnci/87.11.796
   Brotherton JML, 2011, LANCET, V377, P2085, DOI 10.1016/S0140-6736(11)60551-5
   Buck CB, 2004, J VIROL, V78, P751, DOI 10.1128/JVI.78.2.751-757.2004
   Cassetti MC, 2004, VACCINE, V22, P520, DOI 10.1016/j.vaccine.2003.07.003
   Chu NR, 2000, CLIN EXP IMMUNOL, V121, P216, DOI 10.1046/j.1365-2249.2000.01293.x
   Daayana S, 2010, BRIT J CANCER, V102, P1129, DOI 10.1038/sj.bjc.6605611
   Dean DA, 1999, EXP CELL RES, V253, P713, DOI 10.1006/excr.1999.4716
   FELTKAMP MCW, 1993, EUR J IMMUNOL, V23, P2242, DOI 10.1002/eji.1830230929
   Hanke T, 2000, NAT MED, V6, P951, DOI 10.1038/79626
   Henken FE, 2012, VACCINE, V30, P4259, DOI 10.1016/j.vaccine.2012.04.013
   Höpfl R, 2000, LANCET, V356, P1985, DOI 10.1016/S0140-6736(00)03315-8
   Jochmus I, 1999, ARCH MED RES, V30, P269, DOI 10.1016/S0188-0128(99)00026-3
   Kammerer R, 2002, J IMMUNOL, V168, P108, DOI 10.4049/jimmunol.168.1.108
   Kanodia S, 2008, INT J CANCER, V122, P247, DOI 10.1002/ijc.23252
   Kaufmann AM, 2002, CLIN CANCER RES, V8, P3676
   Kemp TJ, 2011, VACCINE, V29, P2011, DOI 10.1016/j.vaccine.2011.01.001
   Kenter GG, 2009, NEW ENGL J MED, V361, P1838, DOI 10.1056/NEJMoa0810097
   Kisselev AF, 1999, MOL CELL, V4, P395, DOI 10.1016/S1097-2765(00)80341-X
   Kjær SK, 2010, JNCI-J NATL CANCER I, V102, P1478, DOI 10.1093/jnci/djq356
   KOZAK M, 1987, J MOL BIOL, V196, P947, DOI 10.1016/0022-2836(87)90418-9
   Lehtinen M, 2012, LANCET ONCOL, V13, P89, DOI 10.1016/S1470-2045(11)70286-8
   Li S, 2001, GENE THER, V8, P494, DOI 10.1038/sj.gt.3301419
   Lin K, 2010, IMMUNOL RES, V47, P86, DOI 10.1007/s12026-009-8141-6
   Markowitz LE, 2012, VACCINE, V30, pF139, DOI 10.1016/j.vaccine.2012.05.039
   MCLEAN CS, 1990, J CLIN PATHOL, V43, P488, DOI 10.1136/jcp.43.6.488
   Michel N, 2002, VIROLOGY, V294, P47, DOI 10.1006/viro.2001.1321
   Muñoz N, 2010, JNCI-J NATL CANCER I, V102, P325, DOI 10.1093/jnci/djp534
   Nieto K, 2010, ANTIVIR THER, V15, P951, DOI 10.3851/IMP1665
   Öhlschläger P, 2011, INT J CANCER, V128, P473, DOI 10.1002/ijc.25344
   Öhlschläger P, 2006, VACCINE, V24, P2880, DOI 10.1016/j.vaccine.2005.12.061
   Oosterhuis K, 2011, INT J CANCER, V129, P397, DOI 10.1002/ijc.25894
   Osen W, 2001, VACCINE, V19, P4276, DOI 10.1016/S0264-410X(01)00154-2
   Parkin DM, 2005, CA-CANCER J CLIN, V55, P74, DOI 10.3322/canjclin.55.2.74
   PATEL D, 1989, J GEN VIROL, V70, P69, DOI 10.1099/0022-1317-70-1-69
   Poláková I, 2010, VACCINE, V28, P1506, DOI 10.1016/j.vaccine.2009.11.069
   Schirmbeck R, 2002, FASEB J, V16, P1108, DOI 10.1096/fj.01-0993fje
   Schoenberg DR, 2012, NAT REV GENET, V13, P246, DOI 10.1038/nrg3160
   SCHUMACHER TNM, 1990, CELL, V62, P563, DOI 10.1016/0092-8674(90)90020-F
   Shi W, 1999, J VIROL, V73, P7877, DOI 10.1128/JVI.73.9.7877-7881.1999
   Stern PL, 2005, J CLIN VIROL, V32, pS72, DOI 10.1016/j.jcv.2004.12.005
   Tabrizi SN, 2012, J INFECT DIS, V206, P1645, DOI 10.1093/infdis/jis590
   van Driel WJ, 1999, EUR J CANCER, V35, P946, DOI 10.1016/S0959-8049(99)00048-9
   VARSHAVSKY A, 1992, CELL, V69, P725, DOI 10.1016/0092-8674(92)90285-K
   WILDEMAN AG, 1988, BIOCHEM CELL BIOL, V66, P567, DOI 10.1139/o88-067
   Williams SG, 1998, NUCLEIC ACIDS RES, V26, P2120, DOI 10.1093/nar/26.9.2120
   Wilson GL, 1999, J BIOL CHEM, V274, P22025, DOI 10.1074/jbc.274.31.22025
NR 47
TC 16
Z9 23
U1 0
U2 16
PU PUBLIC LIBRARY SCIENCE
PI SAN FRANCISCO
PA 1160 BATTERY STREET, STE 100, SAN FRANCISCO, CA 94111 USA
SN 1932-6203
J9 PLOS ONE
JI PLoS One
PD NOV 25
PY 2014
VL 9
IS 11
AR e113461
DI 10.1371/journal.pone.0113461
PG 15
WC Multidisciplinary Sciences
WE Science Citation Index Expanded (SCI-EXPANDED)
SC Science & Technology - Other Topics
GA AU9GL
UT WOS:000345899700036
PM 25422946
OA Green Published, gold, Green Submitted
DA 2025-09-03
ER

PT J
AU Métifiot, M
   Amrane, S
   Litvak, S
   Andreola, ML
AF Metifiot, Mathieu
   Amrane, Samir
   Litvak, Simon
   Andreola, Marie-Line
TI G-quadruplexes in viruses: function and potential therapeutic
   applications
SO NUCLEIC ACIDS RESEARCH
LA English
DT Article
ID DNA G-QUADRUPLEX; C-MYC PROMOTER; HIV-1 NUCLEOCAPSID PROTEIN;
   SINGLE-STRANDED-DNA; QUARTET-FORMING OLIGONUCLEOTIDE; RNA REPRESSES
   TRANSLATION; MEDIATED CELL-FUSION; MURINE SARCOMA-VIRUS; TELOMERIC DNA;
   IN-VITRO
AB G-rich nucleic acids can form non-canonical G-quadruplex structures (G4s) in which four guanines fold in a planar arrangement through Hoogsteen hydrogen bonds. Although many biochemical and structural studies have focused on DNA sequences containing successive, adjacent guanines that spontaneously fold into G4s, evidence for their in vivo relevance has recently begun to accumulate. Complete sequencing of the human genome highlighted the presence of similar to 300 000 sequences that can potentially form G4s. Likewise, the presence of putative G4-sequences has been reported in various viruses genomes [e.g., Human immunodeficiency virus (HIV-1), Epstein-Barr virus (EBV), papillomavirus (HPV)]. Many studies have focused on telomeric G4s and how their dynamics are regulated to enable telomere synthesis. Moreover, a role for G4s has been proposed in cellular and viral replication, recombination and gene expression control. In parallel, DNA aptamers that form G4s have been described as inhibitors and diagnostic tools to detect viruses [e.g., hepatitis A virus (HAV), EBV, cauliflower mosaic virus (CaMV), severe acute respiratory syndrome virus (SARS), simian virus 40 (SV40)]. Here, special emphasis will be given to the possible role of these structures in a virus life cycle as well as the use of G4-forming oligonucleotides as potential antiviral agents and innovative tools.
C1 [Metifiot, Mathieu; Litvak, Simon; Andreola, Marie-Line] Univ Bordeaux, CNRS, UMR 5234, F-33076 Bordeaux, France.
   [Amrane, Samir] Univ Bordeaux, ARNA Lab, IECB, INSERM,U869, F-33600 Pessac, France.
C3 Universite de Bordeaux; Centre National de la Recherche Scientifique
   (CNRS); CNRS - National Institute for Biology (INSB); Universite de
   Bordeaux; Institut National de la Sante et de la Recherche Medicale
   (Inserm)
RP Litvak, S (corresponding author), Univ Bordeaux, CNRS, UMR 5234, 146 Rue Leo Saignat, F-33076 Bordeaux, France.
EM simon.litvak@reger.u-bordeaux2.fr; marie-line.andreola@u-bordeaux2.fr
RI Amrane, Samir/H-5962-2018
OI Amrane, Samir/0000-0003-0147-776X
FU Agence Nationale deRecherche sur le SIDAet les Hepatites virales (ANRS)
   [AO 2013, AO 2012]; National Center for Scientific Research; University
   of Bordeaux; ANRS [AO 2013]
FX Agence Nationale deRecherche sur le SIDAet les Hepatites virales (ANRS)
   [AO 2013 to M.M. and AO 2012 to S.A.]; National Center for Scientific
   Research; University of Bordeaux. Funding for open access charge: ANRS
   [AO 2013].
CR Akagi K, 2014, GENOME RES, V24, P185, DOI 10.1101/gr.164806.113
   Aladjem MI, 2007, NAT REV GENET, V8, P588, DOI 10.1038/nrg2143
   Alvarado-Mora MV, 2013, ANTIVIR THER, V18, P541, DOI 10.3851/IMP2598
   Amrane S, 2014, J AM CHEM SOC, V136, P5249, DOI 10.1021/ja501500c
   Andréola ML, 2004, CURR PHARM DESIGN, V10, P3713, DOI 10.2174/1381612043382648
   Andreola ML, 2001, BIOCHEMISTRY-US, V40, P10087, DOI 10.1021/bi0108599
   Angrisani A, 2014, BIOL CHEM, V395, P593, DOI 10.1515/hsz-2013-0287
   Aviñó A, 2012, CURR PHARM DESIGN, V18, P2036, DOI 10.2174/138161212799958387
   AWANG G, 1993, BIOCHEMISTRY-US, V32, P11453, DOI 10.1021/bi00093a024
   Balasubramanian S, 2006, RSC BIOMOL SCI, pV
   Balasubramanian S, 2011, NAT REV DRUG DISCOV, V10, P261, DOI 10.1038/nrd3428
   Bang I, 1910, BIOCHEM Z, V26, P293
   Baran N, 1997, NUCLEIC ACIDS RES, V25, P297, DOI 10.1093/nar/25.2.297
   Beaudoin JD, 2008, RNA, V14, P1018, DOI 10.1261/rna.963908
   Beaudoin JD, 2010, NUCLEIC ACIDS RES, V38, P7022, DOI 10.1093/nar/gkq557
   BERBERICH SJ, 1995, ONCOGENE, V10, P2343
   Besnard E, 2012, NAT STRUCT MOL BIOL, V19, P837, DOI 10.1038/nsmb.2339
   Biffi G, 2014, NAT CHEM, V6, P75, DOI [10.1038/nchem.1805, 10.1038/NCHEM.1805]
   Biffi G, 2013, NAT CHEM, V5, P182, DOI [10.1038/NCHEM.1548, 10.1038/nchem.1548]
   Biffi G, 2012, J AM CHEM SOC, V134, P11974, DOI 10.1021/ja305734x
   BLACKBURN EH, 1986, ANNU REV GENET, V20, P501
   Blaum BS, 2012, NUCLEIC ACIDS RES, V40, P3042, DOI 10.1093/nar/gkr1152
   BOCK LC, 1992, NATURE, V355, P564, DOI 10.1038/355564a0
   Bouaziz S, 1998, J MOL BIOL, V282, P637, DOI 10.1006/jmbi.1998.2031
   Brooks TA, 2010, FEBS J, V277, P3459, DOI 10.1111/j.1742-4658.2010.07759.x
   BUCKHEIT RW, 1994, AIDS RES HUM RETROV, V10, P1497, DOI 10.1089/aid.1994.10.1497
   Bugaut A, 2012, NUCLEIC ACIDS RES, V40, P4727, DOI 10.1093/nar/gks068
   Bunka DHJ, 2010, CURR OPIN PHARMACOL, V10, P557, DOI 10.1016/j.coph.2010.06.009
   Castel AL, 2010, NAT REV MOL CELL BIO, V11, P165, DOI 10.1038/nrm2854
   Cayrou C, 2012, CELL CYCLE, V11, P658, DOI 10.4161/cc.11.4.19097
   CHANTOT JF, 1971, BIOCHIMIE, V53, P347, DOI 10.1016/S0300-9084(71)80101-3
   CHANTOT JF, 1974, BIOCHIMIE, V56, P501, DOI 10.1016/S0300-9084(74)80065-9
   CHANTOT JF, 1969, FEBS LETT, V4, P173, DOI 10.1016/0014-5793(69)80227-9
   Charpentier C, 2006, J VIROL, V80, P2472, DOI 10.1128/JVI.80.5.2472-2482.2006
   Cogoi S, 2004, BIOCHEMISTRY-US, V43, P2512, DOI 10.1021/bi035754f
   Creacy SD, 2008, J BIOL CHEM, V283, P34626, DOI 10.1074/jbc.M806277200
   Crooks GE, 2004, GENOME RES, V14, P1188, DOI 10.1101/gr.849004
   DARLIX JL, 1995, J MOL BIOL, V254, P523, DOI 10.1006/jmbi.1995.0635
   DAVIS TL, 1989, P NATL ACAD SCI USA, V86, P9682, DOI 10.1073/pnas.86.24.9682
   De Cian A, 2007, P NATL ACAD SCI USA, V104, P17347, DOI 10.1073/pnas.0707365104
   de la Faverie AR, 2011, BIOCHIMIE, V93, P1357, DOI 10.1016/j.biochi.2011.05.022
   de Soultrait VR, 2002, J MOL BIOL, V324, P195, DOI 10.1016/S0022-2836(02)01064-1
   DELABAR JM, 1973, J AM CHEM SOC, V95, P5729, DOI 10.1021/ja00798a047
   Donelan NR, 2003, J VIROL, V77, P13257, DOI 10.1128/JVI.77.24.13257-13266.2003
   ECKER DJ, 1993, NUCLEIC ACIDS RES, V21, P1853, DOI 10.1093/nar/21.8.1853
   Esté JA, 1998, MOL PHARMACOL, V53, P340, DOI 10.1124/mol.53.2.340
   Famulok M, 1999, CURR TOP MICROBIOL, V243, P123
   Faure-Perraud A, 2011, ANTIVIR THER, V16, P383, DOI 10.3851/IMP1756
   Fernando H, 2008, BIOCHEMISTRY-US, V47, P9365, DOI 10.1021/bi800983u
   GELLERT M, 1962, P NATL ACAD SCI USA, V48, P2013, DOI 10.1073/pnas.48.12.2013
   Gilbert DE, 1999, CURR OPIN STRUC BIOL, V9, P305, DOI 10.1016/S0959-440X(99)80041-4
   Girvan AC, 2006, MOL CANCER THER, V5, P1790, DOI 10.1158/1535-7163.MCT-05-0361
   Godet J, 2012, VIRUS RES, V169, P349, DOI 10.1016/j.virusres.2012.06.021
   Gomez D, 2010, NUCLEIC ACIDS RES, V38, P7187, DOI 10.1093/nar/gkq563
   González V, 2009, J BIOL CHEM, V284, P23622, DOI 10.1074/jbc.M109.018028
   Gottarelli G., 1996, COMP SUPRAMOLEC CHEM, V9, P483
   Grand CL, 2002, MOL CANCER THER, V1, P565
   Guo K, 2007, J AM CHEM SOC, V129, P10220, DOI 10.1021/ja072185g
   GUSCHLBAUER W, 1990, J BIOMOL STRUCT DYN, V8, P491, DOI 10.1080/07391102.1990.10507825
   Hardin CC, 2001, BIOPOLYMERS, V56, P147, DOI 10.1002/1097-0282(2000/2001)56:3<147::AID-BIP10011>3.0.CO;2-N
   Henderson A, 2014, NUCLEIC ACIDS RES, V42, P860, DOI 10.1093/nar/gkt957
   HENDERSON E, 1987, CELL, V51, P899, DOI 10.1016/0092-8674(87)90577-0
   HENDERSON ER, 1989, MOL CELL BIOL, V9, P345, DOI 10.1128/MCB.9.1.345
   Horsburgh BC, 1996, CELL, V86, P949, DOI 10.1016/S0092-8674(00)80170-1
   Hotoda H, 1998, J MED CHEM, V41, P3655, DOI 10.1021/jm970658w
   HOWARD FB, 1982, BIOCHEMISTRY-US, V21, P6736, DOI 10.1021/bi00269a019
   HU WS, 1990, SCIENCE, V250, P1227, DOI 10.1126/science.1700865
   HULL R, 1987, J CELL SCI, P213
   Huppert JL, 2005, NUCLEIC ACIDS RES, V33, P2908, DOI 10.1093/nar/gki609
   Hurley LH, 2000, PHARMACOL THERAPEUT, V85, P141, DOI 10.1016/S0163-7258(99)00068-6
   Jain AK, 2012, CURR PHARM DESIGN, V18, P1917
   JORDANO J, 1986, NUCLEIC ACIDS RES, V14, P7361, DOI 10.1093/nar/14.18.7361
   Jouvenet N, 2011, RNA BIOL, V8, P572, DOI 10.4161/rna.8.4.16030
   Kang HJ, 2014, J MOL BIOL, V426, P2594, DOI 10.1016/j.jmb.2014.05.001
   Kankia BI, 2005, NUCLEIC ACIDS RES, V33, P4395, DOI 10.1093/nar/gki741
   Kar RK, 2013, J BIOMOL STRUCT DYN, V31, P1497, DOI 10.1080/07391102.2012.742246
   Keniry MA, 2001, BIOPOLYMERS, V56, P123, DOI 10.1002/1097-0282(2000/2001)56:3<123::AID-BIP10010>3.0.CO;2-3
   Kikin O, 2006, NUCLEIC ACIDS RES, V34, pW676, DOI 10.1093/nar/gkl253
   KLOBUTCHER LA, 1981, P NATL ACAD SCI-BIOL, V78, P3015, DOI 10.1073/pnas.78.5.3015
   Kostadinov R, 2006, NUCLEIC ACIDS RES, V34, pD119, DOI 10.1093/nar/gkj073
   Kumari S, 2007, NAT CHEM BIOL, V3, P218, DOI 10.1038/nchembio864
   Kuryavyi V, 2012, STRUCTURE, V20, P2090, DOI 10.1016/j.str.2012.09.013
   Kuryavyi V, 2010, NUCLEIC ACIDS RES, V38, P6757, DOI 10.1093/nar/gkq558
   Kutok JL, 2006, ANNU REV PATHOL-MECH, V1, P375, DOI 10.1146/annurev.pathol.1.110304.100209
   Larson ED, 2005, CURR BIOL, V15, P470, DOI 10.1016/j.cub.2004.12.077
   Leicknam J P, 1973, Biophys Chem, V1, P134, DOI 10.1016/0301-4622(73)80011-0
   Liang Y, 2011, BIOSENS BIOELECTRON, V28, P270, DOI 10.1016/j.bios.2011.07.031
   Lin WQ, 2013, EMBO J, V32, P1425, DOI 10.1038/emboj.2013.88
   LIU ZP, 1994, CELL, V77, P1083, DOI 10.1016/0092-8674(94)90447-2
   Ly H, 1999, J VIROL, V73, P7255, DOI 10.1128/JVI.73.9.7255-7261.1999
   Ly H, 2000, J VIROL, V74, P9937, DOI 10.1128/JVI.74.21.9937-9945.2000
   Lynch JP, 2007, SEMIN RESP CRIT CARE, V28, P144, DOI 10.1055/s-2007-976487
   Lyonnais S, 2003, NUCLEIC ACIDS RES, V31, P5754, DOI 10.1093/nar/gkg716
   Maizels N, 2013, PLOS GENET, V9, DOI 10.1371/journal.pgen.1003468
   Marchand C, 2009, CURR TOP MED CHEM, V9, P1016, DOI 10.2174/156802609789630910
   MARQUET R, 1994, NUCLEIC ACIDS RES, V22, P145, DOI 10.1093/nar/22.2.145
   Masuda-Sasa T, 2008, J BIOL CHEM, V283, P24359, DOI 10.1074/jbc.M802244200
   Mazumder A, 1996, BIOCHEMISTRY-US, V35, P13762, DOI 10.1021/bi960541u
   Mescalchin A, 2011, ANGEW CHEM INT EDIT, V50, P1052, DOI 10.1002/anie.201003462
   Métifiot M, 2005, BIOCHIMIE, V87, P911, DOI 10.1016/j.biochi.2005.03.013
   Métifiot M, 2007, OLIGONUCLEOTIDES, V17, P151, DOI 10.1089/oli.2006.0061
   Métifiot M, 2013, ADV PHARMACOL, V67, P75, DOI 10.1016/B978-0-12-405880-4.00003-2
   Mitchell JR, 1999, NATURE, V402, P551, DOI 10.1038/990141
   MIURA T, 1995, J MOL BIOL, V248, P233, DOI 10.1006/jmbi.1995.0217
   Miyazaki T, 2012, CLIN CANCER RES, V18, P1268, DOI 10.1158/1078-0432.CCR-11-1795
   Morris MJ, 2009, BIOCHEMISTRY-US, V48, P5313, DOI 10.1021/bi900498z
   Mukundan VT, 2011, NUCLEIC ACIDS RES, V39, P8984, DOI 10.1093/nar/gkr540
   Murat P, 2014, CURR OPIN GENET DEV, V25, P22, DOI 10.1016/j.gde.2013.10.012
   Murat P, 2014, NAT CHEM BIOL, V10, P358, DOI [10.1038/NCHEMBIO.1479, 10.1038/nchembio.1479]
   Neidle S., 2011, THERAPEUTIC APPL QUA
   Ng EWM, 2006, NAT REV DRUG DISCOV, V5, P123, DOI 10.1038/nrd1955
   Norseen J, 2009, J VIROL, V83, P10336, DOI 10.1128/JVI.00747-09
   O'Sullivan RJ, 2010, NAT REV MOL CELL BIO, V11, P171, DOI 10.1038/nrm2848
   Ou TM, 2008, CHEMMEDCHEM, V3, P690, DOI 10.1002/cmdc.200700300
   Paillart JC, 1996, P NATL ACAD SCI USA, V93, P5572, DOI 10.1073/pnas.93.11.5572
   Patel PK, 2000, BIOCHEM BIOPH RES CO, V270, P967, DOI 10.1006/bbrc.2000.2479
   Perrone R., 2014, J ANTIMICRO IN PRESS
   Perrone R, 2013, PLOS ONE, V8, DOI 10.1371/journal.pone.0073121
   Perrone R, 2013, J MED CHEM, V56, P6521, DOI 10.1021/jm400914r
   Perry CM, 1999, DRUGS, V57, P375, DOI 10.2165/00003495-199957030-00010
   Phan AT, 2005, NAT CHEM BIOL, V1, P167, DOI 10.1038/nchembio723
   Phan AT, 2005, P NATL ACAD SCI USA, V102, P634, DOI 10.1073/pnas.0406278102
   Phan AT, 2004, J AM CHEM SOC, V126, P8710, DOI 10.1021/ja048805k
   Piazza A, 2012, PLOS GENET, V8, DOI 10.1371/journal.pgen.1003033
   Piekna-Przybylska D, 2014, BIOCHEMISTRY-US, V53, P2581, DOI 10.1021/bi4016692
   Piekna-Przybylska D, 2013, J BIOL CHEM, V288, P24140, DOI 10.1074/jbc.M113.477265
   Plyler J, 2009, CELL BIOCHEM BIOPHYS, V53, P43, DOI 10.1007/s12013-008-9038-z
   Prescott JC, 1999, CURR OPIN GENET DEV, V9, P368, DOI 10.1016/S0959-437X(99)80055-0
   Qiu B, 2013, BIOSENS BIOELECTRON, V41, P168, DOI 10.1016/j.bios.2012.08.017
   Rajendran A, 2013, J AM CHEM SOC, V135, P18575, DOI 10.1021/ja409085j
   RANDO RF, 1995, J BIOL CHEM, V270, P1754, DOI 10.1074/jbc.270.4.1754
   Rawal P, 2006, GENOME RES, V16, P644, DOI 10.1101/gr.4508806
   Redman JE, 2006, ORG BIOMOL CHEM, V4, P4364, DOI 10.1039/b611716c
   Reymond C, 2009, CELL MOL LIFE SCI, V66, P3937, DOI 10.1007/s00018-009-0124-1
   Rivière L, 2010, J VIROL, V84, P729, DOI 10.1128/JVI.01952-09
   Rizzo A, 2009, NUCLEIC ACIDS RES, V37, P5353, DOI 10.1093/nar/gkp582
   Rodriguez R, 2012, NAT CHEM BIOL, V8, P301, DOI [10.1038/NCHEMBIO.780, 10.1038/nchembio.780]
   Rosenberg JE, 2014, INVEST NEW DRUG, V32, P178, DOI 10.1007/s10637-013-0045-6
   Saha T, 2001, FEBS LETT, V491, P184, DOI 10.1016/S0014-5793(01)02190-1
   Santosh B, 2014, BIOMED RES INT, V2014, DOI 10.1155/2014/540451
   SASISEKHARAN V, 1975, J MOL BIOL, V92, P171, DOI 10.1016/0022-2836(75)90221-1
   Schaffitzel C, 2001, P NATL ACAD SCI USA, V98, P8572, DOI 10.1073/pnas.141229498
   Seenisamy J, 2004, J AM CHEM SOC, V126, P8702, DOI 10.1021/ja040022b
   Shafer RH, 2001, BIOPOLYMERS, V56, P209, DOI 10.1002/1097-0282(2000/2001)56:3<209::AID-BIP10018>3.0.CO;2-Y
   Shalaby T, 2013, MOLECULES, V18, P12500, DOI 10.3390/molecules181012500
   Shanna Sudha, 2005, Current Medicinal Chemistry - Anti-Cancer Agents, V5, P183
   Shen W, 2011, J BIOL CHEM, V286, P29838, DOI 10.1074/jbc.M111.262352
   Shin-ya K, 2001, J AM CHEM SOC, V123, P1262, DOI 10.1021/ja005780q
   Shum KT, 2008, CHEMBIOCHEM, V9, P3037, DOI 10.1002/cbic.200800491
   Siddiqui-Jain A, 2002, P NATL ACAD SCI USA, V99, P11593, DOI 10.1073/pnas.182256799
   Simonsson T, 1998, NUCLEIC ACIDS RES, V26, P1167, DOI 10.1093/nar/26.5.1167
   Simonsson T, 2001, BIOL CHEM, V382, P621, DOI 10.1515/BC.2001.073
   Smargiasso N, 2009, BMC GENOMICS, V10, DOI 10.1186/1471-2164-10-362
   Stoddart CA, 1998, ANTIMICROB AGENTS CH, V42, P2113, DOI 10.1128/AAC.42.8.2113
   Suarez DL, 1998, VIRUS RES, V54, P59, DOI 10.1016/S0168-1702(98)00011-2
   Sühnel J, 2001, BIOPOLYMERS, V61, P32, DOI 10.1002/1097-0282(2001)61:1<32::AID-BIP10063>3.0.CO;2-B
   Sun H, 1998, J BIOL CHEM, V273, P27587, DOI 10.1074/jbc.273.42.27587
   Sun H, 2001, P NATL ACAD SCI USA, V98, P12444, DOI 10.1073/pnas.231479198
   SUNDQUIST WI, 1993, P NATL ACAD SCI USA, V90, P3393, DOI 10.1073/pnas.90.8.3393
   SUNDQUIST WI, 1989, NATURE, V342, P825, DOI 10.1038/342825a0
   Tan JZ, 2009, PLOS PATHOG, V5, DOI 10.1371/journal.ppat.1000428
   Tauchi T, 2006, ONCOGENE, V25, P5719, DOI 10.1038/sj.onc.1209577
   Tlucková K, 2013, BIOCHEMISTRY-US, V52, P7207, DOI 10.1021/bi400897g
   Topalis D, 2013, ANTIVIR RES, V97, P122, DOI 10.1016/j.antiviral.2012.11.007
   TOUGARD P, 1973, BIOCHIM BIOPHYS ACTA, V308, P9, DOI 10.1016/0005-2787(73)90116-0
   Tsai YC, 2009, J BIOL CHEM, V284, P22535, DOI 10.1074/jbc.M109.020230
   TUERK C, 1992, P NATL ACAD SCI USA, V89, P6988, DOI 10.1073/pnas.89.15.6988
   TUERK C, 1990, SCIENCE, V249, P505, DOI 10.1126/science.2200121
   Tuesuwan B, 2008, BIOCHEMISTRY-US, V47, P1896, DOI 10.1021/bi701747d
   Valton AL, 2014, EMBO J, V33, P732, DOI 10.1002/embj.201387506
   Vaughn JP, 2005, J BIOL CHEM, V280, P38117, DOI 10.1074/jbc.C500348200
   Wang Q, 2011, NUCLEIC ACIDS RES, V39, P6229, DOI 10.1093/nar/gkr164
   WILLIAMSON JR, 1994, ANNU REV BIOPH BIOM, V23, P703, DOI 10.1146/annurev.bb.23.060194.003415
   WILLIAMSON JR, 1993, CURR OPIN STRUC BIOL, V3, P357, DOI 10.1016/S0959-440X(05)80106-X
   WILLIAMSON JR, 1989, CELL, V59, P871, DOI 10.1016/0092-8674(89)90610-7
   Woo HM, 2013, ANTIVIR RES, V100, P337, DOI 10.1016/j.antiviral.2013.09.004
   WYATT JR, 1994, P NATL ACAD SCI USA, V91, P1356, DOI 10.1073/pnas.91.4.1356
   Yadav VK, 2008, NUCLEIC ACIDS RES, V36, pD381, DOI 10.1093/nar/gkm781
   Yang DZ, 2010, FUTURE MED CHEM, V2, P619, DOI 10.4155/FMC.09.172
   Yu CH, 2014, NUCLEIC ACIDS RES, V42, P1887, DOI 10.1093/nar/gkt1022
   Zennou V, 2000, CELL, V101, P173, DOI 10.1016/S0092-8674(00)80828-4
   Zhao YQ, 2007, FEBS LETT, V581, P1951, DOI 10.1016/j.febslet.2007.04.017
   Zhu JY, 1999, P NATL ACAD SCI USA, V96, P3723, DOI 10.1073/pnas.96.7.3723
NR 183
TC 197
Z9 222
U1 0
U2 74
PU OXFORD UNIV PRESS
PI OXFORD
PA GREAT CLARENDON ST, OXFORD OX2 6DP, ENGLAND
SN 0305-1048
EI 1362-4962
J9 NUCLEIC ACIDS RES
JI Nucleic Acids Res.
PD NOV 10
PY 2014
VL 42
IS 20
BP 12352
EP 12366
DI 10.1093/nar/gku999
PG 15
WC Biochemistry & Molecular Biology
WE Science Citation Index Expanded (SCI-EXPANDED)
SC Biochemistry & Molecular Biology
GA AY6RL
UT WOS:000347693200009
OA gold, Green Published, Green Submitted
DA 2025-09-03
ER

PT J
AU Grasso, M
   Remacle, M
   Bachy, V
   Van Der Vorst, S
   Lawson, G
AF Grasso, M.
   Remacle, M.
   Bachy, V.
   Van Der Vorst, S.
   Lawson, G.
TI Use of cidofovir in HPV patients with recurrent respiratory
   papillomatosis
SO EUROPEAN ARCHIVES OF OTO-RHINO-LARYNGOLOGY
LA English
DT Article
DE Cidofovir; Recurrent respiratory papillomatosis; Larynx
ID SQUAMOUS-CELL CARCINOMA; INTRALESIONAL CIDOFOVIR; LARYNGEAL
   PAPILLOMATOSIS; SURGICAL-TREATMENT; POPULATION; DYSPLASIA; SURGERY;
   RISK; TERM
AB Recurrent respiratory papillomatosis is a viral-induced disease, associated with exophytic epithelial lesions affecting the upper airways. Problem of treatment is the high recurrence of papilloma growth after surgical removal; therefore, adjuvant therapy schemes have been established. We used cidofovir, 7.5 mg/ml, in adjuvant therapy in the past years. Out of 31 adult patients treated with the drug, 26 (83.9 %) are at the moment in complete response. 19 (73 % of pts with CR) of those 26 patients were cured with a number of injections between 1 and 4 (mean 2.5). We did not see any clinical manifestation of renal toxicity or neutropenia (superinfection) necessitating a blood test. Six patients presented dysplasia during the treatment with the drug, while six patients had dysplasia prior to cidofovir injection. Due to recurrent nature of the disease and the high number of mechanical and laser surgeries required we treated one tracheal stenosis, two scarred larynx, and two glottic synechiaes. There is still an ongoing discussion within the European Laryngological Society about the effectiveness and possible side effects of this drug. Results show promising long-term effects of adjuvant use of cidofovir, without any relevant side effects.
C1 [Grasso, M.] Univ Roma La Sapienza, Dept Sensorial Organs, Otorhinolaryngol Sect, I-00185 Rome, Italy.
   [Remacle, M.; Bachy, V.; Van Der Vorst, S.; Lawson, G.] Univ Hosp Louvain Mont Godinne, Dept Otorhinolaryngol, Yvoir, Belgium.
C3 Sapienza University Rome; Universite Catholique Louvain; Universite
   Catholique Louvain Hospital
RP Grasso, M (corresponding author), Via San Silverio 15, I-00165 Rome, Italy.
EM michelegrasso87@libero.it
OI Grasso, Michele/0000-0003-1416-0817
CR Ablanedo-Terrazas Y, 2012, B-ENT, V8, P197
   Broekema FI, 2008, EUR ARCH OTO-RHINO-L, V265, P871, DOI 10.1007/s00405-008-0658-0
   Chadha NK, 2012, COCHRANE DB SYST REV, DOI 10.1002/14651858.CD005053.pub4
   Cook JR, 2000, MODERN PATHOL, V13, P914, DOI 10.1038/modpathol.3880164
   Cundy KC, 1999, CLIN PHARMACOKINET, V36, P127, DOI 10.2165/00003088-199936020-00004
   Derkay CS, 2013, LARYNGOSCOPE, V123, P705, DOI 10.1002/lary.23673
   DICKENS P, 1991, J PATHOL, V165, P243, DOI 10.1002/path.1711650308
   Dikkers FG, 2006, EUR ARCH OTO-RHINO-L, V263, P440, DOI 10.1007/s00405-005-1013-3
   Gi REATP, 2013, EUR ARCH OTO-RHINO-L, V270, P1679, DOI 10.1007/s00405-013-2358-7
   Gi REATP, 2012, EUR ARCH OTO-RHINO-L, V269, P361, DOI 10.1007/s00405-011-1804-7
   Gillen D, 2011, DIRECT HEALTHCARE PR
   Graupp M, 2013, EUR ARCH OTO-RHINO-L, V270, P641, DOI 10.1007/s00405-012-2221-2
   Gron Ann-Luise Klinkby, 2011, Ugeskr Laeger, V173, P506
   Gupta HT, 2010, LARYNGOSCOPE, V120, P698, DOI 10.1002/lary.20785
   Hall JE, 2011, OTOLARYNG HEAD NECK, V144, P252, DOI 10.1177/0194599810391626
   Hasegawa Y, 2013, JPN J CLIN ONCOL, V43, P78, DOI 10.1093/jjco/hys179
   Hujala K, 2003, EUR ARCH OTO-RHINO-L, V260, P219, DOI 10.1007/s00405-002-0541-3
   Imaizumi M, 2012, OTOLARYNG HEAD NECK, V147, P522, DOI 10.1177/0194599812448162
   Jeong WJ, 2009, HEAD NECK-J SCI SPEC, V31, P1095, DOI 10.1002/hed.20998
   Kuet ML, 2013, J VOICE, V27, P124, DOI 10.1016/j.jvoice.2012.07.003
   Larson DA, 2010, APMIS, V118, P450, DOI 10.1111/j.1600-0463.2010.02619.x
   McMurray JS, 2008, ANN OTO RHINOL LARYN, V117, P477, DOI 10.1177/000348940811700702
   Naiman AN, 2006, ANN OTO RHINOL LARYN, V115, P667, DOI 10.1177/000348940611500903
   Omland T, 2012, LARYNGOSCOPE, V122, P1595, DOI 10.1002/lary.23327
   Pelucchi C, 2008, EUR J CANCER PREV, V17, P340, DOI 10.1097/CEJ.0b013e3282f75e91
   Preuss SF, 2007, ACTA OTO-LARYNGOL, V127, P1196, DOI 10.1080/00016480701200350
   Pudszuhn A, 2007, EUR ARCH OTO-RHINO-L, V264, P63, DOI 10.1007/s00405-006-0151-6
   Rabah R, 2001, PEDIATR DEVEL PATHOL, V4, P68, DOI 10.1007/s100240010105
   Ramet J, 2011, EUR J PEDIATR, V170, P309, DOI 10.1007/s00431-010-1265-9
   Remacle M, 2007, EUR ARCH OTO-RHINO-L, V264, P499, DOI 10.1007/s00405-007-0279-z
   Remacle M, 2012, EUR ARCH OTO-RHINO-L, V269, P1833, DOI 10.1007/s00405-011-1838-x
   Szkielkowska Agata, 2011, Otolaryngol Pol, V65, P436, DOI 10.1016/S0030-6657(11)70737-5
   Venkatesan NN, 2012, OTOLARYNG CLIN N AM, V45, P671, DOI 10.1016/j.otc.2012.03.006
   Warnecke A, 2010, LARYNGOSCOPE, V120, P253, DOI 10.1002/lary.20732
   Wiatrak BJ, 2004, LARYNGOSCOPE, V114, P1, DOI 10.1097/01.mlg.000148224.83491.0f
   Wierzbicka M, 2011, EUR ARCH OTO-RHINO-L, V268, P1305, DOI 10.1007/s00405-011-1599-6
   Xue QL, 2010, EUR J CLIN MICROBIOL, V29, P1051, DOI 10.1007/s10096-010-0963-6
   Young VN, 2010, LARYNGOSCOPE, V120, P1602, DOI 10.1002/lary.21004
NR 38
TC 10
Z9 12
U1 0
U2 6
PU SPRINGER
PI NEW YORK
PA 233 SPRING ST, NEW YORK, NY 10013 USA
SN 0937-4477
EI 1434-4726
J9 EUR ARCH OTO-RHINO-L
JI Eur. Arch. Oto-Rhino-Laryn.
PD NOV
PY 2014
VL 271
IS 11
BP 2983
EP 2990
DI 10.1007/s00405-014-3055-x
PG 8
WC Otorhinolaryngology
WE Science Citation Index Expanded (SCI-EXPANDED)
SC Otorhinolaryngology
GA AR5TB
UT WOS:000343645200022
PM 24756616
DA 2025-09-03
ER

PT J
AU Kenney, J
   Derby, N
   Aravantinou, M
   Kleinbeck, K
   Frank, I
   Gettie, A
   Grasperge, B
   Blanchard, J
   Piatak, M
   Lifson, JD
   Zydowsky, TM
   Robbiani, M
AF Kenney, Jessica
   Derby, Nina
   Aravantinou, Meropi
   Kleinbeck, Kyle
   Frank, Ines
   Gettie, Agegnehu
   Grasperge, Brooke
   Blanchard, James
   Piatak, Michael, Jr.
   Lifson, Jeffrey D.
   Zydowsky, Thomas M.
   Robbiani, Melissa
TI Short Communication: A Repeated Simian Human Immunodeficiency Virus
   Reverse Transcriptase/Herpes Simplex Virus Type 2 Cochallenge Macaque
   Model for the Evaluation of Microbicides
SO AIDS RESEARCH AND HUMAN RETROVIRUSES
LA English
DT Article
ID MENSTRUAL-CYCLE; ACETATE GEL; IN-VIVO; INFECTION; HERPES; TRANSMISSION;
   EFFICACY; HSV-2; WOMEN
AB Epidemiological studies suggest that prevalent herpes simplex virus type 2 (HSV-2) infection increases the risk of HIV acquisition, underscoring the need to develop coinfection models to evaluate promising prevention strategies. We previously established a single high-dose vaginal coinfection model of simian human immunodeficiency virus (SHIV)/HSV-2 in Depo-Provera (DP)-treated macaques. However, this model does not appropriately mimic women's exposure. Repeated limiting dose SHIV challenge models are now used routinely to test prevention strategies, yet, at present, there are no reports of a repeated limiting dose cochallenge model in which to evaluate products targeting HIV and HSV-2. Herein, we show that 20 weekly cochallenges with 2-50 TCID50 simian human immunodeficiency virus reverse transcriptase (SHIV-RT) and 10(7) pfu HSV-2 results in infection with both viruses (4/6 SHIV-RT, 6/6 HSV-2). The frequency and level of vaginal HSV-2 shedding were significantly greater in the repeated exposure model compared to the single high-dose model (p<0.0001). We used this new model to test the Council's on-demand microbicide gel, MZC, which is active against SHIV-RT in DP-treated macaques and HSV-2 and human papillomavirus (HPV) in mice. While MZC reduced SHIV and HSV-2 infections in our repeated limiting dose model when cochallenging 8 h after each gel application, a barrier effect of carrageenan (CG) that was not seen in DP-treated animals precluded evaluation of the significance of the antiviral activity of MZC. Both MZC and CG significantly (p<0.0001) reduced the frequency and level of vaginal HSV-2 shedding compared to no gel treatment. This validates the use of this repeated limiting dose cochallenge model for testing products targeting HIV and HSV-2.
C1 [Kenney, Jessica; Derby, Nina; Aravantinou, Meropi; Kleinbeck, Kyle; Frank, Ines; Zydowsky, Thomas M.; Robbiani, Melissa] Populat Council, New York, NY 10065 USA.
   [Gettie, Agegnehu] Aaron Diamond AIDS Res Ctr, New York, NY USA.
   [Grasperge, Brooke; Blanchard, James] Tulane Primate Res Ctr, Covington, LA USA.
   [Piatak, Michael, Jr.; Lifson, Jeffrey D.] Leidos Biomed Res Inc, Frederick Natl Lab, AIDS & Canc Virus Program, Frederick, MD USA.
C3 Population Council; Tulane University; National Institutes of Health
   (NIH) - USA; NIH National Cancer Institute (NCI); Frederick National
   Laboratory for Cancer Research
RP Robbiani, M (corresponding author), Populat Council, Ctr Biomed Res, HIV AIDS Program, 1188 York Ave, New York, NY 10065 USA.
EM mrobbiani@popcouncil.org
FU Oregon National Primate Research Center Core Grant [P51 OD011092];
   United States Agency for International Development (USAID)
   [GPO-A-00-04-00019-00]; TNPRC [P51-OD011104-52]; National Cancer
   Institute, NIH [HHSN261200800001E]
FX We thank the veterinary staff at TNPRC for continued support. Hormone
   analysis by the Endocrine Technology and Support Core was supported by
   the Oregon National Primate Research Center Core Grant P51 OD011092.
   This work was supported by the United States Agency for International
   Development (USAID) Cooperative Agreement GPO-A-00-04-00019-00, the
   TNPRC base grant P51-OD011104-52, and federal funds from the National
   Cancer Institute, NIH, under contract HHSN261200800001E. This research
   is made possible by the generous support of the American people through
   the USAID.
CR Aurelian L., 2000, Clinical Virology Manual, P384
   Barnable P, 2014, PLOS ONE, V9, DOI 10.1371/journal.pone.0108109
   Cheng-Mayer C, 2011, AIDS, V25, P1833, DOI 10.1097/QAD.0b013e32834a1d94
   Crostarosa F, 2009, PLOS ONE, V4, DOI 10.1371/journal.pone.0008060
   Fletcher PS, 2006, RETROVIROLOGY, V3, DOI 10.1186/1742-4690-3-46
   Frank I, 2002, J VIROL, V76, P2936, DOI 10.1128/JVI.76.6.2936-2951.2002
   Freeman EE, 2006, AIDS, V20, P73, DOI 10.1097/01.aids.0000198081.09337.a7
   Gianella S, 2012, J VIROL, V86, P1307, DOI 10.1128/JVI.06077-11
   Hadzic SV, 2014, AM J REPROD IMMUNOL, V71, P322, DOI 10.1111/aji.12201
   Harouse JM, 2001, J VIROL, V75, P1990, DOI 10.1128/JVI.75.4.1990-1995.2001
   Hsu M, 2014, AIDS RES HUM RETROV, V30, P174, DOI [10.1089/aid.2013.0165, 10.1089/AID.2013.0165]
   Kenney J, 2012, AIDS RES HUM RETROV, V28, P1476, DOI [10.1089/aid.2012.0087, 10.1089/AID.2012.0087]
   Kenney J, 2013, ANTIMICROB AGENTS CH, V57, P4001, DOI 10.1128/AAC.00796-13
   Kenney J, 2011, PLOS ONE, V6, DOI 10.1371/journal.pone.0015835
   Kersh EN, 2009, AIDS RES HUM RETROV, V25, P905, DOI 10.1089/aid.2008.0287
   Kizima L, 2014, PLOS ONE, V9, DOI 10.1371/journal.pone.0094547
   Lingappa JR, 2010, LANCET, V375, P824, DOI 10.1016/S0140-6736(09)62038-9
   Malcolm RK, 2012, ANTIMICROB AGENTS CH, V56, P2251, DOI 10.1128/AAC.05810-11
   Mark KE, 2008, J INFECT DIS, V198, P1141, DOI 10.1086/591913
   McDermott AB, 2004, J VIROL, V78, P3140, DOI 10.1128/JVI.78.6.3140-3144.2004
   Parikh UM, 2009, J VIROL, V83, P10358, DOI 10.1128/JVI.01073-09
   Regoes RR, 2012, PLOS COMPUT BIOL, V8, DOI 10.1371/journal.pcbi.1002767
   Sacks SL, 2004, ANTIVIR RES, V63, pS19, DOI 10.1016/j.antiviral.2004.06.004
   Sacks SL, 2004, ANTIVIR RES, V63, pS3, DOI 10.1016/j.antiviral.2004.06.002
   Singer R, 2011, J VIROL, V85, P5504, DOI 10.1128/JVI.02422-10
   Singer R, 2012, SCI TRANSL MED, V4, DOI 10.1126/scitranslmed.3003936
   Skoler-Karpoff S, 2008, LANCET, V372, P1977, DOI 10.1016/S0140-6736(08)61842-5
   Sodora DL, 1998, AIDS RES HUM RETROV, V14, pS119
   Tronstein E, 2011, JAMA-J AM MED ASSOC, V305, P1441, DOI 10.1001/jama.2011.420
   Turville SG, 2008, PLOS ONE, V3, DOI 10.1371/journal.pone.0003162
   Vishwanathan SA, 2011, JAIDS-J ACQ IMM DEF, V57, P261, DOI 10.1097/QAI.0b013e318220ebd3
   WALKER ML, 1983, BIOL REPROD, V29, P841, DOI 10.1095/biolreprod29.4.841
   Zacharopoulos VR, 1997, CLIN DIAGN LAB IMMUN, V4, P465, DOI 10.1128/CDLI.4.4.465-468.1997
NR 33
TC 8
Z9 8
U1 0
U2 5
PU MARY ANN LIEBERT, INC
PI NEW ROCHELLE
PA 140 HUGUENOT STREET, 3RD FL, NEW ROCHELLE, NY 10801 USA
SN 0889-2229
EI 1931-8405
J9 AIDS RES HUM RETROV
JI Aids Res. Hum. Retrovir.
PD NOV 1
PY 2014
VL 30
IS 11
BP 1117
EP 1124
DI 10.1089/aid.2014.0207
PG 8
WC Immunology; Infectious Diseases; Virology
WE Science Citation Index Expanded (SCI-EXPANDED)
SC Immunology; Infectious Diseases; Virology
GA AR7OY
UT WOS:000343770300014
PM 25354024
OA Green Published
DA 2025-09-03
ER

PT J
AU Morgenfeld, M
   Lentz, E
   Segretin, ME
   Alfano, EF
   Bravo-Almonacid, F
AF Morgenfeld, Mauro
   Lentz, Ezequiel
   Eugenia Segretin, Maria
   Federico Alfano, E.
   Bravo-Almonacid, Fernando
TI Translational Fusion and Redirection to Thylakoid Lumen as Strategies to
   Enhance Accumulation of Human Papillomavirus E7 Antigen in Tobacco
   Chloroplasts
SO MOLECULAR BIOTECHNOLOGY
LA English
DT Article
DE Human papillomavirus; E7 antigen; Transplastomic tobacco; Fusion
   protein; Thylakoid translocation; Molecular farming
ID CERVICAL INTRAEPITHELIAL NEOPLASIA; HIGHER-PLANTS; PLASTID
   TRANSFORMATION; TRANSPLASTOMIC PLANTS; BETA-GLUCURONIDASE; TRANSGENIC
   PLANTS; FOREIGN PROTEINS; EXPRESSION; VACCINE; GENOME
AB Human papillomavirus (HPV) is the causal agent of cervical cancer, one of the most common causes of death in women worldwide, and its E7 antigen is the major candidate for a therapeutic vaccine. The large scale production of E7 by molecular farming that would lead to the development of a safe and inexpensive vaccine is impaired by its low accumulation level in the plant cell. To enhance antigen production in the plastids, two alternative strategies were carried out: the expression of E7 as a translational fusion to beta-glucuronidase enzyme and redirection of E7 into the thylakoid lumen. The use of the beta-glucuronidase as a partner protein turned out to be a successful strategy, antigen expression levels were enhanced between 30 and 40 times relative to unfused E7. Moreover, best accumulation, albeit at a high metabolic cost that compromised biomass production, was obtained redirecting E7 into the thylakoid lumen by the incorporation of the N-terminal transit peptide, Str. Following this approach lumenal E7 production exceeded the stromal by two orders of magnitude. Our results highlight the relevance of exploring different strategies to improve recombinant protein stability for certain transgenes in order to exploit potential advantages of recombinant protein accumulation in chloroplasts.
C1 [Morgenfeld, Mauro; Lentz, Ezequiel; Eugenia Segretin, Maria] Inst Ingn Genet & Biol Mol Dr Hector Torres INGEB, Buenos Aires, DF, Argentina.
   [Morgenfeld, Mauro; Eugenia Segretin, Maria] Dept Fisiol Biol Mol & Celular FCEN UBA, Buenos Aires, DF, Argentina.
   [Bravo-Almonacid, Fernando] Univ Nacl Quilmes, Dept Ciencia & Tecnol, Buenos Aires, DF, Argentina.
RP Bravo-Almonacid, F (corresponding author), Inst Ingn Genet & Biol Mol Dr Hector Torres INGEB, Vuelta Obligado 2490,CC 1428ADN, Buenos Aires, DF, Argentina.
EM fbravo@dna.uba.ar
OI Segretin, Maria Eugenia/0000-0002-6336-0703
CR Albiniak AM, 2012, J EXP BOT, V63, P1689, DOI 10.1093/jxb/err444
   Alonso LG, 2002, BIOCHEMISTRY-US, V41, P10510, DOI 10.1021/bi025579n
   Ayliffe MA, 1998, MOL BIOL EVOL, V15, P738, DOI 10.1093/oxfordjournals.molbev.a025977
   Bally J, 2009, PLANT PHYSIOL, V150, P1474, DOI 10.1104/pp.109.139816
   Bock R, 2004, TRENDS BIOTECHNOL, V22, P311, DOI 10.1016/j.tibtech.2004.03.005
   Castellsagué X, 2008, GYNECOL ONCOL, V110, pS4, DOI 10.1016/j.ygyno.2008.07.045
   Chemes LB, 2012, PLOS ONE, V7, DOI 10.1371/journal.pone.0047661
   CHURCH GM, 1984, P NATL ACAD SCI-BIOL, V81, P1991, DOI 10.1073/pnas.81.7.1991
   Conway MJ, 2011, PLOS ONE, V6, DOI 10.1371/journal.pone.0022427
   Daniell Henry, 2006, Biotechnology Journal, V1, P1071, DOI 10.1002/biot.200600145
   De Marchis F, 2012, PLANT PHYSIOL, V160, P571, DOI 10.1104/pp.112.203778
   DELLAPORTA SL, 1984, COLD SPRING HARB SYM, V49, P321, DOI 10.1101/SQB.1984.049.01.038
   Demurtas OC, 2013, PLOS ONE, V8, DOI 10.1371/journal.pone.0061473
   Elghabi Z, 2011, PLANT BIOTECHNOL J, V9, P599, DOI 10.1111/j.1467-7652.2011.00598.x
   Segretin ME, 2012, PLANTA, V235, P807, DOI 10.1007/s00425-011-1541-6
   Giorgi C, 2010, EXPERT REV VACCINES, V9, P913, DOI [10.1586/erv.10.84, 10.1586/ERV.10.84]
   Gray BN, 2009, BIOTECHNOL BIOENG, V102, P1045, DOI 10.1002/bit.22156
   Hallez S, 2004, CANCER IMMUNOL IMMUN, V53, P642, DOI 10.1007/s00262-004-0501-4
   Hennig A, 2007, FEBS J, V274, P5749, DOI 10.1111/j.1742-4658.2007.06095.x
   Herz S, 2005, TRANSGENIC RES, V14, P969, DOI 10.1007/s11248-005-2542-7
   Hondred D, 1999, PLANT PHYSIOL, V119, P713, DOI 10.1104/pp.119.2.713
   JEFFERSON RA, 1987, EMBO J, V6, P3901
   Koutsky LA, 2002, NEW ENGL J MED, V347, P1645, DOI 10.1056/NEJMoa020586
   Lentz EM, 2012, PLANTA, V236, P703, DOI 10.1007/s00425-012-1642-x
   Maliga P, 2004, ANNU REV PLANT BIOL, V55, P289, DOI 10.1146/annurev.arplant.55.031903.141633
   Maliga P, 2011, PLANT PHYSIOL, V155, P1501, DOI 10.1104/pp.110.170969
   Marques JP, 2004, J EXP BOT, V55, P1697, DOI 10.1093/jxb/erh191
   Marques JP, 2003, MOL GENET GENOMICS, V269, P381, DOI 10.1007/s00438-003-0846-y
   Lentz EM, 2010, PLANTA, V231, P387, DOI 10.1007/s00425-009-1058-4
   Mishra S, 2006, J BIOTECHNOL, V127, P95, DOI 10.1016/j.jbiotec.2006.06.002
   Morgenfeld M, 2009, MOL BIOTECHNOL, V43, P243, DOI 10.1007/s12033-009-9195-3
   NAKAZONO M, 1993, MOL GEN GENET, V236, P341, DOI 10.1007/BF00277131
   Obembe OO, 2011, BIOTECHNOL ADV, V29, P210, DOI 10.1016/j.biotechadv.2010.11.004
   Oey M, 2009, PLANT J, V57, P436, DOI 10.1111/j.1365-313X.2008.03702.x
   Paolini F, 2013, HUM VACC IMMUNOTHER, V9, P534, DOI 10.4161/hv.23232
   Patel J, 2007, TRANSGENIC RES, V16, P239, DOI 10.1007/s11248-006-9026-2
   Reddie KG, 2008, CURR OPIN CHEM BIOL, V12, P746, DOI 10.1016/j.cbpa.2008.07.028
   Rogalski M, 2006, NUCLEIC ACIDS RES, V34, P4537, DOI 10.1093/nar/gkl634
   Ruf S, 2000, J CELL BIOL, V149, P369, DOI 10.1083/jcb.149.2.369
   Sakamoto W, 2006, ANNU REV PLANT BIOL, V57, P599, DOI 10.1146/annurev.arplant.57.032905.105401
   Schürmann P, 2000, ANNU REV PLANT PHYS, V51, P371, DOI 10.1146/annurev.arplant.51.1.371
   Scotti N, 2014, BIOTECHNOL LETT, V36, P229, DOI 10.1007/s10529-013-1356-6
   Scotti N, 2012, BIOTECHNOL ADV, V30, P387, DOI 10.1016/j.biotechadv.2011.07.019
   Sharma AK, 2009, BIOTECHNOL ADV, V27, P811, DOI 10.1016/j.biotechadv.2009.06.004
   SMOTKIN D, 1987, J VIROL, V61, P1686, DOI 10.1128/JVI.61.5.1686-1689.1987
   Staub JM, 2000, NAT BIOTECHNOL, V18, P333, DOI 10.1038/73796
   STERN DB, 1982, NATURE, V299, P698, DOI 10.1038/299698a0
   SVAB Z, 1990, P NATL ACAD SCI USA, V87, P8526, DOI 10.1073/pnas.87.21.8526
   Trimble CL, 2009, CLIN CANCER RES, V15, P361, DOI 10.1158/1078-0432.CCR-08-1725
   Uversky VN, 2006, J PROTEOME RES, V5, P1829, DOI 10.1021/pr0602388
   Van Kriekinge G, 2014, VACCINE, V32, P733, DOI 10.1016/j.vaccine.2013.11.049
   VANROOIJEN GJH, 1995, BIO-TECHNOL, V13, P72, DOI 10.1038/nbt0195-72
   Wirth S, 2006, J BIOTECHNOL, V125, P159, DOI 10.1016/j.jbiotec.2006.02.012
   Ye GN, 2001, PLANT J, V25, P261, DOI 10.1046/j.1365-313x.2001.00958.x
NR 54
TC 16
Z9 17
U1 1
U2 24
PU HUMANA PRESS INC
PI TOTOWA
PA 999 RIVERVIEW DRIVE SUITE 208, TOTOWA, NJ 07512 USA
SN 1073-6085
EI 1559-0305
J9 MOL BIOTECHNOL
JI Mol. Biotechnol.
PD NOV
PY 2014
VL 56
IS 11
BP 1021
EP 1031
DI 10.1007/s12033-014-9781-x
PG 11
WC Biochemistry & Molecular Biology; Biotechnology & Applied Microbiology
WE Science Citation Index Expanded (SCI-EXPANDED)
SC Biochemistry & Molecular Biology; Biotechnology & Applied Microbiology
GA AQ0BY
UT WOS:000342447800007
PM 24981330
DA 2025-09-03
ER

PT J
AU España, LP
   del Boz, J
   Morano, TF
   Arenas-Villafranca, J
   de Troya, M
AF Padilla Espana, Laura
   del Boz, Javier
   Fernandez Morano, Teresa
   Arenas-Villafranca, Javier
   de Troya, Magdalena
TI Successful treatment of periungual warts with topical cidofovir
SO DERMATOLOGIC THERAPY
LA English
DT Article
DE cidofovir; periungual; warts
ID HUMAN-PAPILLOMAVIRUS INFECTION; EFFICACY
AB Periungual warts represent a treatment challenge because of its high recurrence rate and recalcitrance. These are benign lesions produced by the human papilloma virus (HPV) that often do not respond to habitual treatment. Cidofovir is a potent antiviral drug that acts inactivating viral DNA polymerase. Topical cidofovir for the treatment of HPV-related cutaneous and mucous lesions is becoming increasingly common. Our aim was to assess the efficacy and safety of cidofovir cream for the treatment of viral periungual warts. We undertook a retrospective observational study of patients with periungual warts who received treatment with topical cidofovir between January 2010 and December 2013 at the Dermatology Service of the Hospital Costa del Sol, Marbella, Spain. Data were recorded about the rate of treatment response, the adverse effects and recurrences, as well as the characteristics of the patient cohort. We identified 41 patients who had received some previous treatment. The concentration of cidofovir was 3% in all cases, usually applied twice a day (in 37 of the 41 cases). A greater or lesser response was noted in 35 cases. There were six recurrences in the follow-up period. Topical cidofovir seems to be a useful alternative for the therapeutic management of recalcitrant periungual common warts that fail to respond to usual treatment. Our experience with the use of this antiviral agent has been satisfactory, although in our opinion, it should be reserved for specific cases as its economical cost represents an important limitation.
C1 [Padilla Espana, Laura; del Boz, Javier; Fernandez Morano, Teresa; de Troya, Magdalena] Hosp Costa del Sol, Dept Dermatol, Marbella, Spain.
   [Arenas-Villafranca, Javier] Hosp Costa del Sol, Dept Pharm, Marbella, Spain.
RP España, LP (corresponding author), Costa del Sol Hosp, Dept Dermatol, Ctra Ncnal 340,Km 187,Autovia A-7, Marbella 29603, Spain.
EM laupadesp@gmail.com
RI ; de Troya Martín, Magdalena/AAD-1223-2020
OI Arenas Villafranca, Jose Javier/0000-0001-9621-1109; de Troya Martin,
   Magdalena/0000-0003-1098-6195; Padilla Espana, Laura/0000-0003-3583-8439
CR Alghamdi KM, 2011, DERMATOL SURG, V37, P486, DOI 10.1111/j.1524-4725.2011.01932.x
   Allen AL, 2000, CURR OPIN PEDIATR, V12, P365, DOI 10.1097/00008480-200008000-00015
   Bienvenu B, 2002, TRANSPLANTATION, V73, P661, DOI 10.1097/00007890-200202270-00033
   Cha S, 2005, TRANSPL INFECT DIS, V7, P158, DOI 10.1111/j.1399-3062.2005.00099.x
   Choi Y, 2013, ANN DERMATOL, V25, P434, DOI 10.5021/ad.2013.25.4.434
   Coremans G, 2003, DIS COLON RECTUM, V46, P1103, DOI 10.1007/s10350-004-7287-5
   De Anda Mariana Catalina, 2013, Dermatol Online J, V19, P10
   Gupta M, 2013, PEDIATR DERMATOL, V30, P131, DOI 10.1111/j.1525-1470.2012.01798.x
   Herschthal J, 2012, DERMATOL THER, V25, P545, DOI 10.1111/j.1529-8019.2012.01509.x
   Kwok CS, 2012, COCHRANE DB SYST REV, DOI 10.1002/14651858.CD001781.pub3
   Sardana K, 2010, DERMATOL THER, V23, P407, DOI 10.1111/j.1529-8019.2010.01341.x
   Snoeck R, 2001, CLIN INFECT DIS, V33, P597, DOI 10.1086/322593
   Soni Prasoon, 2011, J Cutan Aesthet Surg, V4, P188, DOI 10.4103/0974-2077.91250
   Toutous-Trellu L, 2004, ANN DERMATOL VENER, V131, P445, DOI 10.1016/S0151-9638(04)93637-X
   van Haalen FM, 2009, BRIT J DERMATOL, V161, P148, DOI 10.1111/j.1365-2133.2009.09160.x
   Yoo KH, 2009, DERMATOL SURG, V35, P1927, DOI 10.1111/j.1524-4725.2009.01307.x
NR 16
TC 11
Z9 15
U1 0
U2 3
PU WILEY
PI HOBOKEN
PA 111 RIVER ST, HOBOKEN 07030-5774, NJ USA
SN 1396-0296
EI 1529-8019
J9 DERMATOL THER
JI Dermatol. Ther.
PD NOV-DEC
PY 2014
VL 27
IS 6
BP 337
EP 342
DI 10.1111/dth.12161
PG 6
WC Dermatology
WE Science Citation Index Expanded (SCI-EXPANDED)
SC Dermatology
GA AU8EJ
UT WOS:000345829000006
PM 25081902
DA 2025-09-03
ER

PT J
AU Soong, RS
   Song, LW
   Trieu, J
   Knoff, J
   He, LM
   Tsai, YC
   Huh, W
   Chang, YN
   Cheng, WF
   Roden, RBS
   Wu, TC
   Trimble, CL
   Hung, CF
AF Soong, Ruey-Shyang
   Song, Liwen
   Trieu, Janson
   Knoff, Jayne
   He, Liangmei
   Tsai, Ya-Chea
   Huh, Warner
   Chang, Yung-Nien
   Cheng, Wen-Fang
   Roden, Richard B. S.
   Wu, T. -C.
   Trimble, Cornelia L.
   Hung, Chien-Fu
TI Toll-like Receptor Agonist Imiquimod Facilitates Antigen-Specific
   CD8+ T-cell Accumulation in the Genital Tract Leading to
   Tumor Control through IFNγ
SO CLINICAL CANCER RESEARCH
LA English
DT Article
ID CERVICAL INTRAEPITHELIAL NEOPLASIA; PLASMACYTOID DENDRITIC CELLS;
   ENHANCES ANTITUMOR IMMUNITY; HPV DNA VACCINATION; IN-VIVO; RESPONSES;
   REGRESSION; VACCINES; VULVAR; IMMUNOTHERAPY
AB Purpose: Imiquimod is a Toll-like receptor 7 agonist used topically to treat external genital warts and basal cell carcinoma. We examined the combination of topical imiquimod with intramuscular administration of CRT/E7, a therapeutic human papillomavirus (HPV) vaccine comprised of a naked DNA vector expressing calreticulin fused to HPV16 E7.
   Experimental Design: Using an orthotopic HPV16 E6/E7(+) syngeneic tumor, TC-1, as a model of highgrade cervical/vaginal/vulvar intraepithelial neoplasia, we assessed if combining CRT/E7 vaccination with cervicovaginal deposition of imiquimod could result in synergistic activities promoting immune-mediated tumor clearance.
   Results: Imiquimod induced cervicovaginal accumulation of activated E7-specific CD8(+) T cells elicited by CRT/E7 vaccination. Recruitment was not dependent upon the specificity of the activated CD8(+) T cells, but was significantly reduced in mice lacking the IFN gamma receptor. Intravaginal imiquimod deposition induced upregulation of CXCL9 and CXCL10 mRNA expression in the genital tract, which are produced in response to IFNg receptor signaling and attract cells expressing their ligand, CXCR3. The T cells attracted by imiquimod to the cervicovaginal tract expressed CXCR3 as well as CD49a, an integrin involved in homing and retention of CD8(+) T cells at mucosal sites. Our results indicate that intramuscular CRT/E7 vaccination in conjunction with intravaginal imiquimod deposition recruits antigen-specific CXCR3(+) CD8(+) T cells to the genital tract.
   Conclusions: Several therapeutic HPV vaccination clinical trials using a spectrum of DNA vaccines, including vaccination in concert with cervical imiquimod, are ongoing. Our study identifies a mechanism by which these strategies could provide therapeutic benefit. Our findings support accumulating evidence that manipulation of the tumor microenvironment can enhance the therapeutic efficacy of strategies that induce tumor-specific (C) 2014 AACR.
C1 [Soong, Ruey-Shyang; Song, Liwen; Knoff, Jayne; He, Liangmei; Tsai, Ya-Chea; Roden, Richard B. S.; Wu, T. -C.; Trimble, Cornelia L.; Hung, Chien-Fu] Johns Hopkins Med Inst, Dept Pathol, Baltimore, MD 21205 USA.
   [Soong, Ruey-Shyang] Chang Gung Mem Hosp, Dept Gen Surg, Keelung, Taiwan.
   [Soong, Ruey-Shyang] Chang Gung Univ, Coll Med, Taoyuan, Taiwan.
   [Song, Liwen] Fudan Univ, Sch Pharm, Shanghai 200433, Peoples R China.
   [Song, Liwen] Shanghai Inst Planned Parenthood Res, Dept Pharmacol & Toxicol, Shanghai, Peoples R China.
   [Song, Liwen] Tongji Univ, Shanghai Peoples Hosp 10, Dept Obstet & Gynecol, Shanghai 200092, Peoples R China.
   [Trieu, Janson] Johns Hopkins Univ, Baltimore, MD 21231 USA.
   [Huh, Warner] Univ Alabama Birmingham, Dept Obstet & Gynecol, Birmingham, AL 35294 USA.
   [Chang, Yung-Nien] Papivax LLC, Severna Pk, MD USA.
   [Cheng, Wen-Fang] Natl Taiwan Univ, Coll Med, Dept Obstet & Gynecol, Taipei 10764, Taiwan.
   [Roden, Richard B. S.; Wu, T. -C.; Trimble, Cornelia L.; Hung, Chien-Fu] Johns Hopkins Med Inst, Dept Obstet & Gynecol, Baltimore, MD 21205 USA.
   [Roden, Richard B. S.; Wu, T. -C.; Trimble, Cornelia L.; Hung, Chien-Fu] Johns Hopkins Med Inst, Dept Oncol, Baltimore, MD 21205 USA.
   [Wu, T. -C.] Johns Hopkins Med Inst, Dept Mol Microbiol & Immunol, Baltimore, MD 21205 USA.
C3 Johns Hopkins University; Johns Hopkins Medicine; Chang Gung Memorial
   Hospital; Chang Gung University; Fudan University; Tongji University;
   Johns Hopkins University; University of Alabama System; University of
   Alabama Birmingham; National Taiwan University; Johns Hopkins
   University; Johns Hopkins Medicine; Johns Hopkins University; Johns
   Hopkins Medicine; Johns Hopkins University; Johns Hopkins Medicine
RP Hung, CF (corresponding author), Johns Hopkins Univ, Sch Med, 1550 Orleans St, Baltimore, MD 21231 USA.
EM wutc@jhmi.edu; chung2@jhmi.edu
RI ; Trimble, Cornelia/B-5627-2012
OI Bissonette, Jayne/0000-0001-8376-9242; CHENG,
   WEN-FANG/0000-0002-3282-6304; Song, Liwen/0000-0002-5013-2007; Trieu,
   Janson/0000-0002-0378-9831; Hung, Chien-Fu/0000-0001-9170-7797
FU NIH/NCI Cervical Cancer SPORE [P50CA098252]; Head and Neck Cancer SPORE
   [P50 CA-DE019032, R43CA174436, 2R01CA114425-06, R01CA142691]
FX This work was supported by the NIH/NCI Cervical Cancer SPORE
   P50CA098252, Head and Neck Cancer SPORE P50 CA-DE019032, R43CA174436,
   2R01CA114425-06, and R01CA142691 grants.
CR Abbasakoor F, 2005, BJS-BRIT J SURG, V92, P277, DOI 10.1002/bjs.4967
   Adams S, 2012, CLIN CANCER RES, V18, P6748, DOI 10.1158/1078-0432.CCR-12-1149
   Armarnik S, 2011, ARCH GYNECOL OBSTET, V283, P765, DOI 10.1007/s00404-011-1848-3
   Bagarazzi ML, 2012, SCI TRANSL MED, V4, DOI 10.1126/scitranslmed.3004414
   Best SR, 2009, VACCINE, V27, P5450, DOI 10.1016/j.vaccine.2009.07.005
   Cardosi RJ, 2001, OBSTET GYN CLIN N AM, V28, P685, DOI 10.1016/S0889-8545(05)70229-1
   Center SKCC, 2008, PHAS 1 EFF SAF STUD
   Center SKCC, 2011, PHAS 1 CLIN TRIAL AS
   Chaturvedi AK, 2010, J ADOLESCENT HEALTH, V46, pS20, DOI 10.1016/j.jadohealth.2010.01.016
   Cheng WF, 2001, J CLIN INVEST, V108, P669, DOI 10.1172/JCI200112346
   Chuang CM, 2010, J BIOMED SCI, V17, DOI 10.1186/1423-0127-17-32
   *CTR SKCC, 2009, PIL STUD PNGVL4A CRT
   Daayana S, 2010, BRIT J CANCER, V102, P1129, DOI 10.1038/sj.bjc.6605611
   Decrausaz L, 2011, INT J CANCER, V128, P2105, DOI 10.1002/ijc.25561
   Domingos-Pereira S, 2013, MUCOSAL IMMUNOL, V6, P393, DOI 10.1038/mi.2012.83
   Fiorenza S, 2012, J IMMUNOL, V189, P5622, DOI 10.4049/jimmunol.1200709
   Gearing AJH, 2007, IMMUNOL CELL BIOL, V85, P490, DOI 10.1038/sj.icb.7100102
   Groom JR, 2011, IMMUNOL CELL BIOL, V89, P207, DOI 10.1038/icb.2010.158
   Gunn L, 2012, J IMMUNOL, V189, P2985, DOI 10.4049/jimmunol.1200846
   Hemmi H, 2002, NAT IMMUNOL, V3, P196, DOI 10.1038/ni758
   Huang SJ, 2009, J INVEST DERMATOL, V129, P2676, DOI 10.1038/jid.2009.151
   Hung CF, 2007, GENE THER, V14, P921, DOI 10.1038/sj.gt.3302913
   Kalb ML, 2012, J IMMUNOL, V188, P1583, DOI 10.4049/jimmunol.1102437
   Kenter GG, 2009, NEW ENGL J MED, V361, P1838, DOI 10.1056/NEJMoa0810097
   Kim D, 2007, HUM GENE THER, V18, P575, DOI 10.1089/hum.2007.038
   Kim D, 2010, VACCINE, V28, P7297, DOI 10.1016/j.vaccine.2010.08.079
   Kim JW, 2004, GENE THER, V11, P1011, DOI 10.1038/sj.gt.3302252
   Kim TW, 2003, J CLIN INVEST, V112, P109, DOI 10.1172/JCI200317293
   Lamikanra A, 2001, J VIROL, V75, P9654, DOI 10.1128/JVI.75.20.9654-9664.2001
   Le Mercier I, 2013, CANCER RES, V73, P4629, DOI 10.1158/0008-5472.CAN-12-3058
   Lee SY, 2013, CANCER IMMUNOL IMMUN, V62, P1175, DOI 10.1007/s00262-013-1421-y
   Luci C, 2006, J IMMUNOL, V176, P2749, DOI 10.4049/jimmunol.176.5.2749
   Maldonado L, 2014, SCI TRANSL MED, V6, DOI 10.1126/scitranslmed.3007323
   Masopust D, 2013, NAT REV IMMUNOL, V13, P309, DOI 10.1038/nri3442
   Meyer T, 2013, EXPERT OPIN INV DRUG, V22, P149, DOI 10.1517/13543784.2013.749236
   Pak-Wittel MA, 2013, P NATL ACAD SCI USA, V110, pE50, DOI 10.1073/pnas.1220456110
   Peng S, 2006, GENE THER, V13, P67, DOI 10.1038/sj.gt.3302607
   Peng S, 2010, GENE THER, V17, P1453, DOI 10.1038/gt.2010.106
   Peng SW, 2013, CANCER IMMUNOL IMMUN, V62, P171, DOI 10.1007/s00262-012-1322-5
   Peng SW, 2011, J BIOMED SCI, V18, DOI 10.1186/1423-0127-18-21
   Ray SJ, 2004, IMMUNITY, V20, P167, DOI 10.1016/S1074-7613(04)00021-4
   Richter MV, 2007, J IMMUNOL, V179, P5054, DOI 10.4049/jimmunol.179.8.5054
   Sandoval F, 2013, SCI TRANSL MED, V5, DOI 10.1126/scitranslmed.3004888
   Soong RS, 2013, PLOS ONE, V8, DOI 10.1371/journal.pone.0056912
   Su JH, 2010, BIODRUGS, V24, P109, DOI 10.2165/11532810-000000000-00000
   Tannous BA, 2005, MOL THER, V11, P435, DOI 10.1016/j.ymthe.2004.10.016
   Trimble CL, 2010, J IMMUNOL, V185, P7107, DOI 10.4049/jimmunol.1002756
   Trimble CL, 2010, CANCER IMMUNOL IMMUN, V59, P799, DOI 10.1007/s00262-009-0806-4
   Trimble CL, 2009, CLIN CANCER RES, V15, P361, DOI 10.1158/1078-0432.CCR-08-1725
   Tseng CW, 2008, VACCINE, V26, P4314, DOI 10.1016/j.vaccine.2008.06.049
   Tseng CW, 2008, J MOL MED, V86, P899, DOI 10.1007/s00109-008-0370-y
   Tseng CW, 2009, CANCER IMMUNOL IMMUN, V58, P737, DOI 10.1007/s00262-008-0596-0
   van Seters M, 2008, NEW ENGL J MED, V358, P1465, DOI 10.1056/NEJMoa072685
   Wille-Reece U, 2006, J EXP MED, V203, P1249, DOI 10.1084/jem.20052433
   Zeng Q, 2011, HUM GENE THER, V22, P809, DOI 10.1089/hum.2010.071
NR 55
TC 48
Z9 50
U1 0
U2 21
PU AMER ASSOC CANCER RESEARCH
PI PHILADELPHIA
PA 615 CHESTNUT ST, 17TH FLOOR, PHILADELPHIA, PA 19106-4404 USA
SN 1078-0432
EI 1557-3265
J9 CLIN CANCER RES
JI Clin. Cancer Res.
PD NOV 1
PY 2014
VL 20
IS 21
BP 5456
EP 5467
DI 10.1158/1078-0432.CCR-14-0344
PG 12
WC Oncology
WE Science Citation Index Expanded (SCI-EXPANDED)
SC Oncology
GA AT2IU
UT WOS:000344759100015
OA Bronze
DA 2025-09-03
ER

PT J
AU Vieira, VC
   Leonard, B
   White, EA
   Starrett, GJ
   Temiz, NA
   Lorenz, LD
   Lee, D
   Soares, MA
   Lambert, PF
   Howley, PM
   Harris, RS
AF Vieira, Valdimara C.
   Leonard, Brandon
   White, Elizabeth A.
   Starrett, Gabriel J.
   Temiz, Nuri A.
   Lorenz, Laurel D.
   Lee, Denis
   Soares, Marcelo A.
   Lambert, Paul F.
   Howley, Peter M.
   Harris, Reuben S.
TI Human Papillomavirus E6 Triggers Upregulation of the Antiviral and
   Cancer Genomic DNA Deaminase APOBEC3B
SO MBIO
LA English
DT Article
ID PRIMARY HUMAN KERATINOCYTES; MUTATIONAL PROCESSES; RESTRICTION FACTORS;
   ACTIVATED RAS; NORMAL GROWTH; GENE-PRODUCT; VIRUS; PROTEINS; TYPE-16;
   CELLS
AB Several recent studies have converged upon the innate immune DNA cytosine deaminase APOBEC3B (A3B) as a significant source of genomic uracil lesions and mutagenesis in multiple human cancers, including those of the breast, head/neck, cervix, bladder, lung, ovary, and other tissues. A3B is upregulated in these tumor types relative to normal tissues, but the mechanism is unclear. Because A3B also has antiviral activity in multiple systems and is a member of the broader innate immune response, we tested the hypothesis that human papillomavirus (HPV) infection causes A3B upregulation. We found that A3B mRNA expression and enzymatic activity were upregulated following transfection of a high-risk HPV genome and that this effect was abrogated by inactivation of E6. Transduction experiments showed that the E6 oncoprotein alone was sufficient to cause A3B upregulation, and a panel of high-risk E6 proteins triggered higher A3B levels than did a panel of low-risk or noncancer E6 proteins. Knockdown experiments in HPV-positive cell lines showed that endogenous E6 is required for A3B upregulation. Analyses of publicly available head/neck cancer data further support this relationship, as A3B levels are higher in HPV-positive cancers than in HPV-negative cancers. Taken together with the established role for high-risk E6 in functional inactivation of TP53 and published positive correlations in breast cancer between A3B upregulation and genetic inactivation of TP53, our studies suggest a model in which high-risk HPV E6, possibly through functional inactivation of TP53, causes derepression of A3B gene transcription. This would lead to a mutator phenotype that explains the observed cytosine mutation biases in HPV-positive head/neck and cervical cancers.
   IMPORTANCE The innate immune DNA cytosine deaminase APOBEC3B (A3B) accounts for a large proportion of somatic mutations in cervical and head/neck cancers, but nothing is known about the mechanism responsible for its upregulation in these tumor types. Almost all cervical carcinomas and large proportions of head/neck tumors are caused by human papillomavirus (HPV) infection. Here, we establish a mechanistic link between HPV infection and A3B upregulation. The E6 oncoprotein of high-risk, but not low-risk, HPV types triggers A3B upregulation, supporting a model in which TP53 inactivation causes a derepression of A3B gene transcription and elevated A3B enzyme levels. This virus-induced mutator phenotype provides a mechanistic explanation for A3B signature mutations observed in HPV-positive head/neck and cervical carcinomas and may also help to account for the preferential cancer predisposition caused by high-risk HPV isolates.
C1 [Vieira, Valdimara C.; Leonard, Brandon; Starrett, Gabriel J.; Temiz, Nuri A.; Harris, Reuben S.] Univ Minnesota, Inst Mol Virol, Masonic Canc Ctr, Biochem Mol Biol & Biophys Dept, Minneapolis, MN 55455 USA.
   [Vieira, Valdimara C.; Soares, Marcelo A.] Inst Nacl Canc, Programa Oncovirol, Rio De Janeiro, RJ, Brazil.
   [White, Elizabeth A.; Howley, Peter M.] Harvard Univ, Sch Med, Dept Microbiol & Immunobiol, Boston, MA USA.
   [Lorenz, Laurel D.; Lee, Denis; Lambert, Paul F.] Univ Wisconsin, McArdle Lab Canc Res, Sch Med & Publ Hlth, Madison, WI 53706 USA.
   [Soares, Marcelo A.] Univ Fed Rio de Janeiro, Dept Genet, Rio De Janeiro, RJ, Brazil.
C3 University of Minnesota System; University of Minnesota Twin Cities;
   National Cancer Institute (Inca); Harvard University; Harvard Medical
   School; University of Wisconsin System; University of Wisconsin Madison;
   Universidade Federal do Rio de Janeiro
RP Harris, RS (corresponding author), Univ Minnesota, Inst Mol Virol, Masonic Canc Ctr, Biochem Mol Biol & Biophys Dept, Minneapolis, MN 55455 USA.
EM rsh@umn.edu
RI ; Soares, Marcelo/G-5662-2010; Lambert, Paul/F-3747-2012
OI Howley, Peter/0000-0002-8668-9579; Starrett,
   Gabriel/0000-0001-5871-5306; Correa Vieira,
   Valdimara/0000-0001-6155-8532; Temiz, Nuri/0000-0003-1416-3639
FU NIH [R01 AI064046, P01 CA050661, P01 CA022443]; CNPq-Brazil
FX This work was supported by NIH grants R01 AI064046 (R.S.H.), P01
   CA050661 (P.M.H.), and P01 CA022443 (P.F.L.). V.C.V. was supported by a
   scholarship from CNPq-Brazil. This study is part of the requirements for
   V.C.V. to obtain her Ph.D. degree from the Graduate Program in Oncology
   at the Brazilian Cancer Institute (Rio de Janeiro, Brazil).
CR Alexandrov LB, 2013, NATURE, V500, P415, DOI 10.1038/nature12477
   Allen-Hoffmann BL, 2000, J INVEST DERMATOL, V114, P444, DOI 10.1046/j.1523-1747.2000.00869.x
   Bernard HU, 2010, VIROLOGY, V401, P70, DOI 10.1016/j.virol.2010.02.002
   Broad Institute TCGA Genome Data Analysis Center, 2013, MUT AN MUTSIGCV V0 9
   Burns MB, 2013, NAT GENET, V45, P977, DOI 10.1038/ng.2701
   Burns MB, 2013, NATURE, V494, P366, DOI 10.1038/nature11881
   Chen H, 2006, CURR BIOL, V16, P480, DOI 10.1016/j.cub.2006.01.031
   Chrisofos M, 2004, INT J STD AIDS, V15, P836, DOI 10.1258/0956462042563783
   Conticello SG, 2008, GENOME BIOL, V9, DOI 10.1186/gb-2008-9-6-229
   CROOK T, 1988, P NATL ACAD SCI USA, V85, P8820, DOI 10.1073/pnas.85.23.8820
   D'Souza G, 2011, PREV MED, V53, pS5, DOI 10.1016/j.ypmed.2011.08.001
   de Villiers EM, 2013, VIROLOGY, V445, P2, DOI 10.1016/j.virol.2013.04.023
   Degen M, 2012, AM J PATHOL, V180, P2462, DOI 10.1016/j.ajpath.2012.02.028
   Di Nola JM, 2007, ANNU REV BIOCHEM, V76, P1, DOI 10.1146/annurev.biochem.76.061705.090740
   Dickson MA, 2000, MOL CELL BIOL, V20, P1436, DOI 10.1128/MCB.20.4.1436-1447.2000
   Doorbar J, 2012, VACCINE, V30, pF55, DOI 10.1016/j.vaccine.2012.06.083
   DURST M, 1989, VIROLOGY, V173, P767, DOI 10.1016/0042-6822(89)90595-3
   DYSON N, 1989, SCIENCE, V243, P934, DOI 10.1126/science.2537532
   Harris RS, 2012, J BIOL CHEM, V287, P40875, DOI 10.1074/jbc.R112.416925
   Harris RS, 2002, MOL CELL, V10, P1247, DOI 10.1016/S1097-2765(02)00742-6
   HAWLEYNELSON P, 1989, EMBO J, V8, P3905, DOI 10.1002/j.1460-2075.1989.tb08570.x
   Henderson S, 2014, CELL REP, V7, P1833, DOI 10.1016/j.celrep.2014.05.012
   Hultquist JF, 2011, J VIROL, V85, P11220, DOI 10.1128/JVI.05238-11
   Javier RT, 2008, ONCOGENE, V27, P7031, DOI 10.1038/onc.2008.352
   Kiyono T, 1997, P NATL ACAD SCI USA, V94, P11612, DOI 10.1073/pnas.94.21.11612
   Le SS, 1997, P NATL ACAD SCI USA, V94, P6670, DOI 10.1073/pnas.94.13.6670
   Leonard B, 2013, CANCER RES, V73, P7222, DOI 10.1158/0008-5472.CAN-13-1753
   Lorenz LD, 2013, PLOS PATHOG, V9, DOI 10.1371/journal.ppat.1003717
   Malim MH, 2012, CSH PERSPECT MED, V2, DOI 10.1101/cshperspect.a006940
   Münger K, 2004, J VIROL, V78, P11451, DOI 10.1128/JVI.78.21.11451-11460.2004
   MUNGER K, 1989, EMBO J, V8, P4099, DOI 10.1002/j.1460-2075.1989.tb08594.x
   MUNGER K, 1989, J VIROL, V63, P4417
   Muñoz N, 2003, NEW ENGL J MED, V348, P518, DOI 10.1056/NEJMoa021641
   Nagasaka K, 2013, BIOMED RES INT, V2013, DOI 10.1155/2013/369712
   Nik-Zainal S, 2012, CELL, V149, P979, DOI 10.1016/j.cell.2012.04.024
   Ooms M, 2012, J VIROL, V86, P6097, DOI 10.1128/JVI.06570-11
   PEI XF, 1993, VIROLOGY, V196, P855, DOI 10.1006/viro.1993.1546
   Petersen-Mahrt SK, 2003, J BIOL CHEM, V278, P19583, DOI 10.1074/jbc.C300114200
   Refsland EW, 2013, CURR TOP MICROBIOL, V371, P1, DOI 10.1007/978-3-642-37765-5_1
   Refsland EW, 2012, PLOS PATHOG, V8, DOI 10.1371/journal.ppat.1002800
   Refsland EW, 2010, NUCLEIC ACIDS RES, V38, P4274, DOI 10.1093/nar/gkq174
   Roberts SA, 2013, NAT GENET, V45, P970, DOI 10.1038/ng.2702
   SCHEFFNER M, 1990, CELL, V63, P1129, DOI 10.1016/0092-8674(90)90409-8
   SCHEFFNER M, 1993, CELL, V75, P495, DOI 10.1016/0092-8674(93)90384-3
   SCHWARZ E, 1985, NATURE, V314, P111, DOI 10.1038/314111a0
   Severi F, 2011, MOL BIOL EVOL, V28, P1125, DOI 10.1093/molbev/msq338
   Shinohara M, 2012, SCI REP-UK, V2, DOI 10.1038/srep00806
   Smith JA, 2010, P NATL ACAD SCI USA, V107, P3752, DOI 10.1073/pnas.0914818107
   Suspène R, 2011, J VIROL, V85, P7594, DOI 10.1128/JVI.00290-11
   Taylor BJM, 2013, ELIFE, V2, DOI 10.7554/eLife.00534
   TODARO GJ, 1963, J CELL BIOL, V17, P299, DOI 10.1083/jcb.17.2.299
   Turelli P, 2004, SCIENCE, V303, P1829, DOI 10.1126/science.1092066
   Vartanian JP, 2008, SCIENCE, V320, P230, DOI 10.1126/science.1153201
   Vieira VC, 2013, BIOMED RES INT, V2013, DOI 10.1155/2013/683095
   Wang Z, 2014, J VIROL, V88, P1308, DOI 10.1128/JVI.03091-13
   Wei W, 2010, IN VITRO CELL DEV-AN, V46, P841, DOI 10.1007/s11626-010-9353-8
   White EA, 2014, J VIROL, V88, P8201, DOI 10.1128/JVI.01197-14
   White EA, 2012, J VIROL, V86, P13174, DOI 10.1128/JVI.02172-12
   zur Hausen H, 2002, NAT REV CANCER, V2, P342, DOI 10.1038/nrc798
   zur Hausen H, 2009, VIROLOGY, V384, P260, DOI 10.1016/j.virol.2008.11.046
NR 60
TC 169
Z9 201
U1 1
U2 12
PU AMER SOC MICROBIOLOGY
PI WASHINGTON
PA 1752 N ST NW, WASHINGTON, DC 20036-2904 USA
SN 2150-7511
EI 2150-7511
J9 MBIO
JI mBio
PD NOV-DEC
PY 2014
VL 5
IS 6
AR e02234-14
DI 10.1128/mBio.02234-14
PG 8
WC Microbiology
WE Science Citation Index Expanded (SCI-EXPANDED)
SC Microbiology
GA AX7CE
UT WOS:000347073600057
OA Green Published, gold
DA 2025-09-03
ER

PT J
AU Yang, LJ
   Yang, HY
   Wu, K
   Shi, XN
   Ma, SH
   Sun, QM
AF Yang, Lijuan
   Yang, Hongying
   Wu, Kun
   Shi, Xinan
   Ma, Shaohui
   Sun, Qiangming
TI Prevalence of HPV and Variation of HPV 16/HPV 18 E6/E7 Genes in Cervical
   Cancer in Women in South West China
SO JOURNAL OF MEDICAL VIROLOGY
LA English
DT Article
DE high-risk HPV; gene polymorphism; phylogenetic trees; single nucleotide
   change; selection pressures
ID HUMAN-PAPILLOMAVIRUS TYPE-16; PHYLOGENETIC ANALYSIS; SEQUENCE VARIANTS;
   E6 VARIANTS; HIGH-RISK; E7; MECHANISMS; INFECTION; HEAD
AB Genetic variations of High-Risk HPV E6/E7 may be associated with the development of cervical cancer in specific geographic regions. Few data have been reported about the HPV prevalence and E6/E7 variants among cervical cancer patients in Southwest China. This study was designed to investigate the prevalence of HPV and E6/E7 variants of most prevalent HPV among cervical cancer patients in Southwest China. After genotyping, E6/E7 genes of most prevalent HR HPV samples were sequenced and analyzed. Phylogenetic trees were then constructed, followed by an analysis of the diversity of secondary structure and selection pressures. HPV 16 (73.8%) and HPV 18 (16.4%) are the most prevalent infection types among cervical cancer patients, followed by HPV 58, HPV 56 and HPV 59, which is different from the high HPV 58 infection rate of outpatients in this region. Eighteen single nucleotide changes were observed in HPV 16 E6 with 13/18 non-synonymous mutations (5 in beta sheet and 2 in alpha helix). Ten single nucleotide changes were identified among HPV 16 E7 with 3/10 non-synonymous mutations. Three single nucleotide changes were observed in HPV 18 E6 with one non-synonymous mutation, and only one synonymous mutation was identified in HPV 18 E7. HPV 16 E6-D25E, E7-N29S and E7-T846C (S95S) exhibited a prevalent linkage mutation. The phylogenetic tree demonstrates that European and Asian lineages were the main patterns. This study may help understand the intrinsic geographical relatedness and oncogenic potential of HR HPV and contributes further to research of diagnostic, therapeutic and therapeutic vaccine strategy. J. Med. Virol. 86:1926-1936, 2014. (c) 2014 Wiley Periodicals, Inc.
C1 [Yang, Lijuan; Ma, Shaohui; Sun, Qiangming] Chinese Acad Med Sci, Inst Med Biol, Kunming 650118, Yunnan Province, Peoples R China.
   [Yang, Lijuan; Ma, Shaohui; Sun, Qiangming] Peking Union Med Coll, Kunming 650118, Yunnan Province, Peoples R China.
   [Yang, Lijuan; Ma, Shaohui; Sun, Qiangming] Yunnan Key Lab Vaccine Res & Dev Severe Infect Di, Kunming, Peoples R China.
   [Yang, Hongying] Kunming Med Univ, Yunnan Prov Tumor Hosp, Affiliated Hosp 3, Kunming, Peoples R China.
   [Wu, Kun] Kunming Med Univ, Affiliated Hosp 1, Kunming, Peoples R China.
   [Shi, Xinan] Southwest Guizhou Vocat & Tech Coll Nationalities, Xingyi, Peoples R China.
C3 Chinese Academy of Medical Sciences - Peking Union Medical College;
   Institute of Medical Biology - CAMS; Chinese Academy of Medical Sciences
   - Peking Union Medical College; Peking Union Medical College; Chinese
   Academy of Medical Sciences - Peking Union Medical College; Institute of
   Medical Biology - CAMS; Yunnan Key Laboratory of Vaccine Research &
   Development on Severe Infectious Diseases; Kunming Medical University;
   Kunming Medical University; Xingyi Normal University for Nationalities
RP Sun, QM (corresponding author), Chinese Acad Med Sci, Inst Med Biol, 935 Jiao Ling Rd, Kunming 650118, Yunnan Province, Peoples R China.
EM msun08@yahoo.com
RI Sun, Qiangming/GYE-2002-2022; Shi, Xi-Nan/AAV-8400-2021
FU National Natural Science Foundation of China [81171946]; Natural Science
   Foundation of Yunnan Province [2009ZC187M, 2011CA016, 2012FB188];
   Special Research Fund for the Doctoral Program of Higher Education of
   China [20111106120055]; Scientific Research Foundation for Returned
   Overseas Chinese Scholars, Ministry of Education of China
FX Grant sponsor: The National Natural Science Foundation of China; Grant
   number: 81171946; Grant Sponsor: The Natural Science Foundation of
   Yunnan Province; Grant numbers: 2009ZC187M, 2011CA016, 2012FB188; Grant
   Sponsor: The Special Research Fund for the Doctoral Program of Higher
   Education of China; Grant numbers: 20111106120055; Grant Sponsor: The
   Scientific Research Foundation for Returned Overseas Chinese Scholars,
   Ministry of Education of China.
CR Andersson S, 2000, BRIT J CANCER, V83, P307, DOI 10.1054/bjoc.2000.1247
   Bae JH, 2008, J MICROBIOL BIOTECHN, V18, P788
   Balz V, 2003, CANCER RES, V63, P1188
   BOSCH FX, 1995, JNCI-J NATL CANCER I, V87, P796, DOI 10.1093/jnci/87.11.796
   Burchell AN, 2006, VACCINE, V24, P52, DOI 10.1016/j.vaccine.2006.05.031
   Cai HB, 2010, EJSO-EUR J SURG ONC, V36, P160, DOI 10.1016/j.ejso.2009.07.186
   Cerqueira DM, 2007, ARCH VIROL, V152, P75, DOI 10.1007/s00705-006-0828-6
   Chan PKS, 2002, J NATL CANCER I, V94, P1249, DOI 10.1093/jnci/94.16.1249
   Chang CH, 2005, J CLIN VIROL, V32, P33, DOI 10.1016/j.jcv.2004.06.011
   Cogliano V, 2005, LANCET ONCOL, V6, P204, DOI 10.1016/S1470-2045(05)70086-3
   DiMaio D, 2006, ADV VIRUS RES, V66, P125, DOI 10.1016/S0065-3527(06)66003-X
   Doorbar J, 2006, CLIN SCI, V110, P525, DOI 10.1042/CS20050369
   FELSENSTEIN J, 1985, EVOLUTION, V39, P783, DOI 10.1111/j.1558-5646.1985.tb00420.x
   FELSENSTEIN J, 1982, Q REV BIOL, V57, P379, DOI 10.1086/412935
   Felsenstein J., 1989, CLADISTICS, V5, P164, DOI DOI 10.1111/J.1096-0031.1989.TB00562.X
   Hamza AA, 2012, SYST APPL MICROBIOL, V35, P183, DOI 10.1016/j.syapm.2011.12.005
   Hildesheim A, 2001, JNCI-J NATL CANCER I, V93, P315, DOI 10.1093/jnci/93.4.315
   HO L, 1991, J CLIN MICROBIOL, V29, P1765, DOI 10.1128/JCM.29.9.1765-1772.1991
   HO L, 1993, J VIROL, V67, P6413, DOI 10.1128/JVI.67.11.6413-6423.1993
   HUSMAN AMDR, 1995, J GEN VIROL, V76, P1057
   Kenter GG, 2009, NEW ENGL J MED, V361, P1838, DOI 10.1056/NEJMoa0810097
   Lai CH, 2008, INT J CANCER, V123, P1685, DOI 10.1002/ijc.23679
   Lai HC, 1999, INT J CANCER, V84, P553, DOI 10.1002/(SICI)1097-0215(19991222)84:6<553::AID-IJC2>3.0.CO;2-4
   Lin QQ, 1998, INT J CANCER, V75, P484, DOI 10.1002/(SICI)1097-0215(19980130)75:3<484::AID-IJC25>3.0.CO;2-7
   Matsumoto K, 2000, CANCER LETT, V156, P159, DOI 10.1016/S0304-3835(00)00457-2
   Münger K, 2004, J VIROL, V78, P11451, DOI 10.1128/JVI.78.21.11451-11460.2004
   Muñoz N, 2003, NEW ENGL J MED, V348, P518, DOI 10.1056/NEJMoa021641
   Narisawa-Saito M, 2007, CANCER SCI, V98, P1505, DOI 10.1111/j.1349-7006.2007.00546.x
   NEI M, 1986, MOL BIOL EVOL, V3, P418
   Peng LiNa Peng LiNa, 2010, Chinese Clinical Oncology, V15, P608
   Pista A, 2007, J MED VIROL, V79, P1889, DOI 10.1002/jmv.21002
   Qu WM, 1997, J CLIN MICROBIOL, V35, P1304, DOI 10.1128/JCM.35.6.1304-1310.1997
   Riemer AB, 2010, J BIOL CHEM, V285, P29608, DOI 10.1074/jbc.M110.126722
   Sasagawa T, 2001, CANCER EPIDEM BIOMAR, V10, P45
   Schiffman M, 2007, LANCET, V370, P890, DOI [10.1016/S0140-6736(07)61416-0, 10.1016/S0140-6736(13)60022-7]
   Strati K, 2007, CANCER RES, V67, P11585, DOI 10.1158/0008-5472.CAN-07-3007
   Sun ZR, 2010, INT J GYNECOL OBSTET, V109, P105, DOI 10.1016/j.ijgo.2009.11.026
   Sun ZR, 2011, INT J GYNECOL CANCER, V21, P551, DOI 10.1097/IGC.0b013e3182112023
   Vaeteewoottacharn K, 2003, ANTICANCER RES, V23, P1927
   Wheeler CM, 1997, J CLIN MICROBIOL, V35, P11, DOI 10.1128/JCM.35.1.11-19.1997
   Wu EQ, 2006, CHEM J CHINESE U, V27, P263
   Xi LF, 1997, JNCI-J NATL CANCER I, V89, P796, DOI 10.1093/jnci/89.11.796
   YAMADA T, 1995, J VIROL, V69, P7743, DOI 10.1128/JVI.69.12.7743-7753.1995
   Yamada T, 1997, J VIROL, V71, P2463, DOI 10.1128/JVI.71.3.2463-2472.1997
   Yang ZH, 2007, MOL BIOL EVOL, V24, P1586, DOI 10.1093/molbev/msm088
   Yue YaoFei Yue YaoFei, 2012, Chinese Journal of Obstetrics and Gynecology and Pediatrics, V8, P467
   Zehbe I, 1998, LANCET, V352, P1441, DOI 10.1016/S0140-6736(05)61263-9
   Zehbe I, 1998, CANCER RES, V58, P829
   zur Hausen H, 2002, NAT REV CANCER, V2, P342, DOI 10.1038/nrc798
   zur Hausen H., 2006, VACCINE, V24, P3
NR 51
TC 24
Z9 30
U1 1
U2 23
PU WILEY
PI HOBOKEN
PA 111 RIVER ST, HOBOKEN 07030-5774, NJ USA
SN 0146-6615
EI 1096-9071
J9 J MED VIROL
JI J. Med. Virol.
PD NOV
PY 2014
VL 86
IS 11
BP 1926
EP 1936
DI 10.1002/jmv.24043
PG 11
WC Virology
WE Science Citation Index Expanded (SCI-EXPANDED)
SC Virology
GA AQ3HD
UT WOS:000342681200014
PM 25111286
DA 2025-09-03
ER

PT J
AU Kawana, K
   Adachi, K
   Kojima, S
   Taguchi, A
   Tomio, K
   Yamashita, A
   Nishida, H
   Nagasaka, K
   Arimoto, T
   Yokoyama, T
   Wada-Hiraike, O
   Oda, K
   Sewaki, T
   Osuga, Y
   Fujii, T
AF Kawana, Kei
   Adachi, Katsuyuki
   Kojima, Satoko
   Taguchi, Ayumi
   Tomio, Kensuke
   Yamashita, Aki
   Nishida, Haruka
   Nagasaka, Kazunori
   Arimoto, Takahide
   Yokoyama, Terufumi
   Wada-Hiraike, Osamu
   Oda, Katsutoshi
   Sewaki, Tomomitsu
   Osuga, Yutaka
   Fujii, Tomoyuki
TI Oral vaccination against HPV E7 for treatment of cervical
   intraepithelial neoplasia grade 3 (CIN3) elicits E7-specific mucosal
   immunity in the cervix of CIN3 patients
SO VACCINE
LA English
DT Article
DE HPV therapeutic vaccine; Mucosal immunity; Cervical intraepithelial
   neoplasia (CIN) 3; E7-expressing Lactobacillus; Oral administration
ID HUMAN-PAPILLOMAVIRUS TYPE-16; SUSTAINED EFFICACY; PARTICLE VACCINE;
   CONTROLLED-TRIAL; JAPANESE WOMEN; FOLLOW-UP; PHASE-II; LESIONS;
   REGRESSION; RESPONSES
AB Background: Cervical intraepithelial neoplasia grade 3 (CIN3) is a mucosal precancerous lesion caused by high-risk human papillomavirus (HPV). Induction of immunological clearance of CIN3 by targeting HPV antigens is a promising strategy for CIN3 therapy. No successful HPV therapeutic vaccine has been developed.
   Methods: We evaluated the safety and clinical efficacy of an attenuated Lactobacillus casei expressing modified full-length HPV16 E7 protein in patients with HPV16-associated CIN3. Ten patients were vaccinated orally during dose optimization studies (1, 2, 4, or 6 capsules/day) at weeks 1, 2, 4, and 8 (Step 1). Seven additional participants were only tested using the optimized vaccine formulation (Step 2), giving a total of 10 patients who received optimized vaccination. Cervical lymphocytes (CxLs) and peripheral blood mononuclear cells (PBMCs) were collected and E7 specific interferon-gamma-producing cells were counted (E7 cell-mediated immune responses: E7-CMI) by ELISPOT assay. All patients were re-evaluated 9 weeks after initial vaccine exposure using cytology and biopsy to assess pathological efficacy.
   Results: No patient experienced an adverse event. E7-CMI in both CxLs and PBMCs was negligible at baseline. All patients using 4-6 capsules/day showed increased E7-CMI in CxLs, whereas patients using 1-2 capsules/day did not. No patient demonstrated an increase in E7-CMI in their PBMCs. In comparison between patients of cohorts, E7-CMI at week 9 (9 wk) in patients on 4 capsules/day was significantly higher than those in patients on 1, 2, or 6 capsules/day. Most patients (70%) taking the optimized dose experienced a pathological down-grade to CIN2 at week 9 of treatment. E7-CMI in CxLs correlated directly with the pathological down-grade.
   Conclusions: Oral administration of an E7-expressing Lactobacillus-based vaccine can elicit E7-specific mucosal immunity in the uterine cervical lesions. We are the first to report a correlation between mucosal E7-CMI in the cervix and clinical response after immunotherapy in human mucosal neoplasia. (C) 2014 Elsevier Ltd. All rights reserved.
C1 [Kawana, Kei; Adachi, Katsuyuki; Kojima, Satoko; Taguchi, Ayumi; Tomio, Kensuke; Yamashita, Aki; Nishida, Haruka; Nagasaka, Kazunori; Arimoto, Takahide; Wada-Hiraike, Osamu; Oda, Katsutoshi; Osuga, Yutaka; Fujii, Tomoyuki] Univ Tokyo, Grad Sch Med, Dept Obstet & Gynecol, Bunkyo Ku, Tokyo 1138655, Japan.
   [Yokoyama, Terufumi; Sewaki, Tomomitsu] GENOLAC BL Corp, Chuo Ku, Osaka 5420081, Japan.
C3 University of Tokyo
RP Kawana, K (corresponding author), Univ Tokyo, Grad Sch Med, Dept Obstet & Gynecol, Bunkyo Ku, 7-3-1 Hongo, Tokyo 1138655, Japan.
EM kkawana-tky@umin.org
RI Nagasaka, Kazunori/AAM-4311-2020; Nagasaka, Kazunori/C-5153-2008;
   Wada-Hiraike, Osamu/AFK-6730-2022
OI Nagasaka, Kazunori/0000-0002-0696-5175; Wada-Hiraike,
   Osamu/0000-0002-3458-6711; 
FU Ministry of Health, Labour and Welfare of Japan; Ministry of Education,
   Culture, Sports, Science and Technology of Japan; Kanzawa Medical
   Research Foundation; TOKYO IGAKUKAI; Okinawa New Industry Creation
   Project; Grants-in-Aid for Scientific Research [23592436, 26462515,
   25861471, 24592505] Funding Source: KAKEN
FX We are grateful to Dr. D. J. Schust for careful and critical editing of
   the manuscript, Dr. E. Z.Drobnis for her advice on statistical
   approaches, and Dr. A. Tachikawa for her technical advice on ELISpot
   assays. This work was supported by a grant-in-aid from the Ministry of
   Health, Labour and Welfare of Japan (KK) and for Comprehensive Strategy
   for Practical Medical Technology, by a cancer research grant from the
   Ministry of Education, Culture, Sports, Science and Technology (KK) of
   Japan, by a grant from Kanzawa Medical Research Foundation (KK), TOKYO
   IGAKUKAI (KK) and by a grant from the Okinawa New Industry Creation
   Project (TS).
CR Adachi K, 2010, VACCINE, V28, P2810, DOI 10.1016/j.vaccine.2010.02.005
   [Anonymous], 2003, J NATL CANC I
   Bagarazzi ML, 2012, SCI TRANSL MED, V4, DOI 10.1126/scitranslmed.3004414
   Bermúdez-Humarán LG, 2005, J IMMUNOL, V175, P7297, DOI 10.4049/jimmunol.175.11.7297
   Brun JL, 2011, AM J OBSTET GYNECOL, V204, DOI 10.1016/j.ajog.2010.09.020
   BUCKLEY CH, 1984, J CLIN PATHOL, V37, P1201, DOI 10.1136/jcp.37.11.1201
   Cortes-Perez NG, 2007, VACCINE, V25, P6581, DOI 10.1016/j.vaccine.2007.06.062
   Davidson EJ, 2003, CANCER RES, V63, P6032
   Dunne EF, 2007, JAMA-J AM MED ASSOC, V297, P813, DOI 10.1001/jama.297.8.813
   Einstein MH, 2007, GYNECOL ONCOL, V106, P453, DOI 10.1016/j.ygyno.2007.04.038
   Ericsson A, 2004, EUR J IMMUNOL, V34, P2720, DOI 10.1002/eji.200425125
   Fiander AN, 2006, INT J GYNECOL CANCER, V16, P1075, DOI 10.1111/j.1525-1438.2006.00598.x
   Follen M, 2001, CLIN CANCER RES, V7, P3356
   Garcia F, 2004, OBSTET GYNECOL, V103, P317, DOI 10.1097/01.AOG.0000110246.93627.17
   García-Hernández E, 2006, CANCER GENE THER, V13, P592, DOI 10.1038/sj.cgt.7700937
   Gorfu G, 2009, CURR MOL MED, V9, P836, DOI 10.2174/156652409789105525
   Gravitt PE, 2000, J CLIN MICROBIOL, V38, P357
   Harper DM, 2006, LANCET, V367, P1247, DOI 10.1016/S0140-6736(06)68439-0
   Kanodia S, 2008, INT J CANCER, V122, P247, DOI 10.1002/ijc.23252
   Kaufmann AM, 2007, INT J CANCER, V121, P2794, DOI 10.1002/ijc.23022
   Kawana K, 2009, INDIAN J MED RES, V130, P341
   Keefe KA, 2001, CANCER EPIDEM BIOMAR, V10, P1029
   Kenter GG, 2009, NEW ENGL J MED, V361, P1838, DOI 10.1056/NEJMoa0810097
   Kojima S, 2011, AM J REPROD IMMUNOL, V66, P435, DOI 10.1111/j.1600-0897.2011.01041.x
   Koutsky LA, 2002, NEW ENGL J MED, V347, P1645, DOI 10.1056/NEJMoa020586
   Masumoto N, 2004, GYNECOL ONCOL, V94, P509, DOI 10.1016/j.ygyno.2004.05.011
   Miura S, 2006, INT J CANCER, V119, P2713, DOI 10.1002/ijc.22195
   Muñoz N, 2010, JNCI-J NATL CANCER I, V102, P325, DOI 10.1093/jnci/djp534
   OSTOR AG, 1993, INT J GYNECOL PATHOL, V12, P186
   Paovonen J, 2009, LANCET, V374, P301, DOI 10.1016/S0140-6736(09)61248-4
   Peng SW, 2007, CLIN CANCER RES, V13, P2479, DOI 10.1158/1078-0432.CCR-06-2916
   Poo H, 2006, INT J CANCER, V119, P1702, DOI 10.1002/ijc.22035
   Prakash M, 2001, J IMMUNOL METHODS, V258, P37, DOI 10.1016/S0022-1759(01)00464-1
   Roman LD, 2007, GYNECOL ONCOL, V106, P558, DOI 10.1016/j.ygyno.2007.05.038
   Saito M, 2007, INT J GYNECOL CANCER, V17, P1314, DOI 10.1111/j.1525-1438.2007.00938.x
   Trimble CL, 2005, CLIN CANCER RES, V11, P4717, DOI 10.1158/1078-0432.CCR-04-2599
   Trimble CL, 2009, CLIN CANCER RES, V15, P361, DOI 10.1158/1078-0432.CCR-08-1725
   van der Burg SH, 2001, VACCINE, V19, P3652, DOI 10.1016/S0264-410X(01)00086-X
   Villa LL, 2006, BRIT J CANCER, V95, P1459, DOI 10.1038/sj.bjc.6603469
   zur Hausen H, 2002, NAT REV CANCER, V2, P342, DOI 10.1038/nrc798
NR 40
TC 89
Z9 101
U1 1
U2 17
PU ELSEVIER SCI LTD
PI OXFORD
PA THE BOULEVARD, LANGFORD LANE, KIDLINGTON, OXFORD OX5 1GB, OXON, ENGLAND
SN 0264-410X
EI 1873-2518
J9 VACCINE
JI Vaccine
PD OCT 29
PY 2014
VL 32
IS 47
BP 6233
EP 6239
DI 10.1016/j.vaccine.2014.09.020
PG 7
WC Immunology; Medicine, Research & Experimental
WE Science Citation Index Expanded (SCI-EXPANDED)
SC Immunology; Research & Experimental Medicine
GA AS3YQ
UT WOS:000344211400009
PM 25258102
DA 2025-09-03
ER

PT J
AU Nair, RS
   Kuriakose, M
   Somasundaram, V
   Shenoi, V
   Kurup, MRP
   Srinivas, P
AF Nair, Rakesh S.
   Kuriakose, Mini
   Somasundaram, Veena
   Shenoi, Vinesh
   Kurup, M. R. Prathapachandra
   Srinivas, Priya
TI The molecular response of vanadium complexes of nicotinoyl hydrazone in
   cervical cancers-A possible interference with HPV oncogenic markers
SO LIFE SCIENCES
LA English
DT Article
DE Oxidovanadium; HPV16-positive; SiHa; Nicotinoyl hydrazones
ID HUMAN-PAPILLOMAVIRUS TYPE-16; LOW-RISK; P53; CELLS; E6; ASSOCIATION;
   APOPTOSIS; 2-BENZOYLPYRIDINE; CHELATORS; ANTITUMOR
AB Aims: Hydrazones belonging to the class of NNO donor Schiff bases are reported to have extensive anti-viral activity and anti-neoplastic activity against certain cancers such as colon cancer, hepatocellular carcinoma and testicular cancer. Here we aim to study the possible effects of two novel nicotinoyl hydrazones on Human papillomavirus (HPV) infected cervical cancers.
   Main methods: The effect of vanadium complexes on the proliferation of SiHa and HeLa cells was analyzed using MTT assay. The apoptotic potentials of the complexes were assessed by their ability to induce DNA condensation as well as loss of mitochondrial membrane potential. Caspase activity assay and DNA content analysis were performed to understand the mechanism of apoptotic induction. RT-PCR analysis of cell cycle genes, GADD45, p53, p21 and HPV specific oncogenes, E6 and E7 were used to elucidate the molecular mechanism of the complexes.
   Key findings: OVK 49 exhibits an increased apoptosis inducing potential when compared to OVK 89 in HPV16 positive SiHa cells compared to HPV18 positive HeLa. A down regulation for E6 and E7 mRNA transcripts along with the induction of p53 protein in SiHa cells were observed when treated with OVK 49 indicating that OVK 49 might have promising anti-cancer activity against HPV16 positive cervical cancers.
   Significance: This is the first study demonstrating that vanadium complexes could induce a p53 dependent apoptotic mechanism in high risk HPV16-positive cervical cancers. (C) 2014 Elsevier Inc. All rights reserved.
C1 [Nair, Rakesh S.; Somasundaram, Veena; Srinivas, Priya] Rajiv Gandhi Ctr Biotechnol, Canc Res Program 5, Thiruvananthapuram 695014, Kerala, India.
   [Kuriakose, Mini; Kurup, M. R. Prathapachandra] Cochin Univ Sci & Technol, Dept Appl Chem, Kochi 682022, Kerala, India.
   [Shenoi, Vinesh] Indian Inst Sci Educ & Res Mohali, Dept Biol Sci, Mohali, Punjab, India.
C3 Department of Biotechnology (DBT) India; Rajiv Gandhi Centre for
   Biotechnology (RGCB); Cochin University Science & Technology; Indian
   Institute of Science Education & Research (IISER) - Mohali
RP Srinivas, P (corresponding author), Rajiv Gandhi Ctr Biotechnol, Canc Res Program 5, Thiruvananthapuram 695014, Kerala, India.
EM mrp@cusat.ac.in; priyasrinivas@rgcb.res.in
RI ; Kurup, M R Prathapachandra/ABC-8412-2021; Kuriakose,
   Mini/JFJ-9111-2023
OI Somasundaram, Veena/0000-0002-1925-1833; Kurup, M R
   Prathapachandra/0000-0002-9434-890X; Kuriakose,
   Mini/0009-0005-1120-4505; Shenoi, Vinesh Naresh/0000-0003-4318-2169
FU Board of Radiation and Nuclear Science [2009/37/5/BRNS/1213]; intramural
   grant from Rajiv Gandhi Centre for Biotechnology; Council for Scientific
   and Industrial Research (C.S.I.R.), Govt. of India
   [10-2(5)/2004(i)-E.U.II, 09/716(0105)/2008-EMR-I]
FX This work was supported by the grant in aid from the Board of Radiation
   and Nuclear Science (No. 2009/37/5/BRNS/1213), and intramural grant from
   Rajiv Gandhi Centre for Biotechnology to P.S. We thank the Council for
   Scientific and Industrial Research (C.S.I.R.), Govt. of India for
   supporting R.S.N. (F.No.10-2(5)/2004(i)-E.U.II) and V.S. (No:
   09/716(0105)/2008-EMR-I) with Senior Research Fellowships.
CR Abdel-Aziz HA, 2009, ARCH PHARM, V342, P230, DOI 10.1002/ardp.200800189
   Aureliano M, 2005, J INORG BIOCHEM, V99, P979, DOI 10.1016/j.jinorgbio.2005.02.024
   Becker EM, 2003, BRIT J PHARMACOL, V138, P819, DOI 10.1038/sj.bjp.0705089
   Bernard X, 2011, PLOS ONE, V6, DOI 10.1371/journal.pone.0025981
   El-Hawash SAM, 2006, ARCH PHARM, V339, P14, DOI 10.1002/ardp.200500161
   Evangelou AM, 2002, CRIT REV ONCOL HEMAT, V42, P249, DOI 10.1016/S1040-8428(01)00221-9
   Hietanen S, 2000, P NATL ACAD SCI USA, V97, P8501, DOI 10.1073/pnas.97.15.8501
   Huang CS, 2000, J BIOL CHEM, V275, P32516, DOI 10.1074/jbc.M005366200
   Jimenez GS, 1999, ONCOGENE, V18, P7656, DOI 10.1038/sj.onc.1203013
   Koivusalo R, 2006, CANCER RES, V66, P11817, DOI 10.1158/0008-5472.CAN-06-2185
   Korbecki J, 2012, ACTA BIOCHIM POL, V59, P195
   Kordowiak AM, 2009, POSTEPY BIOL KOMORKI, V36, P361
   Kuriakose M, 2007, POLYHEDRON, V26, P2713, DOI 10.1016/j.poly.2007.01.008
   Kuriakose M, 2007, SPECTROCHIM ACTA A, V66, P353, DOI 10.1016/j.saa.2006.03.003
   Liu SS, 2006, MOL CANCER THER, V5, P1209, DOI 10.1158/1535-7163.MCT-05-0451
   Lu LP, 2010, BIOMETALS, V23, P1139, DOI 10.1007/s10534-010-9363-8
   Mathew N, 2007, ACTA CRYSTALLOGR E, V63, pO2190, DOI 10.1107/S1600536807014808
   Mishra AP, 2008, MET BASED DRUGS, V2008
   MUNGER K, 1992, CANCER SURV, V12, P197
   Narla RK, 2000, CLIN CANCER RES, V6, P1546
   Ouameur AA, 2006, BIOCHEM CELL BIOL, V84, P677, DOI 10.1139/O06-043
   Pietsch EC, 2008, CANCER BIOL THER, V7, P1916, DOI 10.4161/cbt.7.12.7169
   Ray RS, 2007, INT J CANCER, V120, P13, DOI 10.1002/ijc.22277
   Saha U, 2014, INT J BIOL MACROMOL, V66, P166, DOI 10.1016/j.ijbiomac.2014.02.033
   Saito M, 2007, INT J GYNECOL CANCER, V17, P1314, DOI 10.1111/j.1525-1438.2007.00938.x
   SCHEFFNER M, 1990, CELL, V63, P1129, DOI 10.1016/0092-8674(90)90409-8
   Schröterová L, 2004, PHYSIOL RES, V53, P683, DOI 10.33549/physiolres.930517
   Seena EB, 2008, POLYHEDRON, V27, P1455, DOI 10.1016/j.poly.2008.01.020
   Simunek T, 2008, BRIT J PHARMACOL, V155, P138, DOI 10.1038/bjp.2008.236
   Soria C, 2010, NATURE, V466, P1076, DOI 10.1038/nature09307
   Stanley M, 2007, J CLIN PATHOL, V60, P961, DOI 10.1136/jcp.2006.040568
   Thasni KA, 2008, ANN ONCOL, V19, P696, DOI 10.1093/annonc/mdm557
   Unger C, 2007, CLIN CANCER RES, V13, P4858, DOI 10.1158/1078-0432.CCR-06-2776
   WEINBERG WC, 1995, ONCOGENE, V10, P2271
   WERNESS BA, 1990, SCIENCE, V248, P76, DOI 10.1126/science.2157286
   Zhang BY, 2006, P NATL ACAD SCI USA, V103, P437, DOI 10.1073/pnas.0510012103
NR 36
TC 45
Z9 49
U1 0
U2 15
PU PERGAMON-ELSEVIER SCIENCE LTD
PI OXFORD
PA THE BOULEVARD, LANGFORD LANE, KIDLINGTON, OXFORD OX5 1GB, ENGLAND
SN 0024-3205
EI 1879-0631
J9 LIFE SCI
JI Life Sci.
PD OCT 29
PY 2014
VL 116
IS 2
BP 90
EP 97
DI 10.1016/j.lfs.2014.09.011
PG 8
WC Medicine, Research & Experimental; Pharmacology & Pharmacy
WE Science Citation Index Expanded (SCI-EXPANDED)
SC Research & Experimental Medicine; Pharmacology & Pharmacy
GA AS5KW
UT WOS:000344310800005
DA 2025-09-03
ER

PT J
AU Castillo, A
   Wang, L
   Koriyama, C
   Eizuru, Y
   Jordan, K
   Akiba, S
AF Castillo, Andres
   Wang, Lu
   Koriyama, Chihaya
   Eizuru, Yoshito
   Jordan, King
   Akiba, Suminori
TI systems biology analysis of the changes in gene expression via silencing
   of HPV-18 E1 expression in HeLa cells
SO OPEN BIOLOGY
LA English
DT Article
DE human papillomavirus; HPV E1 protein; siRNAs; HeLa cells; microarrays
   analysis; EP300 protein
ID HUMAN PAPILLOMAVIRUS SEQUENCES; TRANSCRIPTIONAL COACTIVATOR;
   NUCLEOTIDE-SEQUENCES; CARCINOMA; PROTEIN; CANCER; DNA; REPLICATION;
   INTERFERON; P300
AB Previous studies have reported the detection of a truncated E1 mRNA generated from HPV-18 in HeLa cells. Although it is unclear whether a truncated E1 protein could function as a replicative helicase for viral replication, it would still retain binding sites for potential interactions with different host cell proteins. Furthermore, in this study, we found evidence in support of expression of full-length HPV-18 E1 mRNA in HeLa cells. To determine whether interactions between E1 and cellular proteins play an important role in cellular processes other than viral replication, genome-wide expression profiles of HPV-18 positive HeLa cells were compared before and after the siRNA knockdown of E1 expression. Differential expression and gene set enrichment analysis uncovered four functionally related sets of genes implicated in host defence mechanisms against viral infection. These included the toll-like receptor, interferon and apoptosis pathways, along with the antiviral interferon-stimulated gene set. In addition, we found that the transcriptional coactivator E1A-binding protein p300 ( EP300) was downregulated, which is interesting given that EP300 is thought to be required for the transcription of HPV-18 genes in HeLa cells. The observed changes in gene expression produced via the silencing of HPV-18 E1 expression in HeLa cells indicate that in addition to its well-known role in viral replication, the E1 protein may also play an important role in mitigating the host's ability to defend against viral infection.
C1 [Castillo, Andres] Univ Valle, Dept Physiol, Cali, Colombia.
   [Castillo, Andres] Univ Valle, Basic Sci Sch, Cali, Colombia.
   [Castillo, Andres; Wang, Lu; Jordan, King] Univ Valle, Hlth Fac, UniValle Georgia Tech Genome Res Ctr, Cali, Colombia.
   [Wang, Lu; Jordan, King] Georgia Inst Technol, Sch Biol, Atlanta, GA 30332 USA.
   [Castillo, Andres; Koriyama, Chihaya; Akiba, Suminori] Kagoshima Univ, Grad Sch Med & Dent Sci, Dept Epidemiol & Prevent Med, Kagoshima 8908544, Japan.
   [Castillo, Andres; Eizuru, Yoshito] Kagoshima Univ, Grad Sch Med & Dent Sci, Ctr Chron Viral Dis, Div Oncogen & Persistent Viruses, Kagoshima 8908544, Japan.
   [Wang, Lu; Jordan, King] PanAmer Bioinformat Inst, Santa Marta, Magdalena, Colombia.
C3 Universidad del Valle; Universidad del Valle; Universidad del Valle;
   University System of Georgia; Georgia Institute of Technology; Kagoshima
   University; Kagoshima University
RP Castillo, A (corresponding author), Univ Valle, Dept Physiol, Cali, Colombia.
EM acastillo.doc@gmail.com
RI Castillo-Bonilla, Andres/AHB-4228-2022
OI Castillo, Andres/0000-0001-9006-6721
CR Akutagawa O, 2008, CANCER SCI, V99, P1401, DOI 10.1111/j.1349-7006.2008.00835.x
   BOSHART M, 1984, EMBO J, V3, P1151, DOI 10.1002/j.1460-2075.1984.tb01944.x
   Bouallaga I, 2003, MOL CELL BIOL, V23, P2329, DOI 10.1128/MCB.23.7.2329-2340.2003
   Castillo A, 2006, ONCOL REP, V15, P883
   Castillo A, 2006, WORLD J GASTROENTERO, V12, P6188, DOI 10.3748/wjg.v12.i38.6188
   Castillo A, 2011, WORLD J GASTROENTERO, V17, P5295, DOI 10.3748/wjg.v17.i48.5295
   Chen J, 2004, CELL MOL LIFE SCI, V61, P1675, DOI 10.1007/s00018-004-4103-9
   Cheng YX, 2012, EUR J GYNAECOL ONCOL, V33, P291
   Clower RV, 2006, J VIROL, V80, P1584, DOI 10.1128/JVI.80.3.1584-1587.2006
   Cogliano V, 2005, LANCET ONCOL, V6, P204, DOI 10.1016/S1470-2045(05)70086-3
   Cote-Martin A, 2008, J VIROL, V82, P1271, DOI 10.1128/JVI.01405-07
   Ghosh AK, 2007, J CELL PHYSIOL, V213, P663, DOI 10.1002/jcp.21162
   Gillison Maura L, 2003, J Natl Cancer Inst Monogr, P57
   Huang WC, 2005, MOL CELL BIOL, V25, P6592, DOI 10.1128/MCB.25.15.6592-6602.2005
   INAGAKI Y, 1988, J VIROL, V62, P1640, DOI 10.1128/JVI.62.5.1640-1646.1988
   Lace MJ, 2010, VIROLOGY, V399, P270, DOI 10.1016/j.virol.2009.12.025
   Langmead B, 2012, NAT METHODS, V9, P357, DOI [10.1038/NMETH.1923, 10.1038/nmeth.1923]
   Lee D, 1999, NATURE, V399, P487, DOI 10.1038/20966
   Lin BY, 2000, J BIOL CHEM, V275, P6167, DOI 10.1074/jbc.275.9.6167
   Liu JS, 1998, J BIOL CHEM, V273, P30704, DOI 10.1074/jbc.273.46.30704
   Loo YM, 2004, J VIROL, V78, P1605, DOI 10.1128/JVI.78.4.1605-1615.2004
   Ma TL, 1999, P NATL ACAD SCI USA, V96, P382, DOI 10.1073/pnas.96.2.382
   Meissner JD, 1999, J GEN VIROL, V80, P1725, DOI 10.1099/0022-1317-80-7-1725
   Nagaraj N, 2011, MOL SYST BIOL, V7, DOI 10.1038/msb.2011.81
   Naito Y, 2004, NUCLEIC ACIDS RES, V32, pW124, DOI 10.1093/nar/gkh442
   Pandey S, 2009, GYNECOL ONCOL, V114, P501, DOI 10.1016/j.ygyno.2009.05.032
   PARK P, 1994, P NATL ACAD SCI USA, V91, P8700, DOI 10.1073/pnas.91.18.8700
   PATER MM, 1985, VIROLOGY, V145, P313, DOI 10.1016/0042-6822(85)90164-3
   PETRICOIN E, 1994, MOL CELL BIOL, V14, P1477, DOI 10.1128/MCB.14.2.1477
   Pfaffl MW, 2001, NUCLEIC ACIDS RES, V29, DOI 10.1093/nar/29.9.e45
   Ramos MC, 2010, EUR J GYNAECOL ONCOL, V31, P145
   Robinson JT, 2011, NAT BIOTECHNOL, V29, P24, DOI 10.1038/nbt.1754
   Saegusa M, 2008, J PATHOL, V216, P521, DOI 10.1002/path.2404
   SCHNEIDERGADICKE A, 1986, EMBO J, V5, P2285, DOI 10.1002/j.1460-2075.1986.tb04496.x
   Schoggins JW, 2011, CURR OPIN VIROL, V1, P519, DOI 10.1016/j.coviro.2011.10.008
   SCHWARZ E, 1985, NATURE, V314, P111, DOI 10.1038/314111a0
   SEEDORF K, 1987, EMBO J, V6, P139, DOI 10.1002/j.1460-2075.1987.tb04731.x
   Stanley MA, 2007, BIOCHEM SOC T, V35, P1456, DOI 10.1042/BST0351456
   Swindle CS, 1998, J VIROL, V72, P1994, DOI 10.1128/JVI.72.3.1994-2001.1998
   Thorvaldsdóttir H, 2013, BRIEF BIOINFORM, V14, P178, DOI 10.1093/bib/bbs017
   Ui-Tei K, 2004, NUCLEIC ACIDS RES, V32, P936, DOI 10.1093/nar/gkh247
   YEE C, 1985, AM J PATHOL, V119, P361
   Yu JX, 2004, MOL CELL, V15, P83, DOI 10.1016/j.molcel.2004.06.030
   zur Hausen H, 2002, NAT REV CANCER, V2, P342, DOI 10.1038/nrc798
NR 44
TC 13
Z9 16
U1 0
U2 6
PU ROYAL SOC
PI LONDON
PA 6-9 CARLTON HOUSE TERRACE, LONDON SW1Y 5AG, ENGLAND
SN 2046-2441
J9 OPEN BIOL
JI Open Biol
PD OCT
PY 2014
VL 4
IS 10
AR 130119
DI 10.1098/rsob.130119
PG 9
WC Biochemistry & Molecular Biology
WE Science Citation Index Expanded (SCI-EXPANDED)
SC Biochemistry & Molecular Biology
GA AY9WZ
UT WOS:000347899600001
PM 25297386
OA gold, Green Published
DA 2025-09-03
ER

PT J
AU Donalisio, M
   Ranucci, E
   Cagno, V
   Civra, A
   Manfredi, A
   Cavalli, R
   Ferruti, P
   Lembo, D
AF Donalisio, Manuela
   Ranucci, Elisabetta
   Cagno, Valeria
   Civra, Andrea
   Manfredi, Amedea
   Cavalli, Roberta
   Ferruti, Paolo
   Lembo, David
TI Agmatine-Containing Poly(amidoamine)s as a Novel Class of Antiviral
   Macromolecules: Structural Properties and In Vitro Evaluation of
   Infectivity Inhibition
SO ANTIMICROBIAL AGENTS AND CHEMOTHERAPY
LA English
DT Article
ID SULFATE-BINDING PEPTIDE; HEPARAN-SULFATE; ENDOSOMOLYTIC POLYMERS; HUMAN
   CYTOMEGALOVIRUS; HUMAN-PAPILLOMAVIRUS; VIRUS INFECTIVITY; PROTEOGLYCANS;
   PROTEIN; CELLS
AB Poly(amidoamine)s (PAAs) are multifunctional tert-amine polymers endowed with high structural versatility. Here we report on the screening of a minilibrary of PAAs against a panel of viruses. The PAA AGMA1 showed antiviral activity against herpes simplex virus, human cytomegalovirus, human papillomavirus 16, and respiratory syncytial virus but not against human rotavirus and vesicular stomatitis virus. The results suggest the contribution of both a polycationic nature and side guanidine groups in imparting antiviral activity.
C1 [Donalisio, Manuela; Cagno, Valeria; Civra, Andrea; Lembo, David] Univ Turin, Dipartimento Sci Clin & Biol, Turin, Italy.
   [Ranucci, Elisabetta; Manfredi, Amedea; Ferruti, Paolo] Univ Milan, Dipartimento Chim Organ & Ind, Milan, Italy.
   [Cavalli, Roberta] Univ Turin, Dipartimento Sci & Tecnol Farm, Turin, Italy.
C3 University of Turin; University of Milan; University of Turin
RP Lembo, D (corresponding author), Univ Turin, Dipartimento Sci Clin & Biol, Turin, Italy.
EM david.lembo@unito.it
RI ; Ranucci, Elisabetta/J-3899-2015; Manfredi, Amedea/O-9952-2016; Cagno,
   Valeria/AAE-7612-2020
OI Cagno, Valeria/0000-0002-5597-334X; Lembo, David/0000-0002-0969-100X;
   Ranucci, Elisabetta/0000-0002-6402-2650; Ferruti,
   Paolo/0000-0002-5404-440X; Manfredi, Amedea/0000-0002-4243-7054; 
FU Ricerca Finanziata dall'Universita degli Studi di Torino (ex 60%)
FX This work was supported by a grant from Ricerca Finanziata
   dall'Universita degli Studi di Torino (ex 60%) 2012 to D.L.
CR Alasino RV, 2007, MACROMOL BIOSCI, V7, P1132, DOI 10.1002/mabi.200700102
   Alasino RV, 2005, MACROMOL BIOSCI, V5, P207, DOI 10.1002/mabi.200400168
   Cavalli R, 2010, BIOMACROMOLECULES, V11, P2667, DOI 10.1021/bm100685t
   Collins PL., 2007, FIELDS VIROLOGY, V2, P1601
   Cox E, 2012, PEDIATR REV, V33, P439, DOI 10.1542/pir.33-10-439
   Donalisio M, 2013, BMC COMPLEM ALTERN M, V13, DOI 10.1186/1472-6882-13-266
   Donalisio M, 2012, ANTIMICROB AGENTS CH, V56, P5278, DOI 10.1128/AAC.00771-12
   Donalisio M, 2010, ANTIMICROB AGENTS CH, V54, P4290, DOI 10.1128/AAC.00471-10
   Ferruti P, 2000, MACROMOLECULES, V33, P7793, DOI 10.1021/ma000378h
   Ferruti P, 2007, BIOMACROMOLECULES, V8, P1498, DOI 10.1021/bm061126c
   Ferruti P, 2013, J POLYM SCI POL CHEM, V51, P2319, DOI 10.1002/pola.26632
   Funaro A, 2008, BMC BIOTECHNOL, V8, DOI 10.1186/1472-6750-8-85
   Hallak LK, 2000, J VIROL, V74, P10508, DOI 10.1128/JVI.74.22.10508-10513.2000
   Joyce JG, 1999, J BIOL CHEM, V274, P5810, DOI 10.1074/jbc.274.9.5810
   KARI B, 1992, J VIROL, V66, P1761, DOI 10.1128/JVI.66.3.1761-1764.1992
   Landolfo S, 2003, PHARMACOL THERAPEUT, V98, P269, DOI 10.1016/S0163-7258(03)00034-2
   Liu J, 2002, MED RES REV, V22, P1, DOI 10.1002/med.1026
   Lowy D.R., 2001, FIELDS VIROLOGY, V2, P2231
   Mislick KA, 1996, P NATL ACAD SCI USA, V93, P12349, DOI 10.1073/pnas.93.22.12349
   MYERS JK, 1995, PROTEIN SCI, V4, P2138, DOI 10.1002/pro.5560041020
   Pirrone V, 2011, ANTIVIR RES, V90, P168, DOI 10.1016/j.antiviral.2011.03.176
   Poon GMK, 2007, BIOCHEM SOC T, V35, P788, DOI 10.1042/BST0350788
   Richardson S, 1999, J DRUG TARGET, V6, P391, DOI 10.3109/10611869908996846
   Roizman B., 2007, FIELDS VIROLOGY, P2501
   Rusnati M, 2009, PHARMACOL THERAPEUT, V123, P310, DOI 10.1016/j.pharmthera.2009.05.001
   Spillmann D, 2001, BIOCHIMIE, V83, P811, DOI 10.1016/S0300-9084(01)01290-1
   Spoden GA, 2012, ANTIMICROB AGENTS CH, V56, P75, DOI 10.1128/AAC.05147-11
   Tiwari V, 2012, GLYCOBIOLOGY, V22, P1402, DOI 10.1093/glycob/cws106
   WUDUNN D, 1989, J VIROL, V63, P52, DOI 10.1128/JVI.63.1.52-58.1989
NR 29
TC 22
Z9 24
U1 0
U2 25
PU AMER SOC MICROBIOLOGY
PI WASHINGTON
PA 1752 N ST NW, WASHINGTON, DC 20036-2904 USA
SN 0066-4804
EI 1098-6596
J9 ANTIMICROB AGENTS CH
JI Antimicrob. Agents Chemother.
PD OCT
PY 2014
VL 58
IS 10
BP 6315
EP 6319
DI 10.1128/AAC.03420-14
PG 5
WC Microbiology; Pharmacology & Pharmacy
WE Science Citation Index Expanded (SCI-EXPANDED)
SC Microbiology; Pharmacology & Pharmacy
GA AS3DT
UT WOS:000344157500088
OA Bronze, Green Published, Green Submitted
DA 2025-09-03
ER

PT J
AU Gosmann, C
   Frazer, IH
   Mattarollo, SR
   Blumenthal, A
AF Gosmann, Christina
   Frazer, Ian H.
   Mattarollo, Stephen R.
   Blumenthal, Antje
TI IL-18, but Not IL-12, Induces Production of IFN-γ in the
   Immunosuppressive Environment of HPV16 E7 Transgenic Hyperplastic Skin
SO JOURNAL OF INVESTIGATIVE DERMATOLOGY
LA English
DT Article
ID CD8(+) T-CELLS; INTERFERON-GAMMA; AUTOIMMUNE ENCEPHALOMYELITIS;
   ATOPIC-DERMATITIS; B-CELLS; NK CELL; STAT4; MICE; INTERLEUKIN-18;
   CYTOKINE
AB IFN-gamma has a central role in the defense against infections and cancer. More recently, however, IFN-gamma has also been reported to have immunosuppressive effects in models of autoimmune disease, melanoma, and premalignant skin disease. Although IL-12 and IL-18 are critical inducers of IFN-gamma during infection, the mechanisms that induce IFN-gamma in an immunosuppressive context are unknown. Previously, we identified a key role for IFN-gamma in mediating the suppression of antigen-specific immune responses in a transgenic mouse model of human papillomavirus (HPV)-associated epidermal hyperplasia, driven by the expression of the HPV16 E7 oncoprotein from a keratin 14 promoter (K14E7). We now demonstrate elevated production of IFN-gamma, IL-18, and IL-12 by K14E7 transgenic skin compared with nontransgenic skin. IFN-gamma in K14E7 transgenic skin was produced predominantly by CD8(+) and CD4(+) T cells, which were present in greater numbers in K14E7 transgenic skin. Production of IFN-gamma in K14E7 skin required IL-18 but not IL-12. Our findings show that IL-18 contributes to inducing IFN-gamma in an immunosuppressive cutaneous environment caused by viral oncogene-driven hyperplasia.
C1 [Gosmann, Christina; Frazer, Ian H.; Mattarollo, Stephen R.; Blumenthal, Antje] Univ Queensland, Diamantina Inst, Translat Res Inst, Brisbane, Qld 4102, Australia.
C3 University of Queensland
RP Frazer, IH (corresponding author), Univ Queensland, Diamantina Inst, Translat Res Inst, 37 Kent St, Brisbane, Qld 4102, Australia.
EM i.frazer@uq.edu.au
RI Blumenthal, Antje/A-3608-2011; Frazer, Ian/A-1137-2007; Mattarollo,
   Stephen/B-3671-2011
OI Blumenthal, Antje/0000-0003-3673-7015; Frazer, Ian/0000-0002-8002-4680; 
FU NCI NIH HHS [U01 CA141583, 5U01CA141583] Funding Source: Medline
CR Arend WP, 2008, IMMUNOL REV, V223, P20, DOI 10.1111/j.1600-065X.2008.00624.x
   Berg RE, 2003, J EXP MED, V198, P1583, DOI 10.1084/jem.20031051
   Berg RE, 2002, EUR J IMMUNOL, V32, P2807, DOI 10.1002/1521-4141(2002010)32:10<2807::AID-IMMU2807>3.0.CO;2-0
   Buxbaum LU, 2002, EUR J IMMUNOL, V32, P3206, DOI 10.1002/1521-4141(200211)32:11<3206::AID-IMMU3206>3.0.CO;2-J
   Choyce A, 2013, PLOS ONE, V8, DOI 10.1371/journal.pone.0057798
   Dunn GP, 2006, NAT REV IMMUNOL, V6, P836, DOI 10.1038/nri1961
   Frazer IH, 1998, EUR J IMMUNOL, V28, P2791, DOI 10.1002/(SICI)1521-4141(199809)28:09<2791::AID-IMMU2791>3.0.CO;2-B
   Freudenberg MA, 2002, J IMMUNOL, V169, P1665, DOI 10.4049/jimmunol.169.4.1665
   Hijnen D, 2013, J INVEST DERMATOL, V133, P973, DOI 10.1038/jid.2012.456
   Kambayashi T, 2003, J IMMUNOL, V170, P2399, DOI 10.4049/jimmunol.170.5.2399
   Mabuchi T, 2013, J INVEST DERMATOL, V133, P164, DOI 10.1038/jid.2012.260
   Magram J, 1996, IMMUNITY, V4, P471, DOI 10.1016/S1074-7613(00)80413-6
   Mattarollo SR, 2010, J IMMUNOL, V184, P1242, DOI 10.4049/jimmunol.0902191
   Minguela A, 2007, J IMMUNOL, V178, P134, DOI 10.4049/jimmunol.178.1.134
   Moody CA, 2010, NAT REV CANCER, V10, P550, DOI 10.1038/nrc2886
   Munk RB, 2011, PLOS ONE, V6, DOI 10.1371/journal.pone.0018553
   Nakahira M, 2002, J IMMUNOL, V168, P1146, DOI 10.4049/jimmunol.168.3.1146
   OKAMURA H, 1995, NATURE, V378, P88, DOI 10.1038/378088a0
   Oppmann B, 2000, IMMUNITY, V13, P715, DOI 10.1016/S1074-7613(00)00070-4
   Pastor S, 2009, J IMMUNOL, V182, P5268, DOI 10.4049/jimmunol.0800681
   Schoenborn JR, 2007, ADV IMMUNOL, V96, P41, DOI 10.1016/S0065-2776(07)96002-2
   Schroder K, 2010, CELL, V140, P821, DOI 10.1016/j.cell.2010.01.040
   Sobti RC, 2008, ONCOL RES, V17, P159, DOI 10.3727/096504008785114156
   Srivastava S, 2010, CURR MED CHEM, V17, P3353, DOI 10.2174/092986710793176348
   Takeda K, 1998, IMMUNITY, V8, P383, DOI 10.1016/S1074-7613(00)80543-9
   Tarhini AA, 2009, CANCER-AM CANCER SOC, V115, P859, DOI 10.1002/cncr.24100
   Terada M, 2006, P NATL ACAD SCI USA, V103, P8816, DOI 10.1073/pnas.0602900103
   van de Wetering D, 2009, INT IMMUNOL, V21, P145, DOI 10.1093/intimm/dxn132
   Watford WT, 2004, IMMUNOL REV, V202, P139, DOI 10.1111/j.0105-2896.2004.00211.x
   Willenborg DO, 1999, J IMMUNOL, V163, P5278
   Yoshimoto T, 1998, J IMMUNOL, V161, P3400
   Yoshimoto T, 1997, P NATL ACAD SCI USA, V94, P3948, DOI 10.1073/pnas.94.8.3948
   Zaidi MR, 2011, NATURE, V469, P548, DOI 10.1038/nature09666
   zur Hausen H, 2002, NAT REV CANCER, V2, P342, DOI 10.1038/nrc798
NR 34
TC 31
Z9 32
U1 0
U2 4
PU NATURE PUBLISHING GROUP
PI NEW YORK
PA 75 VARICK ST, 9TH FLR, NEW YORK, NY 10013-1917 USA
SN 0022-202X
EI 1523-1747
J9 J INVEST DERMATOL
JI J. Invest. Dermatol.
PD OCT
PY 2014
VL 134
IS 10
BP 2562
EP 2569
DI 10.1038/jid.2014.201
PG 8
WC Dermatology
WE Science Citation Index Expanded (SCI-EXPANDED)
SC Dermatology
GA AP6PT
UT WOS:000342200400017
OA Green Accepted, Bronze
DA 2025-09-03
ER

PT J
AU Imko-Walczuk, B
   Cegielska, A
   Placek, W
   Kaszewski, S
   Fiedor, P
AF Imko-Walczuk, B.
   Cegielska, A.
   Placek, W.
   Kaszewski, Sebastian
   Fiedor, P.
TI Human Papillomavirus-Related Verrucous Carcinoma in a Renal Transplant
   Patient After Long-Term Immunosuppression: A Case Report
SO TRANSPLANTATION PROCEEDINGS
LA English
DT Article; Proceedings Paper
CT 11th Congress of the Polish-Transplantation-Society
CY NOV 28-30, 2013
CL Bydgoszcz, POLAND
ID RECIPIENTS; SKIN; LEG
AB Background. Verrucous carcinoma is a slow-growing tumor with 3 main localizations: Oral cavity, ano-urogenital region, and plantar surface of the foot. On the sole it may rise adjacent to viral warts and very often is mistaken for the common verruca plantaris. Although both conditions-viral warts and cutaneous squamous cell carcinoma are often diagnosed in immunosuppressed patients, in literature we have found only 3 case reports of verrucous carcinoma in organ transplant recipients.
   Case Report. We present a case of 26-year-old man after deceased donor renal transplantation with plantar verrucous carcinoma successfully treated with excision and 5% imiquimod.
C1 [Imko-Walczuk, B.] Copernicus Podmiot Leczniczy Sp ZOO, Dept Dermatol, Gdansk, Poland.
   [Imko-Walczuk, B.] Polish Coll Hlth Beauty Care & Educ Poznan, Gdynia, Poland.
   [Cegielska, A.] Med Univ Gdansk, Dept Nephrol Transplantol & Internal Dis, Gdansk, Poland.
   [Placek, W.] Univ Varmia & Masuria, Dept Dermatol Sexually Transmitted Dis & Clin Imm, Olsztyn, Poland.
   [Kaszewski, Sebastian] Coll Med UMK, Dept Dermatol Sexually Transmitted Dis & Clin Imm, Bydgoszcz, Poland.
   [Fiedor, P.] Inst Transplantat, Dept Gen & Transplantat Surg, Warsaw, Poland.
C3 Fahrenheit Universities; Medical University Gdansk; Nicolaus Copernicus
   University
RP Imko-Walczuk, B (corresponding author), Pomeranian Trauma Ctr, Dept Dermatol, Powstancow Warszawskich Str 1-2, PL-80152 Gdansk, Poland.
EM bimko@wp.pl
OI Fiedor, Piotr/0009-0002-7514-0887
CR ACKERMAN LV, 1948, SURGERY, V23, P670
   AIRD I, 1954, BRIT J SURG, V42, P245, DOI 10.1002/bjs.18004217304
   Borman H, 1999, EUR J PLAST SURG, V22, P267, DOI 10.1007/s002380050204
   DELAHAYE JF, 1994, J CHIR-PARIS, V131, P73
   GARVEN TC, 1991, HUM PATHOL, V22, P1170, DOI 10.1016/0046-8177(91)90272-Q
   HARDIE IR, 1980, SURGERY, V87, P177
   Heinzerling LM, 2003, DERMATOLOGY, V207, P119, DOI 10.1159/000070963
   KAO GF, 1982, CANCER-AM CANCER SOC, V49, P2395, DOI 10.1002/1097-0142(19820601)49:11<2395::AID-CNCR2820491129>3.0.CO;2-3
   Kolker AR, 1998, ANN PLAS SURG, V40, P515, DOI 10.1097/00000637-199805000-00013
   NOEL JC, 1993, J AM ACAD DERMATOL, V29, P1036, DOI 10.1016/S0190-9622(08)82039-7
   Schalock Peter C, 2006, J Am Acad Dermatol, V54, pS233, DOI 10.1016/j.jaad.2005.10.036
   Schell BJ, 2001, J AM ACAD DERMATOL, V45, P49, DOI 10.1067/mjd.2001.113460
   Stelow EB, 2003, AM J CLIN PATHOL, V119, P807, DOI 10.1309/9VQ3DAR0DPU0KB7B
   TURNER JE, 1980, ARCH DERMATOL, V116, P1074, DOI 10.1001/archderm.116.9.1074
   ZIMMERMAN SW, 1978, ARCH INTERN MED, V138, P912, DOI 10.1001/archinte.138.6.912
NR 15
TC 3
Z9 5
U1 0
U2 1
PU ELSEVIER SCIENCE INC
PI NEW YORK
PA 360 PARK AVE SOUTH, NEW YORK, NY 10010-1710 USA
SN 0041-1345
EI 1873-2623
J9 TRANSPL P
JI Transplant. Proc.
PD OCT
PY 2014
VL 46
IS 8
BP 2916
EP 2919
DI 10.1016/j.transproceed.2014.09.054
PG 4
WC Immunology; Surgery; Transplantation
WE Science Citation Index Expanded (SCI-EXPANDED); Conference Proceedings Citation Index - Science (CPCI-S)
SC Immunology; Surgery; Transplantation
GA AX2ES
UT WOS:000346757000104
PM 25380950
DA 2025-09-03
ER

PT J
AU Kim, TJ
   Jin, HT
   Hur, SY
   Yang, HG
   Seo, YB
   Hong, SR
   Lee, CW
   Kim, S
   Woo, JW
   Park, KS
   Hwang, YY
   Park, J
   Lee, IH
   Lim, KT
   Lee, KH
   Jeong, MS
   Surh, CD
   Suh, YS
   Park, JS
   Sung, YC
AF Kim, Tae Jin
   Jin, Hyun-Tak
   Hur, Soo-Young
   Yang, Hyun Gul
   Seo, Yong Bok
   Hong, Sung Ran
   Lee, Chang-Woo
   Kim, Suhyeon
   Woo, Jung-Won
   Park, Ki Seok
   Hwang, Youn-Young
   Park, Jaehan
   Lee, In-Ho
   Lim, Kyung-Taek
   Lee, Ki-Heon
   Jeong, Mi Seon
   Surh, Charles D.
   Suh, You Suk
   Park, Jong Sup
   Sung, Young Chul
TI Clearance of persistent HPV infection and cervical lesion by therapeutic
   DNA vaccine in CIN3 patients
SO NATURE COMMUNICATIONS
LA English
DT Article
ID T-CELL DIFFERENTIATION; HUMAN-PAPILLOMAVIRUS; DENDRITIC CELLS;
   IMMUNE-RESPONSES; NATURAL-HISTORY; FUSION PROTEIN; ANTIGEN; E6;
   ELECTROPORATION; IMMUNOGENICITY
AB Here, we demonstrate that electroporation-enhanced immunization with a rationally designed HPV DNA vaccine (GX-188E), preferentially targeting HPV antigens to dendritic cells, elicits a significant E6/E7-specific IFN-gamma-producing T-cell response in all nine cervical intraepithelial neoplasia 3 (CIN3) patients. Importantly, eight out of nine patients exhibit an enhanced polyfunctional HPV-specific CD8 T-cell response as shown by an increase in cytolytic activity, proliferative capacity and secretion of effector molecules. Notably, seven out of nine patients display complete regression of their lesions and viral clearance within 36 weeks of follow up. GX-188E administration does not elicit serious vaccine-associated adverse events at all administered doses. These findings indicate that the magnitude of systemic polyfunctional CD8 T-cell response is the main contributing factor for histological, cytological and virological responses, providing valuable insights into the design of therapeutic vaccines for effectively treating persistent infections and cancers in humans.
C1 [Kim, Tae Jin; Lee, In-Ho; Lim, Kyung-Taek; Lee, Ki-Heon] Kwandong Univ, Dept Obstet & Gynecol, Cheil Gen Hosp, Seoul 100380, South Korea.
   [Kim, Tae Jin; Hong, Sung Ran; Lee, In-Ho; Lim, Kyung-Taek; Lee, Ki-Heon; Jeong, Mi Seon] Kwandong Univ, Womens Healthcare Ctr, Coll Med, Seoul 100380, South Korea.
   [Jin, Hyun-Tak; Woo, Jung-Won; Park, Ki Seok; Hwang, Youn-Young; Park, Jaehan; Suh, You Suk; Sung, Young Chul] Genexine Inc, Res Inst, Songnam 463400, Gyeonggi Do, South Korea.
   [Hur, Soo-Young; Park, Jong Sup] Catholic Univ Korea, Coll Med, Seoul St Marys Hosp, Dept Obstet & Gynecol, Seoul 137701, South Korea.
   [Yang, Hyun Gul; Seo, Yong Bok; Surh, Charles D.; Sung, Young Chul] Pohang Univ Sci & Technol, Div Integrat Biosci & Biotechnol, Pohang 790784, South Korea.
   [Hong, Sung Ran] Kwandong Univ, Dept Pathol, Cheil Gen Hosp, Seoul 100380, South Korea.
   [Lee, Chang-Woo; Kim, Suhyeon] Sungkyunkwan Univ, Sch Med, Dept Mol Cell Biol, Samsung Biomed Res Inst, Suwon 440746, Gyeonggi Do, South Korea.
   [Jeong, Mi Seon] Kwandong Univ, Lab R&D Genom, Cheil Gen Hosp, Seoul 100380, South Korea.
   [Surh, Charles D.] Acad Immunol & Microbiol, Inst Basic Sci, Pohang 790784, South Korea.
C3 Catholic Kwandong University; Catholic Kwandong University; Seoul St.
   Mary's Hospital; Catholic University of Korea; Pohang University of
   Science & Technology (POSTECH); Catholic Kwandong University;
   Sungkyunkwan University (SKKU); Catholic Kwandong University; Institute
   for Basic Science - Korea (IBS)
RP Suh, YS (corresponding author), Genexine Inc, Res Inst, Korea Bio Pk, Songnam 463400, Gyeonggi Do, South Korea.
EM yssuh@genexine.com; jspark@catholic.ac.kr; ycsung@postech.ac.kr
RI ; Kim, Jae/C-5549-2012; Lim, Kyung Taek/KVB-3843-2024; Lee,
   In-Ho/C-6235-2011; Lee, Chang-Woo/L-5093-2015
OI Lee, Chang-Woo/0000-0002-0943-1646; 
FU Korea Health Technology R&D Project through the Korea Health Industry
   Development Institute (KHIDI) - Ministry of Health and Welfare, Republic
   of Korea [HI12C1686]
FX We thank S. Kim and C. Kang for the management and assistance of this
   clinical study, D. Kim for manufacturing GX-188 clinical materials and
   all members of research team in Genexine, Inc., for technical support.
   We also thank S. Kim at POSTECH for valuable discussion and proofreading
   manuscript. This research was supported by a grant of the Korea Health
   Technology R&D Project through the Korea Health Industry Development
   Institute (KHIDI), funded by the Ministry of Health and Welfare,
   Republic of Korea (grant number: HI12C1686).
CR Ahn SS, 2012, GENE THER, V19, P570, DOI 10.1038/gt.2011.140
   [Anonymous], 2007, J EXP MED, V204, P237, DOI 10.1084/jem.2042fta
   Baden LR, 2011, J INFECT DIS, V204, P1541, DOI 10.1093/infdis/jir615
   Bagarazzi ML, 2012, SCI TRANSL MED, V4, DOI 10.1126/scitranslmed.3004414
   Bais AG, 2005, J CLIN PATHOL, V58, P1096, DOI 10.1136/jcp.2004.025072
   Barnes E, 2012, SCI TRANSL MED, V4, DOI 10.1126/scitranslmed.3003155
   Betts MR, 2003, J IMMUNOL METHODS, V281, P65, DOI 10.1016/S0022-1759(03)00265-5
   Brun JL, 2011, AM J OBSTET GYNECOL, V204, DOI 10.1016/j.ajog.2010.09.020
   Clerici M, 1997, J NATL CANCER I, V89, P245, DOI 10.1093/jnci/89.3.245
   Deligeoroglou Efthimios, 2013, Infect Dis Obstet Gynecol, V2013, P540850, DOI 10.1155/2013/540850
   Einstein MH, 2009, LANCET INFECT DIS, V9, P347, DOI 10.1016/S1473-3099(09)70108-2
   Evans TG, 2002, VACCINE, V21, P322, DOI 10.1016/S0264-410X(02)00454-1
   Forman D, 2012, VACCINE, V30, pF12, DOI 10.1016/j.vaccine.2012.07.055
   Frazer IH, 2004, VACCINE, V23, P172, DOI 10.1016/j.vaccine.2004.05.013
   García-Hernández E, 2006, CANCER GENE THER, V13, P592, DOI 10.1038/sj.cgt.7700937
   GERDES J, 1984, J IMMUNOL, V133, P1710
   Guermonprez P, 2013, NAT MED, V19, P730, DOI 10.1038/nm.3197
   Hahn HS, 2013, EUR J OBSTET GYN R B, V169, P202, DOI 10.1016/j.ejogrb.2013.02.024
   Harper DM, 2009, PUBLIC HEALTH GENOM, V12, P319, DOI 10.1159/000214922
   Holowaty P, 1999, JNCI-J NATL CANCER I, V91, P252, DOI 10.1093/jnci/91.3.252
   Hung CF, 2001, CANCER RES, V61, P1080
   Kaech SM, 2002, NAT REV IMMUNOL, V2, P251, DOI 10.1038/nri778
   Kalams SA, 2013, J INFECT DIS, V208, P818, DOI 10.1093/infdis/jit236
   Keefe KA, 2001, CANCER EPIDEM BIOMAR, V10, P1029
   Kenter GG, 2009, NEW ENGL J MED, V361, P1838, DOI 10.1056/NEJMoa0810097
   Kobayashi A, 2008, MUCOSAL IMMUNOL, V1, P412, DOI 10.1038/mi.2008.33
   Kyrgiou M, 2006, LANCET, V367, P489, DOI 10.1016/S0140-6736(06)68181-6
   Le TP, 2000, VACCINE, V18, P1893, DOI 10.1016/S0264-410X(99)00407-7
   Li ZK, 2013, VACCINE, V31, P4355, DOI 10.1016/j.vaccine.2013.06.108
   Liu WJ, 2002, VIROLOGY, V301, P43, DOI 10.1006/viro.2002.1584
   Liu X, 2006, J BIOL CHEM, V281, P578, DOI 10.1074/jbc.M508455200
   Luxembourg A, 2007, EXPERT OPIN BIOL TH, V7, P1647, DOI 10.1517/14712598.7.11.1647
   Maldonado L, 2014, SCI TRANSL MED, V6, DOI 10.1126/scitranslmed.3007323
   Maliszewski C, 2001, PATHOL BIOL, V49, P481, DOI 10.1016/S0369-8114(01)00172-9
   Maraskovsky E, 2000, BLOOD, V96, P878, DOI 10.1182/blood.V96.3.878.015k15_878_884
   Moscicki AB, 2012, VACCINE, V30, pF24, DOI 10.1016/j.vaccine.2012.05.089
   Munk AC, 2007, APMIS, V115, P1409, DOI 10.1111/j.1600-0463.2007.00769.x
   Park KS, 2011, VACCINE, V29, P5481, DOI 10.1016/j.vaccine.2011.05.062
   Parkin DM, 2006, VACCINE, V24, P11, DOI 10.1016/j.vaccine.2006.05.111
   Peghini BC, 2012, HUM IMMUNOL, V73, P920, DOI 10.1016/j.humimm.2012.06.003
   Pulendran B, 1999, P NATL ACAD SCI USA, V96, P1036, DOI 10.1073/pnas.96.3.1036
   Roederer M, 2011, CYTOM PART A, V79A, P167, DOI 10.1002/cyto.a.21015
   Saade F, 2012, EXPERT REV VACCINES, V11, P189, DOI [10.1586/erv.11.188, 10.1586/ERV.11.188]
   Sandoval-Montes C, 2005, J LEUKOCYTE BIOL, V77, P513, DOI 10.1189/jlb.0404262
   Schiffman M, 2007, LANCET, V370, P890, DOI [10.1016/S0140-6736(07)61416-0, 10.1016/S0140-6736(13)60022-7]
   Seo SH, 2009, VACCINE, V27, P5906, DOI 10.1016/j.vaccine.2009.07.033
   Trimble CL, 2010, CANCER IMMUNOL IMMUN, V59, P799, DOI 10.1007/s00262-009-0806-4
   Trimble CL, 2009, CLIN CANCER RES, V15, P361, DOI 10.1158/1078-0432.CCR-08-1725
   Urbani S, 2005, J EXP MED, V201, P675, DOI 10.1084/jem.20041058
   Valaperti A, 2013, VACCINE, V31, P4802, DOI 10.1016/j.vaccine.2013.07.084
   van Steenwijk PJD, 2008, CLIN CANCER RES, V14, P7188, DOI 10.1158/1078-0432.CCR-08-0994
   van Steenwijk PJD, 2012, CANCER IMMUNOL IMMUN, V61, P1485, DOI 10.1007/s00262-012-1292-7
   Welters MJP, 2008, CLIN CANCER RES, V14, P178, DOI 10.1158/1078-0432.CCR-07-1880
   Wherry EJ, 2005, J VIROL, V79, P8960, DOI 10.1128/JVI.79.14.8960-8968.2005
   Wherry EJ, 2004, J VIROL, V78, P5535, DOI 10.1128/JVI.78.11.5535-5545.2004
   Wherry EJ, 2003, J VIROL, V77, P4911, DOI 10.1128/JVI.77.8.4911-4927.2003
   Woo YL, 2010, INT J CANCER, V126, P133, DOI 10.1002/ijc.24804
   Yang SH, 2006, GENE THER, V13, P1110, DOI 10.1038/sj.gt.3302751
   Yugawa T, 2009, REV MED VIROL, V19, P97, DOI 10.1002/rmv.605
   Zanier K, 2012, STRUCTURE, V20, P604, DOI 10.1016/j.str.2012.02.001
NR 60
TC 185
Z9 219
U1 1
U2 33
PU NATURE PUBLISHING GROUP
PI LONDON
PA MACMILLAN BUILDING, 4 CRINAN ST, LONDON N1 9XW, ENGLAND
SN 2041-1723
EI 2041-1723
J9 NAT COMMUN
JI Nat. Commun.
PD OCT
PY 2014
VL 5
AR 5317
DI 10.1038/ncomms6317
PG 14
WC Multidisciplinary Sciences
WE Science Citation Index Expanded (SCI-EXPANDED)
SC Science & Technology - Other Topics
GA AS1SQ
UT WOS:000344061800003
PM 25354725
OA Green Published, hybrid
DA 2025-09-03
ER

PT J
AU Kumar, P
   Dar, L
   Saldiwal, S
   Varma, S
   Upadhyay, AD
   Talwar, D
   Sharma, VK
   Verma, KK
   Dwivedi, SN
   Raj, R
   Gupta, S
AF Kumar, Pankaj
   Dar, Lalit
   Saldiwal, Shashi
   Varma, Sangeeta
   Upadhyay, Aashish Datt
   Talwar, Deepti
   Sharma, Vinod Kumar
   Verma, Kaushal Kumar
   Dwivedi, Sada Nand
   Raj, Rama
   Gupta, Somesh
TI Intralesional Injection of Mycobacterium w Vaccine vs Imiquimod,
   5%, Cream in Patients With Anogenital Warts A Randomized Clinical Trial
SO JAMA DERMATOLOGY
LA English
DT Article
ID GENITAL WARTS; IMMUNOTHERAPY; PAPILLOMAVIRUSES; CELLS; MICE; TIME
AB IMPORTANCE Intralesional antigen therapy has been used in the treatment of anogenital warts (AGWs), but it has not been compared with existing therapies. Evidence of its efficacy is not strong.
   OBJECTIVE To compare the efficacy and safety of intralesional Mycobacterium w (Mw) vaccine with that of imiquimod, 5%, cream in the treatment of AGWs, as well as changes in human papillomavirus (HPV)-6 and HPV-11 viral loads.
   DESIGN, SETTING, AND PARTICIPANTS A double-blind randomized clinical trial was conducted in New Delhi, India, between February 2009 and July 2012 and included a 3-month follow-up. Of 159 patients with AGWs who were screened, 89 were randomized.
   INTERVENTIONS Patients received either imiquimod, 5%, cream and an intralesional vehicle (imiquimod group: 44 patients) or vehicle cream and intralesional Mw vaccine (Mw group: 45 patients).
   MAIN OUTCOMES AND MEASURES The primary end point was complete clinical remission of visible AGWs. Secondary measures included the percentage of reduction in the surface area of AGWs and viral load for HPV-6 and HPV-11. Viral load was measured by real-time quantitative polymerase chain reaction.
   RESULTS In the intention-to-treat analysis, 59%(n = 26) of the patients in the imiquimod group and 67%(n = 30) of those in the Mw group had complete resolution (P = .52). Eighteen HPV genotypes, including high-risk genotypes, were detected, with no significant differences between the treatment groups (all P > .05). There was a significant decline in the mean viral loads of HPV-6 (from 0.011 x 10(8) to 0.00000154 x 10(8) copies/mg of tissue; P = .003) and HPV-11 (from 0.121 x 10(8) to 0.017 x 10(8) copies/mg of tissue; P = .03) after treatment in the Mw group but only in the viral load of HPV-6 (from 1.41 x 108 to 0.004 x 108 copies/mg of tissue; P = .01) in the imiquimod group. There was no recurrence of AGWs in patients with complete clearance at the 3-month follow-up and no serious adverse events.
   CONCLUSIONS AND RELEVANCE Imiquimod, 5%, and the Mw vaccine were equally effective in achieving clinical and virologic clearance for HPV-6. A significant decline in the HPV-11 viral load was achieved only with the Mw vaccine. Efficacy and safety of intralesional Mw vaccine is comparable to that of imiquimod, 5%, in treatment of AGWs.
C1 [Kumar, Pankaj; Dar, Lalit] All India Inst Med Sci, Dept Microbiol, New Delhi 110029, India.
   [Saldiwal, Shashi; Varma, Sangeeta; Talwar, Deepti; Sharma, Vinod Kumar; Verma, Kaushal Kumar; Raj, Rama; Gupta, Somesh] All India Inst Med Sci, Dept Dermatol & Venereol, New Delhi 110029, India.
   [Upadhyay, Aashish Datt; Dwivedi, Sada Nand] All India Inst Med Sci, Dept Biostat, New Delhi 110029, India.
C3 All India Institute of Medical Sciences (AIIMS) New Delhi; All India
   Institute of Medical Sciences (AIIMS) New Delhi; All India Institute of
   Medical Sciences (AIIMS) New Delhi
RP Gupta, S (corresponding author), All India Inst Med Sci, Dept Dermatol & Venereol, Room 4066,Fourth Floor,Teaching Block, New Delhi 110029, India.
EM someshgupta@hotmail.com
RI kumar, Pankaj/HPF-8395-2023
OI Raj, Rama/0000-0003-1080-9340
FU Department of Biotechnology, Government of India
FX This study was supported in part by the Department of Biotechnology,
   Government of India.
CR Ahmad F, 2011, PLOS ONE, V6, DOI 10.1371/journal.pone.0025424
   Beutner KR, 1998, ANTIMICROB AGENTS CH, V42, P789, DOI 10.1128/AAC.42.4.789
   Chaudhuri Prabir, 2003, J Indian Med Assoc, V101, P559
   Cox JT, 2004, J WOMENS HEALTH, V13, P265, DOI 10.1089/154099904323016428
   Eassa BI, 2011, DERMATOL THER, V24, P137, DOI 10.1111/j.1529-8019.2010.01388.x
   Frazer IH, 2001, J IMMUNOL, V167, P6180, DOI 10.4049/jimmunol.167.11.6180
   Gravitt PE, 1998, J CLIN MICROBIOL, V36, P3020, DOI 10.1128/JCM.36.10.3020-3027.1998
   Gravitt PE, 2000, J CLIN MICROBIOL, V38, P357
   Gupta A, 2009, INFECT IMMUN, V77, P223, DOI 10.1128/IAI.00526-08
   Gupta S, 2008, J EUR ACAD DERMATOL, V22, P1089, DOI 10.1111/j.1468-3083.2008.02719.x
   King M, 2005, ARCH DERMATOL, V141, P1606, DOI 10.1001/archderm.141.12.1606
   Lindh M, 2007, J CLIN VIROL, V40, P321, DOI 10.1016/j.jcv.2007.09.009
   Malhotra AK, 2013, JAMA DERMATOL, V149, P237
   Mayosi BM, 2013, AM HEART J, V165, P109, DOI 10.1016/j.ahj.2012.08.006
   Perry CM, 1999, DRUGS, V58, P375, DOI 10.2165/00003495-199958020-00017
   Saini V, 2009, PLOS ONE, V4, DOI 10.1371/journal.pone.0006263
   Sharma P, 2005, LEPROSY REV, V76, P127
   SINGH IG, 1992, INFECT IMMUN, V60, P257, DOI 10.1128/IAI.60.1.257-263.1992
   STONE KM, 1995, CLIN INFECT DIS, V20, pS91, DOI 10.1093/clinids/20.Supplement_1.S91
   Sur Prabir Kumar, 2003, J Indian Med Assoc, V101, P120
   Weinberger PM, 2006, J CLIN ONCOL, V24, P736, DOI 10.1200/JCO.2004.00.3335
   zur Hausen H, 2002, NAT REV CANCER, V2, P342, DOI 10.1038/nrc798
NR 22
TC 28
Z9 32
U1 0
U2 1
PU AMER MEDICAL ASSOC
PI CHICAGO
PA 330 N WABASH AVE, STE 39300, CHICAGO, IL 60611-5885 USA
SN 2168-6068
EI 2168-6084
J9 JAMA DERMATOL
JI JAMA Dermatol.
PD OCT
PY 2014
VL 150
IS 10
BP 1072
EP 1078
DI 10.1001/jamadermatol.2014.794
PG 7
WC Dermatology
WE Science Citation Index Expanded (SCI-EXPANDED)
SC Dermatology
GA AT9WH
UT WOS:000345274000008
PM 25103148
DA 2025-09-03
ER

PT J
AU Morrison, TG
AF Morrison, Trudy G.
TI Meeting Report VLPNPV: Session 3: Immune Responses
SO HUMAN VACCINES & IMMUNOTHERAPEUTICS
LA English
DT Article
DE adjuvants; anti-glycan immunity; human humoral immune responses; mucosal
   immunity; memory responses; T cell responses; Virus-like particles;
   VLPs; virus-like particles; NP; nanoparticles or nucleocapsid protein;
   MHC; major histocompatibility complex; HIV; human immunodeficiency
   virus; RSV; respiratory syncytial virus; NDV; Newcastle disease virus;
   M; membrane; F; fusion; G; glycoprotein; HN;
   hemagglutinin-neuraminidase; LLPC; long-lived plasma cells; TrV;
   triatoma virus; TMV; tobacco mosaic virus; TLR; toll-like receptor; NOD;
   nucleotide-binding oligomerization domains; RHDV; rabbit hemorrhagic
   disease virus; PBL; peripheral blood lymphocytes; BLys; B lymphocyte
   stimulator; ELISpot; enzyme-linked immunoSpot
ID VIRUS-LIKE PARTICLES; VACCINES; DISEASE; INFECTIONS
AB Virus-like particles (VLPs) and nano-particles (NP) are increasingly considered for both prophylactic and therapeutic vaccines for a wide variety of human and animal diseases. Indeed, 2 VLPs have already been licensed for use in humans, the human papilloma virus vaccine and the hepatitis B virus vaccine.(1) Reflecting this increased interest, a second international conference with a specific focus on VLPs and NP was held at the Salk Institute for Biological Studies in La Jolla, California, in June 2014. Approximately 100 attendees, hailing from many nations, came from academic institutions, research institutes, and biotech companies. A wide variety of topics were discussed, ranging from development and characterization of specific VLP and NP vaccine candidates to methods of production of these particles. Session three was focused on the general question of immune responses to VLPs.
C1 Univ Massachusetts, Sch Med, Dept Microbiol & Physiol Syst, Worcester, MA 01610 USA.
C3 University of Massachusetts System; University of Massachusetts
   Worcester
RP Morrison, TG (corresponding author), Univ Massachusetts, Sch Med, Dept Microbiol & Physiol Syst, Worcester, MA 01610 USA.
EM trudy.morrison@umassmed.edu
CR Bachmann MF, 2010, NAT REV IMMUNOL, V10, P787, DOI 10.1038/nri2868
   Falsey AR, 2005, NEW ENGL J MED, V352, P1749, DOI 10.1056/NEJMoa043951
   Grgacic EVL, 2006, METHODS, V40, P60, DOI 10.1016/j.ymeth.2006.07.018
   Hjelm BE, 2014, HUM VACC IMMUNOTHER, V10, P410, DOI 10.4161/hv.27147
   Jackson EM, 2012, PLOS ONE, V7, DOI 10.1371/journal.pone.0041529
   Jennings GT, 2008, BIOL CHEM, V389, P521, DOI 10.1515/BC.2008.064
   Ludwig C, 2007, CURR OPIN BIOTECH, V18, P537, DOI 10.1016/j.copbio.2007.10.013
   Mathew LG, 2014, BIOMED RES INT, V2014, P9
   McGinnes LW, 2011, J VIROL, V85, P366, DOI 10.1128/JVI.01861-10
   Morrison TG, 2010, FUTURE VIROL, V5, P545, DOI 10.2217/FVL.10.50
   Querido JFB, 2013, PARASITE VECTOR, V6, DOI 10.1186/1756-3305-6-66
   Raboni SM, 2003, TRANSPLANTATION, V76, P142, DOI 10.1097/01.TP.0000072012.26176.58
   Schmidt MR, 2014, J VIROL, V88, P10165, DOI 10.1128/JVI.01250-14
   Schmidt MR, 2008, PLOS ONE, V3, DOI 10.1371/journal.pone.0003192
   Walsh EE, 1999, AM J RESP CRIT CARE, V160, P791, DOI 10.1164/ajrccm.160.3.9901004
   Win SJ, 2011, IMMUNOL CELL BIOL, V89, P681, DOI 10.1038/icb.2010.161
   Woodland RT, 2006, SEMIN IMMUNOL, V18, P318, DOI 10.1016/j.smim.2006.06.001
   Yin ZJ, 2013, ACS CHEM BIOL, V8, P1253, DOI 10.1021/cb400060x
NR 18
TC 0
Z9 0
U1 0
U2 7
PU LANDES BIOSCIENCE
PI AUSTIN
PA 1806 RIO GRANDE ST, AUSTIN, TX 78702 USA
SN 2164-5515
EI 2164-554X
J9 HUM VACC IMMUNOTHER
JI Human Vaccines Immunother.
PD OCT
PY 2014
VL 10
IS 10
BP 3064
EP 3067
DI 10.4161/21645515.2014.979643
PG 4
WC Biotechnology & Applied Microbiology; Immunology
WE Science Citation Index Expanded (SCI-EXPANDED)
SC Biotechnology & Applied Microbiology; Immunology
GA AZ6FX
UT WOS:000348315500047
PM 25529229
OA Bronze, Green Published
DA 2025-09-03
ER

PT J
AU Zhang, ZY
   Fye, S
   Borecki, IB
   Rader, JS
AF Zhang, Zhengyan
   Fye, Samantha
   Borecki, Ingrid B.
   Rader, Janet S.
TI Polymorphisms in immune mediators associate with risk of cervical cancer
SO GYNECOLOGIC ONCOLOGY
LA English
DT Article
DE Single nucleotide polymorphisms; JAK2; STAT6; Cervical cancer
ID GENOME-WIDE ASSOCIATION; INCREASE SUSCEPTIBILITY; INTRAEPITHELIAL
   NEOPLASIA; ALPHA POLYMORPHISM; INTERFERON-GAMMA; PATHWAY; MARKER;
   INFECTION; GENES; TUMOR
AB Objective. The immune-system is critical for controlling the progression of HPV cervical disease and the development of cancer. This study aimed to identify cervical cancer susceptibility alleles in candidate immune-modulating genes.
   Methods. Our family-based study involved a cohort of 641 probands (women with ICC/CIN III) and their biologic parents or siblings (641 trios). In the discovery phase (stage 1), involving 288 of the trios, 80 tag single nucleotide polymorphisms (SNPs) in 11 immune-modulating genes (IFNG, IFNGR1, IFNGR2, JAK1, JAK2, STAT1, STAT6, IL12A, TNF, LTA and LTB) were evaluated on the GoldenGate platform. We used the combined dataset for a total of 641 trios (stage 2) and the Taqman platform to validate the SNPs that had proved significant in the discovery dataset The transmission disequilibrium test was used to detect significant shifts in allelic transmissions in the datasets.
   Results. Two SNPs in JAK2 and one SNP in STAT6 showed significant allelic association with cervical cancer in the stage I discovery dataset and were replicated in the larger joint analysis stage 2 dataset (JAK2 rs10815144, P =- 0.6029 and rs12349785, P = 0.0058; and STAT6 rs3024971, P = 0.0127). An. additional SNP in exon 19 of JAK2 (rs2230724) was also examined in the combined dataset due to its strong linkage disequilibrium (LD) with rs10815144. It was also significant (P = 0.0335).
   Conclusions. Our results suggest an association of SNPs in JAK2 and STAT6 with cervical cancer. This association should be investigated in additional cervical cancer populations. (C) 2014 Elsevier Inc. All rights reserved.
C1 [Zhang, Zhengyan; Borecki, Ingrid B.] Washington Univ, Sch Med St Louis, St Louis, MO 63011 USA.
   [Fye, Samantha; Rader, Janet S.] Med Coll Wisconsin, Milwaukee, WI 53226 USA.
C3 Washington University (WUSTL); Saint Louis University; Medical College
   of Wisconsin
RP Rader, JS (corresponding author), Med Coll Wisconsin, Dept Obstet & Gynecol, 9200 W Wisconsin Ave, Milwaukee, WI 53226 USA.
EM jrader@mcw.edu
FU National Cancer Institute [R01CA095713]; NCI Cancer Center [P30
   CA91842]; ICTS/CTSA from the National Center for Research Resources
   (NCRR), a component of the National Institutes of Health (NIH)
   [UL1RR024992]; NIH Roadmap for Medical Research
FX This work was supported by National Cancer Institute grant R01CA095713.
   The Genome Technology Access Center in the Department of Genetics at
   Washington University School of Medicine supported the genotyping. The
   Center is partially supported by NCI Cancer Center support grant# P30
   CA91842 to the Siteman Cancer Center and by ICTS/CTSA grant# UL1RR024992
   from the National Center for Research Resources (NCRR), a component of
   the National Institutes of Health (NIH), and NIH Roadmap for Medical
   Research. This publication is solely the responsibility of the authors
   and does not necessarily represent the official view of NCRR or NIH.
CR Bodelon C, 2012, GYNECOL ONCOL, V124, P525, DOI 10.1016/j.ygyno.2011.11.017
   Bodily J, 2011, TRENDS MICROBIOL, V19, P33, DOI 10.1016/j.tim.2010.10.002
   Castle PE, 2009, OBSTET GYNECOL, V113, P18, DOI 10.1097/AOG.0b013e31818f5008
   Chen HH, 2013, PROTEIN CELL, V4, P27, DOI 10.1007/s13238-012-2063-0
   Chen XJ, 2009, CLIN CANCER RES, V15, P400, DOI 10.1158/1078-0432.CCR-08-1829
   Clayton D, 1999, AM J HUM GENET, V65, P1161, DOI 10.1086/302566
   Critchley-Thorne RJ, 2009, P NATL ACAD SCI USA, V106, P9010, DOI 10.1073/pnas.0901329106
   Deshpande A, 2005, J INFECT DIS, V191, P969, DOI 10.1086/427826
   Duarte I, 2005, BIOCHEM BIOPH RES CO, V334, P588, DOI 10.1016/j.bbrc.2005.06.137
   Grulich AE, 2007, LANCET, V370, P59, DOI 10.1016/S0140-6736(07)61050-2
   Hermouet S, 2011, HAEMATOL-HEMATOL J, V96, P1575, DOI 10.3324/haematol.2011.055392
   Hu ZB, 2007, CANCER EPIDEM BIOMAR, V16, P2717, DOI 10.1158/1055-9965.EPI-07-0634
   Hussain SK, 2013, INT J CANCER, V133, P201, DOI 10.1002/ijc.28000
   Ivansson EL, 2011, GENES IMMUN, V12, P605, DOI 10.1038/gene.2011.40
   Ivansson EL, 2010, GYNECOL ONCOL, V116, P544, DOI 10.1016/j.ygyno.2009.10.084
   Kobayashi A, 2008, MUCOSAL IMMUNOL, V1, P412, DOI 10.1038/mi.2008.33
   Kwon EM, 2012, CANCER EPIDEMIOL, V36, P347, DOI 10.1016/j.canep.2012.04.002
   Ma DD, 2013, GYNECOL ONCOL, V131, P445, DOI 10.1016/j.ygyno.2013.07.113
   Martin MP, 2010, IMMUNOGENETICS, V62, P761, DOI 10.1007/s00251-010-0477-5
   McNees AL, 2005, J CLIN VIROL, V34, P52, DOI 10.1016/j.jcv.2004.12.018
   Niwa Y, 2005, CANCER LETT, V218, P63, DOI 10.1016/j.canlet.2004.09.021
   Ott J, 2011, NAT REV GENET, V12, P465, DOI 10.1038/nrg2989
   PALEFSKY J, 1991, HEMATOL ONCOL CLIN N, V5, P357, DOI 10.1016/S0889-8588(18)30447-7
   Robinson DR, 2013, NAT GENET, V45, P180, DOI 10.1038/ng.2509
   Skol AD, 2006, NAT GENET, V38, P209, DOI 10.1038/ng1706
   Song SH, 2008, GYNECOL ONCOL, V108, P543, DOI 10.1016/j.ygyno.2007.11.006
   Stark GR, 2012, IMMUNITY, V36, P503, DOI 10.1016/j.immuni.2012.03.013
   Vaclavicek A, 2007, ENDOCR-RELAT CANCER, V14, P267, DOI 10.1677/ERC-06-0077
   van Boxel-Dezaire AHH, 2007, CURR TOP MICROBIOL, V316, P119
   Wang SS, 2010, PLOS ONE, V5, DOI 10.1371/journal.pone.0008667
   Yang L, 2013, PLOS ONE, V8, DOI 10.1371/journal.pone.0064628
   Yang W, 2013, IMMUNOLOGY, V139, P513, DOI 10.1111/imm.12101
   Yu KJ, 2009, GYNECOL ONCOL, V114, P319, DOI 10.1016/j.ygyno.2009.04.033
   Zhang ZY, 2007, CANCER RES, V67, P11202, DOI 10.1158/0008-5472.CAN-07-2677
NR 34
TC 18
Z9 21
U1 0
U2 9
PU ACADEMIC PRESS INC ELSEVIER SCIENCE
PI SAN DIEGO
PA 525 B ST, STE 1900, SAN DIEGO, CA 92101-4495 USA
SN 0090-8258
EI 1095-6859
J9 GYNECOL ONCOL
JI Gynecol. Oncol.
PD OCT
PY 2014
VL 135
IS 1
BP 69
EP 73
DI 10.1016/j.ygyno.2014.07.106
PG 5
WC Oncology; Obstetrics & Gynecology
WE Science Citation Index Expanded (SCI-EXPANDED)
SC Oncology; Obstetrics & Gynecology
GA AS0GK
UT WOS:000343955900014
PM 25127987
OA Green Accepted
DA 2025-09-03
ER

PT J
AU Gan, LL
   Jia, R
   Zhou, LL
   Guo, JH
   Fan, MW
AF Gan, Lili
   Jia, Rong
   Zhou, Lili
   Guo, Jihua
   Fan, Mingwen
TI Fusion of CTLA-4 with HPV16 E7 and E6 Enhanced the Potency of
   Therapeutic HPV DNA Vaccine
SO PLOS ONE
LA English
DT Article
ID HUMAN-PAPILLOMAVIRUS; HIGH-GRADE; INTRAEPITHELIAL NEOPLASIA; PARTICLE
   VACCINE; PHASE-II; EFFICACY; WOMEN; IMMUNOGENICITY; INFECTION; PROTEINS
AB Preventive anti-HPV vaccines are effective against HPV infection but not against existing HPV-associated diseases, including cervical cancer and other malignant diseases. Therefore, the development of therapeutic vaccines is urgently needed. To improve anti-tumor effects of therapeutic vaccine, we fused cytotoxic T-lymphocyte antigen 4 (CTLA-4) with HPV16 E7 and E6 as a fusion therapeutic DNA vaccine (pCTLA4-E7E6). pCTLA4-E7E6 induced significantly higher anti-E7E6 specific antibodies and relatively stronger specific CTL responses than the nonfusion DNA vaccine pE7E6 in C57BL/6 mice bearing with TC-1 tumors. pCTLA4-E7E6 showed relatively stronger anti-tumor effects than pE7E6 in therapeutic immunization. These results suggest that fusing CTLA-4 with E7E6 is a useful strategy to develop therapeutic HPV DNA vaccines. In addition, fusing the C-terminal of E7 with the N-terminal of E6 impaired the functions of both E7 and E6.
C1 [Gan, Lili; Jia, Rong; Zhou, Lili; Guo, Jihua; Fan, Mingwen] Wuhan Univ, Sch & Hosp Stomatol, Hubei MOST KLOS & KLOBME, Wuhan 430072, Hubei, Peoples R China.
   [Guo, Jihua] Wuhan Univ, Sch & Hosp Stomatol, Dept Endodont, Wuhan 430072, Hubei, Peoples R China.
C3 Wuhan University; Wuhan University
RP Guo, JH (corresponding author), Wuhan Univ, Sch & Hosp Stomatol, Hubei MOST KLOS & KLOBME, Wuhan 430072, Hubei, Peoples R China.
EM gjhpp@hotmail.com; fmw@whuss.com
RI zhou, lili/HZI-5623-2023; Jia, Rong/AAD-5835-2021
OI Guo, Jihua/0000-0002-6713-4439; 
FU National Science Foundation of China [81271129]
FX This work was supported by Grant 81271129 from the National Science
   Foundation of China, http://www.nsfc.gov.cn/. The funders had no role in
   study design, data collection and analysis, decision to publish, or
   preparation of the manuscript.
CR Albanesi M, 2013, BLOOD, V122, P3160, DOI 10.1182/blood-2013-04-497446
   Alderson KL, 2011, J BIOMED BIOTECHNOL, DOI 10.1155/2011/379123
   Bosch FX, 2013, VACCINE, V31, pF1, DOI [10.1016/j.vaccine.2013.10.001, 10.1016/j.vaccine.2013.07.026, 10.1016/j.vaccine.2013.10.003]
   Boyle JS, 1998, NATURE, V392, P408, DOI 10.1038/32932
   Carter P, 2001, NAT REV CANCER, V1, P118, DOI 10.1038/35101072
   DYSON N, 1992, J VIROL, V66, P6893, DOI 10.1128/JVI.66.12.6893-6902.1992
   Einstein MH, 2007, GYNECOL ONCOL, V106, P453, DOI 10.1016/j.ygyno.2007.04.038
   Fiander AN, 2006, INT J GYNECOL CANCER, V16, P1075, DOI 10.1111/j.1525-1438.2006.00598.x
   Garcia F, 2004, OBSTET GYNECOL, V103, P317, DOI 10.1097/01.AOG.0000110246.93627.17
   Giuliano AR, 2011, NEW ENGL J MED, V364, P401, DOI 10.1056/NEJMoa0909537
   Grosso Joseph F, 2013, Cancer Immun, V13, P5
   Jia R, 2006, VACCINE, V24, P5192, DOI 10.1016/j.vaccine.2006.03.090
   Jia R, 2012, INT IMMUNOPHARMACOL, V12, P21, DOI 10.1016/j.intimp.2011.08.016
   Joura EA, 2007, LANCET, V369, P1693, DOI 10.1016/S0140-6736(07)60777-6
   Kawana Kei, 2012, Open Virol J, V6, P264, DOI 10.2174/1874357901206010264
   Kohrt HE, 2012, IMMUNOTHERAPY-UK, V4, P511, DOI [10.2217/IMT.12.38, 10.2217/imt.12.38]
   Lehtinen M, 2013, NAT REV CLIN ONCOL, V10, P400, DOI 10.1038/nrclinonc.2013.84
   Marur S, 2010, LANCET ONCOL, V11, P781, DOI 10.1016/S1470-2045(10)70017-6
   McLaughlin-Drubin ME, 2009, VIROLOGY, V384, P335, DOI 10.1016/j.virol.2008.10.006
   Monie A, 2009, EXPERT REV VACCINES, V8, P1221, DOI [10.1586/erv.09.76, 10.1586/ERV.09.76]
   MUNGER K, 1989, EMBO J, V8, P4099, DOI 10.1002/j.1460-2075.1989.tb08594.x
   O'Day SJ, 2007, CANCER-AM CANCER SOC, V110, P2614, DOI 10.1002/cncr.23086
   Paavonen J, 2007, LANCET, V369, P2161, DOI 10.1016/S0140-6736(07)60946-5
   Psyrri A, 2008, NAT CLIN PRACT ONCOL, V5, P24, DOI 10.1038/ncponc0984
   Roman LD, 2007, GYNECOL ONCOL, V106, P558, DOI 10.1016/j.ygyno.2007.05.038
   Schwartz SM, 1998, JNCI-J NATL CANCER I, V90, P1626, DOI 10.1093/jnci/90.21.1626
   Scott AM, 2012, NAT REV CANCER, V12, P278, DOI 10.1038/nrc3236
   Smith EM, 2004, JNCI-J NATL CANCER I, V96, P449, DOI 10.1093/jnci/djh074
   Trimble CL, 2009, CLIN CANCER RES, V15, P361, DOI 10.1158/1078-0432.CCR-08-1725
   Weber J, 2007, ONCOLOGIST, V12, P864, DOI 10.1634/theoncologist.12-7-864
   Yin Y, 2011, PLOS ONE, V6, DOI 10.1371/journal.pone.0022524
   Zheng Y, 2008, J MICROBIOL, V46, P728, DOI 10.1007/s12275-008-0087-1
   zur Hausen H, 2002, NAT REV CANCER, V2, P342, DOI 10.1038/nrc798
NR 33
TC 21
Z9 25
U1 0
U2 16
PU PUBLIC LIBRARY SCIENCE
PI SAN FRANCISCO
PA 1160 BATTERY STREET, STE 100, SAN FRANCISCO, CA 94111 USA
SN 1932-6203
J9 PLOS ONE
JI PLoS One
PD SEP 29
PY 2014
VL 9
IS 9
AR e108892
DI 10.1371/journal.pone.0108892
PG 7
WC Multidisciplinary Sciences
WE Science Citation Index Expanded (SCI-EXPANDED)
SC Science & Technology - Other Topics
GA AU6XR
UT WOS:000345745400136
PM 25265018
OA Green Published, gold, Green Submitted
DA 2025-09-03
ER

PT J
AU He, JM
   Ji, YT
   Li, AM
   Zhang, QM
   Song, WQ
   Li, YJ
   Huang, HX
   Qian, J
   Zhai, AX
   Yu, X
   Zhao, JY
   Shang, QL
   Wei, LL
   Zhang, FM
AF He, Junming
   Ji, Yuting
   Li, Aimei
   Zhang, Qingmeng
   Song, Wuqi
   Li, Yujun
   Huang, Hongxin
   Qian, Jun
   Zhai, Aixia
   Yu, Xin
   Zhao, Jinyun
   Shang, Qinglong
   Wei, Lanlan
   Zhang, Fengmin
TI MiR-122 Directly Inhibits Human Papillomavirus E6 Gene and Enhances
   Interferon Signaling through Blocking Suppressor of Cytokine Signaling 1
   in SiHa Cells
SO PLOS ONE
LA English
DT Article
ID HEPATITIS-B-VIRUS; LIVER-SPECIFIC MICRORNA; REPLICATION; EXPRESSION;
   MODULATION; TARGETS
AB Human Papillomavirus (HPV) 16 infection is considered as one of the significant causes of human cervical cancer. The expression of the viral oncogenes like E6 and E7 play an important role in the development of the cancer. MiR-122 has been reported to exhibit a strong relationship with hepatitis viruses and take part in several tumor development, while the effects of miR-122 on HPV infection and the HPV viral oncogenes expression still remain unexplored. In this study, using RNAhybrid software, the potential binding sites between miR-122 and HPV16 E6 and E7 mRNAs were identified. Over and loss of miR122 function showed that miR-122 could directly bind with HPV16 E6 mRNA and significantly inhibit its expression in SiHa cells, which was further confirmed by constructing the miR-122-E6-mu to eliminate the miR-122 binding effects with E6. The increase of the expression of type I interferon (IFN) and its classical effective molecules and the phosphorylation of signal transducers and activators of transcription (STAT1) protein indicated that miR-122 might enhance type I interferon in cervical carcinoma cells, which explained the significant reduction of HPV16 E7 and E6*I mRNA expression. This might be due to the binding between miR-122 and suppressor of cytokine signaling 1 (SOCS1) mRNA, which is the suppressor of interferon signaling pathway. Moreover, it was identified that the miR-122 binding position was nt359-nt375 in SOCS1 mRNA. Taken together, this study indicated that HPV16 could be effectively inhibited by miR-122 through both direct binding with E6 mRNA and promoting SOCS1-dependent IFN signaling pathway. Thus, miR-122 may serve as a new therapeutic option for inhibiting HPV infection.
C1 [He, Junming; Ji, Yuting; Li, Aimei; Song, Wuqi; Huang, Hongxin; Yu, Xin; Zhao, Jinyun; Shang, Qinglong; Wei, Lanlan; Zhang, Fengmin] Harbin Med Univ, Dept Microbiol, Harbin, Heilongjiang, Peoples R China.
   [Zhang, Qingmeng; Song, Wuqi; Zhai, Aixia; Wei, Lanlan; Zhang, Fengmin] Heilongjiang Key Lab Immun & Infect, Harbin, Heilongjiang, Peoples R China.
   [Li, Yujun; Qian, Jun; Wei, Lanlan; Zhang, Fengmin] Heilongjiang Higher Educ Instruct, Key Lab Pathogen Biol, Harbin, Heilongjiang, Peoples R China.
   [He, Junming] Chinese Acad Sci, Inst Biophys, CAS Key Lab Infect & Immun, IBP UC Grp Immunotherapy, Beijing 100080, Peoples R China.
C3 Harbin Medical University; Chinese Academy of Sciences; Institute of
   Biophysics, CAS
RP Wei, LL (corresponding author), Harbin Med Univ, Dept Microbiol, Harbin, Heilongjiang, Peoples R China.
EM weilanlan_1119@163.com; fengminzhang@ems.hrbmu.edu.cn
RI Huang, Hongxin/JVO-9698-2024
OI Song, Wuqi/0000-0001-5900-5154; Huang, Hongxin/0000-0001-5449-1675
FU National Natural Science Foundation of China (NSFC) [J1103609, J1210062,
   81202296, 30070673, 30901706, 81000726, J0730858]; Natural Science
   Foundation of Heilongjiang Province, China [ZD201020, QC2012C058]
FX This work was supported by grants from the National Natural Science
   Foundation of China (NSFC) (J1103609, J1210062, 81202296, 30070673,
   30901706, 81000726 and J0730858) and the Natural Science Foundation of
   Heilongjiang Province, China (ZD201020 and QC2012C058). The funders had
   no role in study design, data collection and analysis, decision to
   publish, or preparation of the manuscript.
CR Calin GA, 2006, NAT REV CANCER, V6, P857, DOI 10.1038/nrc1997
   Chen YN, 2011, FASEB J, V25, P4511, DOI 10.1096/fj.11-187781
   Chiantore MV, 2012, PLOS ONE, V7, DOI 10.1371/journal.pone.0036909
   García-Sastre A, 2006, SCIENCE, V312, P879, DOI 10.1126/science.1125676
   Griffiths-Jones S, 2006, NUCLEIC ACIDS RES, V34, pD140, DOI 10.1093/nar/gkj112
   Haller O, 2007, BIOCHIMIE, V89, P812, DOI 10.1016/j.biochi.2007.04.015
   Hariharan M, 2005, BIOCHEM BIOPH RES CO, V337, P1214, DOI 10.1016/j.bbrc.2005.09.183
   HAUSEN HZ, 1991, VIROLOGY, V184, P9, DOI 10.1016/0042-6822(91)90816-T
   Jopling CL, 2005, SCIENCE, V309, P1577, DOI 10.1126/science.1113329
   Li AM, 2013, INT J BIOCHEM CELL B, V45, P858, DOI 10.1016/j.biocel.2013.01.008
   Muñoz N, 2003, NEW ENGL J MED, V348, P518, DOI 10.1056/NEJMoa021641
   Park IH, 2014, ANTIVIR RES, V104, P118, DOI 10.1016/j.antiviral.2014.01.021
   Pestka S, 2004, IMMUNOL REV, V202, P8, DOI 10.1111/j.0105-2896.2004.00204.x
   Platanias LC, 2005, J INTERF CYTOK RES, V25, P732, DOI 10.1089/jir.2005.25.732
   Potenza N, 2011, NUCLEIC ACIDS RES, V39, P5157, DOI 10.1093/nar/gkr067
   Qian J, 2010, ANTIVIR RES, V87, P249, DOI 10.1016/j.antiviral.2010.05.011
   Rajewsky N, 2006, NAT GENET, V38, pS8, DOI 10.1038/ng1798
   Samuel CE, 2001, CLIN MICROBIOL REV, V14, P778, DOI 10.1128/CMR.14.4.778-809.2001
   Scaria V, 2006, RETROVIROLOGY, V3, DOI 10.1186/1742-4690-3-68
   Tay Y, 2008, NATURE, V455, P1124, DOI 10.1038/nature07299
   Tian YJ, 2011, PLOS PATHOG, V7, DOI 10.1371/journal.ppat.1002159
   Wei LL, 2009, CANCER RES, V69, P4878, DOI 10.1158/0008-5472.CAN-08-4695
   Zhang GL, 2010, ANTIVIR RES, V88, P169, DOI 10.1016/j.antiviral.2010.08.008
NR 23
TC 16
Z9 16
U1 0
U2 22
PU PUBLIC LIBRARY SCIENCE
PI SAN FRANCISCO
PA 1160 BATTERY STREET, STE 100, SAN FRANCISCO, CA 94111 USA
SN 1932-6203
EI 1932-6203
J9 PLOS ONE
JI PLoS One
PD SEP 29
PY 2014
VL 9
IS 9
AR e108410
DI 10.1371/journal.pone.0108410
PG 9
WC Multidisciplinary Sciences
WE Science Citation Index Expanded (SCI-EXPANDED)
SC Science & Technology - Other Topics
GA AU6XR
UT WOS:000345745400073
OA gold, Green Submitted, Green Published
DA 2025-09-03
ER

PT J
AU Bahrami, AA
   Ghaemi, A
   Tabarraei, A
   Sajadian, A
   Gorji, A
   Soleimanjahi, H
AF Bahrami, Armina Alagheband
   Ghaemi, Amir
   Tabarraei, Alijan
   Sajadian, Azadeh
   Gorji, Ali
   Soleimanjahi, Hoorieh
TI DNA vaccine encoding HPV-16 E7 with mutation in L-Y-C-Y-E pRb-binding
   motif induces potent anti-tumor responses in mice
SO JOURNAL OF VIROLOGICAL METHODS
LA English
DT Article
DE Cervical cancer; Human papilloma virus; E7; DNA vaccines; Mutant;
   pRb-binding motif
ID HUMAN-PAPILLOMAVIRUS TYPE-16; RETINOBLASTOMA SUPPRESSOR PROTEIN;
   CERVICAL-CANCER; T-CELL; INFECTION; IDENTIFICATION; IMMUNOTHERAPY;
   DEGRADATION; PEPTIDES; DISEASES
AB Cervical cancer is the second most common cancer among women worldwide and remains a clinical problem despite improvements in early detection and therapy. The human papillomavirus (HPV) type 16 (HPV16)E7 oncoprotein expressed in cervical carcinoma cells are considered as attractive tumor-specific antigen targets for immunotherapy. Since the transformation potential of the oncogenes, vaccination based of these oncogenes is not safe. In present study, DNA vaccine expressing the modified variant with mutation in pRb-binding motif of the HPV-16 E7 oncoprotein was generated.
   A novel modified E7 gene with mutation in LYCYE motif was designed and constructed and the immuno-genicity and antitumor effect of therapeutic DNA vaccines encoding the mutant and wild type of E7 gene were investigated. The L-Y-C-Y-E pRb-binding motif of E7 proteins has been involved in the immortalization and transformation of the host cell.
   The results showed that the mutant and wild type HPV-16 E7 vectors expressed the desired protein. Furthermore, the immunological mechanism behind mutant E7 DNA vaccine can be attributed at least partially to increased cytotoxic T lymphocyte, accompanied by the up-regulation of Th1-cytokine IFN-gamma and TNF-beta and down-regulation of Th3-cytokine TGF-beta. Immunized mice with mutant plasmid demonstrated significantly stronger cell immune responses and higher levels of tumor protection than wild-type E7 DNA vaccine.
   The results exhibit that modified E7 DNA vaccine may be a promising candidate for development of therapeutic vaccine against HPV-16 cancers. (C) 2014 Elsevier B.V. All rights reserved.
C1 [Bahrami, Armina Alagheband] Golestan Univ Med Sci, Fac Adv Med Technol, Dept Med Biotechnol, Gorgan, Iran.
   [Ghaemi, Amir; Tabarraei, Alijan] Golestan Univ Med Sci, Dept Microbiol, Gorgan, Iran.
   [Ghaemi, Amir; Sajadian, Azadeh; Gorji, Ali] Shefa Neurosci Res Ctr, Tehran, Iran.
   [Gorji, Ali] Univ Munster, Inst Physiol 1, D-48149 Munster, Germany.
   [Gorji, Ali] Univ Munster, Klin & Poliklin Neurochirurg, D-48149 Munster, Germany.
   [Soleimanjahi, Hoorieh] Tarbiat Modares Univ, Fac Med Sci, Dept Virol, Tehran, Iran.
C3 Golestan University of Medical Sciences; Golestan University of Medical
   Sciences; University of Munster; University of Munster; Tarbiat Modares
   University
RP Ghaemi, A (corresponding author), Golestan Univ Med Sci, Dept Microbiol, POB 49175-1141, Gorgan, Iran.
EM ghaemia@goums.ac.ir
RI Gorji, Ahmad/D-3670-2017; Ghaemi, Amir/A-2215-2013; Soleimanjahi,
   Hoorieh/B-8945-2017; Soleimanjahi, Hoorieh/Y-7846-2019; Tabarraei,
   Alijan/D-4954-2016
OI Soleimanjahi, Hoorieh/0000-0003-1931-7801; Tabarraei,
   Alijan/0000-0002-8167-5469
FU Research Deputy at Golestan Medical University Gorgan, Iran [9011250224]
FX The authors appreciate the financial support of the Research Deputy at
   Golestan Medical University Gorgan, Iran Grant No: 9011250224. This
   project was extracted from an MSc thesis.
CR Achyut BR, 2011, GASTROENTEROLOGY, V141, P1167, DOI 10.1053/j.gastro.2011.07.048
   BARBOSA MS, 1990, EMBO J, V9, P153, DOI 10.1002/j.1460-2075.1990.tb08091.x
   Cassetti MC, 2004, VACCINE, V22, P520, DOI 10.1016/j.vaccine.2003.07.003
   Chen SC, 2014, ACTA BIOCH BIOPH SIN, V46, P6, DOI 10.1093/abbs/gmt121
   COMERFORD SA, 1991, J VIROL, V65, P4681, DOI 10.1128/JVI.65.9.4681-4690.1991
   Cubie HA, 2013, VIROLOGY, V445, P21, DOI 10.1016/j.virol.2013.06.007
   Eiben GL, 2003, VIRAL IMMUNOL, V16, P111, DOI 10.1089/088282403322017866
   Elfström KM, 2014, CURR OPIN ONCOL, V26, P120, DOI 10.1097/CCO.0000000000000034
   Ghaemi A, 2011, INTERVIROLOGY, V54, P105, DOI 10.1159/000320197
   Ghaemi Amir, 2010, Genet Vaccines Ther, V8, P3, DOI 10.1186/1479-0556-8-3
   Ghittoni R, 2010, VIRUS GENES, V40, P1, DOI 10.1007/s11262-009-0412-8
   Grasso F, 2013, INT J CANCER, V132, P335, DOI 10.1002/ijc.27676
   Hung CF, 2007, EXP MOL MED, V39, P679, DOI 10.1038/emm.2007.74
   JONES RE, 1992, J BIOL CHEM, V267, P908
   JONES RE, 1990, J BIOL CHEM, V265, P12782
   Ledl A, 2005, ONCOGENE, V24, P3810, DOI 10.1038/sj.onc.1208539
   Li H, 2007, GYNECOL ONCOL, V104, P564, DOI 10.1016/j.ygyno.2006.09.027
   Li L, 2012, J BIOTECHNOL, V162, P171, DOI 10.1016/j.jbiotec.2012.08.012
   López M, 2006, IMMUNOBIOLOGY, V211, P127, DOI 10.1016/j.imbio.2005.11.003
   Moniz M, 2003, FRONT BIOSCI-LANDMRK, V8, pD55, DOI 10.2741/936
   Morrow MP, 2013, EXPERT REV VACCINES, V12, P271, DOI [10.1586/erv.13.23, 10.1586/ERV.13.23]
   Münger K, 2001, ONCOGENE, V20, P7888, DOI 10.1038/sj.onc.1204860
   Tran NP, 2014, RECENT RESULTS CANC, V193, P149, DOI 10.1007/978-3-642-38965-8_9
   Narechania A, 2004, J GEN VIROL, V85, P1243, DOI 10.1099/vir.0.19765-0
   Öhlschläger P, 2006, VACCINE, V24, P2880, DOI 10.1016/j.vaccine.2005.12.061
   Pang C.L., 2013, ONCOGENE
   Peng S, 2006, GENE THER, V13, P257, DOI 10.1038/sj.gt.3302646
   Radaelli A, 2012, VIRUS RES, V170, P44, DOI 10.1016/j.virusres.2012.08.007
   Santana VC, 2013, PLOS ONE, V8, DOI 10.1371/journal.pone.0071322
   Sasagawa T, 2012, J INFECT CHEMOTHER, V18, P807, DOI 10.1007/s10156-012-0485-5
   Shi W, 1999, J VIROL, V73, P7877, DOI 10.1128/JVI.73.9.7877-7881.1999
   Singh M, 2005, J BIOL CHEM, V280, P37868, DOI 10.1074/jbc.M504877200
   Smahel M, 2001, VIROLOGY, V281, P231, DOI 10.1006/viro.2000.0794
   Tomson Todd T, 2004, Curr Opin Investig Drugs, V5, P1247
   Trottier H, 2009, PUBLIC HEALTH GENOM, V12, P291, DOI 10.1159/000214920
   Wong SBJ, 2004, J IMMUNOL, V173, P3073, DOI 10.4049/jimmunol.173.5.3073
   Zhang MX, 2004, IMMUNOLOGY, V112, P567, DOI 10.1111/j.1365-2567.2004.01916.x
NR 37
TC 22
Z9 24
U1 0
U2 15
PU ELSEVIER SCIENCE BV
PI AMSTERDAM
PA PO BOX 211, 1000 AE AMSTERDAM, NETHERLANDS
SN 0166-0934
EI 1879-0984
J9 J VIROL METHODS
JI J. Virol. Methods
PD SEP 15
PY 2014
VL 206
BP 12
EP 18
DI 10.1016/j.jviromet.2014.05.013
PG 7
WC Biochemical Research Methods; Biotechnology & Applied Microbiology;
   Virology
WE Science Citation Index Expanded (SCI-EXPANDED)
SC Biochemistry & Molecular Biology; Biotechnology & Applied Microbiology;
   Virology
GA AM9RQ
UT WOS:000340219100003
PM 24880067
DA 2025-09-03
ER

PT J
AU Ahuja, R
   Jamal, A
   Nosrati, N
   Pandey, V
   Rajput, P
   Saxena, N
   Sidhu, K
   Kumar, V
AF Ahuja, Richa
   Jamal, Azfar
   Nosrati, Nagisa
   Pandey, Vijaya
   Rajput, Pallavi
   Saxena, Nehul
   Sidhu, Kaveri
   Kumar, Vijay
TI Human oncogenic viruses and cancer
SO CURRENT SCIENCE
LA English
DT Article
DE Cancer; cell transformation; mitogenic signalling; tumour virus; viral
   integration
ID EPSTEIN-BARR-VIRUS; SARCOMA-ASSOCIATED HERPESVIRUS; MERKEL
   CELL-CARCINOMA; NONSTRUCTURAL 5A PROTEIN; HUMAN-PAPILLOMAVIRUS HPV;
   LYTIC CYCLE REPLICATION; HUMAN TUMOR-VIRUSES; NUCLEAR ANTIGEN 3C;
   KAPOSIS-SARCOMA; X-PROTEIN
AB The role of viral infection in cancer was established towards the beginning of 20th century. The study of tumour viruses, their oncogenes and different mechanisms employed by these viruses to subvert the growth-suppressive and pro-apoptotic functions of host tumour suppressor genes has laid the foundation of cancer biology. The human tumour viruses induce malignancies after a prolonged latency and in conjunction with other environmental and host factors. The eight known human tumour viruses contribute to nearly 10-15% of the cancers worldwide. Advancements in research on virus-related cancers offer a plethora of opportunities to fight cancer by preventing viral spread through vaccination and use of antivirals. Besides, recent developments on viral oncogenic mechanisms should allow development of novel and targeted approaches for control and treatment of virus-associated human cancers.
C1 [Ahuja, Richa; Jamal, Azfar; Nosrati, Nagisa; Pandey, Vijaya; Rajput, Pallavi; Saxena, Nehul; Sidhu, Kaveri; Kumar, Vijay] Int Ctr Genet Engn & Biotechnol, Virol Grp, New Delhi 110067, India.
C3 Department of Biotechnology (DBT) India; International Center for
   Genetic Engineering & Biotechnology (ICGEB); International Center for
   Genetic Engineering & Biotechnology (ICGEB), New Delhi
RP Kumar, V (corresponding author), Int Ctr Genet Engn & Biotechnol, Virol Grp, Aruna Asaf Ali Marg, New Delhi 110067, India.
EM vijay@icgeb.res.in
RI Jamal, Azfar/GRX-2595-2022; KUMAR, VIJAY/R-9387-2017
OI Pandey, Vijaya/0000-0002-5675-5504; Jamal, Azfar/0000-0002-4671-4995;
   Sidhu, Kaveri/0000-0001-5689-9973
CR Anderton E, 2008, ONCOGENE, V27, P421, DOI 10.1038/sj.onc.1210668
   Annunziata C, 2012, PATHOL ONCOL RES, V18, P803, DOI 10.1007/s12253-012-9507-y
   Arsura M, 2005, CANCER LETT, V229, P157, DOI 10.1016/j.canlet.2005.07.008
   Arzumanyan A, 2012, CANCER RES, V72, P5912, DOI 10.1158/0008-5472.CAN-12-2329
   Banks L, 2012, NAT REV CANCER, V12, P876, DOI 10.1038/nrc3400
   Beisser PS, 2005, J VIROL, V79, P441, DOI 10.1128/JVI.79.1.441-449.2005
   Bishop GA, 2002, MICROBES INFECT, V4, P853, DOI 10.1016/S1286-4579(02)01605-2
   BLENIS J, 1984, J VIROL, V50, P966, DOI 10.1128/JVI.50.3.966-969.1984
   Boisvert FM, 2007, NAT REV MOL CELL BIO, V8, P574, DOI 10.1038/nrm2184
   Boxus M, 2009, BRIT J CANCER, V101, P1497, DOI 10.1038/sj.bjc.6605345
   Burysek L, 2001, J VIROL, V75, P2345, DOI 10.1128/JVI.75.5.2345-2352.2001
   Byg LM, 2012, VIRUS RES, V169, P48, DOI 10.1016/j.virusres.2012.06.028
   Cai QL, 2006, PLOS PATHOG, V2, P1002, DOI 10.1371/journal.ppat.0020116
   Cai QL, 2011, PLOS PATHOG, V7, DOI 10.1371/journal.ppat.1002418
   Chang Y, 2012, ANNU REV PATHOL-MECH, V7, P123, DOI 10.1146/annurev-pathol-011110-130227
   Chemin I, 2009, CANCER LETT, V286, P52, DOI 10.1016/j.canlet.2008.12.003
   Chen HL, 2003, J VIROL, V77, P4139, DOI 10.1128/JVI.77.7.4139-4148.2003
   Cheng F, 2012, FUTURE MICROBIOL, V7, P1191, DOI [10.2217/FMB.12.95, 10.2217/fmb.12.95]
   Cheng H, 2012, PROTEIN CELL, V3, P581, DOI 10.1007/s13238-012-2047-0
   Choi SH, 2006, J BIOL CHEM, V281, P7468, DOI 10.1074/jbc.M512438200
   Choudhuri T, 2007, J VIROL, V81, P6718, DOI 10.1128/JVI.00053-07
   Chowdhury IH, 2003, INT J CANCER, V107, P603, DOI 10.1002/ijc.11316
   Dai L, 2012, INT J CANCER, V131, P834, DOI 10.1002/ijc.26428
   DANE DS, 1970, LANCET, V1, P695
   Dayaram T, 2008, J CELL PHYSIOL, V216, P309, DOI 10.1002/jcp.21439
   de Oliveira DE, 2010, TRENDS MICROBIOL, V18, P248, DOI 10.1016/j.tim.2010.04.001
   Derse D, 2007, J VIROL, V81, P6731, DOI 10.1128/JVI.02752-06
   Dittmer DP, 2007, CURR OPIN ONCOL, V19, P452, DOI 10.1097/CCO.0b013e3281eb8ea7
   Doorbar J, 2006, CLIN SCI, V110, P525, DOI 10.1042/CS20050369
   EPSTEIN MA, 1964, LANCET, V1, P702, DOI 10.1016/s0140-6736(64)91524-7
   Fan H, 2011, VIRUSES-BASEL, V3, P398, DOI 10.3390/v3040398
   Fan XL, 2013, J VIROL, V87, P1200, DOI 10.1128/JVI.02038-12
   Feitelson MA, 2004, HUM PATHOL, V35, P1299, DOI 10.1016/j.humpath.2004.09.012
   Feng HC, 2008, SCIENCE, V319, P1096, DOI 10.1126/science.1152586
   Ferber MJ, 2003, ONCOGENE, V22, P3813, DOI 10.1038/sj.onc.1206528
   Flanagan J, 2003, J GEN VIROL, V84, P1871, DOI 10.1099/vir.0.18944-0
   Frappier L, 2012, VIRUSES-BASEL, V4, P1537, DOI 10.3390/v4091537
   Gale M Jr, 1998, MOL CELL BIOL, V18, P5208, DOI 10.1128/MCB.18.9.5208
   Gerbitz A, 1999, ONCOGENE, V18, P1745, DOI 10.1038/sj.onc.1202468
   Graham JP, 2010, IMMUNOL REV, V237, P226, DOI 10.1111/j.1600-065X.2010.00932.x
   Grassmann R, 2005, ONCOGENE, V24, P5976, DOI 10.1038/sj.onc.1208978
   Greco A, 2009, REV MED VIROL, V19, P201, DOI 10.1002/rmv.614
   Gross L., 1970, Oncogenic Viruses, V2d
   Guidotti LG, 2006, ANNU REV PATHOL-MECH, V1, P23, DOI 10.1146/annurev.pathol.1.110304.100230
   Hall WW, 2005, ONCOGENE, V24, P5965, DOI 10.1038/sj.onc.1208975
   Hassan M, 2005, VIROLOGY, V333, P324, DOI 10.1016/j.virol.2005.01.008
   Hayward S Diane, 2006, Sci STKE, V2006, pre4
   Hein N., 2013, Trends in molecular medicine
   Helt AM, 2003, CARCINOGENESIS, V24, P159, DOI 10.1093/carcin/24.2.159
   Holland EC, 2004, ONCOGENE, V23, P3138, DOI 10.1038/sj.onc.1207590
   Hsieh A, 2011, CANCER LETT, V300, P162, DOI 10.1016/j.canlet.2010.09.018
   Huang LM, 2011, CURR OPIN IMMUNOL, V23, P237, DOI 10.1016/j.coi.2010.12.013
   Huang YP, 2001, ONCOGENE, V20, P1094, DOI 10.1038/sj.onc.1204198
   HUNTER T, 1980, P NATL ACAD SCI-BIOL, V77, P1311, DOI 10.1073/pnas.77.3.1311
   Hypes MK, 2009, CANCER LETT, V282, P177, DOI 10.1016/j.canlet.2009.03.014
   Isaacson MK, 2009, CELL HOST MICROBE, V5, P559, DOI 10.1016/j.chom.2009.05.012
   Iwahori S, 2009, J BIOL CHEM, V284, P18923, DOI 10.1074/jbc.M109.015123
   Izquierdo-Useros N, 2010, PLOS PATHOG, V6, DOI 10.1371/journal.ppat.1000740
   Jayachandra S, 1999, P NATL ACAD SCI USA, V96, P11566, DOI 10.1073/pnas.96.20.11566
   Jiang ZS, 2012, GENOME RES, V22, P593, DOI 10.1101/gr.133926.111
   Jin XW, 2013, CLEV CLIN J MED, V80, P49, DOI 10.3949/ccjm.80a.12084
   Kalra N, 2006, FEBS LETT, V580, P431, DOI 10.1016/j.febslet.2005.12.034
   Kannian P, 2010, VIRUSES-BASEL, V2, P2037, DOI 10.3390/v2092037
   Kapoor NR, 2013, FEBS LETT, V587, P1287, DOI 10.1016/j.febslet.2013.03.004
   Keller S, 2006, IMMUNOL LETT, V107, P102, DOI 10.1016/j.imlet.2006.09.005
   Kilger E, 1998, EMBO J, V17, P1700, DOI 10.1093/emboj/17.6.1700
   Kim YM, 2010, ONCOGENE, V29, P2142, DOI 10.1038/onc.2009.498
   Knight JS, 2005, MOL CELL BIOL, V25, P1749, DOI 10.1128/MCB.25.5.1749-1763.2005
   Korzeniewski N, 2011, CANCER LETT, V305, P113, DOI 10.1016/j.canlet.2010.10.013
   Kumar V, 2004, HANDB EXP PHARM, V166, P377
   Lam N, 2003, EMBO J, V22, P3027, DOI 10.1093/emboj/cdg284
   Lenassi M, 2010, TRAFFIC, V11, P110, DOI 10.1111/j.1600-0854.2009.01006.x
   Li J., 2013, J VIROL
   Liu BY, 2005, P NATL ACAD SCI USA, V102, P63, DOI 10.1073/pnas.0406424101
   Liu H, 2010, VIRUS GENES, V40, P174, DOI 10.1007/s11262-009-0441-3
   Liu YH, 2012, J VIROL, V86, P1372, DOI 10.1128/JVI.06245-11
   Mack Hildegard I D, 2012, Cells, V1, P204, DOI 10.3390/cells1030204
   Mack M, 2000, NAT MED, V6, P769, DOI 10.1038/77498
   Fuentes-González AM, 2013, VIROL J, V10, DOI 10.1186/1743-422X-10-182
   Martin D, 2008, ONCOGENE, V27, P1844, DOI [10.1038/sj.onc.1210817, 10.1038/onc.2009.351]
   McGivern DR, 2009, ANNU REV PATHOL-MECH, V4, P399, DOI 10.1146/annurev.pathol.4.110807.092202
   McLaughlin-Drubin ME, 2013, VIRUSES-BASEL, V5, P1231, DOI 10.3390/v5051231
   Mesri EA, 2010, NAT REV CANCER, V10, P707, DOI 10.1038/nrc2888
   Miller RW, 1999, CANCER EPIDEM BIOMAR, V8, P153
   Moody CA, 2010, NAT REV CANCER, V10, P550, DOI 10.1038/nrc2886
   Moore PS, 2010, NAT REV CANCER, V10, P878, DOI 10.1038/nrc2961
   Morissette G, 2010, J VIROL, V84, P12100, DOI 10.1128/JVI.01169-10
   MOSIALOS G, 1995, CELL, V80, P389, DOI 10.1016/0092-8674(95)90489-1
   Mukherji A, 2007, BIOCHEM J, V401, P247, DOI 10.1042/BJ20061091
   Murakami M, 2009, MOL CELL BIOCHEM, V329, P131, DOI 10.1007/s11010-009-0123-4
   Nakamura N, 1999, ONCOGENE, V18, P2667, DOI 10.1038/sj.onc.1202608
   Nikitin PA, 2012, BRIT J CANCER, V106, P429, DOI 10.1038/bjc.2011.612
   O'Nions F, 2004, ADV CANCER RES, V92, P119
   Oh KJ, 2006, J VIROL, V80, P7079, DOI 10.1128/JVI.02380-05
   Osborne J, 1999, HUM IMMUNOL, V60, P921, DOI 10.1016/S0198-8859(99)00083-X
   Pan HY, 2006, J VIROL, V80, P5371, DOI 10.1128/JVI.02299-05
   Pandey V, 2012, J BIOL CHEM, V287, P20545, DOI 10.1074/jbc.M112.359760
   Parroche P, 2011, VIROLOGY, V417, P443, DOI 10.1016/j.virol.2011.05.016
   Pegtel DM, 2010, P NATL ACAD SCI USA, V107, P6328, DOI 10.1073/pnas.0914843107
   Pereira TD, 2010, LAB INVEST, V90, P1690, DOI 10.1038/labinvest.2010.147
   Peter M, 2006, ONCOGENE, V25, P5985, DOI 10.1038/sj.onc.1209625
   Poreba E, 2011, CLIN EPIGENETICS, V2, P233, DOI 10.1007/s13148-011-0026-6
   Prokova V, 2002, J BIOL CHEM, V277, P9342, DOI 10.1074/jbc.M109099200
   Radkov SA, 2000, NAT MED, V6, P1121, DOI 10.1038/80459
   Rakotomalala L, 2008, J BIOL CHEM, V283, P28729, DOI 10.1074/jbc.M802751200
   Rampias T, 2010, MOL CANCER RES, V8, P433, DOI 10.1158/1541-7786.MCR-09-0345
   Ray RB, 1996, J VIROL, V70, P4438, DOI 10.1128/JVI.70.7.4438-4443.1996
   Raychaudhuri S, 2009, CANCER RES, V69, P2057, DOI 10.1158/0008-5472.CAN-08-3468
   Rozmyslowicz T, 2003, AIDS, V17, P33, DOI 10.1097/00002030-200301030-00006
   Saha A, 2011, PLOS PATHOG, V7, DOI 10.1371/journal.ppat.1001275
   Saha A, 2010, CANCER BIOL THER, V10, P961, DOI 10.4161/cbt.10.10.13923
   Samarzija I, 2012, BIOCHEM BIOPH RES CO, V425, P64, DOI 10.1016/j.bbrc.2012.07.051
   Sarek G, 2010, PLOS PATHOG, V6, DOI 10.1371/journal.ppat.1000818
   Saxena N., 2013, Virol. Discov., V1, P1, DOI [10.7243/2052-6202-1-5, DOI 10.7243/2052-6202-1-5]
   Scheel TKH, 2013, NAT MED, V19, P837, DOI 10.1038/nm.3248
   Schiffman M, 2007, LANCET, V370, P890, DOI [10.1016/S0140-6736(07)61416-0, 10.1016/S0140-6736(13)60022-7]
   Seeger C, 2000, MICROBIOL MOL BIOL R, V64, P51, DOI 10.1128/MMBR.64.1.51-68.2000
   Sherr CJ, 2004, CELL, V116, P235, DOI 10.1016/S0092-8674(03)01075-4
   Sherr CJ, 2002, CANCER CELL, V2, P103, DOI 10.1016/S1535-6108(02)00102-2
   Shuda M, 2011, J CLIN INVEST, V121, P3623, DOI 10.1172/JCI46323
   Shukla SK, 2012, FEBS J, V279, P3859, DOI 10.1111/j.1742-4658.2012.08745.x
   Skalska L, 2010, PLOS PATHOG, V6, DOI 10.1371/journal.ppat.1000951
   Stevenson M, 2003, NAT MED, V9, P853, DOI 10.1038/nm0703-853
   Sung W.-K., 2012, NAT GENET, V44, P1
   SWAIN A, 1992, SCIENCE, V255, P841, DOI 10.1126/science.1371365
   Tamai K, 2012, VIROLOGY, V422, P377, DOI 10.1016/j.virol.2011.11.009
   Thorland EC, 2003, ONCOGENE, V22, P1225, DOI 10.1038/sj.onc.1206170
   Veldman T, 2003, P NATL ACAD SCI USA, V100, P8211, DOI 10.1073/pnas.1435900100
   Wang F, 2012, ONCOL REP, V27, P1170, DOI 10.3892/or.2012.1620
   Wang WH, 2008, J BIOL CHEM, V283, P25455, DOI 10.1074/jbc.M801934200
   WEINBERG RA, 1989, CANCER RES, V49, P3713
   Weissman AM, 2011, NAT REV MOL CELL BIO, V12, P605, DOI 10.1038/nrm3173
   World Health Organization . International Agency for Research on Cancer, 2012, IARC MON EV CARC R B, V100B
   Yamaguchi T, 2013, HEPATOL RES
   Yao ZQ, 2003, VIROLOGY, V314, P271, DOI 10.1016/S0042-6822(03)00419-7
   Yi FM, 2009, VIROLOGY, V388, P236, DOI 10.1016/j.virol.2009.03.027
   Young LS, 2004, NAT REV CANCER, V4, P757, DOI 10.1038/nrc1452
   Zeng Y, 2007, J VIROL, V81, P2401, DOI 10.1128/JVI.02024-06
   Zhang L, 2009, RETROVIROLOGY, V6, DOI 10.1186/1742-4690-6-35
   Zhu XL, 2011, J MOL BIOL, V410, P1035, DOI 10.1016/j.jmb.2011.03.055
   zur Hausen H, 2009, VIROLOGY, V392, P1, DOI 10.1016/j.virol.2009.06.001
NR 141
TC 9
Z9 10
U1 0
U2 9
PU INDIAN ACAD SCIENCES
PI BANGALORE
PA C V RAMAN AVENUE, SADASHIVANAGAR, P B #8005, BANGALORE 560 080, INDIA
SN 0011-3891
J9 CURR SCI INDIA
JI Curr. Sci.
PD SEP 10
PY 2014
VL 107
IS 5
BP 768
EP 785
PG 18
WC Multidisciplinary Sciences
WE Science Citation Index Expanded (SCI-EXPANDED)
SC Science & Technology - Other Topics
GA AP8LQ
UT WOS:000342330900014
DA 2025-09-03
ER

PT J
AU Gildener-Leapman, N
   Lee, J
   Ferris, RL
AF Gildener-Leapman, Neil
   Lee, John
   Ferris, Robert L.
TI Tailored immunotherapy for HPV positive head and neck squamous cell
   cancer
SO ORAL ONCOLOGY
LA English
DT Article
DE Human papilloma virus; Head and neck squamous cell cancer;
   Immunotherapy; Vaccine
ID VULVAR INTRAEPITHELIAL NEOPLASIA; HLA CLASS-I; HUMAN-PAPILLOMAVIRUS;
   T-CELLS; NATURAL-KILLER; IMIQUIMOD; VACCINES; INFECTION; CARCINOMA;
   CETUXIMAB
AB Human papilloma virus (HPV) associated oropharynx carcinoma (OPC) is increasingly common, with a distinct biology from HPV negative OPC. In spite of this better prognosis, morbidity is significant and treatment related after effects can be debilitating. Because the foreign viral proteins that drive HPV+ cancers are known, there are multiple options for tailored immune therapies. Herein we review the immunologic basis for disease and emerging immune therapies. The oncogenesis of HPV+ SCCHN goes beyond cell cycle deregulation, and relies on the immune escape through (E5, E6, and E7) downregulating antigen processing, interferon response, as well as STAT-1 signaling. Individual susceptibilities to HPV infection may vary. The treatment of HPV+ cancers has had a wide range of successes and failures. Perhaps the shining example of immunoprevention has been the L1 protein vaccines developed for cervical cancer prevention, however this vaccine has not been beneficial for people already infected. Therefore multiple strategies have been employed in the cancer therapeutic realm for people with existing disease. These agents range from peptides, to viral vectors, to adoptive cell therapy. In this review we consider the work done in both SCCHN and cervical cancer, as these therapeutic targets are the similar. The listed studies are not exhaustive, but rather illustrate experimental design and approach. (C) 2013 Elsevier Ltd. All rights reserved.
C1 [Gildener-Leapman, Neil; Ferris, Robert L.] Univ Pittsburgh, Med Ctr, Dept Otolaryngol Head & Neck Surg, Pittsburgh, PA 15213 USA.
   [Lee, John] Sanford Ear Nose & Throat Clin, Sioux Falls, SD USA.
C3 Pennsylvania Commonwealth System of Higher Education (PCSHE); University
   of Pittsburgh
RP Gildener-Leapman, N (corresponding author), Univ Pittsburgh, Inst Canc, Dept Otolaryngol Head & Neck Surg, Res Pavil Hillman Canc Ctr, 5117 Ctr Ave,Suite 2-26, Pittsburgh, PA 15213 USA.
EM gildenerleapmannr@upmc.edu
OI Ferris, Robert/0000-0001-6605-2071
FU NCI NIH HHS [R01 CA115902] Funding Source: Medline; NIDCR NIH HHS [R01
   DE019727] Funding Source: Medline
CR Albers A, 2005, CANCER RES, V65, P11146, DOI 10.1158/0008-5472.CAN-05-0772
   Ashrafi GH, 2006, INT J CANCER, V119, P2105, DOI 10.1002/ijc.22089
   Badoual C, 2013, CANCER RES, V73, P128, DOI 10.1158/0008-5472.CAN-12-2606
   Beachler DC, 2012, CANCER EPIDEM BIOMAR, V21, P122, DOI 10.1158/1055-9965.EPI-11-0734
   Brun JL, 2011, AM J OBSTET GYNECOL, V204, DOI 10.1016/j.ajog.2010.09.020
   Campo MS, 2010, VIROLOGY, V407, P137, DOI 10.1016/j.virol.2010.07.044
   ClinicalTrials, SAF STUD HPV DNA VAC
   ClinicalTrials, SAF STUD REC LIST MO
   Daayana S, 2010, BRIT J CANCER, V102, P1129, DOI 10.1038/sj.bjc.6605611
   EORTC, TRANSG COLL EORTC PH
   Freeman SM, 2011, AM J CLIN ONCOL-CANC, V34, P173, DOI 10.1097/COC.0b013e3181dbb9d8
   Gillison ML, 2012, JAMA-J AM MED ASSOC, V307, P693, DOI 10.1001/jama.2012.101
   Harrington KJ, 2010, CLIN CANCER RES, V16, P4005, DOI 10.1158/1078-0432.CCR-10-0196
   Hubert P, 2010, AM J REPROD IMMUNOL, V64, P126, DOI 10.1111/j.1600-0897.2010.00834.x
   Hung CF, 2010, AM J TRANSL RES, V2, P75
   Kabolizadeh P, 2012, EXPERT OPIN BIOL TH, V12, P517, DOI 10.1517/14712598.2012.667397
   Kenter GG, 2009, NEW ENGL J MED, V361, P1838, DOI 10.1056/NEJMoa0810097
   Leibowitz MS, 2013, CLIN CANCER RES, V19, P798, DOI 10.1158/1078-0432.CCR-12-1517
   Li W, 2010, INT J GYNECOL CANCER, V20, P227, DOI 10.1111/IGC.0b013e3181cceec5
   Luedke E, 2012, SURGERY, V152, P431, DOI 10.1016/j.surg.2012.05.035
   Lyford-Pike S, 2013, CANCER RES, V73, P1733, DOI 10.1158/0008-5472.CAN-12-2384
   Mansilla C, 2012, INT J CANCER, V131, P641, DOI 10.1002/ijc.26412
   Caballero JM, 2012, PLOS ONE, V7, DOI 10.1371/journal.pone.0052976
   Mikysková R, 2011, ONCOL REP, V25, P1683, DOI 10.3892/or.2011.1221
   Pardoll DM, 2012, NAT REV CANCER, V12, P252, DOI 10.1038/nrc3239
   Peralta-Zaragoza O, 2012, ONCOTARGETS THER, V5, P315, DOI 10.2147/OTT.S25123
   Psyrri A, 2011, ANTI-CANCER DRUG, V22, P586, DOI 10.1097/CAD.0b013e328344ec44
   Ramos CA, 2013, J IMMUNOTHER, V36, P66, DOI 10.1097/CJI.0b013e318279652e
   Rautava J, 2012, HEAD NECK PATHOL, V6, pS3, DOI 10.1007/s12105-012-0367-2
   Schön MP, 2007, BRIT J DERMATOL, V157, P8, DOI 10.1111/j.1365-2133.2007.08265.x
   Sewell DA, 2008, VACCINE, V26, P5315, DOI 10.1016/j.vaccine.2008.07.036
   Sheets EE, 2003, AM J OBSTET GYNECOL, V188, P916, DOI 10.1067/mob.2003.256
   Srivastava RM, 2013, CLIN CANCER RES, V19, P1858, DOI 10.1158/1078-0432.CCR-12-2426
   Terlou A, 2010, INT J CANCER, V127, P2831, DOI 10.1002/ijc.25302
   Um SJ, 2002, CANCER LETT, V179, P205, DOI 10.1016/S0304-3835(01)00871-0
   van der Burg Sjoerd H, 2012, Open Virol J, V6, P257, DOI 10.2174/1874357901206010257
   van Poelgeest MIE, 2006, INT J CANCER, V118, P675, DOI 10.1002/ijc.21394
   van Seters M, 2008, NEW ENGL J MED, V358, P1465, DOI 10.1056/NEJMoa072685
   van Steenwijk PJD, 2012, CANCER IMMUNOL IMMUN, V61, P1485, DOI 10.1007/s00262-012-1292-7
   Villada IB, 2004, CANCER RES, V64, P8761, DOI 10.1158/0008-5472.CAN-04-2455
   Voskens CJ, 2012, HEAD NECK-J SCI SPEC, V34, P1734, DOI 10.1002/hed.22004
   Yoshida T, 2008, CANCER CYTOPATHOL, V114, P83, DOI 10.1002/cncr.23366
NR 42
TC 21
Z9 24
U1 0
U2 11
PU ELSEVIER SCIENCE BV
PI AMSTERDAM
PA PO BOX 211, 1000 AE AMSTERDAM, NETHERLANDS
SN 1368-8375
EI 1879-0593
J9 ORAL ONCOL
JI Oral Oncol.
PD SEP
PY 2014
VL 50
IS 9
BP 780
EP 784
DI 10.1016/j.oraloncology.2013.09.010
PG 5
WC Oncology; Dentistry, Oral Surgery & Medicine
WE Science Citation Index Expanded (SCI-EXPANDED)
SC Oncology; Dentistry, Oral Surgery & Medicine
GA AN0IF
UT WOS:000340267300003
PM 24126224
OA Green Accepted
DA 2025-09-03
ER

PT J
AU Gosmann, C
   Mattarollo, SR
   Bridge, JA
   Frazer, IH
   Blumenthal, A
AF Gosmann, Christina
   Mattarollo, Stephen R.
   Bridge, Jennifer A.
   Frazer, Ian H.
   Blumenthal, Antje
TI IL-17 Suppresses Immune Effector Functions in Human
   Papillomavirus-Associated Epithelial Hyperplasia
SO JOURNAL OF IMMUNOLOGY
LA English
DT Article
ID T-CELLS; T(H)17 CELLS; GAMMA-DELTA; PIVOTAL ROLE; NKT CELLS;
   INTERLEUKIN-17; MICE; INNATE; CANCER; INDUCTION
AB Persistent infection with high-risk human papillomaviruses (HPV) causes epithelial hyperplasia that can progress to cancer and is thought to depend on immunosuppressive mechanisms that prevent viral clearance by the host. IL-17 is a cytokine with diverse functions in host defense and in the pathology of autoimmune disorders, chronic inflammatory diseases, and cancer. We analyzed biopsies from patients with HPV-associated cervical intraepithelial neoplasia grade 2/3 and murine skin displaying HPV16 E7 protein-induced epithelial hyperplasia, which closely models hyperplasia in chronic HPV lesions. Expression of IL-17 and IL-23, a major inducer of IL-17, was elevated in both human HPV-infected and murine E7-expressing lesions. Using a skin-grafting model, we demonstrated that IL-17 in HPV16 E7 transgenic skin grafts inhibited effective host immune responses against the graft. IL-17 was produced by CD3(+) T cells, predominantly CD4(+) T cells in human, and CD4(+) and gamma delta T cells in mouse hyperplastic lesions. IL-23 and IL-1 beta, but not IL-18, induced IL-17 production in E7 transgenic skin. Together, these findings demonstrate an immunosuppressive role for IL-17 in HPV-associated epithelial hyperplasia and suggest that blocking IL-17 in persistent viral infection may promote antiviral immunity and prevent progression to cancer.
C1 [Gosmann, Christina; Mattarollo, Stephen R.; Bridge, Jennifer A.; Frazer, Ian H.; Blumenthal, Antje] Univ Queensland, Diamantina Inst, Translat Res Inst, Brisbane, Qld 4102, Australia.
   [Frazer, Ian H.; Blumenthal, Antje] Univ Queensland, Australian Infect Dis Res Ctr, Brisbane, Qld 4102, Australia.
C3 University of Queensland; University of Queensland
RP Frazer, IH (corresponding author), Univ Queensland, Diamantina Inst, Translat Res Inst, 37 Kent St, Brisbane, Qld 4102, Australia.
EM i.frazer@uq.edu.au
RI Mattarollo, Stephen/B-3671-2011; Blumenthal, Antje/A-3608-2011; Frazer,
   Ian/A-1137-2007
OI Blumenthal, Antje/0000-0003-3673-7015; Frazer, Ian/0000-0002-8002-4680
FU National Health and Medical Research Council of Australia [080214];
   National Cancer Institute [RFA-CA-08-018]; Australian Cancer Research
   Foundation; University of Queensland; Balzan Fellowships
FX This work was supported by National Health and Medical Research Council
   of Australia Program Grant 080214, National Cancer Institute Grant
   RFA-CA-08-018, and funding from the Australian Cancer Research
   Foundation. C.G. was in receipt of University of Queensland
   International Research Tuition Award and University of Queensland
   Research Services postgraduate scholarships from the University of
   Queensland, and S.R.M. and A.B. were recipients of Balzan Fellowships.
CR Bhat P, 2011, IMMUNOL REV, V239, P85, DOI 10.1111/j.1600-065X.2010.00966.x
   Cai YH, 2011, IMMUNITY, V35, P596, DOI 10.1016/j.immuni.2011.08.001
   Chang SH, 2014, P NATL ACAD SCI USA, V111, P5664, DOI 10.1073/pnas.1319051111
   Charles KA, 2009, J CLIN INVEST, V119, P3011, DOI 10.1172/JCI39065
   Choyce A, 2013, PLOS ONE, V8, DOI 10.1371/journal.pone.0057798
   Cua DJ, 2010, NAT REV IMMUNOL, V10, P479, DOI 10.1038/nri2800
   De Kluyver RL, 2010, J INVEST DERMATOL, V130, P1841, DOI 10.1038/jid.2010.49
   de Martel C, 2012, LANCET ONCOL, V13, DOI 10.1016/S1470-2045(12)70137-7
   do Carmo Vasconcelos de Carvalho V., 2012, MOL BIOL REP, V39, P7627
   Dungan LS, 2011, CYTOKINE, V56, P126, DOI 10.1016/j.cyto.2011.07.007
   Dunn GP, 2006, NAT REV IMMUNOL, V6, P836, DOI 10.1038/nri1961
   Dunn LA, 1997, VIROLOGY, V235, P94, DOI 10.1006/viro.1997.8650
   Forouzanfar MH, 2011, LANCET, V378, P1461, DOI 10.1016/S0140-6736(11)61351-2
   Fossiez F, 1996, J EXP MED, V183, P2593, DOI 10.1084/jem.183.6.2593
   Gabrilovich DI, 2009, NAT REV IMMUNOL, V9, P162, DOI 10.1038/nri2506
   Glaccum MB, 1997, J IMMUNOL, V159, P3364
   Gosmann C, 2014, J INVEST DERMATOL, V134, P2562, DOI 10.1038/jid.2014.201
   He DG, 2012, PLOS ONE, V7, DOI 10.1371/journal.pone.0032126
   Herber R, 1996, J VIROL, V70, P1873, DOI 10.1128/JVI.70.3.1873-1881.1996
   Hirota K, 2011, NAT IMMUNOL, V12, P255, DOI 10.1038/ni.1993
   Hou F, 2012, CLIN CHIM ACTA, V413, P1848, DOI 10.1016/j.cca.2012.07.012
   Hussain SK, 2013, INT J CANCER, V133, P201, DOI 10.1002/ijc.28000
   ITOHARA S, 1993, CELL, V72, P337, DOI 10.1016/0092-8674(93)90112-4
   Iwakura Y, 2011, IMMUNITY, V34, P149, DOI 10.1016/j.immuni.2011.02.012
   Kawakami Y, 2009, J EXP MED, V206, P1219, DOI 10.1084/jem.20082835
   Lalor SJ, 2011, J IMMUNOL, V186, P5738, DOI 10.4049/jimmunol.1003597
   Ma YT, 2011, J EXP MED, V208, P491, DOI 10.1084/jem.20100269
   Mabuchi T, 2013, J INVEST DERMATOL, V133, P164, DOI 10.1038/jid.2012.260
   Magram J, 1996, IMMUNITY, V4, P471, DOI 10.1016/S1074-7613(00)80413-6
   Marks MA, 2011, CYTOKINE, V56, P798, DOI 10.1016/j.cyto.2011.09.012
   Matsumoto K, 2004, JNCI-J NATL CANCER I, V96, P1611, DOI 10.1093/jnci/djh301
   Mattarollo SR, 2011, J IMMUNOL, V187, P1601, DOI 10.4049/jimmunol.1100756
   Mattarollo SR, 2011, CANCER RES, V71, P4809, DOI 10.1158/0008-5472.CAN-11-0753
   Mattarollo SR, 2010, J IMMUNOL, V184, P1242, DOI 10.4049/jimmunol.0902191
   McAllister F, 2014, CANCER CELL, V25, P621, DOI 10.1016/j.ccr.2014.03.014
   Mills KHG, 2008, EUR J IMMUNOL, V38, P2636, DOI 10.1002/eji.200838535
   Miossec P, 2012, NAT REV DRUG DISCOV, V11, P763, DOI 10.1038/nrd3794
   Mittal D, 2013, J INVEST DERMATOL, V133, P2686, DOI 10.1038/jid.2013.222
   Moody CA, 2010, NAT REV CANCER, V10, P550, DOI 10.1038/nrc2886
   O'Connor W, 2010, NAT IMMUNOL, V11, P471, DOI 10.1038/ni.1882
   O'Connor W, 2009, NAT IMMUNOL, V10, P603, DOI 10.1038/ni.1736
   Quan Y, 2012, CLIN DEV IMMUNOL, DOI 10.1155/2012/258293
   Schiffman M, 2007, LANCET, V370, P890, DOI [10.1016/S0140-6736(07)61416-0, 10.1016/S0140-6736(13)60022-7]
   Schiffman M, 2013, CANCER EPIDEM BIOMAR, V22, P553, DOI 10.1158/1055-9965.EPI-12-1406
   Schnyder-Candrian S, 2006, J EXP MED, V203, P2715, DOI 10.1084/jem.20061401
   Sutton CE, 2009, IMMUNITY, V31, P331, DOI 10.1016/j.immuni.2009.08.001
   van Beelen AJ, 2007, IMMUNITY, V27, P660, DOI 10.1016/j.immuni.2007.08.013
   Wang L, 2010, CANCER RES, V70, P10112, DOI 10.1158/0008-5472.CAN-10-0775
   Yeremenko N, 2011, ARTHRITIS RES THER, V13, DOI 10.1186/ar3351
   Zou WP, 2010, NAT REV IMMUNOL, V10, P248, DOI 10.1038/nri2742
NR 50
TC 58
Z9 65
U1 0
U2 13
PU AMER ASSOC IMMUNOLOGISTS
PI BETHESDA
PA 9650 ROCKVILLE PIKE, BETHESDA, MD 20814 USA
SN 0022-1767
EI 1550-6606
J9 J IMMUNOL
JI J. Immunol.
PD SEP 1
PY 2014
VL 193
IS 5
BP 2248
EP 2257
DI 10.4049/jimmunol.1400216
PG 10
WC Immunology
WE Science Citation Index Expanded (SCI-EXPANDED)
SC Immunology
GA AO2HT
UT WOS:000341140600027
PM 25063870
OA Green Submitted, Bronze
DA 2025-09-03
ER

PT J
AU Haukioja, A
   Asunta, M
   Söderling, E
   Syrjänen, S
AF Haukioja, Anna
   Asunta, Maribel
   Soderling, Eva
   Syrjanen, Stina
TI Persistent oral human papillomavirus infection is associated with
   smoking and elevated salivary immunoglobulin G concentration
SO JOURNAL OF CLINICAL VIROLOGY
LA English
DT Article
DE Human papillomavirus (HPV); Saliva; Immunoglobulin; Lactoferrin;
   Lysozyme; Women
ID LYSOZYME EXPRESSION; CIGARETTE-SMOKING; NATURAL-HISTORY; HPV INFECTIONS;
   WOMEN; DNA; MUCOSA; PREVALENCE; LACTOFERRIN; ANTIBODIES
AB Background: Prevalence and risk factors for human papillomavirus (HPV) persistence in oral mucosa are largely unknown. Furthermore, the antiviral effects of saliva in the outcome of oral HPV infections are unexplored.
   Objectives: To compare the levels of selected salivary defence proteins in women with a persistent oral HPV infection and in those without any signs of oral HPV. Lifestyle factors including the use of oral contraceptives, oral sex, smoking and alcohol drinking habits were also assessed.
   Study design: This nested case-control study of the Finnish Family HPV Study included 60 women with a persistent oral HPV infection and 117 women who remained HPV DNA negative throughout a 6-year follow-up. Whole saliva samples and oral scrapings for HPV testing were collected at the same visit. The oral HPV status was related to salivary concentrations of lactoferrin, lysozyme, IgA, IgG, total protein and sodium as well as to the use of oral contraceptives, oral sex, smoking and alcohol drinking habits.
   Results: Women with a persistent oral HPV infection had higher salivary levels of IgG (p = 0.007) and lysozyme (p = 0.002, when adjusted to the total protein concentration), than those without an HPV infection. Lactoferrin and IgA concentrations were not related to the HPV-status. Smoking increased the risk of a persistent oral HPV infection (p = 0.020), but the oral HPV status was not related to other life-style factors studied.
   Conclusions: Smoking is a risk factor for a persistent oral HPV infection. Oral HPV infection may be associated with increased concentrations of salivary IgG and lysozyme. (C) 2014 Elsevier B.V. All rights reserved.
C1 Univ Turku, Inst Dent, Dept Oral Pathol & Oral Radiol, FI-20520 Turku, Finland.
   Univ Turku, MediCity Res Lab, FI-20520 Turku, Finland.
C3 University of Turku; University of Turku
RP Haukioja, A (corresponding author), Univ Turku, Inst Dent, Lemminkaisenkatu 2, FI-20520 Turku, Finland.
EM anna.haukioja@utu.fi
OI Syrjanen, Stina/0000-0003-0738-5698
CR Alam S, 2008, J VIROL, V82, P1053, DOI 10.1128/JVI.01813-07
   Amerongen AV, 2004, CARIES RES, V38, P247, DOI 10.1159/000077762
   Anttila M, 1999, GYNECOL ONCOL, V72, P337, DOI 10.1006/gyno.1998.5264
   Bard E, 2004, VIRAL IMMUNOL, V17, P381, DOI 10.1089/0882824041856996
   Bodily J, 2011, TRENDS MICROBIOL, V19, P33, DOI 10.1016/j.tim.2010.10.002
   Brandtzaeg P, 2013, J ORAL MICROBIOL, V5, DOI 10.3402/jom.v5i0.20401
   D'Souza G, 2007, INT J CANCER, V121, P143, DOI 10.1002/ijc.22667
   D'Souza G, 2007, NEW ENGL J MED, V356, P1944, DOI 10.1056/NEJMoa065497
   Dawes C., 1996, Saliva and oral health, P27
   Drobni P, 2004, ANTIVIR RES, V64, P63, DOI 10.1016/S0166-3542(04)00123-8
   Feller L, 2010, HEAD FACE MED, V6, DOI 10.1186/1746-160X-6-15
   Gadducci A, 2011, GYNECOL ENDOCRINOL, V27, P597, DOI 10.3109/09513590.2011.558953
   Gillison ML, 2012, JAMA-J AM MED ASSOC, V307, P693, DOI 10.1001/jama.2012.101
   Gonçalves AKS, 2006, EUR J OBSTET GYN R B, V124, P227, DOI 10.1016/j.ejogrb.2005.06.028
   Gunnell AS, 2006, CANCER EPIDEM BIOMAR, V15, P2141, DOI 10.1158/1055-9965.EPI-06-0399
   Helmerhorst EJ, 2007, J DENT RES, V86, P680, DOI 10.1177/154405910708600802
   Hormia M, 2005, J PERIODONTOL, V76, P358, DOI 10.1902/jop.2005.76.3.358
   Joseph AW, 2012, OTOLARYNG CLIN N AM, V45, P739, DOI 10.1016/j.otc.2012.04.003
   KELLOKOSKI JK, 1992, J ORAL PATHOL MED, V21, P459, DOI 10.1111/j.1600-0714.1992.tb00975.x
   Kemp TJ, 2012, FRONT ONCOL, V2, P1, DOI 10.3389/fonc.2012.00061
   Kero K, 2013, EUR J CLIN MICROBIOL
   Kero K, 2012, EUR UROL, V62, P1063, DOI 10.1016/j.eururo.2012.06.045
   Kivi N, 2008, ONCOGENE, V27, P2532, DOI 10.1038/sj.onc.1210916
   KORSRUD FR, 1982, J HISTOCHEM CYTOCHEM, V30, P657, DOI 10.1177/30.7.6179983
   LEHTONEN OP, 1984, INFECT IMMUN, V43, P308, DOI 10.1128/IAI.43.1.308-313.1984
   Louvanto K, 2013, PLOS ONE, V8, DOI 10.1371/journal.pone.0053413
   Louvanto K, 2010, J INFECT DIS, V202, P436, DOI 10.1086/653826
   LOWRY OH, 1951, J BIOL CHEM, V193, P265
   Marais DJ, 2006, BMC INFECT DIS, V6, DOI 10.1186/1471-2334-6-95
   MILLER SA, 1988, NUCLEIC ACIDS RES, V16, P1215, DOI 10.1093/nar/16.3.1215
   Mistry N, 2007, ANTIVIR RES, V75, P258, DOI 10.1016/j.antiviral.2007.03.012
   Moon UY, 2010, J CELL BIOCHEM, V111, P476, DOI 10.1002/jcb.22730
   Muñoz JP, 2012, PLOS ONE, V7, DOI 10.1371/journal.pone.0038178
   Peixoto Andrea P, 2011, J Oral Sci, V53, P451
   Pickard RKL, 2012, SEX TRANSM DIS, V39, P559, DOI 10.1097/OLQ.0b013e31824f1c65
   Rautava J, 2012, PLOS ONE, V7, DOI 10.1371/journal.pone.0042171
   Rautava J, 2012, HEAD NECK PATHOL, V6, pS3, DOI 10.1007/s12105-012-0367-2
   Rautava J, 2011, J AM DENT ASSOC, V142, P905, DOI 10.14219/jada.archive.2011.0297
   Rintala M, 2006, J CLIN VIROL, V35, P89, DOI 10.1016/j.jcv.2005.05.012
   Rintala MAM, 2005, CLIN INFECT DIS, V41, P1728, DOI 10.1086/498114
   Rohrer J, 2010, LARYNGOSCOPE, V120, P1609, DOI 10.1002/lary.20972
   Schmitt M, 2006, J CLIN MICROBIOL, V44, P504, DOI 10.1128/JCM.44.2.504-512.2006
   SNIJDERS PJF, 1990, AM J PATHOL, V137, P659
   Suomalainen K, 1996, Oral Dis, V2, P129
   Syrjänen S, 2003, MED MICROBIOL IMMUN, V192, P123, DOI 10.1007/s00430-002-0173-7
   Syrjänen S, 2010, APMIS, V118, P494, DOI 10.1111/j.1600-0463.2010.02620.x
   Tristao W, 2012, BRAZ J OTORHINOLAR, V78, P66, DOI 10.1590/S1808-86942012000400013
   Välimaa H, 2002, J DENT RES, V81, P416, DOI 10.1177/154405910208100612
   Walboomers JMM, 1999, J PATHOL, V189, P12, DOI 10.1002/(SICI)1096-9896(199909)189:1<12::AID-PATH431>3.0.CO;2-F
   Wiesner J, 2010, VIRULENCE, V1, P440, DOI 10.4161/viru.1.5.12983
   Xi LF, 2009, CANCER EPIDEM BIOMAR, V18, P3490, DOI 10.1158/1055-9965.EPI-09-0763
   Yoon JH, 1999, AM J RESP CELL MOL, V20, P573, DOI 10.1165/ajrcmb.20.4.3127
NR 52
TC 26
Z9 27
U1 0
U2 8
PU ELSEVIER
PI AMSTERDAM
PA RADARWEG 29, 1043 NX AMSTERDAM, NETHERLANDS
SN 1386-6532
EI 1873-5967
J9 J CLIN VIROL
JI J. Clin. Virol.
PD SEP
PY 2014
VL 61
IS 1
BP 101
EP 106
DI 10.1016/j.jcv.2014.06.012
PG 6
WC Virology
WE Science Citation Index Expanded (SCI-EXPANDED)
SC Virology
GA AO5BH
UT WOS:000341354900015
PM 25011603
DA 2025-09-03
ER

PT J
AU Karnes, JB
   Usatine, RP
AF Karnes, Jonathan B.
   Usatine, Richard P.
TI Management of External Genital Warts
SO AMERICAN FAMILY PHYSICIAN
LA English
DT Article
ID RANDOMIZED CONTROLLED-TRIAL; CONDYLOMATA ACUMINATA;
   HUMAN-PAPILLOMAVIRUS; ANOGENITAL WARTS; 5-PERCENT IMIQUIMOD; MALE
   CIRCUMCISION; HPV INFECTION; CRYOTHERAPY; EFFICACY; SAFETY
AB Genital warts affect 1% of the sexually active U.S. population and are commonly seen in primary care. Human papillomavirus types 6 and 11 are responsible for most genital warts. Warts vary from small, flat-topped papules to large, cauliflower-like lesions on the anogenital mucosa and surrounding skin. Diagnosis is clinical, but atypical lesions should be confirmed by histology. Treatments may be applied by patients, or by a clinician in the office. Patient-applied treatments include topical imiquimod, podofilox, and sinecatechins, whereas clinician-applied treatments include podophyllin, bichloroacetic acid, and trichloroacetic acid. Surgical treatments include excision, cryotherapy, and electrosurgery. The quadrivalent human papillomavirus vaccine is active against virus subtypes that cause genital warts in men and women. Additionally, male circumcision may be effective in decreasing the transmission of human immunodeficiency virus, human papillomavirus, and herpes simplex virus. Copyright (c) 2014 American Academy of Family Physicians.
C1 [Karnes, Jonathan B.] Maine Dartmouth Family Med Residency, Augusta, ME USA.
   [Usatine, Richard P.] Univ Texas Hlth Sci Ctr San Antonio, San Antonio, TX 78229 USA.
C3 University of Texas System; University of Texas Health Science Center at
   San Antonio
RP Karnes, JB (corresponding author), Dermatol Serv, 55 Middle St, Augusta, ME 04330 USA.
EM jonathan.karnes@mainegeneral.org
CR ABDULLAH AN, 1993, SEX TRANSM DIS, V20, P344, DOI 10.1097/00007435-199320060-00008
   Alam M, 2001, ARCH DERMATOL, V137, P337
   Albero G, 2012, SEX TRANSM DIS, V39, P104, DOI 10.1097/OLQ.0b013e3182387abd
   [Anonymous], 2008, Med Lett Drugs Ther, V50, P15
   Auvert B, 2009, J INFECT DIS, V199, P14, DOI 10.1086/595566
   Batista CS, 2010, COCHRANE DB SYST REV, DOI 10.1002/14651858.CD006562.pub2
   Beutner KR, 1998, J AM ACAD DERMATOL, V38, P230, DOI 10.1016/S0190-9622(98)70243-9
   Buck Henry W Jr, 2006, Clin Evid, P2149
   Deshpande D J, 2009, Indian J Sex Transm Dis AIDS, V30, P100, DOI 10.4103/0253-7184.62766
   Donovan B, 2011, LANCET INFECT DIS, V11, P39, DOI 10.1016/S1473-3099(10)70225-5
   Edwards L, 1998, ARCH DERMATOL, V134, P25, DOI 10.1001/archderm.134.1.25
   Elston DM, 2001, CUTIS, V68, P24
   FERENCZY A, 1990, OBSTET GYNECOL, V75, P114
   Garland SM, 2006, INT J STD AIDS, V17, P448, DOI 10.1258/095646206777689161
   Giuliano AR, 2011, NEW ENGL J MED, V364, P401, DOI 10.1056/NEJMoa0909537
   GODLEY MJ, 1987, GENITOURIN MED, V63, P390
   Handisurya A, 2009, SEX TRANSM INFECT, V85, P261, DOI 10.1136/sti.2008.034959
   Insinga RP, 2003, CLIN INFECT DIS, V36, P1397, DOI 10.1086/375074
   Jackson SM, 2008, DIFFERENTIAL DIAGNOS, P1342
   Karnes J, 2011, DERMATOLOGIC COSMETI, P133
   Lacey CJN, 2003, SEX TRANSM INFECT, V79, P270, DOI 10.1136/sti.79.4.270
   Lee R, 2010, CUTIS, V86, P230
   Lu BB, 2011, BMC INFECT DIS, V11, DOI 10.1186/1471-2334-11-13
   Madan V, 2009, CLIN EXP DERMATOL, V34, P433, DOI 10.1111/j.1365-2230.2008.02698.x
   MATSUNAGA J, 1987, BRIT J OBSTET GYNAEC, V94, P168, DOI 10.1111/j.1471-0528.1987.tb02345.x
   Mayeaux EJ, 2008, J LOW GENIT TRACT DI, V12, P185, DOI 10.1097/LGT.0b013e31815dd4b4
   MEGYERI K, 1995, MOL CELL BIOL, V15, P2207
   Murao K, 2011, EUR J DERMATOL, V21, P297, DOI 10.1684/ejd.2011.1260
   Rodriguez MI, 2012, OBSTET GYNECOL SURV, V67, P55, DOI 10.1097/OGX.0b013e318240cc72
   Sansom SL, 2010, PLOS ONE, V5, DOI 10.1371/journal.pone.0008723
   Scheinfeld Noah, 2006, Dermatol Online J, V12, P5
   Silverberg MJ, 2003, OBSTET GYNECOL, V101, P645, DOI 10.1016/S0029-7844(02)03081-8
   Tatti S, 2008, OBSTET GYNECOL, V111, P1371, DOI 10.1097/AOG.0b013e3181719b60
   Teichman JMH, 2010, AM FAM PHYSICIAN, V81, P167
   Tobian AAR, 2009, NEW ENGL J MED, V360, P1298, DOI 10.1056/NEJMoa0802556
   Trottier H, 2006, VACCINE, V24, P4, DOI 10.1016/j.vaccine.2005.09.054
   Tyring S, 1998, ARCH DERMATOL, V134, P33, DOI 10.1001/archderm.134.1.33
   Usatine RP, 2009, COLOR ATLAS FAMILY M, P349
   von Krogh G, 2001, SEX TRANSM INFECT, V77, P409, DOI 10.1136/sti.77.6.409
   Wiley DJ, 2002, CLIN INFECT DIS, V35, pS210, DOI 10.1086/342109
   Woodhall S, 2008, SEX TRANSM INFECT, V84, P161, DOI 10.1136/sti.2007.029512
   Workowski KA, 2015, MMWR RECOMM REP, V64, P1
   Yan J, 2006, DERMATOLOGY, V213, P218, DOI 10.1159/000095039
NR 43
TC 33
Z9 44
U1 0
U2 12
PU AMER ACAD FAMILY PHYSICIANS
PI KANSAS CITY
PA 8880 WARD PARKWAY, KANSAS CITY, MO 64114-2797 USA
SN 0002-838X
EI 1532-0650
J9 AM FAM PHYSICIAN
JI Am. Fam. Physician
PD SEP 1
PY 2014
VL 90
IS 5
BP 312
EP 318
PG 7
WC Primary Health Care; Medicine, General & Internal
WE Science Citation Index Expanded (SCI-EXPANDED)
SC General & Internal Medicine
GA AO4DH
UT WOS:000341285900007
PM 25251091
DA 2025-09-03
ER

PT J
AU Lembo, D
   Donalisio, M
   Lame, C
   Cagno, V
   Civra, A
   Bianchini, EP
   Zeghbib, N
   Bouchemal, K
AF Lembo, David
   Donalisio, Manuela
   Laine, Claire
   Cagno, Valeria
   Civra, Andrea
   Bianchini, Elsa P.
   Zeghbib, Narimane
   Bouchemal, Kawthar
TI Auto-associative heparin nanoassemblies: A biomimetic platform against
   the heparan sulfate-dependent viruses HSV-1, HSV-2, HPV-16 and RSV
SO EUROPEAN JOURNAL OF PHARMACEUTICS AND BIOPHARMACEUTICS
LA English
DT Article
DE Nanoassemblies; alpha-Cyclodextrin; Glycosaminoglycan; HSV; HPV; Heparin
ID HERPES-SIMPLEX-VIRUS; X-RAY CRYSTALLOGRAPHY; ALPHA-CYCLODEXTRIN;
   HUMAN-PAPILLOMAVIRUS; INCLUSION COMPLEX; SOLID-STATE; BINDING;
   INHIBITION; CELLS; NMR
AB A new, simple and green method was developed for the manufacturing of heparin nanoassemblies active against the heparan sulfate-dependent viruses HSV-1, HSV-2, HPV-16 and RSV. These nanoassemblies were obtained by the auto-association of O-palmitoyl-heparin and alpha-cyclodextrin in water. The synthesized O-palmitoyl-heparin derivatives mixed with alpha-cyclodextrin resulted in the formation of crystalline hexagonal nanoassemblies as observed by transmission electron microscopy. The nanoassembly mean hydrodynamic diameters were modulated from 340 to 659 nm depending on the type and the initial concentration of O-palmitoyl-heparin or alpha-cyclodextrin. The antiviral activity of the nanoassemblies was not affected by the concentration of the components. However, the method of the synthesis of O-palmitoyl-heparin affected the antiviral activity of the formulations. We showed that reduced antiviral activity is correlated with lower sulfation degree and anticoagulant activity. (C) 2014 Elsevier B.V. All rights reserved.
C1 [Lembo, David; Donalisio, Manuela; Cagno, Valeria; Civra, Andrea] Univ Turin, Dept Clin & Biol Sci, Turin, Italy.
   [Laine, Claire; Zeghbib, Narimane; Bouchemal, Kawthar] Univ Paris 11, Fac Pharm, UMR CNRS 8612, Inst Galien Paris Sud, F-92296 Chatenay Malabry, France.
   [Bianchini, Elsa P.] Univ Paris 11, Fac Pharm, Hematol Lab, F-92296 Chatenay Malabry, France.
C3 University of Turin; Universite Paris Saclay; Centre National de la
   Recherche Scientifique (CNRS); CNRS - Institute of Chemistry (INC);
   Universite Paris Saclay
RP Bouchemal, K (corresponding author), Univ Paris 11, Fac Pharm, UMR CNRS 8612, Inst Galien Paris Sud, 5 Rue JB Clement, F-92296 Chatenay Malabry, France.
EM kawthar.bouchemal@u-psud.fr
RI ; Cagno, Valeria/AAE-7612-2020; Bouchemal, Kawthar/ABE-1231-2021
OI BIANCHINI, Elsa/0000-0002-1370-5312; Cagno, Valeria/0000-0002-5597-334X;
   Bouchemal, Kawthar/0000-0003-2274-8725; Lembo,
   David/0000-0002-0969-100X; 
CR Alban S, 2002, CARBOHYD POLYM, V47, P267, DOI 10.1016/S0144-8617(01)00178-3
   Bianchini EP, 2011, BLOOD, V117, P2054, DOI 10.1182/blood-2010-06-288522
   Bouchemal K., Microparticles and Nanoparticles Made Up of Hydrophobized Polysaccharides and Alpha-Cyclodextrin, Patent No. [WO/2013/150193A1, 2013150193]
   Buck CB, 2005, J VIROL, V79, P2839, DOI 10.1128/JVI.79.5.2839-2846.2005
   Buck CB, 2004, J VIROL, V78, P751, DOI 10.1128/JVI.78.2.751-757.2004
   CASTELLI F, 1991, INT J PHARM, V70, P43, DOI 10.1016/0378-5173(91)90162-H
   Castronuovo G., 1997, THERMOCHIM ACTA, V292, P13
   Cauchois O, 2013, INT J PHARMACEUT, V452, P292, DOI 10.1016/j.ijpharm.2013.04.074
   Champion JA, 2007, J CONTROL RELEASE, V121, P3, DOI 10.1016/j.jconrel.2007.03.022
   Chithrani BD, 2006, NANO LETT, V6, P662, DOI 10.1021/nl052396o
   COULSON BS, 1986, VIROLOGY, V154, P302, DOI 10.1016/0042-6822(86)90456-3
   Donalisio M, 2012, ANTIMICROB AGENTS CH, V56, P5278, DOI 10.1128/AAC.00771-12
   Eliadou K, 1999, J ORG CHEM, V64, P6217, DOI 10.1021/jo990021f
   Feldman SA, 1999, J VIROL, V73, P6610, DOI 10.1128/JVI.73.8.6610-6617.1999
   Gallois-Montbrun D, 2013, ACTA CRYSTALLOGR B, V69, P214, DOI [10.1107/S2052519213001772, 10.1107/S0108768113001778]
   Giroglou T, 2001, J VIROL, V75, P1565, DOI 10.1128/JVI.75.3.1565-1570.2001
   HEROLD BC, 1995, VIROLOGY, V206, P1108, DOI 10.1006/viro.1995.1034
   HUTTON RD, 1973, P SOC EXP BIOL MED, V142, P27, DOI 10.3181/00379727-142-36950
   Johnson KM, 2009, J VIROL, V83, P2067, DOI 10.1128/JVI.02190-08
   Joyce JG, 1999, J BIOL CHEM, V274, P5810, DOI 10.1074/jbc.274.9.5810
   LINDAHL U, 1991, THROMB HAEMOSTASIS, V66, P44
   LINDAHL U, 1994, THROMB RES, V75, P1, DOI 10.1016/0049-3848(94)90136-8
   Liu J, 2002, MED RES REV, V22, P1, DOI 10.1002/med.1026
   Liu ZG, 2007, J BIOMED MATER RES A, V83A, P806, DOI 10.1002/jbm.a.31407
   López S, 2004, TRENDS MICROBIOL, V12, P271, DOI 10.1016/j.tim.2004.04.003
   NAHMIAS AJ, 1964, J BACTERIOL, V87, P1060, DOI 10.1128/JB.87.5.1060-1066.1964
   NOLTEMEYER M, 1980, J AM CHEM SOC, V102, P2710, DOI 10.1021/ja00528a032
   Ornatska M, 2004, J AM CHEM SOC, V126, P9675, DOI 10.1021/ja0498944
   Park K, 2004, LANGMUIR, V20, P11726, DOI 10.1021/la048646i
   Rabenstein DL, 2002, NAT PROD REP, V19, P312, DOI 10.1039/b100916h
   Rusnati M, 2009, PHARMACOL THERAPEUT, V123, P310, DOI 10.1016/j.pharmthera.2009.05.001
   Sicard-Roselli C, 2001, J INCL PHENOM MACRO, V39, P333, DOI 10.1023/A:1011163608747
   Spillmann D, 2001, BIOCHIMIE, V83, P811, DOI 10.1016/S0300-9084(01)01290-1
   Terdale SS, 2007, J PHYS CHEM B, V111, P13645, DOI 10.1021/jp0754381
   Tiwari V, 2012, GLYCOBIOLOGY, V22, P1402, DOI 10.1093/glycob/cws106
   WUDUNN D, 1989, J VIROL, V63, P52, DOI 10.1128/JVI.63.1.52-58.1989
   Yannakopoulou K, 2002, J CHEM SOC PERK T 2, P1639, DOI 10.1039/b111632k
NR 37
TC 36
Z9 42
U1 0
U2 33
PU ELSEVIER SCIENCE BV
PI AMSTERDAM
PA PO BOX 211, 1000 AE AMSTERDAM, NETHERLANDS
SN 0939-6411
EI 1873-3441
J9 EUR J PHARM BIOPHARM
JI Eur. J. Pharm. Biopharm.
PD SEP
PY 2014
VL 88
IS 1
BP 275
EP 282
DI 10.1016/j.ejpb.2014.05.007
PG 8
WC Pharmacology & Pharmacy
WE Science Citation Index Expanded (SCI-EXPANDED)
SC Pharmacology & Pharmacy
GA AQ5SY
UT WOS:000342870100030
PM 24835150
OA Green Submitted
DA 2025-09-03
ER

PT J
AU Tenge, VR
   Gounder, AP
   Wiens, ME
   Lu, WY
   Smith, JG
AF Tenge, Victoria R.
   Gounder, Anshu P.
   Wiens, Mayim E.
   Lu, Wuyuan
   Smith, Jason G.
TI Delineation of Interfaces on Human Alpha-Defensins Critical for Human
   Adenovirus and Human Papillomavirus Inhibition
SO PLOS PATHOGENS
LA English
DT Article
ID MAMMALIAN DEFENSINS; INNATE IMMUNITY; DETERMINANTS; INFECTION; FIBER;
   VIRUSES; BINDING; PROTEIN; HD5
AB Human alpha-defensins are potent anti-microbial peptides with the ability to neutralize bacterial and viral targets. Single alanine mutagenesis has been used to identify determinants of anti-bacterial activity and binding to bacterial proteins such as anthrax lethal factor. Similar analyses of alpha-defensin interactions with non-enveloped viruses are limited. We used a comprehensive set of human alpha-defensin 5 (HD5) and human neutrophil peptide 1 (HNP1) alanine scan mutants in a combination of binding and neutralization assays with human adenovirus (AdV) and human papillomavirus (HPV). We have identified a core of critical hydrophobic residues that are common determinants for all of the virus-defensin interactions that were analyzed, while specificity in viral recognition is conferred by specific surface-exposed charged residues. The hydrophobic residues serve multiple roles in maintaining the tertiary and quaternary structure of the defensins as well as forming an interface for virus binding. Many of the important solvent-exposed residues of HD5 group together to form a critical surface. However, a single discrete binding face was not identified for HNP1. In lieu of whole AdV, we used a recombinant capsid subunit comprised of penton base and fiber in quantitative binding studies and determined that the anti-viral potency of HD5 was a function of stoichiometry rather than affinity. Our studies support a mechanism in which alpha-defensins depend on hydrophobic and charge-charge interactions to bind at high copy number to these non-enveloped viruses to neutralize infection and provide insight into properties that guide a-defensin anti-viral activity.
C1 [Tenge, Victoria R.; Gounder, Anshu P.; Wiens, Mayim E.; Smith, Jason G.] Univ Washington, Dept Microbiol, Seattle, WA 98195 USA.
   [Lu, Wuyuan] Univ Maryland Sch Med, Inst Human Virol, Baltimore, MD USA.
   [Lu, Wuyuan] Univ Maryland Sch Med, Dept Biochem & Mol Biol, Baltimore, MD USA.
C3 University of Washington; University of Washington Seattle; University
   System of Maryland; University of Maryland Baltimore; University System
   of Maryland; University of Maryland Baltimore
RP Smith, JG (corresponding author), Univ Washington, Dept Microbiol, Seattle, WA 98195 USA.
EM jgsmith2@uw.edu
RI ; Smith, Jason/KFS-8741-2024; Lu, Wuyuan/J-8452-2017
OI Tenge, Victoria/0000-0002-9429-7161; Smith, Jason/0000-0001-6727-5269; 
FU National Institutes of Health [K22 AI081870, R01 AI104920, R56 AI097311,
   T32 GM07270, R01 AI072732]
FX This study was funded by National Institutes of Health (www.NIH.gov)
   grants K22 AI081870, R01 AI104920, and R56 AI097311 to JGS; T32 GM07270
   for MEW; and R01 AI072732 to WL. The funders had no role in study
   design, data collection and analysis, decision to publish, or
   preparation of the manuscript.
CR Buck CB, 2006, P NATL ACAD SCI USA, V103, P1516, DOI 10.1073/pnas.0508033103
   Buck CB, 2005, J VIROL, V79, P2839, DOI 10.1128/JVI.79.5.2839-2846.2005
   Buck CB, 2004, J VIROL, V78, P751, DOI 10.1128/JVI.78.2.751-757.2004
   CAILLETBOUDIN ML, 1989, EUR J BIOCHEM, V184, P205, DOI 10.1111/j.1432-1033.1989.tb15008.x
   Cauet G, 2005, BIOCHEMISTRY-US, V44, P5453, DOI 10.1021/bi047702b
   CHEESHEUNG CC, 1982, J VIROL, V42, P932, DOI 10.1128/JVI.42.3.932-950.1982
   Flatt JW, 2013, PLOS ONE, V8, DOI 10.1371/journal.pone.0061571
   FOX JP, 1977, AM J EPIDEMIOL, V105, P362, DOI 10.1093/oxfordjournals.aje.a112394
   Ganz T, 2003, NAT REV IMMUNOL, V3, P710, DOI 10.1038/nri1180
   Gounder AP, 2012, J BIOL CHEM, V287, P24554, DOI 10.1074/jbc.M112.354068
   LAVER WG, 1969, VIROLOGY, V39, P599, DOI 10.1016/0042-6822(69)90111-1
   Lehrer RI, 2007, CURR OPIN HEMATOL, V14, P16, DOI 10.1097/00062752-200701000-00005
   Lehrer RI, 2012, IMMUNOL REV, V245, P84, DOI 10.1111/j.1600-065X.2011.01082.x
   Lehrer RI, 2009, J IMMUNOL, V183, P480, DOI 10.4049/jimmunol.0900244
   Lynch JP, 2011, SEMIN RESP CRIT CARE, V32, P494, DOI 10.1055/s-0031-1283287
   Medina-Kauwe LK, 2001, GENE THER, V8, P795, DOI 10.1038/sj.gt.3301448
   Moyer CL, 2011, J VIROL, V85, P2631, DOI 10.1128/JVI.02321-10
   Nguyen EK, 2010, J VIROL, V84, P4041, DOI 10.1128/JVI.02471-09
   PACE CN, 1995, PROTEIN SCI, V4, P2411, DOI 10.1002/pro.5560041120
   Pazgier M, 2007, J BIOL CHEM, V282, P1819, DOI 10.1074/jbc.M607210200
   Pazgier M, 2012, J BIOL CHEM, V287, P8944, DOI 10.1074/jbc.M111.332205
   Quayle AJ, 1998, AM J PATHOL, V152, P1247
   Rajabi M, 2008, J BIOL CHEM, V283, P21509, DOI 10.1074/jbc.M801851200
   Rajabi M, 2012, J BIOL CHEM, V287, P21615, DOI 10.1074/jbc.M112.367995
   Schneider CA, 2012, NAT METHODS, V9, P671, DOI 10.1038/nmeth.2089
   Selsted ME, 2005, NAT IMMUNOL, V6, P551, DOI 10.1038/ni1206
   Shah R, 2012, ACS SYM SER, V1095, P137
   Smith JG, 2008, CELL HOST MICROBE, V3, P11, DOI 10.1016/j.chom.2007.12.001
   Smith JG, 2010, PLOS PATHOG, V6, DOI 10.1371/journal.ppat.1000959
   Snijder J, 2013, J VIROL, V87, P2756, DOI 10.1128/JVI.02516-12
   Tai KP, 2014, INFECT IMMUN, V82, P2195, DOI 10.1128/IAI.01414-13
   Varney KM, 2013, PLOS PATHOG, V9, DOI 10.1371/journal.ppat.1003732
   Wei G, 2010, J BIOL CHEM, V285, P16275, DOI 10.1074/jbc.M110.102749
   Wilson SS, 2013, J MOL BIOL, V425, P4965, DOI 10.1016/j.jmb.2013.09.038
   Wu Z, 2004, J PEPT RES, V64, P118, DOI 10.1111/j.1399-3011.2004.00179.x
   Xie C, 2005, J BIOL CHEM, V280, P32921, DOI 10.1074/jbc.M503084200
   Zingler K, 1996, J VIROL, V70, P7510, DOI 10.1128/JVI.70.11.7510-7516.1996
   Zins SR, 2014, J VIROL, V88, P948, DOI 10.1128/JVI.02766-13
NR 38
TC 39
Z9 46
U1 0
U2 4
PU PUBLIC LIBRARY SCIENCE
PI SAN FRANCISCO
PA 1160 BATTERY STREET, STE 100, SAN FRANCISCO, CA 94111 USA
SN 1553-7366
EI 1553-7374
J9 PLOS PATHOG
JI PLoS Pathog.
PD SEP
PY 2014
VL 10
IS 9
AR e1004360
DI 10.1371/journal.ppat.1004360
PG 11
WC Microbiology; Parasitology; Virology
WE Science Citation Index Expanded (SCI-EXPANDED)
SC Microbiology; Parasitology; Virology
GA AQ7QP
UT WOS:000343014600022
OA Green Published, gold, Green Submitted
DA 2025-09-03
ER

PT J
AU Wang, L
   Li, HY
   Liang, F
   Hong, Y
   Jiang, SW
   Xiao, L
AF Wang, Lei
   Li, Hongying
   Liang, Feng
   Hong, Yi
   Jiang, Shaowei
   Xiao, Ling
TI Examining IL-33 expression in the cervix of HPV-infected patients: a
   preliminary study comparing IL-33 levels in different stages of disease
   and analyzing its potential association with IFN-γ
SO MEDICAL ONCOLOGY
LA English
DT Article
DE IL-33; Cervical intraepithelial neoplasia; Human papillomavirus
   infection; IFN-gamma
ID HUMAN EPIDERMAL-KERATINOCYTES; IL-1-LIKE CYTOKINE IL-33;
   HUMAN-PAPILLOMAVIRUS; MESSENGER-RNA; ST2 RECEPTOR; IN-VIVO; CELLS;
   INTERLEUKIN-33; ALARMIN; INFLAMMATION
AB Research has shown the essential role of interleukin-33 (IL-33) in driving protective anti-viral immunity. IFN-gamma has been reported to improve IL-33 expression in cultured epithelial cells. The development of cervical intraepithelial neoplasia (CIN) and carcinogenesis was closely related to human papilloma virus (HPV) infection and defective anti-viral immunity. The aim of this study was to investigate IL-33 expression alternation during the disease progress and its association with IFN-gamma in HPV-positive patients. IL-33 was detected in endothelial cells and populations of epithelial cells in cervix. Though there was no statistically significant difference of IL-33 levels in cervical lavage and serum among different stages of disease (P > 0.05), the IL-33 protein and mRNA levels in cervical tissues were significantly lower in severe CIN patients than that of mild CIN or no CIN patients (P < 0.05). In addition, IL-33 protein levels were positively correlated with IFN-gamma mRNA levels in all groups except cervical cancer (CA) group (r = 0.546, P < 0.01). In vitro, IFN-gamma was also found to upregulate IL-33 expression in human epidermal keratinocytes (NHEKs) in a dose-dependent manner. However, CA tissues did not show further reduced IL-33 protein and mRNA levels compared with severe CIN tissues (P > 0.05). IFN-gamma mRNA levels were even higher in CA tissues than in severe CIN tissues (P < 0.05). Therefore, in cervical precancerous tissues, IL-33 levels were lower in more severe lesions and that may be related to diminished local IFN-gamma.
C1 [Wang, Lei; Liang, Feng; Jiang, Shaowei; Xiao, Ling] Hubei Univ Chinese Med, Inst Lab Med, Wuhan 430065, Hubei Province, Peoples R China.
   [Li, Hongying] Hubei Maternal & Child Hlth Care Hosp, Dept Gynaecol, Wuhan, Hubei Province, Peoples R China.
   [Hong, Yi] Hubei Univ Chinese Med, Coll Pharm, Dept Pharmaceut, Wuhan 430065, Hubei Province, Peoples R China.
C3 Hubei University of Chinese Medicine; Hubei University of Chinese
   Medicine
RP Wang, L (corresponding author), Hubei Univ Chinese Med, Inst Lab Med, Huangjia Lake West Rd, Wuhan 430065, Hubei Province, Peoples R China.
EM wl_5693@163.com
RI Liang, Feng/GZK-4305-2022; Jiang, Shaowei/LXA-3944-2024
CR Bais AG, 2007, MEDIAT INFLAMM, V2007, DOI 10.1155/2007/24147
   Bergis D, 2013, TRANSL ONCOL, V6, P311, DOI 10.1593/tlo.12418
   Blom L, 2012, J IMMUNOL, V189, P4331, DOI 10.4049/jimmunol.1103685
   Bonilla WV, 2012, SCIENCE, V335, P984, DOI 10.1126/science.1215418
   Carriere V, 2007, P NATL ACAD SCI USA, V104, P282, DOI 10.1073/pnas.0606854104
   Cayrol C, 2009, P NATL ACAD SCI USA, V106, P9021, DOI 10.1073/pnas.0812690106
   Rodríguez AC, 2010, JNCI-J NATL CANCER I, V102, P315, DOI 10.1093/jnci/djq001
   El-Sherif AM, 2001, J PATHOL, V195, P179, DOI 10.1002/path.929
   Hammes LS, 2007, GYNECOL ONCOL, V105, P157, DOI 10.1016/j.ygyno.2006.11.023
   Haraldsen G, 2009, TRENDS IMMUNOL, V30, P227, DOI 10.1016/j.it.2009.03.003
   Hibma Merilyn H, 2012, Open Virol J, V6, P241, DOI 10.2174/1874357901206010241
   Kalliala I, 2007, GYNECOL ONCOL, V105, P228, DOI 10.1016/j.ygyno.2006.12.028
   Küchler AM, 2008, AM J PATHOL, V173, P1229, DOI 10.2353/ajpath.2008.080014
   Liu JY, 2014, J CLIN NEUROSCI, V21, P298, DOI 10.1016/j.jocn.2013.04.036
   Matsuyama Y, 2010, J RHEUMATOL, V37, P18, DOI 10.3899/jrheum.090492
   Meephansan J, 2012, J INVEST DERMATOL, V132, P2593, DOI 10.1038/jid.2012.185
   Meephansan J, 2012, J DERMATOL SCI, V65, P72, DOI 10.1016/j.jdermsci.2011.10.004
   Miller AM, 2011, J INFLAMM-LOND, V8, DOI 10.1186/1476-9255-8-22
   Mirchandani AS, 2012, TRENDS IMMUNOL, V33, P389, DOI 10.1016/j.it.2012.04.005
   Moscicki AB, 2012, VACCINE, V30, pF24, DOI 10.1016/j.vaccine.2012.05.089
   Moulin D, 2007, CYTOKINE, V40, P216, DOI 10.1016/j.cyto.2007.09.013
   Moussion C, 2008, PLOS ONE, V3, DOI 10.1371/journal.pone.0003331
   Préfontaine D, 2009, J IMMUNOL, V183, P5094, DOI 10.4049/jimmunol.0802387
   Schmitz J, 2005, IMMUNITY, V23, P479, DOI 10.1016/j.immuni.2005.09.015
   Scott ME, 2009, INT J CANCER, V124, P1379, DOI 10.1002/ijc.24117
   Scully RE., 1994, Histological typing of female genital tract tumours
   Smithgall MD, 2008, INT IMMUNOL, V20, P1019, DOI 10.1093/intimm/dxn060
   Suzukawa M, 2008, J IMMUNOL, V181, P5981, DOI 10.4049/jimmunol.181.9.5981
   Villarreal DO, 2014, CURR OPIN IMMUNOL, V28, P102, DOI 10.1016/j.coi.2014.03.004
   Villarreal DO, 2014, CANCER RES, V74, P1789, DOI 10.1158/0008-5472.CAN-13-2729
   Yang QT, 2011, EUR J IMMUNOL, V41, P3351, DOI 10.1002/eji.201141629
NR 31
TC 13
Z9 18
U1 0
U2 7
PU HUMANA PRESS INC
PI TOTOWA
PA 999 RIVERVIEW DRIVE SUITE 208, TOTOWA, NJ 07512 USA
SN 1357-0560
EI 1559-131X
J9 MED ONCOL
JI Med. Oncol.
PD SEP
PY 2014
VL 31
IS 9
AR 143
DI 10.1007/s12032-014-0143-0
PG 8
WC Oncology
WE Science Citation Index Expanded (SCI-EXPANDED)
SC Oncology
GA AP1MW
UT WOS:000341835700016
PM 25106529
DA 2025-09-03
ER

PT J
AU Wang, YF
   Li, XY
   Song, SS
   Wu, JB
AF Wang, Yongfang
   Li, Xinyu
   Song, Shasha
   Wu, Jianbo
TI Development of Basal-Like HaCaT Keratinocytes Containing the Genome of
   Human Papillomavirus (HPV) Type 11 for Screening of Anti-HPV Effects
SO JOURNAL OF BIOMOLECULAR SCREENING
LA English
DT Article
DE human papillomavirus; Condylomata acuminata; HaCaT keratinocytes; drug
   screening
ID MOUSE XENOGRAFT SYSTEM; IN-VITRO; ANTIVIRAL ACTIVITY; EPITHELIAL-CELLS;
   GENITAL WARTS; LIFE-CYCLE; BERBERINE; GROWTH; INTERFERON; VIRUS
AB Condylomata acuminata (CA), induced by low-risk human papillomaviruses (HPVs), is one of the most common sexually transmitted diseases. The increasing incidence and the high recurrence rate of CA have significantly contributed to public health problems around the world. Because HPVs cannot be cultured in vitro for a long time, there has been little progress in the development of HPV-specific antiviral agents. In this study, we established an HPV11. HaCaT system by introducing the recircularized genome of HPV-11 into HaCaT keratinocytes with transfection techniques and cultured them in a special medium. The existence and replication of HPV-11 DNA were positively detected in established HPV11. HaCaT cells. The HPV-11 DNA in HPV11. HaCaT cells has been stably replicated in definite passages of cells. We preliminarily studied the anti-HPV-11 effects of recombinant human interferon alpha 1b (rhIFN-alpha) and 13-hexyl-palmatine hydrochloride (HP-13) in HPV11. HaCaT cells. The results suggest that HP-13 significantly inhibited the proliferation of HPV11. HaCaT cells in a dose-dependent manner, whereas rhIFN-alpha did not. HP-13 and rhIFN-a inhibited the replication of HPV-11 DNA and the expression of E1(boolean AND)E4 mRNA in HPV11. HaCaT cells. In conclusion, the established HPV11. HaCaT cells can provide us with a convenient and relatively stable tool for screening anti-HPV-11 agents.
C1 [Wang, Yongfang; Li, Xinyu; Song, Shasha; Wu, Jianbo] Chinese Acad Med Sci, Dept Pharmacol, Inst Dermatol, Nanjing 210042, Jiangsu, Peoples R China.
   [Wang, Yongfang; Li, Xinyu; Song, Shasha; Wu, Jianbo] Peking Union Med Coll, Nanjing 210042, Jiangsu, Peoples R China.
C3 Chinese Academy of Medical Sciences - Peking Union Medical College;
   Institute of Dermatology - CAMS; Chinese Academy of Medical Sciences -
   Peking Union Medical College; Peking Union Medical College
RP Li, XY (corresponding author), Chinese Acad Med Sci, Dept Pharmacol, Inst Dermatol, 12 Jiang Wang Miao St, Nanjing 210042, Jiangsu, Peoples R China.
EM xinyusli609@163.com
RI Song, Shasha/LGY-6289-2024
FU National Natural Science Funds of China [30671881]; Natural Science
   Funds of Jiangsu Province, China [BK2006016]
FX The authors disclosed receipt of the following financial support for the
   research, authorship, and/or publication of this article: This work was
   supported by the National Natural Science Funds of China (Grant no.
   30671881) and the Natural Science Funds of Jiangsu Province, China
   (Grant no. BK2006016).
CR AGARWAL C, 1994, CANCER RES, V54, P2108
   BOUKAMP P, 1988, J CELL BIOL, V106, P761, DOI 10.1083/jcb.106.3.761
   BROWN DR, 1995, VIROLOGY, V214, P259, DOI 10.1006/viro.1995.9931
   Bryan JT, 1997, J MED VIROL, V53, P185, DOI 10.1002/(SICI)1096-9071(199711)53:3<185::AID-JMV1>3.0.CO;2-4
   Cecil CE, 2011, INT IMMUNOPHARMACOL, V11, P1706, DOI 10.1016/j.intimp.2011.06.002
   Clark PR, 1998, ANTIVIR RES, V37, P97, DOI 10.1016/S0166-3542(97)00066-1
   Deyrieux AF, 2007, CYTOTECHNOLOGY, V54, P77, DOI 10.1007/s10616-007-9076-1
   Doorbar J, 2012, VACCINE, V30, pF55, DOI 10.1016/j.vaccine.2012.06.083
   Fang L, 2006, VIROLOGY, V347, P28, DOI 10.1016/j.virol.2005.10.043
   Gerein V, 2005, ANN OTO RHINOL LARYN, V114, P463, DOI 10.1177/000348940511400608
   Griffin LM, 2013, VIROLOGY, V437, P12, DOI 10.1016/j.virol.2012.12.004
   Imanshahidi M, 2008, PHYTOTHER RES, V22, P999, DOI 10.1002/ptr.2399
   Johnson JA, 2003, ANTIMICROB AGENTS CH, V47, P2022, DOI 10.1128/AAC.47.6.2022-2026.2003
   Johnson JA, 1999, J INTERF CYTOK RES, V19, P1107, DOI 10.1089/107999099313046
   Kaczkowski B, 2012, SCI REP-UK, V2, DOI 10.1038/srep00515
   Kadaja M, 2009, VIROLOGY, V384, P360, DOI 10.1016/j.virol.2008.11.032
   Klymenko T, 2012, BIOCHEM SOC T, V40, P773, DOI 10.1042/BST20120079
   Mahata S, 2011, MOL CANCER, V10, DOI 10.1186/1476-4598-10-39
   McIntosh PB, 2010, J CELL SCI, V123, P2810, DOI 10.1242/jcs.061978
   Parkinson T, 2007, ANTIVIR RES, V74, P43, DOI 10.1016/j.antiviral.2006.12.004
   Patel H, 2013, BMC INFECT DIS, V13, DOI 10.1186/1471-2334-13-39
   Pittayakhajortwut D, 2008, VIROLOGY, V374, P304, DOI 10.1016/j.virol.2008.01.013
   Rogers AJ, 2008, VIROLOGY, V381, P6, DOI 10.1016/j.virol.2008.08.038
   Stanley MA, 2012, J GEN VIROL, V93, P681, DOI 10.1099/vir.0.039677-0
   Stockfleth E, 2012, EXPERT OPIN BIOL TH, V12, P783, DOI 10.1517/14712598.2012.676036
   Thomas JT, 2001, J VIROL, V75, P7564, DOI 10.1128/JVI.75.16.7564-7571.2001
   Wang HK, 2009, GENE DEV, V23, P181, DOI 10.1101/gad.1735109
   Wang Y. F., 2010, CHIN J AIDS STD, V2, P105
   Wu Jian-bing, 2007, Zhonghua Pifuke Zazhi, V40, P671
   Yang Liu-Meng, 2007, Chinese Journal of Natural Medicines, V5, P225
NR 30
TC 6
Z9 10
U1 0
U2 11
PU SAGE PUBLICATIONS INC
PI THOUSAND OAKS
PA 2455 TELLER RD, THOUSAND OAKS, CA 91320 USA
SN 1087-0571
EI 1552-454X
J9 J BIOMOL SCREEN
JI J. Biomol. Screen
PD SEP
PY 2014
VL 19
IS 8
BP 1154
EP 1163
DI 10.1177/1087057114536987
PG 10
WC Biochemical Research Methods; Biotechnology & Applied Microbiology;
   Chemistry, Analytical
WE Science Citation Index Expanded (SCI-EXPANDED)
SC Biochemistry & Molecular Biology; Biotechnology & Applied Microbiology;
   Chemistry
GA AM9YA
UT WOS:000340235700003
PM 24874507
OA Bronze
DA 2025-09-03
ER

PT J
AU Zhang, W
   Kazakov, T
   Popa, A
   DiMaio, D
AF Zhang, Wei
   Kazakov, Teymur
   Popa, Andreea
   DiMaio, Daniel
TI Vesicular Trafficking of Incoming Human Papillomavirus 16 to the Golgi
   Apparatus and Endoplasmic Reticulum Requires γ-Secretase Activity
SO MBIO
LA English
DT Article
ID MINOR CAPSID PROTEIN; TYPE-16 INFECTION; HEPARAN-SULFATE; L2 PROTEIN;
   ENTRY; SURFACE; HPV16; BINDING; NEUTRALIZATION; INHIBITION
AB The route taken by papillomaviruses from the cell surface to the nucleus during infection is incompletely understood. Here, we developed a novel human papillomavirus 16 (HPV16) pseudovirus in which the carboxy terminus of the minor capsid protein L2 is exposed on the exterior of the intact capsid prior to cell binding. With this pseudovirus, we used the proximity ligation assay immune detection technique to demonstrate that during entry HPV16 L2 traffics into and out of the early endosome prior to Golgi localization, and we demonstrated that L2 enters the endoplasmic reticulum during entry. The cellular membrane-associated protease, gamma-secretase, is required for infection by HPV16 pseudovirus and authentic HPV16. We also showed that inhibition of gamma-secretase does not interfere substantively with virus internalization, initiation of capsid disassembly, entry into the early endosome, or exit from this compartment, but gamma-secretase is required for localization of L2 and viral DNA to the Golgi apparatus and the endoplasmic reticulum. These results show that incoming HPV16 traffics sequentially from the cell surface to the endosome and then to the Golgi apparatus and the endoplasmic reticulum prior to nuclear entry.
   IMPORTANCE The human papillomaviruses are small nonenveloped DNA viruses responsible for approximately 5% of all human cancer deaths, but little is known about the process by which these viruses transit from the cell surface to the nucleus. Here we show that incoming HPV16, the most common high-risk HPV, traffics though a series of vesicular compartments during infectious entry, including the endosome, Golgi apparatus, and endoplasmic reticulum. Furthermore, we show that gamma-secretase, a cellular membrane-associated protease, is required for entry of the L2 minor capsid protein and viral DNA into the Golgi apparatus and endoplasmic reticulum. These studies reveal a new pathway of cell entry by DNA viruses and suggest that components of this pathway are candidate antiviral targets.
C1 [Zhang, Wei; Kazakov, Teymur; Popa, Andreea; DiMaio, Daniel] Yale Univ, Sch Med, Dept Genet, New Haven, CT 06510 USA.
   [DiMaio, Daniel] Yale Univ, Sch Med, Dept Therapeut Radiol, New Haven, CT 06510 USA.
   [DiMaio, Daniel] Yale Univ, Sch Med, Dept Mol Biophys & Biochem, New Haven, CT 06510 USA.
   [DiMaio, Daniel] Yale Canc Ctr, New Haven, CT USA.
C3 Yale University; Yale University; Yale University; Yale University; Yale
   New Haven Hospital
RP DiMaio, D (corresponding author), Yale Univ, Sch Med, Dept Genet, New Haven, CT 06510 USA.
EM daniel.dimaio@yale.edu
RI Zhang, Wei/NRB-5239-2025; Popa, Andreea/D-7291-2013
OI Popa, Andreea/0009-0008-0422-1325
FU Leslie Warner Postdoctoral Fellowship; National Cancer Institute
   [CA016038]; National Institute for Allergy and Infectious Diseases
   [AI102876]
FX W.Z. was supported in part by a Leslie Warner Postdoctoral Fellowship.
   This work was supported by grants to D.D. from the National Cancer
   Institute (CA016038) and the National Institute for Allergy and
   Infectious Diseases (AI102876) and by generous gifts to D.D. from Laurel
   Schwartz.
CR Abban CY, 2008, AM J THER, V15, P304, DOI 10.1097/MJT.0b013e3181754134
   Attar N, 2010, ADV ENZYME REGUL, V50, P216, DOI 10.1016/j.advenzreg.2009.10.002
   Aydin I, 2014, PLOS PATHOG, V10, DOI 10.1371/journal.ppat.1004162
   Bienkowska-Haba M, 2012, J VIROL, V86, P9875, DOI 10.1128/JVI.00980-12
   Bienkowska-Haba M, 2009, PLOS PATHOG, V5, DOI 10.1371/journal.ppat.1000524
   Buck CB, 2005, METH MOLEC MED, V119, P445
   Buck CB, 2004, J VIROL, V78, P751, DOI 10.1128/JVI.78.2.751-757.2004
   Burd C, 2014, COLD SPRING HARB PER, V6
   Campos SK, 2012, J VIROL, V86, P4169, DOI 10.1128/JVI.05493-11
   Chaturvedi AK, 2011, J CLIN ONCOL, V29, P4294, DOI 10.1200/JCO.2011.36.4596
   Conway MJ, 2009, J VIROL, V83, P10515, DOI 10.1128/JVI.00731-09
   Day PM, 2013, J VIROL, V87, P3862, DOI 10.1128/JVI.03222-12
   Day PM, 2008, J VIROL, V82, P12565, DOI 10.1128/JVI.01631-08
   Day PM, 2004, P NATL ACAD SCI USA, V101, P14252, DOI 10.1073/pnas.0404229101
   Day PM, 2003, VIROLOGY, V307, P1, DOI 10.1016/S0042-6822(02)00143-5
   DiGiuseppe S, 2014, VIROLOGY, V458, P93, DOI 10.1016/j.virol.2014.04.024
   Giroglou T, 2001, J VIROL, V75, P1565, DOI 10.1128/JVI.75.3.1565-1570.2001
   Goodwin EC, 2000, P NATL ACAD SCI USA, V97, P12513, DOI 10.1073/pnas.97.23.12513
   Goodwin EC, 2011, MBIO, V2, DOI 10.1128/mBio.00101-11
   Greenstone HL, 1998, P NATL ACAD SCI USA, V95, P1800, DOI 10.1073/pnas.95.4.1800
   Griffin LM, 2014, METHODS MOL BIOL, V1195, P289, DOI 10.1007/7651_2013_65
   Haapasalo A, 2011, J ALZHEIMERS DIS, V25, P3, DOI 10.3233/JAD-2011-101065
   Huang HS, 2010, VIROLOGY, V407, P391, DOI 10.1016/j.virol.2010.09.002
   Johnson KM, 2009, J VIROL, V83, P2067, DOI 10.1128/JVI.02190-08
   Joyce JG, 1999, J BIOL CHEM, V274, P5810, DOI 10.1074/jbc.274.9.5810
   Kämper N, 2006, J VIROL, V80, P759, DOI 10.1128/JVI.80.2.759-768.2006
   Karanam B, 2010, J VIROL, V84, P10661, DOI 10.1128/JVI.01081-10
   Kines RC, 2009, P NATL ACAD SCI USA, V106, P20458, DOI 10.1073/pnas.0908502106
   Kondo K, 2009, VIROLOGY, V394, P259, DOI 10.1016/j.virol.2009.08.034
   Laniosz V, 2009, J VIROL, V83, P8221, DOI 10.1128/JVI.00576-09
   Letian Tan, 2010, Virol J, V7, P2, DOI 10.1186/1743-422X-7-2
   Lipovsky A, MIMB MEMBRA IN PRESS
   Lipovsky A, 2013, P NATL ACAD SCI USA, V110, P7452, DOI 10.1073/pnas.1302164110
   Lippincott-Schwartz J, 2002, NATURE, V416, P31, DOI 10.1038/416031a
   Liu WJ, 1997, VIROLOGY, V227, P474, DOI 10.1006/viro.1996.8348
   Marusic MB, 2012, TRAFFIC, V13, P455, DOI 10.1111/j.1600-0854.2011.01320.x
   McLaughlin-Drubin ME, 2004, VIROLOGY, V322, P213, DOI 10.1016/j.virol.2004.02.011
   Parkin DM, 2006, VACCINE, V24, P11, DOI 10.1016/j.vaccine.2006.05.111
   Pereira R, 2009, ARCH VIROL, V154, P187, DOI 10.1007/s00705-009-0310-3
   Pyeon D, 2009, PLOS PATHOG, V5, DOI 10.1371/journal.ppat.1000318
   Richards RM, 2006, P NATL ACAD SCI USA, V103, P1522, DOI 10.1073/pnas.0508815103
   Roden RBS, 2001, J VIROL, V75, P10493, DOI 10.1128/JVI.75.21.10493-10497.2001
   Sapp M, 2009, FEBS J, V276, P7206, DOI 10.1111/j.1742-4658.2009.07400.x
   Schelhaas M, 2007, CELL, V131, P516, DOI 10.1016/j.cell.2007.09.038
   Schelhaas M, 2012, PLOS PATHOG, V8, DOI 10.1371/journal.ppat.1002657
   Schooley A, 2012, CHROMOSOMA, V121, P539, DOI 10.1007/s00412-012-0388-3
   Selinka HC, 2003, J VIROL, V77, P12961, DOI 10.1128/JVI.77.24.12961-12967.2003
   Selinka HC, 2002, VIROLOGY, V299, P279, DOI 10.1006/viro.2001.1493
   Smith JL, 2008, J VIROL, V82, P9505, DOI 10.1128/JVI.01014-08
   Wang JW, 2013, VIROLOGY, V445, P175, DOI 10.1016/j.virol.2013.04.017
   Yang RC, 2003, J BIOL CHEM, V278, P12546, DOI 10.1074/jbc.M208691200
   Yang RC, 2003, J VIROL, V77, P3531, DOI 10.1128/JVI.77.6.3531-3541.2003
NR 52
TC 76
Z9 100
U1 0
U2 6
PU AMER SOC MICROBIOLOGY
PI WASHINGTON
PA 1752 N ST NW, WASHINGTON, DC 20036-2904 USA
SN 2150-7511
J9 MBIO
JI mBio
PD SEP-OCT
PY 2014
VL 5
IS 5
AR e01777-14
DI 10.1128/mBio.01777-14
PG 11
WC Microbiology
WE Science Citation Index Expanded (SCI-EXPANDED)
SC Microbiology
GA AU2OY
UT WOS:000345459000053
PM 25227470
OA gold
DA 2025-09-03
ER

PT J
AU Kim, S
   Chung, HW
   Lee, KR
   Lim, JB
AF Kim, Sunghoon
   Chung, Hye Won
   Lee, Kyoung-Ryul
   Lim, Jong-Baeck
TI Identification of novel epitopes from human papillomavirus type 18 E7
   that can sensitize PBMCs of multiple HLA class I against human cervical
   cancer
SO JOURNAL OF TRANSLATIONAL MEDICINE
LA English
DT Article
DE HLA class I; HPV18 E7; Immunotherapy; Cervical cancer; Epitopes
ID IMMUNOTHERAPY; VACCINES; PROTEIN; MOTIFS
AB Background: To identify the novel epitopes from the human papillomavirus type 18 E7 which can sensitize PBMCs of four different major HLA class I A allele.
   Methods: Twenty-four synthetic overlapping 15-amino acid peptides were screened by measuring the frequency of CD8(+) cytotoxic T lymphocytes (CTLs)-producing interferon-gamma (IFN-gamma) by using flow cytometry and ELISpot assays and selected peptides were validated for cytolytic activity by using the Cr-51 release assay. Truncated peptides in the selected epitopes were tested to determine the important residues using ELISpot and Cr-51 release assay.
   Results: Among 24 peptides, E7(81-95)DDLRAFQQLFLNTLS (#21) and E7(89-103)LFLNTLSFVCPWCAS (#23) induced significantly higher Th 1 response including IFN gamma production and in vitro cytotoxicity of PBMCs of four different HLA-A alleles against cervical cancer cells than that of other peptides and the negative control (no peptide sensitization). In E7(81-95) (#21), amino acid position 81, 82 (N-terminus) and 92, 94, 95 (C-terminus) for HLA-A*02:02 and 24:02, and 81, 82 (N-terminus) and 92, 95 (C-terminus) for HLA-A*11:01 and 33:03 were important to elicit Th1 response of PBMCS. In E7(89-103) (#23), residue 100 and 103 (C-terminus) were important to elicit the CD8(+) CTL response in HLA-A*02: 01, 11:01 and 33:03 and 100, 101, and 103 (C-terminus) were important to elicit the CD8(+) CTL response in HLA-A*24:02.
   Conclusions: E7(81-95) (#21) and E7(89-103) (#23) were identified as novel epitopes from HPV18 E7 which could sensitized PBMCs of four different HLA class I (HLA-A*02:01, 24:02, 11:01 and 33:03). These epitopes could be useful for immune monitoring and immunotherapy for HPV 18+ cervical cancer.
C1 [Kim, Sunghoon] Yonsei Univ, Coll Med, Dept Gynecol & Oncol, Seoul 135720, South Korea.
   [Chung, Hye Won] Int ST Marys Hosp, Dept Internal Med, Div Gastroenterol, Inchon, South Korea.
   [Lee, Kyoung-Ryul] Seoul Med Sci Inst, Dept Clin Res, Seoul, South Korea.
   [Lim, Jong-Baeck] Yonsei Univ, Coll Med, Dept Lab Med, Seoul 135720, South Korea.
C3 Yonsei University; Yonsei University Health System; Yonsei University;
   Yonsei University Health System
RP Lim, JB (corresponding author), Yonsei Univ, Coll Med, Dept Lab Med, Seoul 135720, South Korea.
EM jlim@yuhs.ac
RI ; Kim, Sunghoon/AAE-8314-2020
OI kim, sunghoon/0000-0002-1570-3230; Kim, Sunghoon/0000-0002-1645-7473;
   Lim, Jong-Baeck/0000-0003-0419-0422
CR Cannistra SA, 1996, NEW ENGL J MED, V334, P1030, DOI 10.1056/NEJM199604183341606
   Chaturvedi AK, 2011, J CLIN ONCOL, V29, P4294, DOI 10.1200/JCO.2011.36.4596
   Cunha-Neto E, 1999, BRAZ J MED BIOL RES, V32, P199, DOI 10.1590/S0100-879X1999000200008
   de Martel C, 2012, LANCET ONCOL, V13, DOI 10.1016/S1470-2045(12)70137-7
   EMA, Annex I, Summary of Product Characteristics
   FRIEDL F, 1970, P SOC EXP BIOL MED, V135, P543
   Garland SM, 2007, NEW ENGL J MED, V356, P1928, DOI 10.1056/NEJMoa061760
   Hildesheim A, COSTA RICAN HPV VACC
   Jang S, 2012, CANCER-AM CANCER SOC, V118, P2173, DOI 10.1002/cncr.26468
   Kim JJ, 2010, LANCET INFECT DIS, V10, P845, DOI 10.1016/S1473-3099(10)70219-X
   Lim JB, 2009, J TRANSL MED, V7, DOI 10.1186/1479-5876-7-72
   Lin K, 2010, IMMUNOL RES, V47, P86, DOI 10.1007/s12026-009-8141-6
   Ma B, 2010, CURR CANCER THER REV, V6, P81, DOI 10.2174/157339410791202583
   MEISTER GE, 1995, VACCINE, V13, P581, DOI 10.1016/0264-410X(94)00014-E
   Morrow MP, 2013, EXPERT REV VACCINES, V12, P271, DOI [10.1586/erv.13.23, 10.1586/ERV.13.23]
   Muñoz N, 2003, NEW ENGL J MED, V348, P518, DOI 10.1056/NEJMoa021641
   Pisani P, 2002, INT J CANCER, V97, P72, DOI 10.1002/ijc.1571
   RAMMENSEE HG, 1995, CURR OPIN IMMUNOL, V7, P85, DOI 10.1016/0952-7915(95)80033-6
   RAMMENSEE HG, 1995, IMMUNOGENETICS, V41, P178, DOI 10.1007/BF00172063
   Schorge JO, 1997, GYNECOL ONCOL, V66, P31, DOI 10.1006/gyno.1997.4691
   Shiels MS, 2012, JNCI-J NATL CANCER I, V104, P1591, DOI 10.1093/jnci/djs371
   Su JH, 2010, BIODRUGS, V24, P109, DOI 10.2165/11532810-000000000-00000
   van der Burg SH, 2011, CURR OPIN IMMUNOL, V23, P252, DOI 10.1016/j.coi.2010.12.010
   Walboomers JMM, 1999, J PATHOL, V189, P12, DOI 10.1002/(SICI)1096-9896(199909)189:1<12::AID-PATH431>3.0.CO;2-F
   Yan J, 2008, VACCINE, V26, P5210, DOI 10.1016/j.vaccine.2008.03.069
NR 25
TC 5
Z9 7
U1 0
U2 7
PU BMC
PI LONDON
PA CAMPUS, 4 CRINAN ST, LONDON N1 9XW, ENGLAND
EI 1479-5876
J9 J TRANSL MED
JI J. Transl. Med.
PD AUG 21
PY 2014
VL 12
AR 229
DI 10.1186/s12967-014-0229-7
PG 13
WC Medicine, Research & Experimental
WE Science Citation Index Expanded (SCI-EXPANDED)
SC Research & Experimental Medicine
GA AO3EY
UT WOS:000341212900001
PM 25141788
OA gold, Green Published
DA 2025-09-03
ER

PT J
AU Rauen, J
   Kreer, C
   Paillard, A
   van Duikeren, S
   Benckhuijsen, WE
   Camps, MG
   Valentijn, ARPM
   Ossendorp, F
   Drijfhout, JW
   Arens, R
   Burgdorf, S
AF Rauen, Judith
   Kreer, Christoph
   Paillard, Arlette
   van Duikeren, Suzanne
   Benckhuijsen, Willemien E.
   Camps, Marcel G.
   Valentijn, A. Rob P. M.
   Ossendorp, Ferry
   Drijfhout, Jan W.
   Arens, Ramon
   Burgdorf, Sven
TI Enhanced Cross-Presentation and Improved CD8+ T Cell
   Responses after Mannosylation of Synthetic Long Peptides in Mice
SO PLOS ONE
LA English
DT Article
ID EXPERIMENTAL AUTOIMMUNE ENCEPHALOMYELITIS; HUMAN DENDRITIC CELLS;
   MANNOSE RECEPTOR; ANTIGEN-PRESENTATION; CARBOHYDRATE-RECOGNITION;
   DC-SIGN; VACCINES; VACCINATION; MECHANISMS; TOLERANCE
AB The use of synthetic long peptides (SLP) has been proven to be a promising approach to induce adaptive immune responses in vaccination strategies. Here, we analyzed whether the efficiency to activate cytotoxic T cells by SLP-based vaccinations can be increased by conjugating SLPs to mannose residues. We could demonstrate that mannosylation of SLPs results in increased internalization by the mannose receptor (MR) on murine antigen-presenting cells. MR-mediated internalization targeted the mannosylated SLPs into early endosomes, from where they were cross-presented very efficiently compared to non-mannosylated SLPs. The influence of SLP mannosylation was specific for cross-presentation, as no influence on MHC II-restricted presentation was observed. Additionally, we showed that vaccination of mice with mannosylated SLPs containing epitopes from either ovalbumin or HPV E7 resulted in enhanced proliferation and activation of antigen-specific CD8(+) T cells. These findings demonstrate that mannosylation of SLPs augments the induction of a cytotoxic T cell response in vitro and in vivo and might be a promising approach to induce cytotoxic T cell responses in e. g. cancer therapy and anti-viral immunity.
C1 [Rauen, Judith; Kreer, Christoph; Paillard, Arlette; Burgdorf, Sven] Univ Bonn, Life & Med Sci Inst, Bonn, Germany.
   [van Duikeren, Suzanne; Benckhuijsen, Willemien E.; Camps, Marcel G.; Ossendorp, Ferry; Drijfhout, Jan W.; Arens, Ramon; Burgdorf, Sven] Leiden Univ, Med Ctr, Dept Immunohematol & Blood Transfus, Leiden, Netherlands.
   [Valentijn, A. Rob P. M.] Leiden Univ, Med Ctr, Dept Bioorgan Synth, Leiden, Netherlands.
C3 University of Bonn; Leiden University; Leiden University Medical Center
   (LUMC); Leiden University - Excl LUMC; Leiden University; Leiden
   University Medical Center (LUMC); Leiden University - Excl LUMC
RP Burgdorf, S (corresponding author), Univ Bonn, Life & Med Sci Inst, Bonn, Germany.
EM burgdorf@uni-bonn.de
RI Drijfhout, Jan/ABA-6318-2021; Arens, Ramon/V-4010-2018; Benckhuijsen,
   Willemina/Y-2490-2018; Kreer, Christoph/ABG-7275-2021; Drijfhout, Jan
   Wouter/ABA-6318-2021
OI Arens, Ramon/0000-0001-5058-4110; Ossendorp, Ferry/0000-0001-9730-7954;
   Drijfhout, Jan Wouter/0000-0003-4808-5296; Kreer,
   Christoph/0000-0002-9140-9850
FU grant C1 of the collaborative research center 645 of the German research
   Foundation (DFG); LUMC
FX This work was supported by grant C1 of the collaborative research center
   645 of the German research Foundation (DFG) to SB and by a Gisela Thier
   grant from LUMC to RA. SB is a member of the DFG Excellence cluster
   ImmunoSensation. The funders had no role in study design, data
   collection and analysis, decision to publish, or preparation of the
   manuscript.
CR Apostolopoulos V, 1996, VACCINE, V14, P930, DOI 10.1016/0264-410X(95)00258-3
   Apostolopoulos V, 2000, EUR J IMMUNOL, V30, P1714, DOI 10.1002/1521-4141(200006)30:6<1714::AID-IMMU1714>3.0.CO;2-C
   Arens R, 2013, SEMIN IMMUNOL, V25, P182, DOI 10.1016/j.smim.2013.04.008
   Arens R, 2012, ADV IMMUNOL, V114, P217, DOI 10.1016/B978-0-12-396548-6.00009-3
   Bijker MS, 2007, J IMMUNOL, V179, P5033, DOI 10.4049/jimmunol.179.8.5033
   Burgdorf S, 2008, NAT IMMUNOL, V9, P558, DOI 10.1038/ni.1601
   Burgdorf S, 2007, SCIENCE, V316, P612, DOI 10.1126/science.1137971
   Burgdorf S, 2006, J IMMUNOL, V176, P6770, DOI 10.4049/jimmunol.176.11.6770
   Cebrian I, 2011, CELL, V147, P1355, DOI 10.1016/j.cell.2011.11.021
   Chatterjee B, 2012, BLOOD, V120, P2011, DOI 10.1182/blood-2012-01-402370
   Chieppa M, 2003, J IMMUNOL, V171, P4552, DOI 10.4049/jimmunol.171.9.4552
   De Gregorio E, 2012, MICROB BIOTECHNOL, V5, P149, DOI 10.1111/j.1751-7915.2011.00276.x
   Engering A, 2002, J IMMUNOL, V168, P2118, DOI 10.4049/jimmunol.168.5.2118
   Engering AJ, 1997, EUR J IMMUNOL, V27, P2417, DOI 10.1002/eji.1830270941
   EZEKOWITZ RAB, 1990, J EXP MED, V172, P1785, DOI 10.1084/jem.172.6.1785
   Faure F, 2009, EUR J IMMUNOL, V39, P380, DOI 10.1002/eji.200838669
   Harvey DJ, 2000, J AM SOC MASS SPECTR, V11, P564, DOI 10.1016/S1044-0305(00)00122-7
   He LZ, 2007, J IMMUNOL, V178, P6259, DOI 10.4049/jimmunol.178.10.6259
   Herre J, 2004, BLOOD, V104, P4038, DOI 10.1182/blood-2004-03-1140
   Jung S, 2002, IMMUNITY, V17, P211, DOI 10.1016/S1074-7613(02)00365-5
   Kel J, 2007, AM J PATHOL, V170, P272, DOI 10.2353/ajpath.2007.060335
   Kel JM, 2008, INT IMMUNOL, V20, P117, DOI 10.1093/intimm/dxm123
   Keler T, 2004, EXPERT OPIN BIOL TH, V4, P1953, DOI 10.1517/14712598.4.12.1953
   Kenter GG, 2009, NEW ENGL J MED, V361, P1838, DOI 10.1056/NEJMoa0810097
   Luca ME, 2005, J NEUROIMMUNOL, V160, P178, DOI 10.1016/j.jneuroim.2004.11.014
   McKenzie EJ, 2007, J IMMUNOL, V178, P4975, DOI 10.4049/jimmunol.178.8.4975
   Melief CJM, 2008, NAT REV CANCER, V8, P351, DOI 10.1038/nrc2373
   Mitchell DA, 2001, J BIOL CHEM, V276, P28939, DOI 10.1074/jbc.M104565200
   Mommaas AM, 1999, EUR J IMMUNOL, V29, P571, DOI 10.1002/(SICI)1521-4141(199902)29:02<571::AID-IMMU571>3.0.CO;2-E
   Savina A, 2006, CELL, V126, P205, DOI 10.1016/j.cell.2006.05.035
   Smith CM, 2011, J IMMUNOL, V187, P1201, DOI 10.4049/jimmunol.1002152
   Tan MCAA, 1997, EUR J IMMUNOL, V27, P2426, DOI 10.1002/eji.1830270942
   Toes REM, 1996, P NATL ACAD SCI USA, V93, P7855, DOI 10.1073/pnas.93.15.7855
   van Duikeren S, 2012, J IMMUNOL, V189, P3397, DOI 10.4049/jimmunol.1201540
   van Hall T, 2012, ADV IMMUNOL, V114, P51, DOI 10.1016/B978-0-12-396548-6.00003-2
   van Montfoort N, 2009, P NATL ACAD SCI USA, V106, P6730, DOI 10.1073/pnas.0900969106
   Wainszelbaum MJ, 2006, EXP CELL RES, V312, P2238, DOI 10.1016/j.yexcr.2006.03.025
   Welters MJP, 2007, VACCINE, V25, P1379, DOI 10.1016/j.vaccine.2006.10.049
   Zehner M, 2011, P NATL ACAD SCI USA, V108, P9933, DOI 10.1073/pnas.1102397108
   Zom GGP, 2012, ADV IMMUNOL, V114, P177, DOI 10.1016/B978-0-12-396548-6.00007-X
   Zwaveling S, 2002, J IMMUNOL, V169, P350, DOI 10.4049/jimmunol.169.1.350
NR 41
TC 26
Z9 28
U1 0
U2 14
PU PUBLIC LIBRARY SCIENCE
PI SAN FRANCISCO
PA 1160 BATTERY STREET, STE 100, SAN FRANCISCO, CA 94111 USA
SN 1932-6203
J9 PLOS ONE
JI PLoS One
PD AUG 19
PY 2014
VL 9
IS 8
AR e103755
DI 10.1371/journal.pone.0103755
PG 9
WC Multidisciplinary Sciences
WE Science Citation Index Expanded (SCI-EXPANDED)
SC Science & Technology - Other Topics
GA AN6XM
UT WOS:000340742100013
PM 25137039
OA Green Submitted, gold
DA 2025-09-03
ER

PT J
AU van Esch, EMG
   Tummers, B
   Baartmans, V
   Osse, EM
   ter Haar, N
   Trietsch, MD
   Hellebrekers, BWJ
   Holleboom, CAG
   Nagel, HTC
   Tan, LT
   Fleuren, GJ
   van Poelgeest, MIE
   van der Burg, SH
   Jordanova, ES
AF van Esch, E. M. G.
   Tummers, B.
   Baartmans, V.
   Osse, E. M.
   ter Haar, N.
   Trietsch, M. D.
   Hellebrekers, B. W. J.
   Holleboom, C. A. G.
   Nagel, H. T. C.
   Tan, L. T.
   Fleuren, G. J.
   van Poelgeest, M. I. E.
   van der Burg, S. H.
   Jordanova, E. S.
TI Alterations in classical and nonclassical HLA expression in recurrent
   and progressive HPV-induced usual vulvar intraepithelial neoplasia and
   implications for immunotherapy
SO INTERNATIONAL JOURNAL OF CANCER
LA English
DT Article
DE HLA expression; uVIN; vulvar carcinoma; immunotherapy; microenvironment
ID LEUKOCYTE-ANTIGEN-G; CLASS-I LOSS; HUMAN-PAPILLOMAVIRUS;
   CERVICAL-CANCER; PHOTODYNAMIC THERAPY; INHIBITORY RECEPTORS;
   NATURAL-HISTORY; EARLY EVENT; LESIONS; CELLS
AB Immunotherapy of usual vulvar intraepithelial neoplasia (uVIN) is promising; however, many patients still fail to show clinical responses, which could be explained by an immune escape through alterations in human leukocyte antigen (HLA) expression. Therefore, we analyzed a cohort of patients with a primary (n = 43) and subsequent recurrent uVIN lesion (n = 20), vaccine-treated uVIN patients (n = 12), patients with human papillomavirus (HPV)-induced vulvar carcinoma (n = 21) and healthy controls (n = 26) for the expression of classical HLA-class I/II and nonclassical HLA-E/-G and MHC class I chain-related molecule A (MICA). HLA-class I was downregulated in 70% of uVIN patients, including patients with a clinical response to immunotherapy. Downregulation of HLA-class I is probably reversible, as only 15% of the uVIN cases displayed loss of heterozygosity (LOH) and HLA-class I could be upregulated in uVIN keratinocyte cultures by interferon c. HLA-class I downregulation is more frequently associated with LOH in vulvar carcinomas (25-55.5%). HLA-class II was found to be focally expressed in 65% of uVIN patients. Of the nonclassical molecules, MICA was downregulated in 80% of uVIN whereas HLA-E and -G were expressed in a minority of cases. Their expression was more prominent in vulvar carcinoma. No differences were found between the alterations observed in paired primary and recurrent uVIN. Importantly, downregulation of HLA-B/C in primary uVIN lesions was associated with the development of recurrences and progression to cancer. We conclude that downregulation of HLA is frequently observed in premalignant HPV-induced lesions, including clinical responders to immunotherapy, and is associated with worse clinical outcome. However, in the majority of cases downregulation may still be reversible.
C1 [van Esch, E. M. G.; Baartmans, V.; van Poelgeest, M. I. E.] Leiden Univ, Med Ctr, Dept Gynaecol, NL-2300 RC Leiden, Netherlands.
   [van Esch, E. M. G.; Tummers, B.; van der Burg, S. H.] Leiden Univ, Med Ctr, Dept Clin Oncol, NL-2300 RC Leiden, Netherlands.
   [Osse, E. M.; ter Haar, N.; Trietsch, M. D.; Fleuren, G. J.; Jordanova, E. S.] Leiden Univ, Med Ctr, Dept Pathol, NL-2300 RC Leiden, Netherlands.
   [Hellebrekers, B. W. J.] HAGA Teaching Hosp, Dept Gynaecol, The Hague, Netherlands.
   [Holleboom, C. A. G.; Nagel, H. T. C.] Bronovo Hosp, Dept Gynaecol, The Hague, Netherlands.
   [Tan, L. T.] Bronovo Hosp, Dept Plast Surg, The Hague, Netherlands.
C3 Leiden University - Excl LUMC; Leiden University; Leiden University
   Medical Center (LUMC); Leiden University; Leiden University Medical
   Center (LUMC); Leiden University - Excl LUMC; Leiden University - Excl
   LUMC; Leiden University; Leiden University Medical Center (LUMC); Haga
   Hospital; Haaglanden Medical Center; Bronovo Hospital; Haaglanden
   Medical Center; Bronovo Hospital
RP van der Burg, SH (corresponding author), Leiden Univ, Med Ctr, Dept Clin Oncol, Bldg 1,K1-P,POB 9600, NL-2300 RC Leiden, Netherlands.
EM shvdburg@lumc.nl
RI ; van der Burg, Sjoerd/T-1875-2017; Tummers, Bart/OBO-6952-2025
OI Jordanova, Ekaterina/0000-0003-3890-7102; Jordanova, Ekaterina
   S./0000-0002-8121-1322; 
FU Netherlands Organization for Health Research (NWO/ZonMW)
   [NWO040-00812-98-09012]
FX Grant sponsor: Netherlands Organization for Health Research (NWO/ZonMW);
   Grant number: NWO040-00812-98-09012
CR Abdel-Hady ES, 2001, CANCER RES, V61, P192
   Rodríguez JA, 2012, PATHOBIOLOGY, V79, P72, DOI 10.1159/000334089
   Aptsiauri N, 2008, CANCER IMMUNOL IMMUN, V57, P1727, DOI 10.1007/s00262-008-0532-3
   Bertone S, 1999, EUR J IMMUNOL, V29, P23, DOI 10.1002/(SICI)1521-4141(199901)29:01<23::AID-IMMU23>3.0.CO;2-Y
   Bontkes HJ, 1998, LANCET, V351, P187, DOI 10.1016/S0140-6736(05)78209-X
   Bos R, 2010, CANCER RES, V70, P8368, DOI 10.1158/0008-5472.CAN-10-1322
   Brady CS, 2000, TISSUE ANTIGENS, V55, P401, DOI 10.1034/j.1399-0039.2000.550502.x
   Daayana S, 2011, PHOTOCH PHOTOBIO SCI, V10, P802, DOI 10.1039/c0pp00344a
   Daayana S, 2010, BRIT J CANCER, V102, P1129, DOI 10.1038/sj.bjc.6605611
   de Boer MA, 2007, INT J CANCER, V121, P2711, DOI 10.1002/ijc.23035
   De Vuyst H, 2009, INT J CANCER, V124, P1626, DOI 10.1002/ijc.24116
   Dong DD, 2010, REPROD SCI, V17, P718, DOI 10.1177/1933719110369183
   Farhat S, 2009, INT J GYNECOL CANCER, V19, P508, DOI 10.1111/IGC.0b013e3181a388c4
   Gonçalves MAG, 2008, EUR J OBSTET GYN R B, V141, P70, DOI 10.1016/j.ejogrb.2008.06.010
   Garrido F, 2010, INT J CANCER, V127, P249, DOI 10.1002/ijc.25270
   González A, 2012, CRIT REV CL LAB SCI, V49, P63, DOI 10.3109/10408363.2012.677947
   Gooden M, 2011, P NATL ACAD SCI USA, V108, P10656, DOI 10.1073/pnas.1100354108
   Guimaraes MCM, 2010, J HISTOCHEM CYTOCHEM, V58, P405, DOI 10.1369/jhc.2009.954131
   HILDERS CGJM, 1995, GYNECOL ONCOL, V57, P366, DOI 10.1006/gyno.1995.1156
   Hillemanns P, 2006, GYNECOL ONCOL, V100, P271, DOI 10.1016/j.ygyno.2005.08.012
   JOCHMUS I, 1993, HUM PATHOL, V24, P519, DOI 10.1016/0046-8177(93)90164-C
   Jones RW, 2005, OBSTET GYNECOL, V106, P1319, DOI 10.1097/01.AOG.0000187301.76283.7f
   Jordanova ES, 2008, CLIN CANCER RES, V14, P2028, DOI 10.1158/1078-0432.CCR-07-4554
   Kenter GG, 2009, NEW ENGL J MED, V361, P1838, DOI 10.1056/NEJMoa0810097
   Kleter B, 1999, J CLIN MICROBIOL, V37, P2508, DOI 10.1128/JCM.37.8.2508-2517.1999
   Koopman LA, 2000, J EXP MED, V191, P961, DOI 10.1084/jem.191.6.961
   Li XJ, 2012, HUM IMMUNOL, V73, P946, DOI 10.1016/j.humimm.2012.07.041
   Liu XF, 2012, AM J PATHOL, V180, P599, DOI 10.1016/j.ajpath.2011.10.036
   Malmberg KJ, 2002, J CLIN INVEST, V110, P1515, DOI 10.1172/JC1200215564
   Mingari MC, 1998, P NATL ACAD SCI USA, V95, P1172, DOI 10.1073/pnas.95.3.1172
   Ruiter DJ, 1998, EUR J CANCER, V34, P1334, DOI 10.1016/S0959-8049(98)00151-8
   Spaans VM, 2012, J TRANSL MED, V10, DOI 10.1186/1479-5876-10-184
   Terlou A, 2010, INT J CANCER, V127, P2831, DOI 10.1002/ijc.25302
   Torres-Aguilar H, 2010, J IMMUNOL, V184, P1765, DOI 10.4049/jimmunol.0902133
   Urosevic M, 2001, AM J PATHOL, V159, P817, DOI 10.1016/S0002-9440(10)61756-7
   Urosevic M, 2008, CANCER RES, V68, P627, DOI 10.1158/0008-5472.CAN-07-2704
   van de Nieuwenhof HP, 2008, CRIT REV ONCOL HEMAT, V68, P131, DOI 10.1016/j.critrevonc.2008.02.012
   van den Brule AJC, 2002, J CLIN MICROBIOL, V40, P779, DOI 10.1128/JCM.40.3.779-787.2002
   van Esch EMG, 2013, INT J GYNECOL CANCER, V23, P1476, DOI 10.1097/IGC.0b013e3182a57fd6
   van Poelgeest MIE, 2005, CLIN CANCER RES, V11, P5273, DOI 10.1158/1078-0432.CCR-05-0616
   van Seters M, 2005, GYNECOL ONCOL, V97, P645, DOI 10.1016/j.ygyno.2005.02.012
   van Seters M, 2008, CANCER RES, V68, P6617, DOI 10.1158/0008-5472.CAN-08-0327
   van Seters M, 2008, NEW ENGL J MED, V358, P1465, DOI 10.1056/NEJMoa072685
   Vermeulen CFW, 2005, HUM IMMUNOL, V66, P1167, DOI 10.1016/j.humimm.2005.10.011
   Villada IB, 2004, CANCER RES, V64, P8761, DOI 10.1158/0008-5472.CAN-04-2455
   Welters MJP, 2010, P NATL ACAD SCI USA, V107, P11895, DOI 10.1073/pnas.1006500107
   Winters U, 2008, CLIN CANCER RES, V14, P5292, DOI 10.1158/1078-0432.CCR-07-4760
   Woo YL, 2010, INT J CANCER, V126, P133, DOI 10.1002/ijc.24804
   Ye SR, 2007, MODERN PATHOL, V20, P375, DOI 10.1038/modpathol.3800751
   Yuan H, 2012, NEW ENGL J MED, V367, P1220, DOI 10.1056/NEJMoa1203055
NR 50
TC 31
Z9 38
U1 0
U2 9
PU WILEY
PI HOBOKEN
PA 111 RIVER ST, HOBOKEN 07030-5774, NJ USA
SN 0020-7136
EI 1097-0215
J9 INT J CANCER
JI Int. J. Cancer
PD AUG 15
PY 2014
VL 135
IS 4
BP 830
EP 842
DI 10.1002/ijc.28713
PG 13
WC Oncology
WE Science Citation Index Expanded (SCI-EXPANDED)
SC Oncology
GA AJ3ZL
UT WOS:000337607600007
PM 24415578
OA Bronze
DA 2025-09-03
ER

PT J
AU Bai, H
   Sakurai, T
   Bai, RL
   Yamakoshi, S
   Aoki, E
   Kuse, M
   Okuda, K
   Imakawa, K
AF Bai, Hanako
   Sakurai, Toshihiro
   Bai, Rulan
   Yamakoshi, Sachiko
   Aoki, Etsunari
   Kuse, Mariko
   Okuda, Kiyoshi
   Imakawa, Kazuhiko
TI Establishment and characterization of immortalized bovine endometrial
   epithelial cells
SO ANIMAL SCIENCE JOURNAL
LA English
DT Article
DE bovine; endometrial epithelial cell; immortalization
ID NECROSIS-FACTOR-ALPHA; IN-VITRO MODEL; INTERFERON-TAU; EXPRESSION;
   LINES; PROSTAGLANDIN-F2-ALPHA; ATTACHMENT; FILAMENTS; SYSTEM; VIVO
AB Bovine primary uterine endometrial epithelial cells (EECs) are not ideal for long-term studies, because primary EECs lose hormone responsiveness quickly, and/or they tend to have a short life span. The aims of this study were to establish immortalized bovine EECs and to characterize these cells following long-term cultures. Immortalized bovine EECs were established by transfecting retroviral vectors encoding human papillomavirus (HPV) E6 and E7, and human telomerase reverse transcriptase (hTERT) genes. Established bovine immortalized EECs (imEECs) showed the same morphology as primary EECs, and could be grown without any apparent changes for over 60 passages. In addition, imEECs have maintained the features as EECs, exhibiting oxytocin (OT) and interferon tau (IFNT) responsiveness. Therefore, these imEECs, even after numbers of passages, could be used as an in vitro model to investigate cellular and molecular mechanisms, by which the uterine epithelium responds to IFNT stimulation, the event required for the maternal recognition of pregnancy in the bovine species.
C1 [Bai, Hanako; Sakurai, Toshihiro; Bai, Rulan; Yamakoshi, Sachiko; Aoki, Etsunari; Imakawa, Kazuhiko] Univ Tokyo, Grad Sch Agr & Life Sci, Lab Theriogenol & Anim Breeding, Tokyo 1138657, Japan.
   [Kuse, Mariko; Okuda, Kiyoshi] Okayama Univ, Grad Sch Environm & Life Sci, Lab Reprod Physiol, Okayama 7008530, Japan.
C3 University of Tokyo; Okayama University
RP Imakawa, K (corresponding author), Univ Tokyo, Grad Sch Agr & Life Sci, Lab Theriogenol, Bunkyo Ku, 1-1-1 Yayoi, Tokyo 1138657, Japan.
EM akaz@mail.ecc.u-tokyo.ac.jp
RI ; OKUDA, Kiyoshi/AAC-8606-2020; Bai, Hanako/K-4769-2019; Imakawa,
   Kazuhiko/AAD-3211-2022
OI BAI, Hanako/0000-0001-9940-1880; 
FU program for Promotion of Basic Research Activities for Innovative
   Bioscience (BRAIN); JSPS [23780002]; Grants-in-Aid for Scientific
   Research [25660209, 23780002] Funding Source: KAKEN
FX Authors would like to thank Dr. T. Kiyono, National Cancer Center
   Research Institute, Tokyo, Japan, for kindly providing us with
   lentiviral vectors. This study was supported by the program for
   Promotion of Basic Research Activities for Innovative Bioscience (BRAIN)
   to K. I. This work was also supported by a Grant-in-Aid for Scientific
   Research (23780002) to T. S and H. B. was supported by Research Fellow
   of JSPS.
CR BAZER FW, 1991, J REPROD FERTIL, P39
   BERGH J, 1984, LAB INVEST, V51, P307
   Binelli M, 2001, BIOL REPROD, V64, P654, DOI 10.1095/biolreprod64.2.654
   DENKER HW, 1993, J EXP ZOOL, V266, P541, DOI 10.1002/jez.1402660606
   Johnson GA, 1999, BIOL REPROD, V61, P1324, DOI 10.1095/biolreprod61.5.1324
   Krishnaswamy N, 2009, ENDOCRINOLOGY, V150, P897, DOI 10.1210/en.2008-0704
   Kyo S, 2003, AM J PATHOL, V163, P2259, DOI 10.1016/S0002-9440(10)63583-3
   Pagan R, 1996, EXP CELL RES, V222, P333, DOI 10.1006/excr.1996.0043
   Sakurai T, 2012, BIOL REPROD, V87, DOI 10.1095/biolreprod.112.100180
   Skarzynski DJ, 2000, BIOL REPROD, V62, P1116, DOI 10.1095/biolreprod62.5.1116
   Spencer TE, 1999, BIOL REPROD, V61, P464, DOI 10.1095/biolreprod61.2.464
   Wang GY, 2000, IN VITRO CELL DEV-AN, V36, P650, DOI 10.1290/1071-2690(2000)036<0650:IIAICO>2.0.CO;2
   WILCOX AJ, 1988, NEW ENGL J MED, V319, P189, DOI 10.1056/NEJM198807283190401
   Woclawek-Potocka I, 2004, J REPROD DEVELOP, V50, P333, DOI 10.1262/jrd.50.333
   Wolf E, 2003, REPROD DOMEST ANIM, V38, P276, DOI 10.1046/j.1439-0531.2003.00435.x
   Yamakoshi S, 2012, REPRODUCTION, V143, P377, DOI 10.1530/REP-11-0364
   Zeiler M, 2007, CELLS TISSUES ORGANS, V186, P229, DOI 10.1159/000107947
NR 17
TC 8
Z9 11
U1 0
U2 15
PU WILEY
PI HOBOKEN
PA 111 RIVER ST, HOBOKEN 07030-5774, NJ USA
SN 1344-3941
EI 1740-0929
J9 ANIM SCI J
JI Anim. Sci. J.
PD AUG
PY 2014
VL 85
IS 8
BP 799
EP 804
DI 10.1111/asj.12202
PG 6
WC Agriculture, Dairy & Animal Science
WE Science Citation Index Expanded (SCI-EXPANDED)
SC Agriculture
GA AN4HI
UT WOS:000340547900002
PM 24735401
OA Green Published, hybrid
DA 2025-09-03
ER

PT J
AU Cufi, P
   Soussan, P
   Truffault, F
   Fetouchi, R
   Robinet, M
   Fadel, E
   Berrih-Aknin, S
   Le Panse, R
AF Cufi, Perrine
   Soussan, Patrick
   Truffault, Frederique
   Fetouchi, Rachid
   Robinet, Marieke
   Fadel, Elie
   Berrih-Aknin, Sonia
   Le Panse, Rozen
TI Thymoma-associated myasthenia gravis: On the search for a pathogen
   signature
SO JOURNAL OF AUTOIMMUNITY
LA English
DT Article
DE Thymoma; Myasthenia gravis; Interferon type I; Toll-like receptors;
   Virus; Innate immunity
ID THYMIC EPITHELIAL-CELLS; HUMAN-PAPILLOMAVIRUS; INTERFERON-ALPHA;
   IFN-ALPHA; TERMINAL DIFFERENTIATION; I INTERFERONS; EXPRESSION;
   AUTOANTIBODIES; RECEPTOR; ANTIBODIES
AB Myasthenia gravis (MG) is an autoimmune disease mainly mediated by anti-acetylcholine receptor (AChR) antibodies. In the late onset, a thymoma, tumor of the thymus, is quite frequent. However, the events leading to thymoma and MG are not understood. As thymoma-associated MG (MG-T) patients also display anti-interferon type I (IFN-I) neutralizing antibodies, we investigated if MG-T could be associated with an anti-viral signature.
   RT-PCR analyses demonstrated huge increases of IFN-I subtypes, IFN-alpha 2, -alpha 8, -omega and -beta, in thymoma-associated MG but not in thymomas without MG or in control thymuses. Next, we investigated if dsRNA signaling pathway involvement could be observed in MG-T, as recently observed in early-onset MG. We observed an abnormal regulation of dsRNA-sensing molecules with an increase of toll-like receptor 3 (TLR3), and a decrease of protein kinase R (PKR) and dsRNA helicases (RIG-I and MDA5) in thymoma from MG patients. We also detected a decreased expression of p53, the tumor suppressor that is known to be down-regulated by dsRNA. Altogether, these results strongly suggest that MG-T could be linked to a viral infection.
   As p16 (CDKN2A), a marker of HPV infections, was up-regulated in MG-T, we thus screened DNA from thymomas for human papillomavirus (HPV) by real-time PCR using HPV consensus SPF10 primers. RTPCR results were negative for all samples tested. We confirmed the absence of HPV DNA detection by end point PCR using FAP primers to amplify a larger panel of HPV genotypes.
   Our data clearly demonstrate INF-I overexpression together with the activation of innate immunity pathways in thymoma-associated MG suggesting that MG might develop after a pathogen infection. We were not able to relate thymoma to HPV infections and the implication of other pathogens is discussed. (C) 2014 Elsevier Ltd. All rights reserved.
C1 [Cufi, Perrine; Truffault, Frederique; Robinet, Marieke; Berrih-Aknin, Sonia; Le Panse, Rozen] INSERM, U974, Paris, France.
   [Cufi, Perrine; Truffault, Frederique; Robinet, Marieke; Berrih-Aknin, Sonia; Le Panse, Rozen] CNRS, UMR 7215, Paris, France.
   [Cufi, Perrine; Truffault, Frederique; Robinet, Marieke; Berrih-Aknin, Sonia; Le Panse, Rozen] Univ Paris 06, Paris, France.
   [Cufi, Perrine; Truffault, Frederique; Robinet, Marieke; Berrih-Aknin, Sonia; Le Panse, Rozen] AIM, Inst Myol, Paris, France.
   [Soussan, Patrick; Fetouchi, Rachid] Hop Tenon, INSERM, F-75970 Paris, France.
   [Soussan, Patrick; Fetouchi, Rachid] INSERM, U845, Paris, France.
   [Fadel, Elie] Univ Paris Sud, Hop Marie Lannelongue, Le Plessis Robinson, France.
C3 Institut National de la Sante et de la Recherche Medicale (Inserm);
   Centre National de la Recherche Scientifique (CNRS); Sorbonne
   Universite; Sorbonne Universite; Universite Paris Cite; Assistance
   Publique Hopitaux Paris (APHP); Sorbonne Universite; Hopital
   Universitaire Tenon - APHP; Institut National de la Sante et de la
   Recherche Medicale (Inserm); Institut National de la Sante et de la
   Recherche Medicale (Inserm); Universite Paris Cite; Hopital Marie
   Lannelongue; Universite Paris Saclay
RP Le Panse, R (corresponding author), Grp Hosp Pitie Salpetriere, INSERM, U974, 105 Blvd Hop, F-75651 Paris 13, France.
EM rozen.lepanse@upmc.fr
RI ; Berrih‐Aknin, Sonia/F-8025-2013; soussan, patrick/O-9801-2017; Le
   Panse, Rozen/B-8945-2013
OI Berrih-Aknin, Sonia/0000-0001-9199-4175; TRUFFAULT,
   Frederique/0000-0003-1284-8634; soussan, patrick/0000-0003-2706-7371; Le
   Panse, Rozen/0000-0001-7522-5974
FU "Association Francaise contre les Myopathies" (AFM); European Community
   [FIGHT-MG/HEALTH-2009-242-210]
FX This work was supported by the "Association Francaise contre les
   Myopathies" (AFM) and a grant from the European Community
   (FIGHT-MG/HEALTH-2009-242-210).
CR Alexander RE, 2013, AM J SURG PATHOL, V37, P1223, DOI 10.1097/PAS.0b013e3182863fc1
   Anderson MS, 2002, SCIENCE, V298, P1395, DOI 10.1126/science.1075958
   ARIMORI S, 1990, Tokai Journal of Experimental and Clinical Medicine, V15, P219
   Bernasconi P, 2005, AM J PATHOL, V167, P129, DOI 10.1016/S0002-9440(10)62960-4
   Cavalcante P, 2010, ANN NEUROL, V67, P726, DOI 10.1002/ana.21902
   Csuka D, 2012, EUR J NEUROL, V19, P842, DOI 10.1111/j.1468-1331.2011.03636.x
   Cufi P, 2014, J AUTOIMMUN, V52, P44, DOI 10.1016/j.jaut.2013.12.016
   Cufi P, 2013, ANN NEUROL, V73, P281, DOI 10.1002/ana.23791
   Daud II, 2011, INT J CANCER, V128, P879, DOI 10.1002/ijc.25400
   DeCarlo CA, 2012, CLIN DEV IMMUNOL, DOI 10.1155/2012/785825
   Filosso PL, 2013, EUR J CARDIO-THORAC, V44, P219, DOI 10.1093/ejcts/ezs663
   Foster GR, 1996, J INTERF CYTOK RES, V16, P1027, DOI 10.1089/jir.1996.16.1027
   Giraud M, 2007, NATURE, V448, P934, DOI 10.1038/nature06066
   HARVEY M, 1993, NAT GENET, V5, P225, DOI 10.1038/ng1193-225
   Hirabayashi H, 1997, INT J CANCER, V73, P639
   HOLLSTEIN M, 1991, SCIENCE, V253, P49, DOI 10.1126/science.1905840
   IKEDA Y, 1991, CLIN EXP IMMUNOL, V85, P80
   Jaks E, 2007, J MOL BIOL, V366, P525, DOI 10.1016/j.jmb.2006.11.053
   Lamken P, 2004, J MOL BIOL, V341, P303, DOI 10.1016/j.jmb.2004.05.059
   LASTER AJ, 1986, DIFFERENTIATION, V31, P67, DOI 10.1111/j.1432-0436.1986.tb00385.x
   Le Panse R, 2005, CELL DEATH DIFFER, V12, P463, DOI 10.1038/sj.cdd.4401611
   Le Panse R, 2010, AUTOIMMUNITY, V43, P401, DOI 10.3109/08916930903563491
   Marques JT, 2005, J VIROL, V79, P11105, DOI 10.1128/JVI.79.17.11105-11114.2005
   Marx A, 2013, AUTOIMMUN REV, V12, P875, DOI 10.1016/j.autrev.2013.03.007
   Meager A, 2003, CLIN EXP IMMUNOL, V132, P128, DOI 10.1046/j.1365-2249.2003.02113.x
   Meager A, 2006, PLOS MED, V3, P1152, DOI 10.1371/journal.pmed.0030289
   Meriggioli MN, 2009, FRONT NEUROL NEUROSC, V26, P94, DOI 10.1159/000212371
   Moreau F, 2013, J CLIN VIROL, V56, P244, DOI 10.1016/j.jcv.2012.11.003
   Piehler J, 1999, J MOL BIOL, V294, P223, DOI 10.1006/jmbi.1999.3230
   Romi F, 2000, J NEUROL, V247, P369, DOI 10.1007/s004150050604
   Rudick RA, 1998, NEUROLOGY, V50, P1266, DOI 10.1212/WNL.50.5.1266
   Sano T, 1998, AM J PATHOL, V153, P1741, DOI 10.1016/S0002-9440(10)65689-1
   SAVINO W, 1985, J CLIN INVEST, V76, P1140, DOI 10.1172/JCI112069
   Savino W, 2006, PLOS PATHOG, V2, P472, DOI 10.1371/journal.ppat.0020062
   Scarpino S, 2007, CLIN EXP IMMUNOL, V149, P504, DOI 10.1111/j.1365-2249.2007.03442.x
   Shiono H, 2003, INT IMMUNOL, V15, P903, DOI 10.1093/intimm/dxg088
   Slavikova M, 2003, J INTERF CYTOK RES, V23, P143, DOI 10.1089/107999003321532475
   Steinestel J, 2013, PLOS ONE, V8, DOI 10.1371/journal.pone.0065189
   Ströbel P, 2004, ANN NEUROL, V56, P901, DOI 10.1002/ana.20340
   Suster S, 2006, AM J CLIN PATHOL, V125, P542, DOI 10.1309/CAV8RNU5TKNACKNC
   Takeuchi O, 2010, CELL, V140, P805, DOI 10.1016/j.cell.2010.01.022
   Valentin H, 1999, J VIROL, V73, P2212, DOI 10.1128/JVI.73.3.2212-2221.1999
   Vidalain PO, 2002, J VIROL, V76, P6415, DOI 10.1128/JVI.76.13.6415-6424.2002
   Vrolix K, 2010, AUTOIMMUNITY, V43, P380, DOI 10.3109/08916930903518073
   Willcox N, 2008, ANN NY ACAD SCI, V1132, P163, DOI 10.1196/annals.1405.021
   Yamamoto S, 2002, HEPATOL RES, V24, P99, DOI 10.1016/S1386-6346(02)00020-7
   Yoshikawa H, 2006, J NEUROIMMUNOL, V175, P169, DOI 10.1016/j.jneuroim.2006.02.012
   Zandberg DP, 2013, CA-CANCER J CLIN, V63, P57, DOI 10.3322/caac.21167
   ZURHAUSEN H, 1994, ANNU REV MICROBIOL, V48, P427, DOI 10.1146/annurev.micro.48.1.427
NR 49
TC 33
Z9 39
U1 0
U2 22
PU ACADEMIC PRESS LTD- ELSEVIER SCIENCE LTD
PI LONDON
PA 24-28 OVAL RD, LONDON NW1 7DX, ENGLAND
SN 0896-8411
EI 1095-9157
J9 J AUTOIMMUN
JI J. Autoimmun.
PD AUG
PY 2014
VL 52
SI SI
BP 29
EP 35
DI 10.1016/j.jaut.2013.12.018
PG 7
WC Immunology
WE Science Citation Index Expanded (SCI-EXPANDED)
SC Immunology
GA AN0WA
UT WOS:000340303500002
OA Green Submitted
DA 2025-09-03
ER

PT J
AU Mino, T
   Mori, T
   Aoyama, Y
   Sera, T
AF Mino, Takashi
   Mori, Tomoaki
   Aoyama, Yasuhiro
   Sera, Takashi
TI Inhibition of DNA Replication of Human Papillomavirus by Using Zinc
   Finger-Single-Chain FokI Dimer Hybrid
SO MOLECULAR BIOTECHNOLOGY
LA English
DT Article
DE Antiviral therapy; Human DNA virus; Human papillomavirus; Hybrid
   nuclease; Artificial zinc-finger protein; Single-chain FokI dimer; DNA
   cleavage
ID PROTEINS; CLEAVAGE; PREVALENCE; ENHANCER; CANCER; VIRUS; GENE
AB Previously, we reported that an artificial zinc-finger protein (AZP)-staphylococcal nuclease (SNase) hybrid (designated AZP-SNase) inhibited DNA replication of human papillomavirus type 18 (HPV-18) in mammalian cells by binding to and cleaving a specific HPV-18 ori plasmid. Although the AZP-SNase did not show any side effects under the experimental conditions, the SNase is potentially able to cleave RNA as well as DNA. In the present study, to make AZP hybrid nucleases that cleave only viral DNA, we switched the SNase moiety in the AZP-SNase to the single-chain FokI dimer (scFokI) that we had developed previously. We demonstrated that transfection with a plasmid expressing the resulting hybrid nuclease (designated AZP-scFokI) inhibited HPV-18 DNA replication in transient replication assays using mammalian cells more efficiently than AZP-SNase. Then, by linker-mediated PCR analysis, we confirmed that AZP-scFokI cleaved an HPV-18 ori plasmid around its binding site in mammalian cells. Finally, a modified MTT assay revealed that AZP-scFokI did not show any significant cytotoxicity. Thus, the newly developed AZP-scFokI hybrid is expected to serve as a novel antiviral reagent for the neutralization of human DNA viruses with less fewer potential side effects.
C1 [Mino, Takashi; Mori, Tomoaki; Aoyama, Yasuhiro; Sera, Takashi] Kyoto Univ, Grad Sch Engn, Dept Synthet Chem & Biol Chem, Nishikyo Ku, Kyoto 6158510, Japan.
   [Mori, Tomoaki; Sera, Takashi] Okayama Univ, Dept Appl Chem & Biotechnol, Grad Sch Nat Sci & Technol, Kita Ku, Okayama 7008530, Japan.
C3 Kyoto University; Okayama University
RP Sera, T (corresponding author), Okayama Univ, Dept Appl Chem & Biotechnol, Grad Sch Nat Sci & Technol, Kita Ku, Okayama 7008530, Japan.
EM sera@cc.okayama-u.ac.jp
RI ; Mino, Takashi/GRO-0332-2022
OI Mino, Takashi/0000-0002-9562-008X; 
FU Grants-in-Aid for Scientific Research [25860355] Funding Source: KAKEN
CR Bhaya D, 2011, ANNU REV GENET, V45, P273, DOI 10.1146/annurev-genet-110410-132430
   Bitinaite J, 1998, P NATL ACAD SCI USA, V95, P10570, DOI 10.1073/pnas.95.18.10570
   BOSCH FX, 1995, JNCI-J NATL CANCER I, V87, P796, DOI 10.1093/jnci/87.11.796
   CHIANG CM, 1992, P NATL ACAD SCI USA, V89, P5799, DOI 10.1073/pnas.89.13.5799
   DELVECCHIO AM, 1992, J VIROL, V66, P5949, DOI 10.1128/JVI.66.10.5949-5958.1992
   DiMaio D., 2001, FIELDS VIROLOGY, P119
   DOWTY ME, 1995, P NATL ACAD SCI USA, V92, P4572, DOI 10.1073/pnas.92.10.4572
   FRATTINI MG, 1994, P NATL ACAD SCI USA, V91, P12398, DOI 10.1073/pnas.91.26.12398
   HIRT B, 1967, J MOL BIOL, V26, P365, DOI 10.1016/0022-2836(67)90307-5
   Ishiyama M, 1997, TALANTA, V44, P1299, DOI 10.1016/S0039-9140(97)00017-9
   KACZOROWSKI T, 1989, GENE, V80, P209, DOI 10.1016/0378-1119(89)90285-0
   Kim YG, 1997, GENE, V203, P43, DOI 10.1016/S0378-1119(97)00489-7
   LabatMoleur F, 1996, GENE THER, V3, P1010
   Llopis J, 1998, P NATL ACAD SCI USA, V95, P6803, DOI 10.1073/pnas.95.12.6803
   Mino T, 2008, ARCH VIROL, V153, P1291, DOI 10.1007/s00705-008-0125-7
   Mino T, 2006, J VIROL, V80, P5405, DOI 10.1128/JVI.01795-05
   Mino T, 2013, PLOS ONE, V8, DOI 10.1371/journal.pone.0056633
   Mino T, 2009, J BIOTECHNOL, V140, P156, DOI 10.1016/j.jbiotec.2009.02.004
   MUELLER PR, 1989, SCIENCE, V246, P780, DOI 10.1126/science.2814500
   NISHIGAKI K, 1985, NUCLEIC ACIDS RES, V13, P5747, DOI 10.1093/nar/13.16.5747
   PEDEN KWC, 1980, SCIENCE, V209, P1392, DOI 10.1126/science.6251547
   Pisani P, 2002, INT J CANCER, V97, P72, DOI 10.1002/ijc.1571
   RUSSELL J, 1995, J VIROL, V69, P651, DOI 10.1128/JVI.69.2.651-660.1995
   Sera T, 2002, BIOCHEMISTRY-US, V41, P7074, DOI 10.1021/bi020095c
   Sera T, 2005, J VIROL, V79, P2614, DOI 10.1128/JVI.79.4.2614-2619.2005
   Smith J, 2000, NUCLEIC ACIDS RES, V28, P3361, DOI 10.1093/nar/28.17.3361
   Tachikawa K, 2004, P NATL ACAD SCI USA, V101, P15225, DOI 10.1073/pnas.0406473101
   TUCKER PW, 1979, MOL CELL BIOCHEM, V23, P67
   Walboomers JMM, 1999, J PATHOL, V189, P12, DOI 10.1002/(SICI)1096-9896(199909)189:1<12::AID-PATH431>3.0.CO;2-F
NR 29
TC 7
Z9 8
U1 0
U2 9
PU HUMANA PRESS INC
PI TOTOWA
PA 999 RIVERVIEW DRIVE SUITE 208, TOTOWA, NJ 07512 USA
SN 1073-6085
EI 1559-0305
J9 MOL BIOTECHNOL
JI Mol. Biotechnol.
PD AUG
PY 2014
VL 56
IS 8
BP 731
EP 737
DI 10.1007/s12033-014-9751-3
PG 7
WC Biochemistry & Molecular Biology; Biotechnology & Applied Microbiology
WE Science Citation Index Expanded (SCI-EXPANDED)
SC Biochemistry & Molecular Biology; Biotechnology & Applied Microbiology
GA AM5BG
UT WOS:000339869800006
PM 24682726
DA 2025-09-03
ER

PT J
AU Tahamtan, A
   Ghaemi, A
   Gorji, A
   Kalhor, HR
   Sajadian, A
   Tabarraei, A
   Moradi, A
   Atyabi, F
   Kelishadi, M
AF Tahamtan, Alireza
   Ghaemi, Amir
   Gorji, Ali
   Kalhor, Hamid R.
   Sajadian, Azadeh
   Tabarraei, Alijan
   Moradi, Abdolvahab
   Atyabi, Fatemeh
   Kelishadi, Mishar
TI Antitumor effect of therapeutic HPV DNA vaccines with chitosan-based
   nanodelivery systems
SO JOURNAL OF BIOMEDICAL SCIENCE
LA English
DT Article
DE Human papilloma virus; E7; DNA vaccine; Chitosan; Tumor
ID DELIVERY-SYSTEM; NANOPARTICLES; IMMUNOTHERAPY; IMMUNIZATION; INFECTIONS
AB Background: Cervical cancer is the second-most-common cause of malignancies in women worldwide, and the oncogenic activity of the human papilloma virus types (HPV) E7 protein has a crucial role in anogenital tumors. In this study, we have designed a therapeutic vaccine based on chitosan nanodelivery systems to deliver HPV-16 E7 DNA vaccine, considered as a tumor specific antigen for immunotherapy of HPV-associated cervical cancer. We have developed a Nano-chitosan (NCS) as a carrier system for intramuscular administration using a recombinant DNA vaccine expressing HPV-16 E7 (NCS-DNA E7 vaccine). NCS were characterized in vitro for their gene transfection ability.
   Results: The transfection of CS-pEGFP NPs was efficient in CHO cells and the expression of green fluorescent proteins was well observed. In addition, NCS-DNA E7 vaccine induced the strongest E7-specific CD8+ T cell and interferon. responses in C57BL/6 mice. Mice vaccinated with NCS-DNA E7 vaccine were able to generate potent protective and therapeutic antitumor effects against challenge with E7-expressing tumor cell line, TC-1.
   Conclusions: The strong therapeutic effect induced by the Chitosan-based nanodelivery suggest that nanoparticles may be an efficient carrier to improve the immunogenicity of DNA vaccination upon intramuscular administration and the platform could be further exploited as a potential cancer vaccine candidate in humans.
C1 [Tahamtan, Alireza; Ghaemi, Amir; Tabarraei, Alijan; Moradi, Abdolvahab; Kelishadi, Mishar] Golestan Univ Med Sci, Dept Microbiol, Gorgan, Iran.
   [Tahamtan, Alireza] Univ Tehran Med Sci, Sch Publ Hlth, Dept Virol, Tehran, Iran.
   [Ghaemi, Amir; Gorji, Ali; Sajadian, Azadeh] Shefa Neurosci Res Ctr, Tehran, Iran.
   [Gorji, Ali] Univ Munster, Inst Physiol 1, D-48149 Munster, Germany.
   [Gorji, Ali] Univ Munster, Klin & Poliklin Neurochirurg, D-48149 Munster, Germany.
   [Gorji, Ali] Univ Munster, Dept Neurol, D-48149 Munster, Germany.
   [Kalhor, Hamid R.] Sharif Univ Technol, Dept Chem, Biochem Res Lab, Tehran, Iran.
   [Atyabi, Fatemeh] Univ Tehran Med Sci, Fac Pharm, Nanotechnol Res Ctr, Tehran, Iran.
C3 Golestan University of Medical Sciences; Tehran University of Medical
   Sciences; University of Munster; University of Munster; University of
   Munster; Sharif University of Technology; Tehran University of Medical
   Sciences
RP Ghaemi, A (corresponding author), Golestan Univ Med Sci, Dept Microbiol, Gorgan, Iran.
EM ghaem_amir@yahoo.com
RI Kalhor, Hamid/AAT-3216-2020; Tahamtan, Alireza/U-7342-2017; Gorji,
   Ahmad/D-3670-2017; Ghaemi, Amir/A-2215-2013; Moradi,
   Abdolvahab/C-1680-2017; Atyabi, Fatemeh/O-3356-2019; Atyabi,
   Fatemeh/C-7821-2009; Tabarraei, Alijan/D-4954-2016
OI Tahamtan, Alireza/0000-0001-7680-5698; Moradi,
   Abdolvahab/0000-0003-2877-4190; Kalhor, Hamid Reza/0000-0002-0654-0513;
   Atyabi, Fatemeh/0000-0002-9421-8750; Tabarraei,
   Alijan/0000-0002-8167-5469
FU Golestan Medical University
FX The authors appreciate the financial support of the Research Deputy at
   Golestan Medical University. This project was extracted from a MSc
   thesis.
CR Akhlaghi SP, 2010, NANOMED-NANOTECHNOL, V6, P689, DOI 10.1016/j.nano.2010.01.011
   Alpar H Oya, 2005, Expert Opin Drug Deliv, V2, P829, DOI 10.1517/17425247.2.5.829
   Atyabi F, 2009, J NANOSCI NANOTECHNO, V9, P4593, DOI 10.1166/jnn.2009.1090
   Bivas-Benita M, 2003, INT J PHARM, V266, P17, DOI 10.1016/S0378-5173(03)00377-6
   Bolhassani A, 2013, HUM VACC IMMUNOTHER, V10, P2013
   Feng GZ, 2013, PLOS ONE, V8, DOI 10.1371/journal.pone.0061135
   Ghaemi A, 2007, COMP IMMUNOL MICROB, V30, P197, DOI 10.1016/j.cimid.2007.01.002
   Ghaemi A, 2011, INTERVIROLOGY, V54, P105, DOI 10.1159/000320197
   Ghaemi Amir, 2010, Genet Vaccines Ther, V8, P3, DOI 10.1186/1479-0556-8-3
   Illum L, 2001, ADV DRUG DELIVER REV, V51, P81, DOI 10.1016/S0169-409X(01)00171-5
   Jiang L, J GENE MED
   Johnston S A, 2000, Dev Biol (Basel), V104, P3
   Khatri K, 2008, INT J PHARMACEUT, V354, P235, DOI 10.1016/j.ijpharm.2007.11.027
   Klencke B, 2002, CLIN CANCER RES, V8, P1028
   Li GP, 2009, CELL MOL IMMUNOL, V6, P45, DOI 10.1038/cmi.2009.6
   Li L, 2012, J BIOTECHNOL, V162, P171, DOI 10.1016/j.jbiotec.2012.08.012
   Lin K, 2010, IMMUNOL RES, V47, P86, DOI 10.1007/s12026-009-8141-6
   Ma B, 2012, EXPERT OPIN EMERG DR, V17, P469, DOI 10.1517/14728214.2012.744393
   Masotti A, 2009, MINI-REV MED CHEM, V9, P463, DOI 10.2174/138955709787847976
   Morrow MP, 2013, EXPERT REV VACCINES, V12, P271, DOI [10.1586/erv.13.23, 10.1586/ERV.13.23]
   Naderi Malihe, 2013, Virologica Sinica, V28, P167, DOI 10.1007/s12250-013-3291-z
   Pachuk CJ, 2000, CURR OPIN MOL THER, V2, P188
   Pang CL, 2013, MICROB PATHOGENESIS, V58, P55, DOI 10.1016/j.micpath.2012.11.002
   Sajadian A, 2014, ARCH VIROL, V159, P1951, DOI 10.1007/s00705-014-2024-4
   Stanley MA, 2012, J GEN VIROL, V93, P681, DOI 10.1099/vir.0.039677-0
   Su JH, 2010, BIODRUGS, V24, P109, DOI 10.2165/11532810-000000000-00000
   Tahamtan A, 2015, ARTIF CELL NANOMED B, V43, P366, DOI 10.3109/21691401.2014.893522
   Yousefpour P, 2011, INT J NANOMED, V6, P1977, DOI 10.2147/IJN.S21523
   Zaharoff DA, 2007, VACCINE, V25, P2085, DOI 10.1016/j.vaccine.2006.11.034
   Zhao K, 2011, VACCINE, V29, P8549, DOI 10.1016/j.vaccine.2011.09.029
   Zhou XF, 2008, BIOMATERIALS, V29, P111, DOI 10.1016/j.biomaterials.2007.09.007
NR 31
TC 48
Z9 57
U1 3
U2 41
PU BMC
PI LONDON
PA CAMPUS, 4 CRINAN ST, LONDON N1 9XW, ENGLAND
SN 1021-7770
EI 1423-0127
J9 J BIOMED SCI
JI J. Biomed. Sci.
PD JUL 31
PY 2014
VL 21
AR 69
DI 10.1186/s12929-014-0069-z
PG 10
WC Cell Biology; Medicine, Research & Experimental
WE Science Citation Index Expanded (SCI-EXPANDED)
SC Cell Biology; Research & Experimental Medicine
GA AM7TV
UT WOS:000340072500001
PM 25077570
OA Green Published, gold
DA 2025-09-03
ER

PT J
AU Avramov, T
   Vetckova, E
   Nikolova, M
   Valev, D
   Manolova, A
   Tafradgiiska, M
   Kostadinov, D
   Tchalacov, I
AF Avramov, Toma
   Vetckova, Evelina
   Nikolova, Maria
   Valev, Dinko
   Manolova, Antoaneta
   Tafradgiiska, Maya
   Kostadinov, Dimitar
   Tchalacov, Ivan
TI Therapeutic approaches to the treatment of recurrent respiratory
   papillomatosis of the aerodigestive tract (a clinical study)
SO BIOTECHNOLOGY & BIOTECHNOLOGICAL EQUIPMENT
LA English
DT Article
DE Calgevax; human papillomavirus; recurrent respiratory papillomatosis;
   aerodigestive tract
ID BACILLUS-CALMETTE-GUERIN; CELLS
AB Recurrent respiratory papillomatosis (RRP) is a rare disease, characterized by recurrent proliferation of benign squamous cell papillomas in the larynx as well as in the other parts of the aerodigestive tract. We have compared different treatment options for RRP of the aerodigestive tract including surgical, conservative and combined approaches. A total of 43 patients with papillomatosis that received a combined therapy were followed in the period from 2009 to 2013. The treatment included electrosurgery and CO2 laser surgery alongside with either immunotherapy with Bacillus Calmette-Guerin (BCG) (Calgevax) or alpha-interferon. In the control group without immunotherapy (n = 16) we used conventional microlaryngeal surgery. During the follow-up, relapse occurred in two patients for the CO2 laser surgery with Calgevax immunotherapy group (n = 16). In the group treated with alpha-interferon preceded by CO2 laser surgery (n = 9) and electrosurgery (n = 2), relapse had occurred in three patients. Among the control group, recurrence was observed in six patients. This required re-operation. Our data showed a three times more frequent relapses among patients who were operated with conventional surgery as compared to those operated with CO2 laser surgery and Calgevax immunotherapy, and two times more often relapses in patients operated with conventional surgery as compared to those with electrosurgery and CO2 laser surgery and application of alpha-interferon therapy. Conventional and laser surgeries have a palliative effect, though playing an important role in ensuring the airway patency. While specific antivirus treatment for human papilloma viruses does not exist, the immune modulation with Calgevax considerably reduces the frequency of relapses, by stimulating cellular immune effector mechanisms. The combined protocol allows rarefication of relapses and improvement of patients' quality of life, but not complete healing.
C1 [Avramov, Toma; Tchalacov, Ivan] Univ Hosp Tzaritsa Yoanna, ENT Clin 2, Sofia, Bulgaria.
   [Vetckova, Evelina] Bul BioNCIPD Ltd, Sofia, Bulgaria.
   [Nikolova, Maria] Natl Ctr Infect & Parasit Dis, Natl Reference Lab Immunol, Sofia, Bulgaria.
   [Valev, Dinko; Tafradgiiska, Maya; Kostadinov, Dimitar] Specialized Hosp Act Treatment Pulm Dis St Sofia, Bronchol Dept, Sofia, Bulgaria.
   [Manolova, Antoaneta] Natl Ctr Publ Hlth & Anal, Sofia, Bulgaria.
C3 Medical University Sofia; Ministry of Health Bulgaria; National Centre
   of Infectious & Parasitic Diseases; Medical University Sofia
RP Avramov, T (corresponding author), Univ Hosp Tzaritsa Yoanna, ENT Clin 2, Sofia, Bulgaria.
EM ung2@isul.eu
RI Valev, Dimitar/E-6179-2011; Nikolova, Maria/AAQ-1863-2020
OI Nikolova, Maria/0000-0001-8180-4892; 
CR AVIDANO MA, 1995, OTOLARYNG HEAD NECK, V112, P197, DOI 10.1016/S0194-5998(95)70236-9
   Avramov T, 2011, INT B OTORHINOLARYNG, V4, P15
   Bourgain JL, 2009, BRIT J ANAESTH, V87, P870
   Brandau S, 2001, INT J CANCER, V92, P697, DOI 10.1002/1097-0215(20010601)92:5<697::AID-IJC1245>3.0.CO;2-Z
   Chadha NK, 2007, OTOLARYNG HEAD NECK, V136, P863, DOI 10.1016/j.otohns.2006.09.007
   Chalakov IV, 2010, INT B OTORHINOLARYNG, V1, P43
   Chalakov IV, 2011, INT B OTORHINOLARYNG, V3, P19
   Conti-Freitas LC, 2009, CANCER IMMUNOL IMMUN, V58, P25, DOI 10.1007/s00262-008-0520-7
   DAMIANOV C, 1994, ANTI-CANCER DRUG, V5, P298, DOI 10.1097/00001813-199406000-00006
   Draganov P, 2006, INT J PEDIATR OTORHI, V70, P469, DOI 10.1016/j.ijporl.2005.07.018
   Goon P, 2008, EUR ARCH OTO-RHINO-L, V265, P147, DOI 10.1007/s00405-007-0546-z
   Ihra G, 2000, ACTA ANAESTH SCAND, V44, P475, DOI 10.1034/j.1399-6576.2000.440421.x
   Klebe S, 2013, PATHOLOGY, V45, P305, DOI 10.1097/PAT.0b013e32835f45fd
   Lanzenberger-Schragl E, 2009, ARCH OTOLARYNGOL, V126, P40
   LEVENTHAL BG, 1988, ARCH OTOLARYNGOL, V114, P1163
   MacKenzie M., 1871, ESSAYS GROWTHS LARYN
   Nikolova M, 2009, BLOOD, V113, P4556, DOI 10.1182/blood-2008-04-151407
   Razack AHA, 2007, ASIAN J SURG, V30, P302, DOI 10.1016/S1015-9584(08)60045-7
   Rezaie-Majd A, 2006, BRIT J ANAESTH, V96, P650, DOI 10.1093/bja/ael074
   Shintani Y, 2007, INT J UROL, V14, P140, DOI 10.1111/j.1442-2042.2007.01696.x
   Todorov SP, 2009, INT B OTORHINOLARYNG, V2, P31
   Todorov SP, 2009, INT B OTORHINOLARYNG, V2, P33
NR 22
TC 1
Z9 1
U1 0
U2 7
PU TAYLOR & FRANCIS LTD
PI ABINGDON
PA 2-4 PARK SQUARE, MILTON PARK, ABINGDON OR14 4RN, OXON, ENGLAND
SN 1310-2818
EI 1314-3530
J9 BIOTECHNOL BIOTEC EQ
JI Biotechnol. Biotechnol. Equip.
PD JUL 4
PY 2014
VL 28
IS 4
BP 668
EP 673
DI 10.1080/13102818.2014.933500
PG 6
WC Biotechnology & Applied Microbiology
WE Science Citation Index Expanded (SCI-EXPANDED)
SC Biotechnology & Applied Microbiology
GA CA5FM
UT WOS:000348934100012
PM 26692782
OA gold, Green Submitted
DA 2025-09-03
ER

PT J
AU Chen, S
   Wang, XF
   Wu, XL
   Wei, MQ
   Zhang, B
   Liu, XS
   Wang, YJ
AF Chen, Shu
   Wang, Xiongfei
   Wu, Xiaolian
   Wei, Ming Q.
   Zhang, Bin
   Liu, Xiaosong
   Wang, Yuejian
TI IL-10 signalling blockade at the time of immunization inhibits Human
   papillomavirus 16 E7 transformed TC-1 tumour cells growth in mice
SO CELLULAR IMMUNOLOGY
LA English
DT Article
DE IL10; Immunotherapy; Cervical cancer
ID VIRUS-LIKE PARTICLES; CD4(+) T-CELLS; CERVICAL INTRAEPITHELIAL
   NEOPLASIA; ANTIGEN-EXPERIENCED HOST; PHASE-II TRIAL; INTERLEUKIN-10
   RECEPTOR; DENDRITIC CELLS; LONG PEPTIDES; IN-VITRO; VACCINATION
AB IL-10 signalling blockade by intra-peritoneal injection of anti-IL-10 receptor antibodies at the time of immunization enhances vaccine induced CD8+ T cell responses and promotes bacteria, parasitic and viral control. We now show that blockade of IL-10 signalling at the time of immunization enhances vaccine induced antigen specific CD8+ T cell responses to both dominant and subdominant CTL epitopes. Injection of anti-IL-10 receptor antibodies subcutaneous at the time of immunization also enhances CD8+ T cell responses. Furthermore, IL-10 signalling blockade at the time of a Human papillomavirus 16 E7 peptide/LPS immunization, prevents HPV16 E7 transformed TC-1 tumour growth in mice. Immunization in the presence of anti-IL-10R antibodies and Monophosphoryl lipid A, generates antigen specific CD8+ T cell responses similar to immunization with LPS. Our results suggest that immunization and IL-10 signalling blockade may provide a novel way for the development of therapeutic vaccines against cancer. (C) 2014 Elsevier Inc. All rights reserved.
C1 [Chen, Shu; Wang, Xiongfei; Wu, Xiaolian; Zhang, Bin; Liu, Xiaosong; Wang, Yuejian] Foshan First Peoples Hosp, Canc Res Inst, Foshan 528000, Guangdong, Peoples R China.
   [Wei, Ming Q.] Griffith Univ, Div Mol & Gene Therapies, Griffith Hlth Inst, Gold Coast, Qld 4215, Australia.
   [Wei, Ming Q.] Griffith Univ, Sch Med Sci, Gold Coast, Qld 4215, Australia.
   [Liu, Xiaosong] Univ Sunshine Coast, Fac Sci Hlth Educ & Engn, Sch Hlth & Sport Sci, Marcoochydore Dc, Qld 4558, Australia.
C3 Griffith University; Griffith University - Gold Coast Campus; Menzies
   Health Institute Queensland; Griffith University; Griffith University -
   Gold Coast Campus; University of the Sunshine Coast
RP Liu, XS (corresponding author), Foshan First Peoples Hosp, Canc Res Inst, Foshan 528000, Guangdong, Peoples R China.
EM xiaosongl@yahoo.com; wyjian@fsyyy.com
RI Wei, Mingquan/GWR-0747-2022
CR Bai FW, 2009, PLOS PATHOG, V5, DOI 10.1371/journal.ppat.1000610
   Berezhnoy A, 2012, MOL THER, V20, P1242, DOI 10.1038/mt.2012.18
   Bogunovic D, 2011, CANCER RES, V71, P5467, DOI 10.1158/0008-5472.CAN-10-3988
   Brooks DG, 2008, J EXP MED, V205, P533, DOI 10.1084/jem.20071948
   Brooks DG, 2006, NAT MED, V12, P1301, DOI 10.1038/nm1492
   Chen JZ, 2009, J LEUKOCYTE BIOL, V86, P1305, DOI 10.1189/jlb.0609406
   Chen JZ, 2009, CELL IMMUNOL, V254, P85, DOI 10.1016/j.cellimm.2008.09.001
   Chu NR, 2000, CLIN EXP IMMUNOL, V121, P216, DOI 10.1046/j.1365-2249.2000.01293.x
   Clifford GM, 2003, BRIT J CANCER, V89, P101, DOI 10.1038/sj.bjc.6601024
   Daayana S, 2010, BRIT J CANCER, V102, P1129, DOI 10.1038/sj.bjc.6605611
   den Haan JMM, 2007, J IMMUNOL, V178, P5429, DOI 10.4049/jimmunol.178.9.5429
   Di Bonito P, 2009, VIROLOGY, V395, P45, DOI 10.1016/j.virol.2009.09.012
   Ding FX, 2009, HEPATOLOGY, V49, P1492, DOI 10.1002/hep.22816
   Ejrnaes M, 2006, J EXP MED, V203, P2461, DOI 10.1084/jem.20061462
   Fleurence RL, 2007, AM J OBSTET GYNECOL, V196, P206, DOI 10.1016/j.ajog.2007.01.028
   Frazer IH, 2011, ANNU REV IMMUNOL, V29, P111, DOI 10.1146/annurev-immunol-031210-101308
   Grulich AE, 2010, SEX HEALTH, V7, P244, DOI 10.1071/SH10020
   Huber S, 2011, IMMUNITY, V34, P554, DOI 10.1016/j.immuni.2011.01.020
   Kasuya G, 2013, ANTICANCER RES, V33, P2199
   Kaufmann AM, 2001, INT J CANCER, V92, P285, DOI 10.1002/1097-0215(200102)9999:9999<::AID-IJC1181>3.0.CO;2-Q
   Kaufmann AM, 2007, INT J CANCER, V121, P2794, DOI 10.1002/ijc.23022
   Kenter GG, 2008, CLIN CANCER RES, V14, P169, DOI 10.1158/1078-0432.CCR-07-1881
   Kenter GG, 2009, NEW ENGL J MED, V361, P1838, DOI 10.1056/NEJMoa0810097
   Liu XS, 2006, J IMMUNOL, V177, P2873, DOI 10.4049/jimmunol.177.5.2873
   Liu XS, 2009, J IMMUNOL, V183, P51, DOI 10.4049/jimmunol.0802047
   Liu XS, 2003, J IMMUNOL, V171, P4765, DOI 10.4049/jimmunol.171.9.4765
   Luhn P, 2013, CURR OBSTET GYNECOL, V2, P76, DOI 10.1007/s13669-013-0040-0
   Melief CJM, 2008, NAT REV CANCER, V8, P351, DOI 10.1038/nrc2373
   Melief CJM, 2013, CLIN CANCER RES, V19, P4295, DOI 10.1158/1078-0432.CCR-13-1432
   Melief CJM, 2012, J IMMUNOTHER, V35, P215, DOI 10.1097/CJI.0b013e318248f17f
   Melief CJM, 2011, CURR OPIN IMMUNOL, V23, P234, DOI 10.1016/j.coi.2011.01.003
   Mumm JB, 2013, BIOESSAYS, V35, P623, DOI 10.1002/bies.201300004
   Naiyer MM, 2013, HUM IMMUNOL, V74, P28, DOI 10.1016/j.humimm.2012.09.002
   O'Garra A, 2008, IMMUNOL REV, V223, P114, DOI 10.1111/j.1600-065X.2008.00635.x
   Saraiva M, 2010, NAT REV IMMUNOL, V10, P170, DOI 10.1038/nri2711
   Sato T, 2011, IMMUNOL RES, V51, P170, DOI 10.1007/s12026-011-8262-6
   Schiffman M, 2007, LANCET, V370, P890, DOI [10.1016/S0140-6736(07)61416-0, 10.1016/S0140-6736(13)60022-7]
   Schiller J.T., 2008, VACCINE, V19, P26
   Stanczuk GA, 2001, INT J CANCER, V94, P792, DOI 10.1002/ijc.1543
   Stanley M, 2006, VACCINE, V24, P106, DOI 10.1016/j.vaccine.2006.05.110
   Thompson BS, 2005, J LEUKOCYTE BIOL, V78, P1273, DOI 10.1189/jlb.0305172
   van Poelgeest MIE, 2013, J TRANSL MED, V11, DOI 10.1186/1479-5876-11-88
   van Steenwijk PJD, 2012, CANCER IMMUNOL IMMUN, V61, P1485, DOI 10.1007/s00262-012-1292-7
   Vicari AP, 2002, J EXP MED, V196, P541, DOI 10.1084/jem.20020732
   Warrino DE, 2005, HUM IMMUNOL, V66, P762, DOI 10.1016/j.humimm.2005.04.006
   Welters MJP, 2010, P NATL ACAD SCI USA, V107, P11895, DOI 10.1073/pnas.1006500107
   Wilson EB, 2011, CURR TOP MICROBIOL, V350, P39, DOI 10.1007/82_2010_96
   Zwaveling S, 2002, J IMMUNOL, V169, P350, DOI 10.4049/jimmunol.169.1.350
NR 48
TC 25
Z9 27
U1 0
U2 6
PU ACADEMIC PRESS INC ELSEVIER SCIENCE
PI SAN DIEGO
PA 525 B ST, STE 1900, SAN DIEGO, CA 92101-4495 USA
SN 0008-8749
EI 1090-2163
J9 CELL IMMUNOL
JI Cell. Immunol.
PD JUL
PY 2014
VL 290
IS 1
BP 145
EP 151
DI 10.1016/j.cellimm.2014.06.002
PG 7
WC Cell Biology; Immunology
WE Science Citation Index Expanded (SCI-EXPANDED)
SC Cell Biology; Immunology
GA AM9RI
UT WOS:000340218300019
PM 24983823
DA 2025-09-03
ER

PT J
AU He, GF
   Vasilieva, E
   Harris, GD
   Koeller, KJ
   Bashkin, JK
   Dupureur, CM
AF He, Gaofei
   Vasilieva, Elena
   Harris, George Davis, Jr.
   Koeller, Kevin J.
   Bashkin, James K.
   Dupureur, Cynthia M.
TI Binding studies of a large antiviral polyamide to a natural HPV sequence
SO BIOCHIMIE
LA English
DT Article
DE Polyamide; Footprinting; Affinity cleavage; HPV; Binding constant
ID PYRROLE-IMIDAZOLE POLYAMIDES; DNA MINOR-GROOVE; PY-IM POLYAMIDES;
   HAIRPIN POLYAMIDES; BETA-ALANINE; NUCLEAR-LOCALIZATION; SMALL MOLECULES;
   CENTER-DOT; RESPONSE ELEMENT; RECOGNITION
AB PA1 is a large hairpin polyamide (dImPyPy-beta-PyPyPy-gamma-PyPy-beta-PyPyPyPy-beta-Ta; Py = pyrrole, Im = imidazole, beta = beta alanine) that targets the sequence 5'-WWGWWWWWWW-3' (W = A or T) and is effective in eliminating HPV16 in cell culture (Edwards, T. G., Koeller, K. J., Slomczynska, U., Fok, K., Helmus, M., Bashkin, J. K., Fisher, C., Antiviral Res. 91 (2011) 177-186). Described here are its DNA binding properties toward a natural DNA, a 523 bp portion of HPV16 (2150-2672) containing three predicted perfect match sites. Strategies for obtaining binding data on large fragments using capillary electrophoresis are also described. Using an Fe EDTA conjugate of PA1, 19 affinity cleavage (AC) patterns were detected for this fragment. In many cases, there are multiple possible binding sequences (perfect, single and double mismatch sites) consistent with the AC data. Quantitative DNase I footprinting analysis indicates that perfect and most single mismatch sites bind PA1 with K(d)s between 0.7 and 4 nM, indicating excellent tolerance for the latter. Double mismatch sites exhibit K(d)s between 12 and 62 nM. A large fraction of the accessible sequence is susceptible to PA1 binding, much larger than predicted based on the literature of polyamide-DNA recognition rules. (C) 2014 Elsevier Masson SAS. All rights reserved.
C1 [Dupureur, Cynthia M.] Univ Missouri, Dept Chem & Biochem, St Louis, MO 63121 USA.
   Univ Missouri, Ctr Nanosci, St Louis, MO 63121 USA.
C3 University of Missouri System; University of Missouri Saint Louis;
   University of Missouri System; University of Missouri Saint Louis
RP Dupureur, CM (corresponding author), Univ Missouri, Dept Chem & Biochem, St Louis, MO 63121 USA.
EM bashkinj@umsl.edu; cdup@umsl.edu
RI He, Gaofei/G-2598-2011; Vasilieva, Elena/H-1865-2015; Bashkin,
   James/F-5327-2010
OI Bashkin, James/0000-0001-6735-4733
FU NIH [AI083803]; NanoVir, LLC; National Science Foundation (NSF) [DBI
   0922879]
FX We thank NIH for AI083803 awarded to JKB and NanoVir, LLC for financial
   support. We thank NanoVir, LLC for the loan of equipment and the use of
   active antiviral compounds. We thank the Danforth Plant Science Center
   for HRMS [National Science Foundation (NSF) Grant DBI 0922879].
CR Bashkin JK, 2013, BIOCHIMIE, V95, P271, DOI 10.1016/j.biochi.2012.09.023
   Best TP, 2003, P NATL ACAD SCI USA, V100, P12063, DOI 10.1073/pnas.2035074100
   Chenoweth DM, 2009, J AM CHEM SOC, V131, P7182, DOI 10.1021/ja901309z
   Crowley KS, 2003, BIOORG MED CHEM LETT, V13, P1565, DOI 10.1016/S0960-894X(03)00152-5
   Dervan PB, 2003, CURR OPIN STRUC BIOL, V13, P284, DOI 10.1016/S0959-440X(03)00081-2
   Dervan PB, 1999, CURR OPIN CHEM BIOL, V3, P688, DOI 10.1016/S1367-5931(99)00027-7
   Dervan PB, 2001, BIOORGAN MED CHEM, V9, P2215, DOI 10.1016/S0968-0896(01)00262-0
   Dose C, 2008, J AM CHEM SOC, V130, P6859, DOI 10.1021/ja800888d
   Dupureur CM, 2012, ANAL BIOCHEM, V423, P178, DOI 10.1016/j.ab.2012.01.017
   Edelson BS, 2004, NUCLEIC ACIDS RES, V32, P2802, DOI 10.1093/nar/gkh609
   Edwards TG, 2013, PLOS ONE, V8, DOI 10.1371/journal.pone.0075406
   Edwards TG, 2013, J VIROL, V87, P3979, DOI 10.1128/JVI.03473-12
   Edwards TG, 2011, ANTIVIR RES, V91, P177, DOI 10.1016/j.antiviral.2011.05.014
   Floreancig PE, 2000, J AM CHEM SOC, V122, P6342, DOI 10.1021/ja000509u
   Fukasawa A, 2007, J CHROMATOGR B, V859, P272, DOI 10.1016/j.jchromb.2007.09.032
   Harki DA, 2008, P NATL ACAD SCI USA, V105, P13039, DOI 10.1073/pnas.0806308105
   Harris D, 2007, HETEROCYCL COMMUN, V13, P17
   He GF, 2013, ANAL BIOCHEM, V439, P99, DOI 10.1016/j.ab.2013.04.011
   Heddi B, 2010, J MOL BIOL, V395, P123, DOI 10.1016/j.jmb.2009.10.023
   Henry JA, 2004, BIOCHEMISTRY-US, V43, P12249, DOI 10.1021/bi048785z
   Herman DM, 1998, J AM CHEM SOC, V120, P1382, DOI 10.1021/ja9737228
   Hsu CF, 2007, TETRAHEDRON, V63, P6146, DOI 10.1016/j.tet.2007.03.041
   Kielkopf CL, 2000, J MOL BIOL, V295, P557, DOI 10.1006/jmbi.1999.3364
   Kielkopf CL, 1998, SCIENCE, V282, P111, DOI 10.1126/science.282.5386.111
   Koohy H, 2013, PLOS ONE, V8, DOI 10.1371/journal.pone.0069853
   KOPKA ML, 1985, P NATL ACAD SCI USA, V82, P1376, DOI 10.1073/pnas.82.5.1376
   Marques MA, 2004, J AM CHEM SOC, V126, P10339, DOI 10.1021/ja0486465
   Marques MA, 2002, HELV CHIM ACTA, V85, P4485, DOI 10.1002/hlca.200290024
   Maxam A M, 1980, Methods Enzymol, V65, P499
   Meier JL, 2012, J AM CHEM SOC, V134, P17814, DOI 10.1021/ja308888c
   Meier JL, 2012, NUCLEIC ACIDS RES, V40, P2345, DOI 10.1093/nar/gkr970
   Neidle S, 2001, NAT PROD REP, V18, P291, DOI 10.1039/a705982e
   Nickols NG, 2007, NUCLEIC ACIDS RES, V35, P363, DOI 10.1093/nar/gkl1042
   Nickols NG, 2013, MOL CANCER THER, V12, P675, DOI 10.1158/1535-7163.MCT-12-1040
   Nishijima S, 2010, BIOORGAN MED CHEM, V18, P978, DOI 10.1016/j.bmc.2009.07.018
   Pandian GN, 2011, CHEMBIOCHEM, V12, P2822, DOI 10.1002/cbic.201100597
   Parker SCJ, 2009, SCIENCE, V324, P389, DOI 10.1126/science.1169050
   Parks ME, 1996, J AM CHEM SOC, V118, P6153, DOI 10.1021/ja9607289
   Parks ME, 1996, J AM CHEM SOC, V118, P6147, DOI 10.1021/ja960721r
   Raskatov JA, 2012, P NATL ACAD SCI USA, V109, P16041, DOI 10.1073/pnas.1214267109
   Raskatov JA, 2012, J AM CHEM SOC, V134, P7995, DOI 10.1021/ja302588v
   Rucker VC, 2003, HELV CHIM ACTA, V86, P1839, DOI 10.1002/hlca.200390148
   Saha A, 2013, BIOORGAN MED CHEM, V21, P4201, DOI 10.1016/j.bmc.2013.05.002
   SCHULTZ PG, 1982, J AM CHEM SOC, V104, P6861
   Sielaff A., 2007, 233 ACS NAT M CHIC I
   Synold TW, 2012, CANCER CHEMOTH PHARM, V70, P617, DOI 10.1007/s00280-012-1954-3
   Tao ZF, 1999, J AM CHEM SOC, V121, P4961, DOI 10.1021/ja983398w
   Turner JM, 1998, J AM CHEM SOC, V120, P6219, DOI 10.1021/ja980147e
   Turner JM, 1997, J AM CHEM SOC, V119, P7636, DOI 10.1021/ja971208w
   Ueno T, 2009, J HYPERTENS, V27, P508, DOI 10.1097/HJH.0b013e3283207fe1
   Urbach AR, 2002, J MOL BIOL, V320, P55, DOI 10.1016/S0022-2836(02)00430-8
   Urbach AR, 2001, P NATL ACAD SCI USA, V98, P4343, DOI 10.1073/pnas.081070798
   Vaijayanthi T, 2013, BIOORGAN MED CHEM, V21, P852, DOI 10.1016/j.bmc.2012.12.018
   Wang S, 2012, BIOCHEMISTRY-US, V51, P9796, DOI 10.1021/bi301327v
   Wang XF, 2010, CANCER SCI, V101, P759, DOI 10.1111/j.1349-7006.2009.01435.x
   Warren CL, 2006, P NATL ACAD SCI USA, V103, P867, DOI 10.1073/pnas.0509843102
   White S, 1997, J AM CHEM SOC, V119, P8756, DOI 10.1021/ja971569b
   White S, 1997, CHEM BIOL, V4, P569, DOI 10.1016/S1074-5521(97)90243-X
   White S, 1996, BIOCHEMISTRY-US, V35, P12532, DOI 10.1021/bi960744i
   Xiao XS, 2007, ANGEW CHEM INT EDIT, V46, P2865, DOI 10.1002/anie.200604485
   Zhang Q, 2004, J AM CHEM SOC, V126, P7958, DOI 10.1021/ja0373622
NR 61
TC 21
Z9 26
U1 0
U2 9
PU ELSEVIER FRANCE-EDITIONS SCIENTIFIQUES MEDICALES ELSEVIER
PI PARIS
PA 23 RUE LINOIS, 75724 PARIS, FRANCE
SN 0300-9084
EI 1638-6183
J9 BIOCHIMIE
JI Biochimie
PD JUL
PY 2014
VL 102
BP 83
EP 91
DI 10.1016/j.biochi.2014.02.011
PG 9
WC Biochemistry & Molecular Biology
WE Science Citation Index Expanded (SCI-EXPANDED)
SC Biochemistry & Molecular Biology
GA AK7QU
UT WOS:000338623600010
PM 24582833
DA 2025-09-03
ER

PT J
AU Matoso, A
   Ross, HM
   Chen, S
   Allbritton, J
   Epstein, JI
AF Matoso, Andres
   Ross, Hillary M.
   Chen, Sonja
   Allbritton, Jill
   Epstein, Jonathan I.
TI Squamous Neoplasia of the Scrotum A Series of 29 Cases
SO AMERICAN JOURNAL OF SURGICAL PATHOLOGY
LA English
DT Article
DE HPV; p16; scrotal cancer; squamous cell carcinoma
ID CELL CARCINOMA; INTRAEPITHELIAL NEOPLASIA; HIGH-RISK; HPV; P16(INK4A);
   EXPRESSION; PATHWAYS; CANCER; VULVA; KI-67
AB The current epidemiology and clinicopathologic features of squamous cell carcinoma (SCC) of the scrotum are largely unknown because of its low incidence. We describe the histopathologic features, immunohistochemistry, and human papillomavirus (HPV) status of 29 patients with scrotal SCC. The mean age at presentation was 55 years (range, 30 to 74 y). White to black ratio was 1.9:1. There was no predominant occupation, with the majority being white-collar professionals. Clinical history of condylomas was present in 5 patients, and 7 patients had a history of multiple skin cancers including melanoma, basal cell carcinoma, and other SCCs. Other comorbidities included human immunodeficiency virus infection (n = 2), kidney transplant (n = 1), leukemia/lymphoma (n = 2), hidradenitis suppurativa (n = 1), chronic scrotal infections with abscess (n = 1), inflamed epidermal inclusion cyst (n = 1), and lichen planus (n = 1). One patient had a history of regular tanning bed use. Morphologically, the majority was usual type (n = 17), followed by basaloid (n = 7) and warty (n = 5). Nineteen cases were in situ, and 10 were invasive. Three patients had inguinal lymphadenopathy; in 1, metastasis was confirmed. Suprabasal nuclear staining for Ki67 was considered positive. For p16, a continuous band of nuclear and cytoplasmic staining was considered positive, and a noncontinuous or absence of staining was considered negative. p16 was positive in 10 cases; high-risk HPV was confirmed in 7 cases. Ki67 was positive in 8/17 (47%) usual, 6/7 (85.7%) basaloid, and 3/5 (60%) warty type. p53 was positive in 5/17 (29.4%) usual, 2/7 (28.6%) basaloid, and 1/5 (20%) warty type. All patients were treated with local excision only; 13 had positive margins. Three patients were treated with imiquimod after local excision. The median follow-up was 30 months. Three patients recurred and were treated with re-excision; 1 patient received radiotherapy. Overall, the morphologic, immunohistochemical, and HPV studies show that, similar to SCC of the vulva or penis, the SCC of the scrotum can be divided into 2 major groups. Group 1 (38.5%): positive for p16 and elevated Ki67. This group is associated with HPV infection and displays predominantly a basaloid or warty morphology, although a number of them are of usual type. Group 2 (61.5%): negative for p16. This group has variable Ki67 expression, is consistently negative for HPV, and displays predominantly usual-type morphology. SCC of the scrotum in the United States currently affects primarily white-collar professionals. The majority present with in situ lesions, and the high rate of positive margins at first excision suggests that they are clinically ill-defined lesions. No longer are occupational exposures to carcinogens the major etiology of scrotal SCC. Rather in contemporary times, common risk factors include HPV infection, immunocompromised states, and chronic scrotal inflammatory conditions.
C1 [Matoso, Andres; Ross, Hillary M.; Epstein, Jonathan I.] Johns Hopkins Univ Hosp, Dept Pathol, Baltimore, MD 21231 USA.
   [Epstein, Jonathan I.] Johns Hopkins Univ Hosp, Dept Oncol, Baltimore, MD 21231 USA.
   [Epstein, Jonathan I.] Johns Hopkins Univ Hosp, Dept Urol, Baltimore, MD 21231 USA.
   [Allbritton, Jill] Miraca LifeSci Lab, Glen Burnie, MD USA.
   [Chen, Sonja] Rhode Isl Hosp, Dept Pathol, Providence, RI 02902 USA.
C3 Johns Hopkins University; Johns Hopkins Medicine; Johns Hopkins
   University; Johns Hopkins Medicine; Johns Hopkins University; Johns
   Hopkins Medicine; Lifespan Health Rhode Island; Rhode Island Hospital
RP Epstein, JI (corresponding author), Johns Hopkins Univ Hosp, Dept Pathol, Weinberg Bldg,Rm 2242,401N Broadway St, Baltimore, MD 21231 USA.
EM jepstein@jhmi.edu
RI ; Chen, Sonja/AAG-3643-2020
OI Chen, Sonja/0000-0001-6174-8723; 
CR ABELL MR, 1965, SURG CLIN N AM, V45, P1179
   Abhyankar Suhas V, 2010, Indian J Dermatol, V55, P387, DOI 10.4103/0019-5154.74563
   Agoff SN, 2003, MODERN PATHOL, V16, P665, DOI 10.1097/01.MP.0000077518.78046.0C
   ANDREWS PE, 1991, J UROLOGY, V146, P1299, DOI 10.1016/S0022-5347(17)38073-4
   Avellan L, 1967, Scand J Plast Reconstr Surg, V1, P135
   CASTIGLIONE FM, 1985, ARCH DERMATOL, V121, P370, DOI 10.1001/archderm.121.3.370
   Chaux A, 2011, AM J SURG PATHOL, V35, P553, DOI 10.1097/PAS.0b013e3182113402
   Chintamani, 2004, BMC CANCER, V4, DOI 10.1186/1471-2407-4-16
   CRUICKSHANK CND, 1950, BRIT J IND MED, V7, P1
   Graves RC, 1940, J UROLOGY, V43, P309, DOI 10.1016/S0022-5347(17)71415-2
   Güran S, 1999, CANCER GENET CYTOGEN, V109, P108, DOI 10.1016/S0165-4608(98)00155-1
   Heller DS, 2010, J LOW GENIT TRACT DI, V14, P363, DOI 10.1097/LGT.0b013e3181d95c71
   Ioffe YJ, 2013, GYNECOL ONCOL, V129, P528, DOI 10.1016/j.ygyno.2013.02.033
   Johnson TV, 2013, WORLD J UROL, V31, P585, DOI 10.1007/s00345-012-0834-0
   Kayes O, 2007, LANCET ONCOL, V8, P420, DOI 10.1016/S1470-2045(07)70137-7
   Keating JT, 2001, AM J SURG PATHOL, V25, P884, DOI 10.1097/00000478-200107000-00006
   Kong CS, 2007, AM J SURG PATHOL, V31, P33, DOI 10.1097/01.pas.0000213347.65014.ee
   Kotwal Sanjeev, 2007, Ann R Coll Surg Engl, V89, pW17
   LEE WR, 1967, BRIT J IND MED, V24, P148
   LIONE J G, 1959, AMA Arch Ind Health, V19, P530
   Mannweiler S, 2013, J AM ACAD DERMATOL, V69, P73, DOI 10.1016/j.jaad.2012.12.973
   Meyer T, 1998, CLIN INFECT DIS, V26, P507, DOI 10.1086/517098
   Ordi J, 2009, AM J SURG PATHOL, V33, P1659, DOI 10.1097/PAS.0b013e3181b40081
   Protzel C, 2007, HISTOL HISTOPATHOL, V22, P1197, DOI 10.14670/HH-22.1197
   Rubin MA, 2001, AM J PATHOL, V159, P1211, DOI 10.1016/S0002-9440(10)62506-0
   Sano T, 1998, AM J PATHOL, V153, P1741, DOI 10.1016/S0002-9440(10)65689-1
   Schmitz MW, 2007, AIDS PATIENT CARE ST, V21, P78, DOI 10.1089/apc.2006.0059
   SCHNEIDER PR, 1986, ANN PLAS SURG, V17, P292, DOI 10.1097/00000637-198610000-00005
   Scurry James, 2006, J Low Genit Tract Dis, V10, P161, DOI 10.1097/00128360-200607000-00008
   Shifrin DA, 2007, AM SURGEON, V73, P302
   Taniguchi S, 1996, DERMATOLOGY, V193, P253, DOI 10.1159/000246258
   Velazquez EF, 2012, SEMIN DIAGN PATHOL, V29, P96, DOI 10.1053/j.semdp.2011.08.009
   Verhoeven RHA, 2014, J EUR ACAD DERMATOL, V28, P65, DOI 10.1111/jdv.12056
   Verhoeven RHA, 2011, ACTA ONCOL, V50, P1244, DOI 10.3109/0284186X.2011.618509
NR 34
TC 27
Z9 31
U1 0
U2 0
PU LIPPINCOTT WILLIAMS & WILKINS
PI PHILADELPHIA
PA TWO COMMERCE SQ, 2001 MARKET ST, PHILADELPHIA, PA 19103 USA
SN 0147-5185
EI 1532-0979
J9 AM J SURG PATHOL
JI Am. J. Surg. Pathol.
PD JUL
PY 2014
VL 38
IS 7
BP 973
EP 981
DI 10.1097/PAS.0000000000000192
PG 9
WC Pathology; Surgery
WE Science Citation Index Expanded (SCI-EXPANDED)
SC Pathology; Surgery
GA AK0WB
UT WOS:000338135700013
PM 24618607
DA 2025-09-03
ER

PT J
AU Sekhar, KC
   Janardhan, A
   Kumar, YN
   Narasimha, G
   Raju, CN
   Ghosh, SK
AF Sekhar, Kuruva Chandra
   Janardhan, Avilala
   Kumar, Yellapu Nanda
   Narasimha, Golla
   Raju, Chamarthi Naga
   Ghosh, S. K.
TI Amino Acid Esters Substituted Phosphorylated Emtricitabine and
   Didanosine Derivatives as Antiviral and Anticancer Agents
SO APPLIED BIOCHEMISTRY AND BIOTECHNOLOGY
LA English
DT Article
DE Phosphorylated derivatives of FTC and ddI; Newcastlediseasevirus (NDV);
   Human papillomavirus (HPV); Molecular docking; In ovo antiviral
   activity; Anticancer activity; HeLa cell lines
ID IN-VITRO; GANCICLOVIR; NUCLEOSIDES; ACYCLOVIR; DESIGN
AB Owing to the promising antiviral activity of amino acid ester-substituted phosphorylated nucleosides in the present study, a series of phosphorylated derivatives of emtricitabine and didanosine substituted with bioactive amino acid esters at P-atom were synthesized. Initially, molecular docking studies were screened to predict their molecular interactions with hemagglutinin-neuraminidase protein of Newcastle disease virus and E2 protein of human papillomavirus. The title compounds were screened for their antiviral ability against Newcastle disease virus (NDV) by their in ovo study in embryonated chicken eggs. Compounds 5g and 9c exposed well mode of interactions with HN protein and also exhibited potential growth of NDV inhibition. The remaining compounds exhibited better growth of NDV inhibition than their parent molecules, i.e., emtricitabine (FTC) and didanosine (ddI). In addition, the in vitro anticancer activity of all the title compounds were screenedagainst HeLa cell lines at 10 and 100 mu g/mL concentrations. The compounds 5g and 9c showed an effective anticancer activity than that of the remaining title compounds with IC50 values of 40 and 60 mu g/mL, respectively. The present in silico and in ovo antiviral and in vitro anticancer results of the title compounds are suggesting that the amino acid ester-substituted phosphorylated FTC and ddI derivatives, especially 5g and 9c, can be used as NDV inhibitors and anticancer agents for the control and management of viral diseases with cancerous condition.
C1 [Sekhar, Kuruva Chandra; Raju, Chamarthi Naga] Sri Venkateswara Univ, Dept Chem, Tirupati 517502, Andhra Pradesh, India.
   [Janardhan, Avilala; Narasimha, Golla] Sri Venkateswara Univ, Dept Virol, Tirupati 517502, Andhra Pradesh, India.
   [Kumar, Yellapu Nanda] Sri Venkateswara Univ, Dept Zool, Tirupati 517502, Andhra Pradesh, India.
   [Ghosh, S. K.] Bhabha Atom Res Ctr, Div Bioorgan, Bombay 400085, Maharashtra, India.
C3 Sri Venkateswara University; Sri Venkateswara University; Sri
   Venkateswara University; Bhabha Atomic Research Center (BARC)
RP Raju, CN (corresponding author), Sri Venkateswara Univ, Dept Chem, Tirupati 517502, Andhra Pradesh, India.
EM rajuchamarthi10@gmail.com
RI Kalidindi, Chandra/AAR-2751-2020; Avilala, Janardhan/C-9150-2012;
   Yellapu, Nanda/AFQ-8883-2022; RAJU, CHAKRAVARTHULA S K/M-6808-2016;
   Golla, Narasimha/E-5692-2011
OI Golla, Narasimha/0000-0002-3170-1171; Golla,
   Narasimha/0000-0002-1760-3321; Avilala, Janardhan/0000-0001-7044-1766; 
FU BRNS (DAE) research project, Mumbai, India [2012/37C/21/BRNS/785]
FX The authors are grateful to BRNS (DAE) research project
   (2012/37C/21/BRNS/785), Mumbai, India for providing financial assistance
   through the project.
CR Armarego W.L. F., 1997, Purification of Laboratory Chemicals
   Babu KR, 2012, ANTIVIR RES, V95, P118, DOI 10.1016/j.antiviral.2012.05.010
   Beutner KR, 1995, ANTIVIR RES, V28, P281, DOI 10.1016/0166-3542(95)00066-6
   Chemical Computing Group Inc, 2016, MOL OP ENV MOE
   Choppin P.W., 1975, Comprehensive Virology, P95
   Cysique LA, 2009, NEUROPSYCHOL REV, V19, P169, DOI 10.1007/s11065-009-9092-3
   Han HK, 1998, PHARMACEUT RES, V15, P1154, DOI 10.1023/A:1011919319810
   Kasongo KW, 2011, DRUG DEV IND PHARM, V37, P396, DOI 10.3109/03639045.2010.516264
   Mehellou Y, 2009, CHEMMEDCHEM, V4, P1779, DOI 10.1002/cmdc.200900289
   Otto MJ, 2004, CURR OPIN PHARMACOL, V4, P431, DOI 10.1016/j.coph.2004.06.001
   Pescovitz MD, 2000, ANTIMICROB AGENTS CH, V44, P2811, DOI 10.1128/AAC.44.10.2811-2815.2000
   PUGH CSG, 1977, BIOCHEMISTRY-US, V16, P3928, DOI 10.1021/bi00636a032
   Rao VK, 2010, EUR J MED CHEM, V45, P203, DOI 10.1016/j.ejmech.2009.09.045
   Rao VK, 2011, LETT DRUG DES DISCOV, V8, P59
   Sekhar KC, 2014, MED CHEM RES, V23, P2242, DOI 10.1007/s00044-013-0819-6
   Seng G. L., 2006, ARCH INTERN MED, V166, P49
   SOULLAWTON J, 1995, ANTIMICROB AGENTS CH, V39, P2759, DOI 10.1128/AAC.39.12.2759
   Sugawara M, 2000, J PHARM SCI-US, V89, P781, DOI 10.1002/(SICI)1520-6017(200006)89:6<781::AID-JPS10>3.0.CO;2-7
   THAYER S.G, 1998, LAB MANUAL ISOLATION, P256
   Thomas L.C., 1974, INTERPRETATION INFRA
   Walboomers JMM, 1999, J PATHOL, V189, P12, DOI 10.1002/(SICI)1096-9896(199909)189:1<12::AID-PATH431>3.0.CO;2-F
   Young M., 2002, ACIAR MONOGRAPH, V87, P142
   zur Hausen H, 2000, JNCI-J NATL CANCER I, V92, P690, DOI 10.1093/jnci/92.9.690
NR 23
TC 11
Z9 12
U1 0
U2 9
PU SPRINGER
PI NEW YORK
PA ONE NEW YORK PLAZA, SUITE 4600, NEW YORK, NY, UNITED STATES
SN 0273-2289
EI 1559-0291
J9 APPL BIOCHEM BIOTECH
JI Appl. Biochem. Biotechnol.
PD JUL
PY 2014
VL 173
IS 6
BP 1303
EP 1318
DI 10.1007/s12010-014-0929-8
PG 16
WC Biochemistry & Molecular Biology; Biotechnology & Applied Microbiology
WE Science Citation Index Expanded (SCI-EXPANDED)
SC Biochemistry & Molecular Biology; Biotechnology & Applied Microbiology
GA AL4LH
UT WOS:000339104000002
PM 24789416
DA 2025-09-03
ER

PT J
AU Thomas, BS
   Joyce, MA
   Levin, A
   Tyrrell, DLJ
AF Thomas, Brad S.
   Joyce, Michael A.
   Levin, Aviad
   Tyrrell, D. Lorne J.
TI Validation of TaqMan® SNP genotyping specificity for rs12979860 of
   IL-28B: Modeling primer specificity in vitro
SO JOURNAL OF VIROLOGICAL METHODS
LA English
DT Article
DE HCV; rs12979860; SNP genotyping; QRT-PCR; IL-28B/IFN lambda 3;
   Off-target amplification
ID CHRONIC HEPATITIS-C; SUSTAINED VIROLOGICAL RESPONSE; INTERFERON-ALPHA-2B
   PLUS RIBAVIRIN; SINGLE-NUCLEOTIDE POLYMORPHISM; IL28B GENOTYPE;
   GENETIC-VARIATION; SPONTANEOUS CLEARANCE; PEGYLATED INTERFERON;
   INTERLEUKIN 28B; VIRUS
AB Members of the type III interferon gene family arose by gene duplication events and have retained a high percent identity both in their coding and non-coding regions. In this study, the specificity of a widely used TaqMan (R) SNP genotyping assay for rs12979860 is validated. The 66 bp template for SNP genotyping has only 3 bp at one 5' end that vary between IL-28B and IL-28A; excluding the rs12979860 SNP itself. Conflicting annealing temperatures were found for the mismatched 19 bp primer to IL-28B and IL-28A with in silico melting temperature algorithms, or with in vitro dissociation curves. In order to prove specificity for IL-28B, an in vitro competition assay was setup with genomic DNA and synthetic oligonucleotides. When genomic DNA, containing equimolar concentrations of rs12979860 and the homologous region of IL-28A are present, no off-target amplification was observed. This SNP genotyping assay is therefore specific for rs12979860 and all previously reported results are valid. Finally, using a completely synthetic in vitro competition assay it was possible to calculate the amount of off-target template that will produce 1/2 the maximum on-target (VIC) fluorescent signal, a value that is between a C/C genotype and a T/T genotype. This value is defined in the manuscript as the half maximum positive value, K-HPV, and in the present assay K-HPV is 15.75 +/- 0.0721, represented as the relative fold increase in the amount of IL-28A over rs12979860. This method will be of interest to those performing genotyping on highly conserved gene families. (C) 2014 The Authors. Published by Elsevier B.V. This is an open access article under the CC BY license
C1 [Thomas, Brad S.; Joyce, Michael A.; Levin, Aviad; Tyrrell, D. Lorne J.] Univ Alberta, Li Ka Shing Inst Virol, Dept Med Microbiol & Immunol, Fac Med & Dent, Edmonton, AB T6G 2E1, Canada.
C3 University of Alberta
RP Thomas, BS (corresponding author), Univ Alberta, Li Ka Shing Inst Virol, Dept Med Microbiol & Immunol, Fac Med & Dent, Edmonton, AB T6G 2E1, Canada.
EM brad.s.thomas@gmail.com; lorne.tyrrell@ualberta.ca
OI Thomas, Brad/0000-0001-9809-1091
FU Canadian Institutes of Health Research (CIHR); Banting Postdoctoral
   Fellowship Program; Alberta Innovates Health Solutions
FX This work was supported by the Canadian Institutes of Health Research
   (CIHR). Funding for open access charge was provided by CIHR. A.L. was
   supported by the Banting Postdoctoral Fellowship Program, administered
   by the Government of Canada, and by an Alberta Innovates Health
   Solutions Postdoctoral Fellowship.
CR Amanzada A, 2012, DIGESTION, V86, P218, DOI 10.1159/000339879
   [Anonymous], 1989, AMPLIFICATIONS
   Anthony DD, 2012, J INFECT DIS, V206, P969, DOI 10.1093/infdis/jis434
   Montes-Cano MA, 2010, HEPATOLOGY, V52, P33, DOI 10.1002/hep.23624
   Bensadoun P, 2011, HEPATOLOGY, V54, P748, DOI 10.1002/hep.24278
   Cariani E, 2011, J VIROL METHODS, V178, P235, DOI 10.1016/j.jviromet.2011.08.021
   Charlton MR, 2011, HEPATOLOGY, V53, P317, DOI 10.1002/hep.24074
   Cisse II, 2012, NAT STRUCT MOL BIOL, V19, P623, DOI 10.1038/nsmb.2294
   del Campo JA, 2013, ALIMENT PHARM THER, V37, P74, DOI 10.1111/apt.12113
   Díaz-San Segundo F, 2011, VIROLOGY, V413, P283, DOI 10.1016/j.virol.2011.02.023
   Dolezel J, 2003, CYTOM PART A, V51A, P127, DOI 10.1002/cyto.a.10013
   Donnelly RP, 2010, J INTERF CYTOK RES, V30, P555, DOI 10.1089/jir.2010.0078
   Doyle SE, 2006, HEPATOLOGY, V44, P896, DOI 10.1002/hep.21312
   Dumousseau M, 2012, BMC BIOINFORMATICS, V13, DOI 10.1186/1471-2105-13-101
   Feld JJ, 2005, NATURE, V436, P967, DOI 10.1038/nature04082
   Fiorina L, 2012, J VIROL METHODS, V184, P103, DOI 10.1016/j.jviromet.2012.05.006
   Firpi RJ, 2013, LIVER INT, V33, P72, DOI 10.1111/liv.12013
   Fried MW, 2002, NEW ENGL J MED, V347, P975, DOI 10.1056/NEJMoa020047
   Ge DL, 2009, NATURE, V461, P399, DOI 10.1038/nature08309
   Hadziyannis SJ, 2004, HEPATOL RES, V29, P129, DOI 10.1016/j.hepres.2004.02.011
   Ito K, 2011, J CLIN MICROBIOL, V49, P1853, DOI 10.1128/JCM.02139-10
   Kamal SM, 2007, HEPATOLOGY, V46, P1732, DOI 10.1002/hep.21917
   Lander ES, 2001, NATURE, V409, P860, DOI 10.1038/35057062
   Le Novère N, 2001, BIOINFORMATICS, V17, P1226, DOI 10.1093/bioinformatics/17.12.1226
   Lee IC, 2013, PLOS ONE, V8, DOI 10.1371/journal.pone.0058071
   Liu MQ, 2012, PLOS ONE, V7, DOI 10.1371/journal.pone.0035902
   Malhotra S, 2011, J NEUROIMMUNOL, V239, P101, DOI 10.1016/j.jneuroim.2011.08.004
   Manns MP, 2001, LANCET, V358, P958, DOI 10.1016/S0140-6736(01)06102-5
   McCluskie Michael J., 2001, Current Drug Targets - Infectious Disorders, V1, P263, DOI 10.2174/1568005014605991
   Moghaddam A, 2011, HEPATOLOGY, V53, P746, DOI 10.1002/hep.24154
   de Rueda PM, 2011, AM J GASTROENTEROL, V106, P1246, DOI 10.1038/ajg.2011.82
   Pagliaccetti NE, 2010, VIROLOGY, V401, P197, DOI 10.1016/j.virol.2010.02.022
   Pfaffl MW, 2001, NUCLEIC ACIDS RES, V29, DOI 10.1093/nar/29.9.e45
   Pol S, 2013, J HEPATOL, V58, P883, DOI 10.1016/j.jhep.2012.12.023
   Reynolds JM, 2012, PLOS ONE, V7, P271, DOI 10.1371/journal.pone.0029983
   Ritz C, 2005, J STAT SOFTW, V12, P1
   Robek MD, 2005, J VIROL, V79, P3851, DOI 10.1128/JVI.79.6.3851-3854.2005
   Ruiz-Extremera A, 2011, HEPATOLOGY, V53, P1830, DOI 10.1002/hep.24298
   Stättermayer AF, 2011, CLIN GASTROENTEROL H, V9, P344, DOI 10.1016/j.cgh.2010.07.019
   Stenkvist J, 2013, J VIRAL HEPATITIS, V20, P193, DOI 10.1111/j.1365-2893.2012.01645.x
   Sugiyama M, 2012, HEPATOL RES, V42, P1089, DOI 10.1111/j.1872-034X.2012.01032.x
   Sugiyama M, 2011, PLOS ONE, V6, DOI 10.1371/journal.pone.0026620
   Suppiah V, 2009, NAT GENET, V41, P1100, DOI 10.1038/ng.447
   Tajir M, 2012, GENET TEST MOL BIOMA, V16, P981, DOI 10.1089/gtmb.2011.0353
   Tanaka Y, 2009, NAT GENET, V41, P1105, DOI 10.1038/ng.449
   Thomas DL, 2009, NATURE, V461, P798, DOI 10.1038/nature08463
   Tillmann HL, 2010, GASTROENTEROLOGY, V139, P1586, DOI 10.1053/j.gastro.2010.07.005
   Urban TJ, 2010, HEPATOLOGY, V52, P1888, DOI 10.1002/hep.23912
   van den Berg CHBS, 2011, PLOS ONE, V6, DOI 10.1371/journal.pone.0027555
   Watkins NE Jr, 2005, NUCLEIC ACIDS RES, V33, P6258, DOI 10.1093/nar/gki918
   WEIBULL W, 1951, J APPL MECH-T ASME, V18, P293
   Wiegand J, 2011, CLIN INFECT DIS, V53, P1111, DOI 10.1093/cid/cir670
NR 52
TC 1
Z9 1
U1 0
U2 9
PU ELSEVIER
PI AMSTERDAM
PA RADARWEG 29, 1043 NX AMSTERDAM, NETHERLANDS
SN 0166-0934
EI 1879-0984
J9 J VIROL METHODS
JI J. Virol. Methods
PD JUL
PY 2014
VL 203
BP 39
EP 47
DI 10.1016/j.jviromet.2014.03.016
PG 9
WC Biochemical Research Methods; Biotechnology & Applied Microbiology;
   Virology
WE Science Citation Index Expanded (SCI-EXPANDED)
SC Biochemistry & Molecular Biology; Biotechnology & Applied Microbiology;
   Virology
GA AI2SP
UT WOS:000336708700007
PM 24681052
OA hybrid
DA 2025-09-03
ER

PT J
AU Cannella, F
   Scagnolari, C
   Selvaggi, C
   Stentella, P
   Recine, N
   Antonelli, G
   Pierangeli, A
AF Cannella, Fabiana
   Scagnolari, Carolina
   Selvaggi, Carla
   Stentella, Patrizia
   Recine, Nadia
   Antonelli, Guido
   Pierangeli, Alessandra
TI Interferon lambda 1 expression in cervical cells differs between
   low-risk and high-risk human papillomavirus-positive women
SO MEDICAL MICROBIOLOGY AND IMMUNOLOGY
LA English
DT Article
DE HPV infection; IFN lambda; Squamous intraepithelial lesion; ISG15
ID IFN-LAMBDA; RECEPTOR; TRANSCRIPTION; REPLICATION; PROTEIN; E6
AB Persistent infection by high-risk (HR) human papillomavirus (HPV) types is a prerequisite for progression to cancer. HR-HPVs may lead to a deregulation of innate immunity by interfering with the epithelial type I interferon (IFN) response, whereas very little is known about type III IFNs, a key component of the mucosal antiviral response. This study reports a first attempt to evaluate the activation of type III IFN genes (IFN lambda 1-3), IFN lambda receptor genes (IFN-lambdaR1 and IL10R2), and IFN-induced genes (MxA, ISG15, ISG56) in HPV-positive and HPV-negative cervical cells from 154 women attending the gynecological unit of a university hospital in Rome. Despite an increased individual variability, a coordinated expression of several IFN lambda-related genes was observed. Furthermore, IFN lambda 1 and IFN-lambdaR1 genes were expressed at higher levels in cervical cells positive to low-risk (LR) HPV compared to HR-HPV and HPV-negative cells. Consistently, ISG15 expression was significantly higher in LR-HPV-infected women than in the other groups. Moreover, IFN lambda 1 expression decreased significantly with abnormal cytological results. This study is the first to show the activation of a type III IFN response in LR-HPV-positive cervical cells and suggests that the lack of this response in HR-HPV infection may be related to lesion progression.
C1 [Cannella, Fabiana; Scagnolari, Carolina; Selvaggi, Carla; Antonelli, Guido; Pierangeli, Alessandra] Univ Roma La Sapienza, Dept Mol Med, Virol Lab, I-00185 Rome, Italy.
   [Stentella, Patrizia; Recine, Nadia] Univ Roma La Sapienza, Dept Obstet & Gynaecol Sci & Urol Sci, I-00161 Rome, Italy.
C3 Sapienza University Rome; Sapienza University Rome
RP Pierangeli, A (corresponding author), Univ Roma La Sapienza, Dept Mol Med, Virol Lab, Viale Porta,Tiburtina 28, I-00185 Rome, Italy.
EM alessandra.pierangeli@uniroma1.it
RI ; Pierangeli, Alessandra/A-6368-2008; SCAGNOLARI, CAROLINA/G-3837-2011;
   Antonelli, Guido/K-7915-2016
OI STENTELLA, PATRIZIA/0000-0002-2143-1008; SCAGNOLARI,
   CAROLINA/0000-0003-1044-1478; RECINE, Nadia/0000-0002-9675-3749;
   ANTONELLI, Guido/0000-0002-2533-2939; 
FU Sapienza University of Rome
FX This study was supported by grants from Sapienza University of Rome
   "Ricerca Scientifica 2012" to AP.
CR Ank N, 2006, J VIROL, V80, P4501, DOI 10.1128/JVI.80.9.4501-4509.2006
   Ank N, 2008, J IMMUNOL, V180, P2474, DOI 10.4049/jimmunol.180.4.2474
   Barnard P, 1999, VIROLOGY, V259, P305, DOI 10.1006/viro.1999.9771
   Castle Philip E, 2009, Infect Agent Cancer, V4, P7, DOI 10.1186/1750-9378-4-7
   Contoli M, 2006, NAT MED, V12, P1023, DOI 10.1038/nm1462
   Daud II, 2008, CLIN VACCINE IMMUNOL, V15, P1369, DOI 10.1128/CVI.00074-08
   Donnelly RP, 2010, J INTERF CYTOK RES, V30, P555, DOI 10.1089/jir.2010.0078
   Durfee LA, 2010, MOL CELL, V38, P722, DOI 10.1016/j.molcel.2010.05.002
   Einstein MH, 2009, LANCET INFECT DIS, V9, P347, DOI 10.1016/S1473-3099(09)70108-2
   Haller O, 2011, J INTERF CYTOK RES, V31, P79, DOI 10.1089/jir.2010.0076
   Hong SY, 2011, J VIROL, V85, P9486, DOI 10.1128/JVI.05007-11
   Iversen MB, 2010, J VIROL, V84, P4579, DOI 10.1128/JVI.02591-09
   Kotenko SV, 2003, NAT IMMUNOL, V4, P69, DOI 10.1038/ni875
   Lasfar A, 2011, CLIN DEV IMMUNOL, DOI 10.1155/2011/349575
   Liu D, 2013, PLOS ONE, DOI [10.1371/journal.pone.0063940, DOI 10.1371/J0URNAL.P0NE.0063940]
   Marcello T, 2006, GASTROENTEROLOGY, V131, P1887, DOI 10.1053/j.gastro.2006.09.052
   Mordstein M, 2010, J VIROL, V84, P5670, DOI 10.1128/JVI.00272-10
   Pierangeli A, 2011, INT J IMMUNOPATH PH, V24, P217, DOI 10.1177/039463201102400126
   Pitha-Rowe IF, 2007, CYTOKINE GROWTH F R, V104, P1371
   Reiser J, 2011, J VIROL, V85, P11372, DOI 10.1128/JVI.05279-11
   Ronco LV, 1998, GENE DEV, V12, P2061, DOI 10.1101/gad.12.13.2061
   Scagnolari C, 2013, EXPERT OPIN BIOL TH, V13, P693, DOI 10.1517/14712598.2013.764409
   Scagnolari C, 2012, MED MICROBIOL IMMUN, V201, P311, DOI 10.1007/s00430-012-0233-6
   Schiffman M, 2007, LANCET, V370, P890, DOI [10.1016/S0140-6736(07)61416-0, 10.1016/S0140-6736(13)60022-7]
   Sheppard P, 2003, NAT IMMUNOL, V4, P63, DOI 10.1038/ni873
   Sommereyns C, 2008, PLOS PATHOG, V4, DOI 10.1371/journal.ppat.1000017
   Stanley MA, 2012, CLIN MICROBIOL REV, V25, P215, DOI 10.1128/CMR.05028-11
   Terenzi F, 2008, EMBO J, V27, P3311, DOI 10.1038/emboj.2008.241
   Verteramo R, 2006, MICROBES INFECT, V8, P2517, DOI 10.1016/j.micinf.2006.07.001
   Weinstock-Guttman B, 2007, J NEUROIMMUNOL, V128, P879
   Zhou ZL, 2007, J VIROL, V81, P7749, DOI 10.1128/JVI.02438-06
NR 31
TC 29
Z9 30
U1 0
U2 7
PU SPRINGER
PI NEW YORK
PA 233 SPRING ST, NEW YORK, NY 10013 USA
SN 0300-8584
EI 1432-1831
J9 MED MICROBIOL IMMUN
JI Med. Microbiol. Immunol.
PD JUN
PY 2014
VL 203
IS 3
BP 177
EP 184
DI 10.1007/s00430-014-0330-9
PG 8
WC Immunology; Microbiology
WE Science Citation Index Expanded (SCI-EXPANDED)
SC Immunology; Microbiology
GA AH8LJ
UT WOS:000336389000004
PM 24510368
DA 2025-09-03
ER

PT J
AU Jaiswal, R
   Pandey, M
   Shukla, M
   Kumar, M
AF Jaiswal, Rashmi
   Pandey, Manoj
   Shukla, Mridula
   Kumar, Mohan
TI Condyloma acuminatum of the buccal mucosa
SO ENT-EAR NOSE & THROAT JOURNAL
LA English
DT Article
ID INSITU HYBRIDIZATION ANALYSIS; HUMAN-PAPILLOMAVIRUS; ORAL-CAVITY;
   LESIONS
AB Condyloma acuminatum is a human papillomavirus (HPV)-induced disease. It is usually transmitted sexually, and it frequently occurs in the anogenital area. A finding of condyloma acuminatum in the oral cavity is rare. Besides HPV, other risk factors for oral condyloma include chewing betel quid and smoking. We report the case of a 52-year-old man who presented with a 2 x 2-cm verrucous white patch on his buccal mucosa. He was habituated to both betel quid and cigarette smoking. A biopsy of the lesion identified it as a verrucous hyperplasia of the squamous epithelium with HPV-related koilocytic changes. The lesion was excised, and further histopathology identified it as condyloma acuminatum. The patient was disease-free 9 months postoperatively. The possibility of condyloma acuminatum should be considered in the differential diagnosis of an oral white lesion. The most common treatments are surgical excision, cryosurgery, electrocautery, and laser excision. There is no known role for antiviral therapy.
C1 [Jaiswal, Rashmi] Banaras Hindu Univ, Inst Med Sci, Dept Surg Oncol, Varanasi 221005, Uttar Pradesh, India.
   [Kumar, Mohan] Banaras Hindu Univ, Inst Med Sci, Dept Pathol, Varanasi 221005, Uttar Pradesh, India.
   [Pandey, Manoj] Bhopal Mem Hosp & Res Ctr, Dept Surg Oncol, Bhopal 462038, India.
   [Shukla, Mridula] SRL Diagnost, Bhopal, India.
C3 Banaras Hindu University (BHU); Banaras Hindu University (BHU); Indian
   Council of Medical Research (ICMR); ICMR - Bhopal Memorial Hospital &
   Research Center (BMHRC)
RP Pandey, M (corresponding author), Bhopal Mem Hosp & Res Ctr, Dept Surg Oncol, Raisen Bypass Rd, Bhopal 462038, India.
EM bmhrcbhopal@gmail.com
RI Pandey, Manoj/AAS-2315-2020
OI Pandey, Manoj/0000-0002-1496-9846
CR BUTLER S, 1988, REV INFECT DIS, V10, P544
   CHOUKAS NC, 1982, ORAL SURG ORAL MED O, V54, P480, DOI 10.1016/0030-4220(82)90403-0
   Eversole LR., 2001, ESSENTIALS ORAL MED, P144
   Garland SM, 2006, INT J GYNECOL OBSTET, V94, pS106, DOI 10.1016/S0020-7292(07)60017-4
   Halvorson DJ, 1996, OTOLARYNG HEAD NECK, V114, P113, DOI 10.1016/S0194-5998(96)70295-4
   Heidingsfield M., 1901, J CUTAN GENITORIUM D, V19, P226
   Henley JD, 2004, HISTOPATHOLOGY, V44, P216, DOI 10.1111/j.0309-0167.2004.01818.x
   Jaiswal R., 2012, World Journal of Epidemiology and Cancer Prevention, V6, P1
   JUDSON FN, 1981, SEX TRANSM DIS, V8, P218, DOI 10.1097/00007435-198107000-00008
   KNAPP MJ, 1967, ORAL SURG ORAL MED O, V23, P538, DOI 10.1016/0030-4220(67)90549-X
   Lacouture ME, 2005, DERMATOL SURG, V31, P477, DOI 10.1097/00042728-200504000-00019
   MILLER CS, 1993, AM J DERMATOPATH, V15, P256, DOI 10.1097/00000372-199306000-00011
   Nucci V, 2009, CLIN INFECT DIS, V48, P1330, DOI 10.1086/597824
   PANICI PB, 1992, AM J OBSTET GYNECOL, V167, P451, DOI 10.1016/S0002-9378(11)91428-8
   Suskind DL, 1996, OTOLARYNG HEAD NECK, V114, P487, DOI 10.1016/S0194-5998(96)70225-5
   ZEUSS MS, 1991, ORAL SURG ORAL MED O, V71, P714, DOI 10.1016/0030-4220(91)90280-P
NR 16
TC 2
Z9 4
U1 0
U2 2
PU VENDOME GROUP LLC
PI NEW YORK
PA 6 EAST 32 ST, 8 FLOOR, NEW YORK, NY 10016 USA
SN 0145-5613
EI 1942-7522
J9 ENT-EAR NOSE THROAT
JI ENT-Ear Nose Throat J.
PD JUN
PY 2014
VL 93
IS 6
BP 219
EP +
DI 10.1177/014556131409300607
PG 3
WC Otorhinolaryngology
WE Science Citation Index Expanded (SCI-EXPANDED)
SC Otorhinolaryngology
GA AI9PC
UT WOS:000337263500008
OA Bronze
DA 2025-09-03
ER

PT J
AU Mosa, C
   Trizzino, A
   Trizzino, A
   Di Marco, F
   D'Angelo, P
   Farruggia, P
AF Mosa, Clara
   Trizzino, Antonino
   Trizzino, Angela
   Di Marco, Floriana
   D'Angelo, Paolo
   Farruggia, Piero
TI Treatment of human papillomavirus infection with interferon alpha and
   ribavirin in a patient with acquired aplastic anemia
SO INTERNATIONAL JOURNAL OF INFECTIOUS DISEASES
LA English
DT Article
DE Human papillomavirus infection; Acquired aplastic anemia; Interferon
   alpha; Ribavirin
AB Genital warts caused by human papillomavirus (HPV) are the most frequent sexually transmitted infection. We describe a case of severe perianal and genital HPV infection in a patient with acquired aplastic anemia, unresponsive to traditional therapies and treated effectively with a combination of interferon and ribavirin. (C) 2014 The Authors. Published by Elsevier Ltd on behalf of International Society for Infectious Diseases. All rights reserved.
C1 [Mosa, Clara; Trizzino, Antonino; Trizzino, Angela; Di Marco, Floriana; D'Angelo, Paolo; Farruggia, Piero] ARNS Osped Civ Cristina & Benfratelli, Dept Oncol, Pediat Hematol & Oncol Unit, I-90127 Palermo, Italy.
C3 A.R.N.A.S. Ospedali Civico Di Cristina Benfratelli
RP Mosa, C (corresponding author), ARNS Osped Civ Cristina & Benfratelli, Dept Oncol, Pediat Hematol & Oncol Unit, Piazza Nicola Leotta 4, I-90127 Palermo, Italy.
EM mosa.clara@gmail.com
RI ; Farruggia, Piero/N-3930-2018
OI D'Angelo, Paolo/0000-0002-4021-8472; Farruggia,
   Piero/0000-0002-3412-0399
FU Sicilian Primary Immunodeficiency Association
FX The authors wish to thank native English speaker Prof. Frank Adamo for
   revising the manuscript and the Sicilian Primary Immunodeficiency
   Association for financial support.
CR Hibma Merilyn H, 2012, Open Virol J, V6, P241, DOI 10.2174/1874357901206010241
   Karim R, 2013, PLOS PATHOG, V9, DOI 10.1371/journal.ppat.1003384
   MCGLENNEN RC, 1993, HEAD NECK-J SCI SPEC, V15, P504, DOI 10.1002/hed.2880150605
   Pavan MHP, 2007, BRAZ J INFECT DIS, V11, P383, DOI 10.1590/S1413-86702007000300017
   Shrestha NK, 2010, CLIN INFECT DIS, V51, pE4, DOI 10.1086/653428
NR 5
TC 8
Z9 9
U1 0
U2 3
PU ELSEVIER SCI LTD
PI OXFORD
PA THE BOULEVARD, LANGFORD LANE, KIDLINGTON, OXFORD OX5 1GB, OXON, ENGLAND
SN 1201-9712
EI 1878-3511
J9 INT J INFECT DIS
JI Int. J. Infect. Dis.
PD JUN
PY 2014
VL 23
BP 25
EP 27
DI 10.1016/j.ijid.2013.11.021
PG 3
WC Infectious Diseases
WE Science Citation Index Expanded (SCI-EXPANDED)
SC Infectious Diseases
GA AH8JB
UT WOS:000336383000007
PM 24661930
OA gold
DA 2025-09-03
ER

PT J
AU Shimizu, A
   Kato, M
   Ishikawa, O
AF Shimizu, Akira
   Kato, Madoka
   Ishikawa, Osamu
TI Bowenoid papulosis successfully treated with imiquimod 5% cream
SO JOURNAL OF DERMATOLOGY
LA English
DT Article
DE bowenoid papulosis; HPV typing; human papillomavirus; imiquimod
ID DISEASE; PENIS
AB A 24-year-old healthy Japanese female was diagnosed as having bowenoid papulosis in the genital area. The histopathological findings revealed acanthosis, papillomatosis, dyskeratotic cells and clumping cells with mild atypical nuclei. Human papillomavirus type 16 was detected in the lesion. The lesion was successfully treated with topical imiquimod 5% cream after 2 months. Imiquimod 5% cream is a potentially effective treatment modality for lesions that are difficult to treat with surgical excision.
C1 [Shimizu, Akira; Kato, Madoka; Ishikawa, Osamu] Gunma Univ, Dept Dermatol, Grad Sch Med, Maebashi, Gunma 3718511, Japan.
C3 Gunma University
RP Shimizu, A (corresponding author), Gunma Univ, Dept Dermatol, Grad Sch Med, 3-39-22 Showa Machi, Maebashi, Gunma 3718511, Japan.
EM shimizuakira@gunma-u.ac.jp
OI Ishikawa, Osamu/0000-0002-7655-0610
CR Goorney BP, 2004, INT J STD AIDS, V15, P833, DOI 10.1258/0956462042563774
   Loo WJ, 2003, J EUR ACAD DERMATOL, V17, P363, DOI 10.1046/j.1468-3083.2003.00792_12.x
   Lucker GPH, 2007, J INVEST DERMATOL, V127, P727, DOI 10.1038/sj.jid.5700578
   Matuszewski M, 2009, J EUR ACAD DERMATOL, V23, P978, DOI 10.1111/j.1468-3083.2008.03083.x
   Neubert Thorsten, 2008, Ther Clin Risk Manag, V4, P1085
   Nunes Mariana de Gusmao, 2004, Acta Dermatovenerol Croat, V12, P278
   Patel GK, 2006, J AM ACAD DERMATOL, V54, P1025, DOI 10.1016/j.jaad.2006.01.055
   Petrow W, 2001, BRIT J DERMATOL, V145, P1022, DOI 10.1046/j.1365-2133.2001.04514.x
   Ricart JM, 2007, J EUR ACAD DERMATOL, V21, P113, DOI 10.1111/j.1468-3083.2006.01801.x
   Richter O. N., 2003, Archives of Gynecology and Obstetrics, V268, P333
   Shimizu A, 2008, BRIT J DERMATOL, V158, P1273, DOI 10.1111/j.1365-2133.2008.08562.x
   Shimizu A, 2014, J DERMATOL, V41, P337, DOI 10.1111/1346-8138.12428
   Wigbels B, 2001, HAUTARZT, V52, P128, DOI 10.1007/s001050051276
   Yanagishita T, 2011, EUR J DERMATOL, V21, P1021, DOI 10.1684/ejd.2011.1541
   YOSHIKAWA H, 1991, JPN J CANCER RES, V82, P524, DOI 10.1111/j.1349-7006.1991.tb01882.x
NR 15
TC 6
Z9 10
U1 0
U2 4
PU WILEY
PI HOBOKEN
PA 111 RIVER ST, HOBOKEN 07030-5774, NJ USA
SN 0385-2407
EI 1346-8138
J9 J DERMATOL
JI J. Dermatol.
PD JUN
PY 2014
VL 41
IS 6
BP 545
EP 546
DI 10.1111/1346-8138.12510
PG 2
WC Dermatology
WE Science Citation Index Expanded (SCI-EXPANDED)
SC Dermatology
GA AJ4ZK
UT WOS:000337689100015
PM 24909216
DA 2025-09-03
ER

PT J
AU Silvera, RJ
   Smith, CK
   Swedish, KA
   Goldstone, SE
AF Silvera, Richard J.
   Smith, Casey K.
   Swedish, Kristin A.
   Goldstone, Stephen E.
TI Anal Condyloma Treatment and Recurrence in HIV-negative Men Who Have Sex
   With Men
SO DISEASES OF THE COLON & RECTUM
LA English
DT Article
DE Condyloma; Men who have sex with men; Anal; Human papillomavirus;
   Imiquimod; Human papillomavirus vaccine
ID SQUAMOUS INTRAEPITHELIAL LESIONS; HUMAN-PAPILLOMAVIRUS INFECTION;
   ANOGENITAL WARTS; GENITAL WARTS; HPV INFECTION; PREVALENCE; NEOPLASIA;
   IMIQUIMOD; VACCINATION; ABLATION
AB BACKGROUND: Men who have sex with men have increased prevalence of both human papillomavirus and anogenital condyloma.
   OBJECTIVE: Risk factors for multiple treatment and recurrence of anal condyloma were examined.
   DESIGN: This is a retrospective study of HIV-negative men who have sex with men who were treated for anal condyloma.
   SETTINGS: This study was conducted in a private surgical practice.
   PATIENTS: The patients were HIV-negative men who have sex with men, aged 18 years or older.
   INTERVENTION(S): Ablation with electrocautery or CO2 laser was performed, as well as excision and topical imiquimod condyloma treatment adjuvant.
   MAIN OUTCOME MEASURES: Primary clearance, defined as 4 months of condyloma-free survival posttreatment, and recurrence, defined as any anal condyloma diagnosis after primary clearance.
   RESULTS: Of 231 participants, 207 achieved primary clearance (median age, 32.0 years) and were followed (median, 18.2 months) after primary treatment. Most had intra-anal and perianal condyloma (56%), were treated with electrocautery ablation (79.2%), and required 1 treatment (range, 1-6) for clearance. There were 57 recurrences (median, 12 months). One-third each had minimal, moderate, or extensive disease. Forty-six percent of patients received imiquimod posttreatment adjuvant. High-grade dysplasia was found in 31% at presentation and 43% during follow-up. Factors associated with requiring multiple treatments for clearance were participants having moderate disease (adjusted odds ratio, 6.0 (1.7-21.4)) and receiving imiquimod adjuvant (adjusted odds ratio, 4.7 (2.0-10.6)). No single factor predicted recurrence, but those with moderate disease experienced recurrences significantly sooner (median, 25 months of follow-up).
   LIMITATIONS: This was a retrospective chart review, it was limited to a single practice, and it excluded those who did not achieve primary clearance.
   CONCLUSIONS: Most men who have sex with men have intra-anal and perianal condyloma and concomitant high-grade dysplasia is common. Most achieved clearance with 1 treatment. Having both intra-anal and perianal condyloma, increased severity of disease, and imiquimod adjuvant were significant predictors of requiring multiple treatments for clearance. No identified risk factors proved a significant predictor of recurrence.
C1 [Silvera, Richard J.; Smith, Casey K.] Icahn Sch Med Mt Sinai, Dept Med Educ, New York, NY USA.
   [Swedish, Kristin A.] Montefiore Med Ctr, Dept Med, New York, NY USA.
   [Goldstone, Stephen E.] Icahn Sch Med Mt Sinai, Dept Surg, New York, NY USA.
C3 Icahn School of Medicine at Mount Sinai; Montefiore Medical Center;
   Icahn School of Medicine at Mount Sinai
RP Goldstone, SE (corresponding author), 420 West 23rd St, New York, NY 10011 USA.
EM Goldstone.stephen@gmail.com
OI Silvera, Richard/0000-0001-7196-2483
FU Icahn School of Medicine at Mount Sinai Summer Scholars Program;
   Clinical and Translational Science Award from the NIH
FX Mr Silvera's participation was funded by the Icahn School of Medicine at
   Mount Sinai Summer Scholars Program. Dr Smith's participation was funded
   by a grant through a Clinical and Translational Science Award from the
   NIH to the Icahn School of Medicine at Mount Sinai. No other funding was
   received.
CR [Anonymous], 28 INT PAP C PUERT R
   [Anonymous], NAT DIS THER IND IMS
   [Anonymous], 2013, Genital HPV infection-fact sheet
   [Anonymous], ARCH DERMATOL
   Carrasco D, 2002, J AM ACAD DERMATOL, V47, pS212, DOI 10.1067/mjd.2002.126579
   Chang GJ, 2002, DIS COLON RECTUM, V45, P453, DOI 10.1007/s10350-004-6219-8
   Chin-Hong PV, 2004, J INFECT DIS, V190, P2070, DOI 10.1086/425906
   D'Ambrogio A, 2009, SEX TRANSM DIS, V36, P536, DOI 10.1097/OLQ.0b013e3181a866a3
   Darwich L, 2012, HIV MED, V13, P549, DOI 10.1111/j.1468-1293.2012.01013.x
   Dinh TH, 2008, SEX TRANSM DIS, V35, P357, DOI 10.1097/OLQ.0b013e3181632d61
   Fox PA, 2010, AIDS, V24, P2331, DOI 10.1097/QAD.0b013e32833d466c
   Giuliano AR, 2011, NEW ENGL J MED, V364, P401, DOI 10.1056/NEJMoa0909537
   Goldstone SE, 2005, DIS COLON RECTUM, V48, P1042, DOI 10.1007/s10350-004-0889-0
   Goldstone SE, 2001, DIS COLON RECTUM, V44, P690, DOI 10.1007/BF02234568
   Hoyme U B, 2002, Infect Dis Obstet Gynecol, V10, P79, DOI 10.1155/S1064744902000066
   Kaspari M, 2002, BRIT J DERMATOL, V147, P757, DOI 10.1046/j.1365-2133.2002.04979.x
   Kliewer EV, 2009, SEX TRANSM DIS, V36, P380, DOI 10.1097/OLQ.0b013e318198de8c
   Lacey CJN, 2005, J CLIN VIROL, V32, pS82, DOI 10.1016/j.jcv.2004.10.020
   Lee PK, 2010, SURG CLIN N AM, V90, P99, DOI 10.1016/j.suc.2009.09.005
   Marks DK, 2012, JAIDS-J ACQ IMM DEF, V59, P259, DOI 10.1097/QAI.0b013e3182437469
   Mayeaux EJ, 2008, J LOW GENIT TRACT DI, V12, P185, DOI 10.1097/LGT.0b013e31815dd4b4
   Panther LA, 2004, CLIN INFECT DIS, V38, P1495
   Pineda CE, 2008, DIS COLON RECTUM, V51, P829, DOI 10.1007/s10350-008-9233-4
   Reiter PL, 2013, VACCINE, V31, P2816, DOI 10.1016/j.vaccine.2013.04.010
   Sanclemente G, 2007, J EUR ACAD DERMATOL, V21, P1054, DOI 10.1111/j.1468-3083.2007.02169.x
   Sarzo G, 2010, COLORECTAL DIS, V12, pE128, DOI 10.1111/j.1463-1318.2009.01902.x
   Schabath MB, 2012, CANCER EPIDEM BIOMAR, V21, P102, DOI 10.1158/1055-9965.EPI-11-0591
   Singh JC, 2009, JAIDS-J ACQ IMM DEF, V52, P474, DOI 10.1097/QAI.0b013e3181bc0f10
   Swedish KA, 2012, CLIN INFECT DIS, V54, P891, DOI 10.1093/cid/cir1036
   Wiley DJ, 2002, CLIN INFECT DIS, V35, pS210, DOI 10.1086/342109
NR 30
TC 17
Z9 23
U1 0
U2 13
PU LIPPINCOTT WILLIAMS & WILKINS
PI PHILADELPHIA
PA TWO COMMERCE SQ, 2001 MARKET ST, PHILADELPHIA, PA 19103 USA
SN 0012-3706
EI 1530-0358
J9 DIS COLON RECTUM
JI Dis. Colon Rectum
PD JUN
PY 2014
VL 57
IS 6
BP 752
EP 761
DI 10.1097/DCR.0000000000000080
PG 10
WC Gastroenterology & Hepatology; Surgery
WE Science Citation Index Expanded (SCI-EXPANDED)
SC Gastroenterology & Hepatology; Surgery
GA AH1LH
UT WOS:000335881800015
PM 24807601
DA 2025-09-03
ER

PT J
AU Whitehead, M
   Öhlschläger, P
   Almajhdi, FN
   Alloza, L
   Marzábal, P
   Meyers, AE
   Hitzeroth, II
   Rybicki, EP
AF Whitehead, Mark
   Oehlschlaeger, Peter
   Almajhdi, Fahad N.
   Alloza, Leonor
   Marzabal, Pablo
   Meyers, Ann E.
   Hitzeroth, Inga I.
   Rybicki, Edward P.
TI Human papillomavirus (HPV) type 16 E7 protein bodies cause tumour
   regression in mice
SO BMC CANCER
LA English
DT Article
DE Cervical cancer; DNA vaccine; HPV-16; E7; Zera (R) protein; Protein
   body; Plant-produced
ID STRUCTURAL DOMAINS; VACCINES; IMMUNOGENICITY; LYMPHOCYTES; VACCINATION;
   EXPRESSION; RETENTION; VARIANTS; FUTURE
AB Background: Human papillomaviruses (HPV) are the causative agents of cervical cancer in women, which results in over 250 000 deaths per year. Presently there are two prophylactic vaccines on the market, protecting against the two most common high-risk HPV types 16 and 18. These vaccines remain very expensive and are not generally affordable in developing countries where they are needed most. Additionally, there remains a need to treat women that are already infected with HPV, and who have high-grade lesions or cervical cancer.
   Methods: In this paper, we characterize the immunogenicity of a therapeutic vaccine that targets the E7 protein of the most prevalent high-risk HPV - type 16 - the gene which has previously been shown to be effective in DNA vaccine trials in mice. The synthetic shuffled HPV-16 E7 (16E7SH) has lost its transforming properties but retains all naturally-occurring CTL epitopes. This was genetically fused to Zera (R), a self-assembly domain of the maize.-zein able to induce the accumulation of recombinant proteins into protein bodies (PBs), within the endoplasmic reticulum in a number of expression systems.
   Results: High-level expression of the HPV 16E7SH protein fused to Zera (R) in plants was achieved, and the protein bodies could be easily and cost-effectively purified. Immune responses comparable to the 16E7SH DNA vaccine were demonstrated in the murine model, with the protein vaccine successfully inducing a specific humoral as well as cell mediated immune response, and mediating tumour regression.
   Conclusions: The fusion of 16E7SH to the Zera (R) peptide was found to enhance the immune responses, presumably by means of a more efficient antigen presentation via the protein bodies. Interestingly, simply mixing the free PBs and 16E7SH also enhanced immune responses, indicating an adjuvant activity for the Zera (R) PBs.
C1 [Whitehead, Mark; Meyers, Ann E.; Hitzeroth, Inga I.; Rybicki, Edward P.] Univ Cape Town, Dept Mol & Cell Biol, ZA-7700 Rondebosch, South Africa.
   [Oehlschlaeger, Peter] Aachen Univ Appl Sci, Dept Chem & Biotechnol, D-52428 Julich, Germany.
   [Oehlschlaeger, Peter] Univ Konstanz, Dept Immunol, Constance, Germany.
   [Almajhdi, Fahad N.] King Saud Univ, Dept Mol Virol, Bot & Microbiol Coll Sci, Riyadh 11451, Saudi Arabia.
   [Alloza, Leonor; Marzabal, Pablo] ERA Biotech, Barcelona, Spain.
   [Rybicki, Edward P.] Univ Cape Town, Inst Infect Dis & Mol Med, ZA-7700 Rondebosch, South Africa.
C3 University of Cape Town; University of Konstanz; King Saud University;
   University of Cape Town
RP Hitzeroth, II (corresponding author), Univ Cape Town, Dept Mol & Cell Biol, Private Bag X3, ZA-7700 Rondebosch, South Africa.
EM Inga.Hitzeroth@uct.ac.za
RI Meyers, Ann/Q-5856-2019; Almajhdi, Fahad/AAM-4403-2020; Hitzeroth,
   Inga/I-6042-2019; Rybicki, Ed/B-8918-2008; Meyers, Ann/Y-1360-2018;
   Rybicki, Edward/D-6138-2014
OI Almajhdi, Fahad/0000-0002-0135-7015; Hitzeroth,
   Inga/0000-0002-8515-9525; Meyers, Ann/0000-0002-2116-7913; Rybicki,
   Edward/0000-0001-8024-9911
FU Medical Research Council (South Africa); Poliomyelitis Research
   Foundation of South Africa (PRF); Carnegie Doctoral Scholarship; UCT
   International Student Scholarship; Beit Trust
FX We would like to thank the University of Cape Town Electron Microscope
   Unit for assistance with TEM; Miriam Bastida and Marco Achinti for
   critical reading of the document. This work was funded by the Medical
   Research Council (South Africa). MW was supported by awards from the
   Poliomyelitis Research Foundation of South Africa (PRF), Carnegie
   Doctoral Scholarship, UCT International Student Scholarship and The Beit
   Trust.
CR Berry JM, 2003, FRONT BIOSCI, V8, pS333, DOI 10.2741/1003
   COBRINIK D, 1992, TRENDS BIOCHEM SCI, V17, P312, DOI 10.1016/0968-0004(92)90443-D
   Eiben GL, 2003, VIRAL IMMUNOL, V16, P111, DOI 10.1089/088282403322017866
   Einstein MH, 2011, HUM VACCINES, V7, P1359, DOI 10.4161/hv.7.12.18282
   FELTKAMP MCW, 1993, EUR J IMMUNOL, V23, P2242, DOI 10.1002/eji.1830230929
   Ferraro B, 2011, CLIN INFECT DIS, V53, P296, DOI 10.1093/cid/cir334
   Fischer R, 1999, BIOTECHNOL APPL BIOC, V30, P113
   Fischer R, 2004, CURR OPIN PLANT BIOL, V7, P152, DOI 10.1016/j.pbi.2004.01.007
   GELI MI, 1994, PLANT CELL, V6, P1911
   Hanke T, 1998, VACCINE, V16, P426, DOI 10.1016/S0264-410X(97)00296-X
   Hung CF, 2008, EXPERT OPIN BIOL TH, V8, P421, DOI [10.1517/14712598.8.4.421, 10.1517/14712598.8.4.421 ]
   Kennedy RC, 2003, CANCER RES, V63, P1040
   Kohl T, 2006, CLIN VACCINE IMMUNOL, V13, P845, DOI 10.1128/CVI.00072-06
   LJUNGGREN HG, 1985, J EXP MED, V162, P1745, DOI 10.1084/jem.162.6.1745
   Llompart B, 2010, PROCESS BIOCHEM, V45, P1816, DOI 10.1016/j.procbio.2010.01.016
   Ma B, 2012, EXPERT OPIN EMERG DR, V17, P469, DOI 10.1517/14728214.2012.744393
   Maclean J, 2007, J GEN VIROL, V88, P1460, DOI 10.1099/vir.0.82718-0
   Massa S, 2007, VACCINE, V25, P3018, DOI 10.1016/j.vaccine.2007.01.018
   MUNGER K, 1989, J VIROL, V63, P4417
   Munoz N., 2006, Vaccine, V24, pS3
   Öhlschläger P, 2006, VACCINE, V24, P2880, DOI 10.1016/j.vaccine.2005.12.061
   Rybicki EP, 2010, PLANT BIOTECHNOL J, V8, P620, DOI 10.1111/j.1467-7652.2010.00507.x
   Schreckenberger C, 2004, CURR OPIN ONCOL, V16, P485, DOI 10.1097/00001622-200409000-00013
   Skelton D, 2001, GENE THER, V8, P1813, DOI 10.1038/sj.gt.3301586
   Speidel K, 1997, EUR J IMMUNOL, V27, P2391, DOI 10.1002/eji.1830270938
   Takeda A, 2002, FEBS LETT, V532, P75, DOI 10.1016/S0014-5793(02)03632-3
   Tindle RW, 1996, CURR OPIN IMMUNOL, V8, P643, DOI 10.1016/S0952-7915(96)80080-X
   TORRENT M, 1994, PLANTA, V192, P512, DOI 10.1007/BF00203589
   Torrent Margarita, 2009, V483, P193, DOI 10.1007/978-1-59745-407-0_11
   Torrent M, 2009, BMC BIOL, V7, DOI 10.1186/1741-7007-7-5
   Venuti A, 2009, VACCINE, V27, P3395, DOI 10.1016/j.vaccine.2009.01.068
   Voinnet O, 2003, PLANT J, V33, P949, DOI 10.1046/j.1365-313X.2003.01676.x
   VONKNEBELDOEBERITZ M, 1994, J VIROL, V68, P2811, DOI 10.1128/JVI.68.5.2811-2821.1994
   Zimran A, 2011, BLOOD, V118, P5767, DOI 10.1182/blood-2011-07-366955
NR 34
TC 36
Z9 41
U1 0
U2 12
PU BMC
PI LONDON
PA CAMPUS, 4 CRINAN ST, LONDON N1 9XW, ENGLAND
EI 1471-2407
J9 BMC CANCER
JI BMC Cancer
PD MAY 24
PY 2014
VL 14
AR 367
DI 10.1186/1471-2407-14-367
PG 15
WC Oncology
WE Science Citation Index Expanded (SCI-EXPANDED)
SC Oncology
GA AI4SB
UT WOS:000336854000001
PM 24885328
OA Green Published, gold
DA 2025-09-03
ER

PT J
AU Warren, CJ
   Griffin, LM
   Little, AS
   Huang, IC
   Farzan, M
   Pyeon, D
AF Warren, Cody J.
   Griffin, Laura M.
   Little, Alexander S.
   Huang, I-Chueh
   Farzan, Michael
   Pyeon, Dohun
TI The Antiviral Restriction Factors IFITM1, 2 and 3 Do Not Inhibit
   Infection of Human Papillomavirus, Cytomegalovirus and Adenovirus
[truncated: 5,688,702 more chars]
