# Supplementary material for: The Exploration of Therapeutic Antivirals for Human Papillomavirus in the Last 40 Years: Bibliometric Research
Source: Pathogens. 2026 Mar 2;15(3):265. doi: 10.3390/pathogens15030265 (PMC13029675; doi:10.3390/pathogens15030265)
Supplement: Supplementary file 1 [file pathogens-15-00265-s001.zip › pathogens-4135454-supplementary/download_2001-2198.txt]

FN Clarivate Analytics Web of Science
VR 1.0
PT J
AU Clark, PR
   Roberts, ML
   Cowsert, LM
AF Clark, PR
   Roberts, ML
   Cowsert, LM
TI A novel drug screening assay for papillomavirus specific antiviral
   activity
SO ANTIVIRAL RESEARCH
LA English
DT Article
DE human papilloma virus type 11; DNA replication assay; antiviral drug
   screening assay
ID BOVINE PAPILLOMAVIRUS; TRANSIENT REPLICATION; REGULATORY PROTEINS; E2;
   TYPE-11; INFECTIONS; ACTIVATION; INVITRO; ORIGIN; MOUSE
AB Discovery and development of human papillomavirus (HPV) specific antiviral agents have been hampered by the lack of an in vitro assay permissive to HPV replication. An experimental assay system for monitoring HPV-11 DNA replication has been optimized for use as a papillomavirus antiviral drug screening tool. Cloned HPV DNA was introduced into SCC-4 cells by electroporation and viral DNA replication monitored by Southern blot. Kinetic studies demonstrated an increased HPV genome copy number with time. Viral DNA replicated as episomal, unit length genome and remained episomal after multiple passages. These data suggested the basis for an in vitro replication assay for evaluating the antiviral activity of potential chemotherapeutic agents directly on HPV. This model was used to investigate antiviral activities of current anti-HPV therapies such as 5-fluorouracil (5-FU) and alpha-interferon (alpha-IFN) and potential therapies such as sodium butyrate, 5-bromo-2O-deoxyuridine (BrdU) and antisense oligonucleotides. HPV-11 replication is significantly inhibited by BrdU and sodium butyrate; however 5-FU and a-IFN did not give consistent dose response results. Finally, ISIS 2105, a 20-mer phosphorothioate antisense oligonucleotide, which targets HPV-11 E2, gene product, showed potent antiviral activity in this assay with an IC50 of approximate to 70 nM. (C) 1998 Elsevier Science B.V. All rights reserved.
C1 ISIS Pharmaceut, Dept Infect Dis, Carlsbad, CA 92008 USA.
C3 Isis Pharmaceuticals Inc
RP Cowsert, LM (corresponding author), ISIS Pharmaceut, Dept Infect Dis, 2280 Faraday Ave, Carlsbad, CA 92008 USA.
FU NCI NIH HHS [CA523912-03] Funding Source: Medline; ODCDC CDC HHS
   [2P50CD00203-13] Funding Source: Medline
CR ANDROPHY EJ, 1987, NATURE, V325, P70, DOI 10.1038/325070a0
   BAUER HM, 1993, SEX TRANSM DIS, V20, P274, DOI 10.1097/00007435-199309000-00007
   BEUTNER KR, 1991, DERMATOL CLIN, V9, P211
   BONNEZ W, 1993, VIROLOGY, V197, P455, DOI 10.1006/viro.1993.1611
   CHIANG CM, 1992, P NATL ACAD SCI USA, V89, P5799, DOI 10.1073/pnas.89.13.5799
   CHIANG CM, 1992, J VIROL, V66, P5224, DOI 10.1128/JVI.66.9.5224-5231.1992
   COWSERT LM, 1993, ANTIMICROB AGENTS CH, V37, P171, DOI 10.1128/AAC.37.2.171
   COWSERT LM, 1994, INTERVIROLOGY, V37, P226, DOI 10.1159/000150380
   DELVECCHIO AM, 1992, J VIROL, V66, P5949, DOI 10.1128/JVI.66.10.5949-5958.1992
   HAM J, 1991, TRENDS BIOCHEM SCI, V16, P440, DOI 10.1016/0968-0004(91)90172-R
   HIRT B, 1967, J MOL BIOL, V26, P365, DOI 10.1016/0022-2836(67)90307-5
   Howley P.M., 1996, Fields Virology, V3rd, P2045
   KRUS SJ, 1990, REV INFECT DIS, V12, P620
   LAMBERT PF, 1987, CELL, V50, P69, DOI 10.1016/0092-8674(87)90663-5
   MCBRIDE AA, 1991, J BIOL CHEM, V266, P18411
   MUNGAL S, 1992, J VIROL, V66, P3220, DOI 10.1128/JVI.66.5.3220-3224.1992
   PEDEN KWC, 1980, SCIENCE, V209, P1392, DOI 10.1126/science.6251547
   ROMANCZUK H, 1990, J VIROL, V64, P2849, DOI 10.1128/JVI.64.6.2849-2859.1990
   SCHIFFMAN MH, 1993, JNCI-J NATL CANCER I, V85, P958, DOI 10.1093/jnci/85.12.958
   SHADAN FF, 1994, J VIROL, V68, P4785, DOI 10.1128/JVI.68.8.4785-4796.1994
   TUREK LP, 1982, P NATL ACAD SCI-BIOL, V79, P7914, DOI 10.1073/pnas.79.24.7914
   USTAV M, 1991, EMBO J, V10, P4321, DOI 10.1002/j.1460-2075.1991.tb05010.x
   USTAV M, 1991, EMBO J, V10, P449, DOI 10.1002/j.1460-2075.1991.tb07967.x
   WINOKUR PL, 1992, EMBO J, V11, P4111, DOI 10.1002/j.1460-2075.1992.tb05504.x
   YANG L, 1991, NATURE, V353, P628, DOI 10.1038/353628a0
NR 25
TC 12
Z9 16
U1 0
U2 3
PU ELSEVIER SCIENCE BV
PI AMSTERDAM
PA PO BOX 211, 1000 AE AMSTERDAM, NETHERLANDS
SN 0166-3542
J9 ANTIVIR RES
JI Antiviral Res.
PD FEB
PY 1998
VL 37
IS 2
BP 97
EP 106
DI 10.1016/S0166-3542(97)00066-1
PG 10
WC Pharmacology & Pharmacy; Virology
WE Science Citation Index Expanded (SCI-EXPANDED)
SC Pharmacology & Pharmacy; Virology
GA ZH655
UT WOS:000073133800003
PM 9588842
DA 2025-09-03
ER

PT J
AU Santin, AD
   Hermonat, P
   Ravaggi, A
   Chiriva-Internati, M
   Hiserodt, JC
   Tian, EM
   Carter, CA
   Pecorelli, S
   Parham, GP
AF Santin, AD
   Hermonat, P
   Ravaggi, A
   Chiriva-Internati, M
   Hiserodt, JC
   Tian, EM
   Carter, CA
   Pecorelli, S
   Parham, GP
TI Effects of retinoic acid combined with interferon-gamma on the
   expression of major-histocompatibility-complex molecules and
   intercellular adhesion molecule-1 human cervical cancer
SO INTERNATIONAL JOURNAL OF CANCER
LA English
DT Article
ID HLA-DR; ANTIGEN; CELLS; LYMPHOCYTES; CARCINOMA
AB Retinoids and interferons are important regulators of human epithelial cell differentiation and have been successfully used in the clinical treatment of HPV-involved cervical cancer, In this study, 2 HPV-positive human cervical-carcinoma cell lines were analyzed for their surface expression of MHC-Class-I, MHC-Class-II and ICAM-1 surface antigens before and after exposure to all-trans retinoic acid, interferon-gamma and the combination of the 2 compounds, In addition, the effects on HLA-Class-I-mRNA expression were evaluated after such treatments, Both cell lines expressed MHC-Class-I molecules, and their levels were markedly up-regulated after exposure to IFN-gamma. Similarly, MHC-Class-II and ICAM-1 antigens were either induced or significantly up-regulated by IFN-gamma., Exposure to ail-trans retinoic acid was also able to significantly increase the expression of MHC-Class-I and ICAM-1 antigens as compared with untreated tumor cells, However, unlike IFN-gamma, retinoids were not able to induce the expression of HLA-Class-II surface antigens. Exposure to the combination of IFN-gamma plus retinoic acid significantly up-regulated (in an additive manner) HLA-Class-I and ICAM-1 molecules as compared with the levels obtainable after exposure to IFN-gamma alone, Finally, Northern-blot analysis of HLA-Class-I-mRNA expression confirmed that the activity of both of these biologic response modifiers was at transcriptional level. These data indicate that the combination of these modalities could induce an additive effect on the expression of immunologically important surface antigens on human cervical-cancer cells. These findings, together with the known anti-proliferative effects mediated by retinoids and IFN-gamma on tumor cells, further support the combination of these agents in the treatment of pre-invasive and invasive human cervical cancer. (C) 1998 Wiley-Liss, Inc.
C1 Univ Arkansas, UAMS Med Ctr, Div Gynecol Oncol, Dept Obstet & Gynecol, Little Rock, AR 72205 USA.
   Univ Calif Irvine, Dept Pathol, Irvine, CA 92717 USA.
   Univ Arkansas, Dept Hematol Oncol, Little Rock, AR 72204 USA.
   Univ Brescia, Div Gynecol Oncol, Brescia, Italy.
C3 University of Arkansas System; University of Arkansas Fayetteville;
   University of Arkansas Little Rock; University of California System;
   University of California Irvine; University of Arkansas System;
   University of Arkansas Little Rock; University of Arkansas Fayetteville;
   University of Brescia
RP Santin, AD (corresponding author), Univ Arkansas, UAMS Med Ctr, Div Gynecol Oncol, Dept Obstet & Gynecol, 4301 W Markham, Little Rock, AR 72205 USA.
RI Carter, Charleata/H-3230-2019; Chiriva-Internati,
   Maurizio/KCY-6778-2024; Chiriva Internati, maurizio/KCY-6778-2024;
   Ravaggi, Antonella/K-5585-2016
OI Chiriva-Internati, Maurizio/0000-0002-4180-5046; Ravaggi,
   Antonella/0000-0003-4661-9979; Carter, Charleata/0000-0001-6981-6583
CR AGARWAL C, 1994, CANCER RES, V54, P2108
   Alexander M, 1996, AM J OBSTET GYNECOL, V175, P1586, DOI 10.1016/S0002-9378(96)70110-2
   BRINTON LA, 1992, IARC SCI PUBL, V119, P3
   CHEN LP, 1991, P NATL ACAD SCI USA, V88, P110, DOI 10.1073/pnas.88.1.110
   DEMAEYER E, 1991, CYTOKINE HDB, P216
   DISAIA PJ, 1993, CLIN GYNECOLOGIC ONC, P1
   DOZMOROV IM, 1995, IMMUNOPHARM IMMUNOT, V17, P665, DOI 10.3109/08923979509037188
   GARDNER FJE, 1993, J PATHOL, V170, P23, DOI 10.1002/path.1711700105
   JANG XL, 1992, INT J IMMUNOPHARMACO, V14, P195
   LIPPMAN SM, 1992, JNCI-J NATL CANCER I, V84, P241, DOI 10.1093/jnci/84.4.241
   Maniatis T., 1982, MOL CLONING A LAB MA
   MCFADDEN G, 1994, ADV CANCER RES, V63, P117, DOI 10.1016/S0065-230X(08)60400-5
   MEUNIER L, 1994, J INVEST DERMATOL, V103, P775, DOI 10.1111/1523-1747.ep12413014
   MEYSKENS FL, 1983, JNCI-J NATL CANCER I, V71, P921
   NICKOLOFF BJ, 1984, LAB INVEST, V51, P697
   OKADA Y, 1989, JPN J CANCER RES, V80, P249, DOI 10.1111/j.1349-7006.1989.tb02301.x
   PENN I, 1986, CANCER-AM CANCER SOC, V58, P611, DOI 10.1002/1097-0142(19860801)58:3<611::AID-CNCR2820580303>3.0.CO;2-M
   RELLIHAN MA, 1990, GYNECOL ONCOL, V36, P435, DOI 10.1016/0090-8258(90)90159-I
   RUBIN BY, 1980, P NATL ACAD SCI-BIOL, V77, P5928, DOI 10.1073/pnas.77.10.5928
   SPORN MB, 1983, CANCER RES, V43, P3034
   vanDriel WJ, 1996, GYNECOL ONCOL, V62, P33, DOI 10.1006/gyno.1996.0186
   VANKY F, 1990, CANCER IMMUNOL IMMUN, V31, P19, DOI 10.1007/BF01742491
NR 22
TC 12
Z9 13
U1 0
U2 0
PU WILEY-LISS
PI NEW YORK
PA DIV JOHN WILEY & SONS INC, 605 THIRD AVE, NEW YORK, NY 10158-0012 USA
SN 0020-7136
J9 INT J CANCER
JI Int. J. Cancer
PD JAN 19
PY 1998
VL 75
IS 2
BP 254
EP 258
DI 10.1002/(SICI)1097-0215(19980119)75:2<254::AID-IJC14>3.3.CO;2-Z
PG 5
WC Oncology
WE Science Citation Index Expanded (SCI-EXPANDED)
SC Oncology
GA YU948
UT WOS:000071772700014
PM 9462716
OA Bronze
DA 2025-09-03
ER

PT J
AU Andrei, G
   Snoeck, R
   Piette, J
   Delvenne, P
   De Clercq, E
AF Andrei, G
   Snoeck, R
   Piette, J
   Delvenne, P
   De Clercq, E
TI Antiproliferative effects of acyclic nucleoside phosphonates on human
   papillomavirus (HPV)-harboring cell lines compared with HPV-negative
   cell lines
SO ONCOLOGY RESEARCH
LA English
DT Article
DE papillomavirus; cidofovir; antiproliferative effect
ID ANTI-DNA VIRUS; ANTIRETROVIRUS ACTIVITY; CERVICAL NEOPLASIA;
   TUMOR-ANTIGEN; E6 PROTEINS; INFECTION; CIDOFOVIR; AGENT; TRANSCRIPTION;
   CAPACITY
AB Acyclic nucleoside phosphonates (ANPs) possess a broad-spectrum activity against DNA viruses and retroviruses. HPMPC (cidofovir) has proved to be effective in the treatment of HPV-associated diseases. We have evaluated the effects of various ANPs [i.e., 3-hydroxy-2-phosphonylmethoxypropyl derivatives of adenine (HPMPA) and cytosine (HPMPC, cidofovir)]; cyclic HPMPC (cHPMPC); 9-(2-phosphonylmethoxyethyl) derivatives of adenine (PMEA, adefovir), guanine (PMEG), and 2,6-diaminopurine (PMEDAP); and cyclo-propyl PMEDAP (cPr-PMEDAP), several other antiviral drugs [i.e., acyclovir (ACV), ganciclovir (GCV), foscarnet (PFA), and ribavirin]; the antitumor agents cytarabine (AraC) and 5-fluorouracil (5-FU); and the immunosuppressant mycophenolic acid (MPA) on the proliferation of human cervical keratinocytes immortalized by HPV-33 (CK-1 cells) and the cervical carcinoma cell lines containing HPV-16 (CaSki and SiHa) or HPV-18 (HeLa). In vitro incubation of these cell lines with ANPs resulted in a concentration- and time-dependent inhibition of cell proliferation. This inhibitory effect was most striking for HPMPC. The 50% inhibitory concentration (IC50) of HPMPC decreased from 20-50 mu g/ml at day 3 to 0.6-2 mu g/ml at day 7. When the IC50 values of the ANPs for the various HPV-harboring cells were compared with those for primary human keratinocytes isolated from normal cervix, HPMPC emerged as the most selective ANP, with a selectivity index (SI) in the range of 15-42. When IC50 values as a function of time were determined for several tumor cell lines (i.e., human melanomas, lung, colon, and breast carcinomas), ANPs again showed an antiproliferative effect as a function of time, although of a lower extent (5- to 25-fold decrease in the IC50 values between days 3 and 7) than for the HPV-positive cells. Treatment of SV40- and adenovirus-transformed cells with ANPs resulted in the inhibition of cell proliferation as a function of time, similar to that observed with HPV-positive cells, HPMPC and cHPMPC being the most potent antiproliferative agents. These results suggest that the antiproliferative activity of ANPs, in particular HPMPC, against HPV-bearing tumor cells may be explained, at least in part, by a specific inhibitory effect on rapidly proliferating cells, and the presence of the HPV genome might enhance the sensitivity of cells to HPMPC due to interactions of the viral-transforming proteins with products of the tumor suppressor genes.
C1 Katholieke Univ Leuven, Rega Inst Med Res, B-3000 Louvain, Belgium.
   Univ Liege, Lab Fundamental Virol, B-4000 Liege, Belgium.
   Univ Liege, Pathol Lab, B-4000 Liege, Belgium.
C3 KU Leuven; University of Liege; University of Liege
RP Andrei, G (corresponding author), Katholieke Univ Leuven, Rega Inst Med Res, Minderbroedersstr 10, B-3000 Louvain, Belgium.
EM Graciela.Andrei@rega.kuleuven.ac.be
RI Andrei, Graciela/V-7721-2017; Snoeck, Robert/V-3867-2017
OI Andrei, Graciela/0000-0003-2609-4896; Snoeck,
   Robert/0000-0002-7586-5434; De Clercq, Erik/0000-0002-2985-8890
CR ADUMA P, 1995, MOL PHARMACOL, V47, P816
   Andrei G, 1998, ONCOL RES, V10, P533
   Andrei G, 1997, ANTIMICROB AGENTS CH, V41, P587, DOI 10.1128/AAC.41.3.587
   BALZARINI J, 1989, P NATL ACAD SCI USA, V86, P332, DOI 10.1073/pnas.86.1.332
   Bavinck JNB, 1997, CLIN DERMATOL, V15, P427, DOI 10.1016/S0738-081X(96)00154-X
   BECKER TM, 1987, OBSTET GYN CLIN N AM, V14, P389
   CHELLAPPAN S, 1992, P NATL ACAD SCI USA, V89, P4549, DOI 10.1073/pnas.89.10.4549
   Cihlar T, 1996, MOL PHARMACOL, V50, P1502
   CONNELLY MC, 1993, BIOCHEM PHARMACOL, V46, P1053, DOI 10.1016/0006-2952(93)90670-R
   Crawford L, 1997, CLIN DERMATOL, V15, P207, DOI 10.1016/S0738-081X(96)00163-0
   Davila GW, 1996, GYNECOL OBSTET INVES, V41, P275
   DECLERCQ E, 1991, BIOCHEM PHARMACOL, V42, P963, DOI 10.1016/0006-2952(91)90276-B
   DECLERCQ E, 1986, NATURE, V323, P464, DOI 10.1038/323464a0
   DELVENNE P, 1995, AM J PATHOL, V146, P589
   DOYLE DJ, 1994, LARYNGOSCOPE, V104, P523, DOI 10.1002/lary.5541040503
   Favre M, 1997, CLIN DERMATOL, V15, P181, DOI 10.1016/S0738-081X(97)00008-4
   GILLES C, 1993, INT J CANCER, V53, P872, DOI 10.1002/ijc.2910530527
   HAUSEN HZ, 1991, SCIENCE, V254, P1167, DOI 10.1126/science.1659743
   HECK DV, 1992, P NATL ACAD SCI USA, V89, P4442, DOI 10.1073/pnas.89.10.4442
   HERRMANN CH, 1991, J VIROL, V65, P5848, DOI 10.1128/JVI.65.11.5848-5859.1991
   Hines JF, 1998, CURR OPIN OBSTET GYN, V10, P15, DOI 10.1097/00001703-199802000-00004
   Hitchcock MJM, 1996, ANTIVIR CHEM CHEMOTH, V7, P115, DOI 10.1177/095632029600700301
   HO HT, 1992, MOL PHARMACOL, V41, P197
   Kashima HK, 1996, OBSTET GYN CLIN N AM, V23, P699
   KOUTSKY LA, 1988, EPIDEMIOL REV, V10, P122, DOI 10.1093/oxfordjournals.epirev.a036020
   KRAUS SJ, 1990, REV INFECT DIS, V12, pS620
   KREBS HB, 1991, OBSTET GYNECOL, V78, P205
   LECHNER MS, 1992, EMBO J, V11, P3045, DOI 10.1002/j.1460-2075.1992.tb05375.x
   LORINCZ AT, 1987, JNCI-J NATL CANCER I, V79, P671
   Naesens L, 1997, ANTIVIR CHEM CHEMOTH, V8, P1
   Orth G., 1987, The papovaviridae: the papillomaviruses, P199
   PALU G, 1991, ANTIVIR RES, V16, P115, DOI 10.1016/0166-3542(91)90063-W
   PAUWELS R, 1988, ANTIMICROB AGENTS CH, V32, P1025, DOI 10.1128/AAC.32.7.1025
   PHELPS WC, 1995, ANN INTERN MED, V123, P368, DOI 10.7326/0003-4819-123-5-199509010-00008
   ROMANCZUK H, 1992, P NATL ACAD SCI USA, V89, P3159, DOI 10.1073/pnas.89.7.3159
   SARNOW P, 1982, CELL, V28, P387, DOI 10.1016/0092-8674(82)90356-7
   SCHEFFNER M, 1990, CELL, V63, P1129, DOI 10.1016/0092-8674(90)90409-8
   SCHIFFMAN MH, 1992, JNCI-J NATL CANCER I, V84, P394, DOI 10.1093/jnci/84.6.394
   SCHWARZ E, 1985, NATURE, V314, P111, DOI 10.1038/314111a0
   SNOECK R, 1995, NEW ENGL J MED, V333, P943, DOI 10.1056/NEJM199510053331418
   Snoeck R, 1998, J MED VIROL, V54, P219, DOI 10.1002/(SICI)1096-9071(199803)54:3<219::AID-JMV13>3.0.CO;2-C
   SNOECK R, 1997, 10 INT C ANT RES ATL
   STEELE C, 1992, CANCER RES, V52, P4706
   STEELE C, 1991, Critical Reviews in Oral Biology and Medicine, V2, P153
   STONE KM, 1995, CLIN INFECT DIS, V20, pS91, DOI 10.1093/clinids/20.Supplement_1.S91
   VANCUTSEM E, 1995, J MED VIROL, V45, P230, DOI 10.1002/jmv.1890450221
   WERNESS BA, 1990, SCIENCE, V248, P76, DOI 10.1126/science.2157286
   Xiong XF, 1997, ANTIMICROB AGENTS CH, V41, P594, DOI 10.1128/AAC.41.3.594
   Xiong XF, 1996, BIOCHEM PHARMACOL, V51, P1563, DOI 10.1016/0006-2952(96)00100-1
   YEE C, 1985, AM J PATHOL, V119, P361
   zur HausenHarald., 1987, PAPOVAVIRIDAE, V2, P245
NR 51
TC 77
Z9 84
U1 0
U2 8
PU TECH SCIENCE PRESS
PI HENDERSON
PA 871 CORONADO CENTER DR, SUTE 200, HENDERSON, NV 89052 USA
SN 0965-0407
EI 1555-3906
J9 ONCOL RES
JI Oncol. Res.
PY 1998
VL 10
IS 10
BP 523
EP 531
PG 9
WC Oncology
WE Science Citation Index Expanded (SCI-EXPANDED)
SC Oncology
GA 194WR
UT WOS:000080218200005
PM 10338155
DA 2025-09-03
ER

PT J
AU Andrei, G
   Snoeck, R
   Piette, J
   Delvenne, P
   De Clercq, E
AF Andrei, G
   Snoeck, R
   Piette, J
   Delvenne, P
   De Clercq, E
TI Inhibiting effects of cidofovir (HPMPC) on the growth of the human
   cervical carcinoma (SiHa) xenografts in athymic nude mice
SO ONCOLOGY RESEARCH
LA English
DT Article
DE cidofovir; cervical carcinoma; papillomavirus
ID HUMAN PAPILLOMAVIRUS INFECTION; OPEN READING FRAMES; HUMAN
   KERATINOCYTES; CELL-LINES; SEQUENCES; TYPE-16; IMMORTALIZATION;
   TRANSFORMATION; EPIDEMIOLOGY; INJECTIONS
AB At present more than 70 human papillomaviruses (HPV) genotypes have been described and each shows a predilection for a cutaneous or mucosal surface. There is a strong association between infection with specific genital viruses (i.e., types 16 and 18) and the development of cervical cancer. Thus, intervention with the natural history of HPV infection in the genital tract may form the basis for an effective anticancer strategy. We have shown that treatment of cell lines derived from human cervical carcinomas [i.e., SiHa and CaSki (HPV-16-positive)] and HeLa (HPV-18-positive)] with HPMPC (cidofovir) results in a concentration- and time-dependent inhibition of cell proliferation. We report here the effects of HPMPC on the growth of cervical carcinoma (SiHa) xenografts in athymic nude mice. Athymic mice between the age of 6 and 8 weeks were injected SC with 5 to 10 x 10(6) cells. Once tumors were established, the mice were injected with PBS (placebo), HPMPC, or cytarabine (AraC) at the tumor site. Animals that were injected intratumorally with HPMPC at a dose of 5 mg/ml (0.25 mg/injection) or 10 mg/ml (0.5 mg/injection) three or five times per week, once daily, during 4 weeks showed a statistically significant reduction in tumor size compared to the placebo group or AraC group. However, when HMPC was administered topically las a cream) or systemically (intraperitoneally), no reduction of tumor growth was observed at nontoxic concentrations, suggesting that a high local concentration of HPMPC is required to achieve a significant decrease of tumor growth.
C1 Katholieke Univ Leuven, Rega Inst Med Res, B-3000 Louvain, Belgium.
   Univ Liege, Lab Fundamental Virol, B-4000 Liege, Belgium.
   Univ Liege, Pathol Lab, B-4000 Liege, Belgium.
C3 KU Leuven; University of Liege; University of Liege
RP Andrei, G (corresponding author), Katholieke Univ Leuven, Rega Inst Med Res, Minderbroedersstr 10, B-3000 Louvain, Belgium.
EM graciela.andrei@rega.kuleuven.ac.be
RI Snoeck, Robert/V-3867-2017; Andrei, Graciela/V-7721-2017
OI Snoeck, Robert/0000-0002-7586-5434; Andrei,
   Graciela/0000-0003-2609-4896; De Clercq, Erik/0000-0002-2985-8890
CR AMBROS RA, 1990, SEMIN DIAGN PATHOL, V7, P158
   Andrei G, 1998, ONCOL RES, V10, P523
   BAKER CC, 1987, J VIROL, V61, P962, DOI 10.1128/JVI.61.4.962-971.1987
   BARBOSA MS, 1989, ONCOGENE, V4, P1529
   BEUTNER KR, 1989, J AM ACAD DERMATOL, V20, P114, DOI 10.1016/S0190-9622(89)80004-0
   BOLWELL BJ, 1988, LEUKEMIA, V2, P253
   CHESTERS PM, 1989, J GEN VIROL, V70, P353, DOI 10.1099/0022-1317-70-2-353
   Cihlar T, 1996, MOL PHARMACOL, V50, P1502
   DEVILLIERS EM, 1989, J VIROL, V63, P4898, DOI 10.1128/JVI.63.11.4898-4903.1989
   DOUGLAS J, 1997, 55 ANN M AM ASS DERM
   DURST M, 1989, VIROLOGY, V173, P767, DOI 10.1016/0042-6822(89)90595-3
   Hapke DM, 1996, CANCER RES, V56, P2343
   HAUSEN HZ, 1991, VIROLOGY, V184, P9, DOI 10.1016/0042-6822(91)90816-T
   HAUSEN HZ, 1991, SCIENCE, V254, P1167, DOI 10.1126/science.1659743
   HAWLEYNELSON P, 1989, EMBO J, V8, P3905, DOI 10.1002/j.1460-2075.1989.tb08570.x
   Hitchcock MJM, 1996, ANTIVIR CHEM CHEMOTH, V7, P115, DOI 10.1177/095632029600700301
   HUDSON JB, 1990, J VIROL, V64, P519, DOI 10.1128/JVI.64.2.519-526.1990
   KAUR P, 1989, J GEN VIROL, V70, P1261, DOI 10.1099/0022-1317-70-5-1261
   KOUTSKY LA, 1988, EPIDEMIOL REV, V10, P122, DOI 10.1093/oxfordjournals.epirev.a036020
   KRAUS SJ, 1990, REV INFECT DIS, V12, pS620
   KURTZMAN G, 1993, 33 INT C ANT AG CHEM
   Manome Y, 1996, NAT MED, V2, P567, DOI 10.1038/nm0596-567
   Naesens L, 1997, ANTIVIR CHEM CHEMOTH, V8, P1
   PHELPS WC, 1995, ANN INTERN MED, V123, P368, DOI 10.7326/0003-4819-123-5-199509010-00008
   Safrin S, 1997, REV MED VIROL, V7, P145, DOI 10.1002/(SICI)1099-1654(199709)7:3<145::AID-RMV196>3.0.CO;2-0
   SCHIFFMAN MH, 1992, JNCI-J NATL CANCER I, V84, P394, DOI 10.1093/jnci/84.6.394
   SCHWARZ E, 1985, NATURE, V314, P111, DOI 10.1038/314111a0
   SHAH KV, 1996, FIELDS VIROLOGY, V2, P2077
   SNOECK R, 1995, NEW ENGL J MED, V333, P943, DOI 10.1056/NEJM199510053331418
   Snoeck R, 1998, J MED VIROL, V54, P219, DOI 10.1002/(SICI)1096-9071(199803)54:3<219::AID-JMV13>3.0.CO;2-C
   SNOECK R, 1997, 10 INT C ANT RES ATL
   SNOECK R, 1998, 11 INT C ANT RES SAN
   STEELE C, 1991, Critical Reviews in Oral Biology and Medicine, V2, P153
   VANCUTSEM E, 1995, J MED VIROL, V45, P230, DOI 10.1002/jmv.1890450221
   Xiong XF, 1996, BIOCHEM PHARMACOL, V51, P1563, DOI 10.1016/0006-2952(96)00100-1
   YEE C, 1985, AM J PATHOL, V119, P361
NR 36
TC 42
Z9 43
U1 0
U2 5
PU TECH SCIENCE PRESS
PI HENDERSON
PA 871 CORONADO CENTER DR, SUTE 200, HENDERSON, NV 89052 USA
SN 0965-0407
EI 1555-3906
J9 ONCOL RES
JI Oncol. Res.
PY 1998
VL 10
IS 10
BP 533
EP 539
PG 7
WC Oncology
WE Science Citation Index Expanded (SCI-EXPANDED)
SC Oncology
GA 194WR
UT WOS:000080218200006
PM 10338156
DA 2025-09-03
ER

PT J
AU Jacobs, N
   Giannini, SL
   Doyen, J
   Baptista, A
   Moutschen, M
   Boniver, J
   Delvenne, P
AF Jacobs, N
   Giannini, SL
   Doyen, J
   Baptista, A
   Moutschen, M
   Boniver, J
   Delvenne, P
TI Inverse modulation of IL-10 and IL-12 in the blood of women with
   preneoplastic lesions of the uterine cervix
SO CLINICAL AND EXPERIMENTAL IMMUNOLOGY
LA English
DT Article
DE IL-10; IL-12; cervical squamous intraepithelial lesion; human
   papillomavirus; blood culture
ID HUMAN PAPILLOMAVIRUS; IFN-GAMMA; SELECTIVE EXPRESSION; CELL CARCINOMA;
   NATURAL-KILLER; MESSENGER-RNA; TUMOR-GROWTH; WHOLE-BLOOD; CLASS-II;
   CANCER
AB It has been postulated that an impaired immune response may contribute to the progression of human papillomavirus (HPV)-associated preneoplastic lesions. Based on this hypothesis, we evaluated the cytokine production in the blood of patients with squamous intraepithelial lesions (SIL) of the uterine cervix. The levels of type-1 (interferon-gamma (IFN-gamma) and IL-12) and type-2(IL-4 and IL-10) cytokines were measured in whole blood culture supernatants of patients with low-and high-grade SIL and control women. There was no difference in IL-4 and IFN-gamma levels between patients with SIL and the control group. In contrast, the ratio of IL-12/IL-10 levels was significantly lower in patients with SIL compared with the control group. A lower IL-12/IL-10 ratio in women with SIL was also observed when peripheral blood mononuclear cell (PBMC) culture supernatants and plasma samples were analysed. In patients, neither the lower expression of the CD3 epsilon chain nor the higher frequency of HLA-DRB1*1501 expression could be correlated with abnormal cytokine production. These results suggest that a part of the cytokine network, namely IL-10 and IL-12, is perturbed in patients with SIL. A better knowledge of the role of these cytokines in regulating the growth of HPV-associated SIL might have practical implications for the development of vaccines or immunomodulatory strategies in the treatment of cervical cancers.
C1 CHU Sart Tilman, Univ Hosp Liege, Dept Pathol, B-4000 Liege, Belgium.
C3 University of Liege
RP Jacobs, N (corresponding author), CHU Sart Tilman, Dept Pathol B35, B-4000 Liege, Belgium.
OI Jacobs, Nathalie/0000-0002-9895-8465
CR APPLE RJ, 1994, NAT GENET, V6, P157, DOI 10.1038/ng0294-157
   ASHTONRICKARDT PG, 1994, CELL, V76, P651, DOI 10.1016/0092-8674(94)90505-3
   BAUR MP, 1984, HISTOCOMPATIBILITY T
   Benton C., 1992, Papillomavirus Report, V3, P23
   BOSCH FX, 1995, JNCI-J NATL CANCER I, V87, P796, DOI 10.1093/jnci/87.11.796
   BUYSE I, 1993, TISSUE ANTIGENS, V41, P1, DOI 10.1111/j.1399-0039.1993.tb01970.x
   CHEHIMI J, 1994, J EXP MED, V179, P1361, DOI 10.1084/jem.179.4.1361
   CLERICI M, 1994, EUR J CANCER, V30A, P1464, DOI 10.1016/0959-8049(94)00305-O
   Clerici M, 1997, J NATL CANCER I, V89, P245, DOI 10.1093/jnci/89.3.245
   DAVIES DH, 1997, PAPILLOMAVIRUS REPOR, V8, P43
   DEGROOTE D, 1992, CYTOKINE, V4, P239, DOI 10.1016/1043-4666(92)90062-V
   ELSASSERBEILE U, 1993, BRIT J CANCER, V68, P32, DOI 10.1038/bjc.1993.282
   GREGOIRE L, 1994, INT J CANCER, V57, P504, DOI 10.1002/ijc.2910570411
   HUANG M, 1995, CANCER RES, V55, P3847
   Huang M, 1996, J IMMUNOL, V157, P5512
   HUETTNER C, 1995, AM J PATHOL, V146, P317
   JACOBS MV, 1995, J CLIN MICROBIOL, V33, P901, DOI 10.1128/JCM.33.4.901-905.1995
   JACOBS N, 1993, RES IMMUNOL, V144, P141, DOI 10.1016/0923-2494(93)80069-B
   KIM J, 1995, J IMMUNOL, V155, P2240
   Koch F, 1996, J EXP MED, V184, P741, DOI 10.1084/jem.184.2.741
   Kono K, 1996, CLIN CANCER RES, V2, P1825
   KRUGERKRASAGAKES S, 1994, BRIT J CANCER, V70, P1182, DOI 10.1038/bjc.1994.469
   KUGE S, 1995, JPN J CANCER RES, V86, P135, DOI 10.1111/j.1349-7006.1995.tb03030.x
   LEVY S, 1978, AM J OBSTET GYNECOL, V130, P160, DOI 10.1016/0002-9378(78)90360-5
   MALEJCZYK J, 1991, CELL IMMUNOL, V136, P155, DOI 10.1016/0008-8749(91)90390-W
   MCKEE WD, 1967, J ALLERGY, V39, P294, DOI 10.1016/0021-8707(67)90093-7
   Mosmann TR, 1996, IMMUNOL TODAY, V17, P138, DOI 10.1016/0167-5699(96)80606-2
   NAKAGOMI H, 1995, INT J CANCER, V63, P366, DOI 10.1002/ijc.2910630311
   Orange JS, 1996, J IMMUNOL, V156, P1138
   PETRY KU, 1994, INT J CANCER, V57, P836, DOI 10.1002/ijc.2910570612
   PISA P, 1992, P NATL ACAD SCI USA, V89, P7708, DOI 10.1073/pnas.89.16.7708
   SastreGarau X, 1996, INT J CANCER, V69, P159, DOI 10.1002/(SICI)1097-0215(19960621)69:3<159::AID-IJC1>3.0.CO;2-Z
   SCOTT P, 1993, SCIENCE, V260, P496, DOI 10.1126/science.8097337
   SOLOMON D, 1989, JAMA-J AM MED ASSOC, V262, P931
   TAHARA H, 1994, CANCER RES, V54, P182
   TATOUR E, 1994, CANCER RES, V54, P6243
   TERASAKI PI, 1978, AM J CLIN PATHOL, V69, P103
   TERSTAPPEN LWMM, 1992, LEUKEMIA, V6, P1001
   Tsukui T, 1996, CANCER RES, V56, P3967
   VANDENVELDE C, 1993, LANCET, V341, P442, DOI 10.1016/0140-6736(93)93044-2
   Viscidi RP, 1997, CLIN DIAGN LAB IMMUN, V4, P122, DOI 10.1128/CDLI.4.2.122-126.1997
   WOODWORTH CD, 1993, AM J PATHOL, V56, P3967
   WU TC, 1994, CURR OPIN IMMUNOL, V6, P746, DOI 10.1016/0952-7915(94)90079-5
   Wu TC, 1997, JNCI-J NATL CANCER I, V89, P185, DOI 10.1093/jnci/89.3.185
   Yu WG, 1996, INT IMMUNOL, V8, P855, DOI 10.1093/intimm/8.6.855
NR 45
TC 40
Z9 42
U1 0
U2 3
PU OXFORD UNIV PRESS
PI OXFORD
PA GREAT CLARENDON ST, OXFORD OX2 6DP, ENGLAND
SN 0009-9104
EI 1365-2249
J9 CLIN EXP IMMUNOL
JI Clin. Exp. Immunol.
PD JAN
PY 1998
VL 111
IS 1
BP 219
EP 224
PG 6
WC Immunology
WE Science Citation Index Expanded (SCI-EXPANDED)
SC Immunology
GA YT604
UT WOS:000071623700032
PM 9472685
DA 2025-09-03
ER

PT J
AU Kwásniewska, A
   Charzewska, J
   Tukendorf, A
   Semczuk, M
AF Kwásniewska, A
   Charzewska, J
   Tukendorf, A
   Semczuk, M
TI Dietary factors in women with dysplasia colli uteri associated with
   human papillomavirus infection
SO NUTRITION AND CANCER-AN INTERNATIONAL JOURNAL
LA English
DT Article
ID CERVICAL INTRAEPITHELIAL NEOPLASIA; SQUAMOUS-CELL CARCINOMA; SERUM
   VITAMIN-A; 13-CIS-RETINOIC ACID; INTERFERON ALPHA-2A; CANCER PREVENTION;
   FOLATE-DEFICIENCY; BETA-CAROTENE; PROGRESSION; THERAPY
AB The studies were carried out in a group of 228 female patients with normal cytological smear and 324 patients with cervical intraepithelial neoplasia (GIN). The applied method of human papillomavirus (HPV) identification i.e., the HPV digene hybrid capture system, made it possible to select a control group consisting of 168 HPV-negative patients with normal Papanicolaou smears, as well as a group of 228 HPV-positive female patients with GIN. By examining the diet of the patients, it was shown that women with cervical dysplasia associated with high oncogenic risk of HPV infections consumed a smaller quantity of foods containing vitamin C, beta-carotene, and folacin. Our studies indicate a relationship between nutritional habits and the development of CIN associated with HPV infection.
C1 Lublin Med Acad, Dept Obstet & Gynaecol, PL-20234 Lublin, Poland.
   Natl Food & Nutr Inst, PL-00123 Warsaw, Poland.
   Marie Curie Sklodowska Univ, Inst Biol, PL-20033 Lublin, Poland.
C3 Medical University of Lublin; Maria Curie-Sklodowska University
RP Lublin Med Acad, Dept Obstet & Gynaecol, Staszica 16, PL-20234 Lublin, Poland.
OI Charzewska, Jadwiga/0000-0002-5474-9282
CR ASATO T, 1994, J INFECT DIS, V169, P940, DOI 10.1093/infdis/169.4.940
   AZZI A, 1995, AM J CLIN NUTR, V62, P1337, DOI 10.1093/ajcn/62.6.1337S
   BERGERON C, 1992, AM J SURG PATHOL, V16, P641, DOI 10.1097/00000478-199207000-00002
   BERNSTEIN A, 1984, AM J OBSTET GYNECOL, V148, P309, DOI 10.1016/S0002-9378(84)80074-5
   BOLLAG W, 1992, ANN ONCOL, V3, P513, DOI 10.1093/oxfordjournals.annonc.a058252
   BONORDEN WR, 1994, NUTR TOXICOLOGY, P25
   BRINTON LA, 1990, AM J EPIDEMIOL, V131, P958, DOI 10.1093/oxfordjournals.aje.a115615
   BURGHARDT E, 1983, OBSTET GYNECOL, V62, P117
   BUTTERWORTH CE, 1992, ANN NY ACAD SCI, V669, P293
   BUTTERWORTH CE, 1992, AM J OBSTET GYNECOL, V166, P803, DOI 10.1016/0002-9378(92)91337-A
   BUTTERWORTH CE, 1983, AM J CLIN NUTR, V37, P332
   Cameron M., 1988, MANUAL METHODOLOGY F
   CHOO CK, 1995, CARCINOGENESIS, V16, P375, DOI 10.1093/carcin/16.2.375
   CRAVO ML, 1992, CANCER RES, V52, P5002
   CRAVO ML, 1991, AM J CLIN NUTR, V53, P1450, DOI 10.1093/ajcn/53.6.1450
   DEGOS L, 1991, HAEMETOLOGICA, V4, P55
   DELIA D, 1995, BLOOD, V85, P359, DOI 10.1182/blood.V85.2.359.bloodjournal852359
   DEVET HCW, 1989, ANTICANCER RES, V9, P145
   DEVET HCW, 1991, INT J EPIDEMIOL, V20, P603, DOI 10.1093/ije/20.3.603
   DEVET HCW, 1991, J CLIN EPIDEMIOL, V44, P273, DOI 10.1016/0895-4356(91)90039-C
   Eto I, 1986, Adv Exp Med Biol, V206, P313
   *FOOD NUTR BOARD, 1989, REC DIET ALL
   GALVINPARTON PA, 1990, J BIOL CHEM, V265, P17771
   GAREWAL H, 1995, AM J CLIN NUTR, V62, P1410
   GORI GB, 1977, J AM DIET ASSOC, V71, P375
   GRAHAM S, 1990, AM J EPIDEMIOL, V1131, P19
   HEIMBURGER DC, 1987, NUTRITION, V3, P54
   Herbert V, 1996, J NUTR, V126, pS1197, DOI 10.1093/jn/126.suppl_4.1197S
   HSIEH LL, 1989, CANCER RES, V49, P3795
   JETTEN AM, 1990, J INVEST DERMATOL, V95, pS44, DOI 10.1111/1523-1747.ep12505757
   Kazmi SMI, 1996, CANCER RES, V56, P1056
   KIM KH, 1990, MOL ENDOCRINOL, V4, P1679, DOI 10.1210/mend-4-11-1679
   KWASNIEWSKA A, IN PRESS EUR J GYNEC
   LAVECCHIA C, 1984, INT J CANCER, V34, P319
   LIPPMAN SM, 1992, J NATL CANCER I, V84, P235, DOI 10.1093/jnci/84.4.235
   LIPPMAN SM, 1992, JNCI-J NATL CANCER I, V84, P241, DOI 10.1093/jnci/84.4.241
   LIU TP, 1992, EPIDEMIOLOGY, V3, P496, DOI 10.1097/00001648-199211000-00006
   LIU TP, 1993, CANCER EPIDEM BIOMAR, V2, P525
   LIU TP, 1995, CANCER EPIDEM BIOMAR, V4, P373
   LOSKUCZERA M, 1990, POLISH FOOD PRODUCTS
   MARSHALL JR, 1983, JNCI-J NATL CANCER I, V70, P847
   MEYDANI SN, 1995, AM J CLIN NUTR, V62, P1462
   MEYSKENS FL, 1995, AM J CLIN NUTR, V62, P1417, DOI 10.1093/ajcn/62.6.1417S
   MUTO Y, 1995, AM J CLIN NUTR, V62, P1535
   PALAN PR, 1991, NUTR CANCER, V15, P13, DOI 10.1080/01635589109514106
   PAPANICOLAOU GN, 1946, AM J OBSTET GYNECOL, V51, P316, DOI 10.1016/S0002-9378(16)40012-8
   REEVES WC, 1989, NEW ENGL J MED, V320, P1437, DOI 10.1056/NEJM198906013202201
   RICHART RM, 1990, OBSTET GYNECOL, V75, P131
   ROIDT L, 1988, AM J EPIDEMIOL, V128, P645, DOI 10.1093/oxfordjournals.aje.a115012
   ROMNEY SL, 1985, AM J OBSTET GYNECOL, V151, P976, DOI 10.1016/0002-9378(85)90677-5
   ROMNEY SL, 1981, AM J OBSTET GYNECOL, V141, P890
   SCHNEIDER A, 1989, ARCH GYNECOL OBSTET, V246, P1, DOI 10.1007/BF00933072
   SCHORACH CJ, 1995, SCI BASIS VITAMIN IN, V52, P92
   SINGH VN, 1991, AM J CLIN NUTR, V53, pS386, DOI 10.1093/ajcn/53.1.386S
   Steinberg B M, 1995, Cancer Treat Res, V74, P1
   STEINMETZ KA, 1991, CANCER CAUSE CONTROL, V2, P427, DOI 10.1007/BF00054304
   WASSERTHEILSMOLLER S, 1981, AM J EPIDEMIOL, V114, P714, DOI 10.1093/oxfordjournals.aje.a113243
   Wilding J, 1996, CANCER RES, V56, P5285
   WILLET WC, 1990, NUTR EPIDEMIOLOGY, V5, P69
   Wylie-Rosett J A, 1984, Nutr Cancer, V6, P49, DOI 10.1080/01635588509513806
   zur Hausen H, 1994, Curr Top Microbiol Immunol, V186, P131
   1996, RECOMMENDED DIETARY
NR 62
TC 12
Z9 13
U1 0
U2 4
PU ROUTLEDGE JOURNALS, TAYLOR & FRANCIS LTD
PI ABINGDON
PA 2-4 PARK SQUARE, MILTON PARK, ABINGDON OX14 4RN, OXON, ENGLAND
SN 0163-5581
EI 1532-7914
J9 NUTR CANCER
JI Nutr. Cancer
PY 1998
VL 30
IS 1
BP 39
EP 45
DI 10.1080/01635589809514638
PG 7
WC Oncology; Nutrition & Dietetics
WE Science Citation Index Expanded (SCI-EXPANDED)
SC Oncology; Nutrition & Dietetics
GA YY310
UT WOS:000072134300006
PM 9507511
DA 2025-09-03
ER

PT J
AU Beasley, KL
   Cooley, GE
   Kao, GF
   Lowitt, MH
   Burnett, JW
   Aurelian, L
AF Beasley, KL
   Cooley, GE
   Kao, GF
   Lowitt, MH
   Burnett, JW
   Aurelian, L
TI Herpes simplex vegetans: Atypical genital herpes infection in a patient
   with common variable immunodeficiency
SO JOURNAL OF THE AMERICAN ACADEMY OF DERMATOLOGY
LA English
DT Article
ID VIRUS-INFECTION; VERRUCOUS LESIONS; ACYCLOVIR; RESISTANT; FOSCARNET;
   LEUKEMIA; AIDS
AB Large papillomatous lesions clinically resembling verrucous carcinoma may be caused by viruses other than human papillomavirus. We report a case of recurrent vegetations covering the entire vulva in a pregnant patient with common variable immunodeficiency. Herpes simplex virus was recovered from these lesions, The patient did not respond to intravenous acyclovir, but her lesions dramatically healed with two courses of intravenous foscarnet. Repeated biopsies may prove necessary in cases such as this to ensure proper diagnoses.
C1 UNIV MARYLAND,SCH MED,DEPT DERMATOL,BALTIMORE,MD 21201.
   UNIV MARYLAND,SCH MED,DEPT PATHOL,BALTIMORE,MD 21201.
   UNIV MARYLAND,SCH MED,DEPT PHARMACOL & EXPT THERAPEUT,BALTIMORE,MD 21201.
C3 University System of Maryland; University of Maryland Baltimore;
   University System of Maryland; University of Maryland Baltimore;
   University System of Maryland; University of Maryland Baltimore
CR AURELIAN L, 1995, CHALL MOD MED, V9, P183
   AURELIAN L, 1995, ONCOGENIC MECH, P253
   BALFOUR HH, 1983, ANN INTERN MED, V98, P404, DOI 10.7326/0003-4819-98-3-404
   BURGOYNE M, 1989, J AM ACAD DERMATOL, V20, P1125, DOI 10.1016/S0190-9622(89)80195-1
   BURKE EM, 1994, EUR ARCH OTO-RHINO-L, V251, P301
   CHATIS PA, 1989, NEW ENGL J MED, V320, P297, DOI 10.1056/NEJM198902023200507
   DERAY G, 1989, AM J NEPHROL, V9, P316, DOI 10.1159/000167987
   ENGLUND JA, 1990, ANN INTERN MED, V112, P416, DOI 10.7326/0003-4819-76-3-112-6-416
   JACOBSON MA, 1992, J ACQ IMMUN DEF SYND, V5, pS11
   Kanangat S, 1996, VIROLOGY, V219, P295, DOI 10.1006/viro.1996.0250
   LANGTRY JAA, 1994, CLIN EXP DERMATOL, V19, P224, DOI 10.1111/j.1365-2230.1994.tb01171.x
   MEUNIER L, 1986, ANN DERMATOL VENER, V113, P1199
   MODIANO P, 1995, BRIT J DERMATOL, V133, P475, DOI 10.1111/j.1365-2133.1995.tb02682.x
   ROSEN FS, 1995, NEW ENGL J MED, V333, P431, DOI 10.1056/NEJM199508173330707
   SAFRIN S, 1994, J INFECT DIS, V169, P193, DOI 10.1093/infdis/169.1.193
   SAFRIN S, 1991, NEW ENGL J MED, V325, P551, DOI 10.1056/NEJM199108223250805
   SMITH KJ, 1992, J AM ACAD DERMATOL, V27, P943, DOI 10.1016/0190-9622(92)70291-M
   Tong P, 1996, BRIT J DERMATOL, V134, P797, DOI 10.1111/j.1365-2133.1996.tb06995.x
   VOGEL P, 1993, INT J DERMATOL, V32, P680
   WAGSTAFF AJ, 1994, DRUGS, V48, P199, DOI 10.2165/00003495-199448020-00007
   WHITE C R JR, 1990, Journal of Cutaneous Pathology, V17, P324
   YOULE MS, 1988, LANCET, V1, P1455
NR 22
TC 51
Z9 52
U1 0
U2 0
PU MOSBY-YEAR BOOK INC
PI ST LOUIS
PA 11830 WESTLINE INDUSTRIAL DR, ST LOUIS, MO 63146-3318
SN 0190-9622
J9 J AM ACAD DERMATOL
JI J. Am. Acad. Dermatol.
PD NOV
PY 1997
VL 37
IS 5
SU S
BP 860
EP 863
DI 10.1016/S0190-9622(97)80012-6
PN 2
PG 4
WC Dermatology
WE Science Citation Index Expanded (SCI-EXPANDED)
SC Dermatology
GA YF413
UT WOS:A1997YF41300011
PM 9366853
DA 2025-09-03
ER

PT J
AU Fiander, A
   Man, S
   Borysiewicz, LK
   Wilkinson, GWG
AF Fiander, A
   Man, S
   Borysiewicz, LK
   Wilkinson, GWG
TI Therapeutic vaccines for cervical cancer - Concept and clinical results
SO BIODRUGS
LA English
DT Article
ID HUMAN PAPILLOMAVIRUS TYPE-16; EPITOPES; VIRUS; IDENTIFICATION;
   LYMPHOCYTES; EXPRESSION; PEPTIDES; E6
AB Human papillomavirus (HPV) infection is associated with transformation and clonal expansion of infected epithelial cells, resulting in the production of a benign growth, i.e. a wart. Recently, however, HPV hits emerged as the primary causative agent of cervical carcinoma, malignancy being associated with the presence of the viral genome (predominantly genotypes 16 and 18) in cancerous cells. The only HPV proteins reliably expressed in neoplastic lesions are the 'oncogenic' E6 and E7 proteins, that serve both as tumour-specific markers and potential targets for immunotherapeutic intervention. As intracellular (nuclear) proteins, the E6 and E7 gene products may be hidden from the humoral immune response. Attention has thus focused on the generation of a vaccine capable of inducing or stimulating a cellular immune response to HPV 16 and HPV 18 E6 and E7. Vaccine development has been constrained by the absence of an appropriate animal model, the oncogenic nature of E6 and E7 and technical difficulties associated with detection of cytotoxic T cell responses to these antigens. Despite these difficulties, vaccine strategies have now been devised based on immunisation with synthetic peptide, whole protein and a vaccinia virus recombinant. Phase I/II human clinical trials have been initiated, and preliminary results have demonstrated the induction of specific cellular immune responses after immunisation. The HPV-associated neoplasia in cervical cancer represents an excellent target for therapeutic intervention because the tumour-associated antigens are so clearly defined. As such, it provides an appropriate model for establishing the general principles of cancer immunotherapy in humans.
C1 UNIV WALES COLL CARDIFF, COLL MED, DEPT MED, CARDIFF CF4 4XX, S GLAM, WALES.
   UNIV WALES COLL CARDIFF, COLL MED, DEPT GYNAECOL ONCOL, CARDIFF, S GLAM, WALES.
C3 Cardiff University; Cardiff University
RI Man, Stephen/D-1391-2009; Wilkinson, Gavin/J-6388-2015
OI Man, Stephen/0000-0001-9103-1686; Wilkinson, Gavin/0000-0002-5623-0126
CR [Anonymous], 1894, Trans Am Surg Assoc
   Biberstein H, 1944, ARCH DERMATOL SYPH, V50, P12, DOI 10.1001/archderm.1944.01510130015005
   Borysiewicz LK, 1996, LANCET, V347, P1523, DOI 10.1016/S0140-6736(96)90674-1
   Boursnell MEG, 1996, VACCINE, V14, P1485, DOI 10.1016/S0264-410X(96)00117-X
   CARSON J, 1993, VACCINE, V11, P603
   COX AL, 1994, SCIENCE, V264, P716, DOI 10.1126/science.7513441
   CROOK T, 1989, EMBO J, V8, P513, DOI 10.1002/j.1460-2075.1989.tb03405.x
   DEVILLIERS EM, 1989, J VIROL, V63, P4898, DOI 10.1128/JVI.63.11.4898-4903.1989
   Evans C, 1996, CANCER IMMUNOL IMMUN, V42, P151, DOI 10.1007/s002620050265
   EVANS CA, 1962, JNCI-J NATL CANCER I, V29, P277
   EVANS CA, 1962, JNCI-J NATL CANCER I, V29, P287
   Holinger P H, 1968, Acta Otolaryngol, V65, P63, DOI 10.3109/00016486809120943
   Howley P.M., 1996, Fields Virology, V3rd, P2045
   JARRETT WFH, 1990, VET REC, V126, P483
   KAST WM, 1993, J IMMUNOTHER, V14, P115, DOI 10.1097/00002371-199308000-00006
   KEATING PJ, 1995, BRIT J CANCER, V72, P405, DOI 10.1038/bjc.1995.346
   LANE JM, 1969, NEW ENGL J MED, V281, P1201, DOI 10.1056/NEJM196911272812201
   MCINDOE WA, 1984, OBSTET GYNECOL, V64, P451
   OLSON C, 1959, JOUR AMER VET MED ASSOC, V135, P339
   OLSON C, 1960, AM J VET RES, V21, P233
   POWELL LC, 1970, SOUTHERN MED J, V63, P202, DOI 10.1097/00007611-197002000-00017
   RESSING ME, 1995, J IMMUNOL, V154, P5934
   Ressing ME, 1996, CANCER RES, V56, P582
   ROONEY CM, 1995, LANCET, V345, P9, DOI 10.1016/S0140-6736(95)91150-2
   SHAH KV, 1996, FIELDS VIROLOGY, P2077
   Shope RE, 1937, J EXP MED, V65
   STAUSS HJ, 1992, P NATL ACAD SCI USA, V89, P7871, DOI 10.1073/pnas.89.17.7871
   Tindle RW, 1996, CURR OPIN IMMUNOL, V8, P643, DOI 10.1016/S0952-7915(96)80080-X
   TOES RE, 1994, TUMOR REJECTION ANTI, P72
NR 29
TC 2
Z9 2
U1 0
U2 1
PU ADIS INT LTD
PI NORTHCOTE
PA 5 THE WAREHOUSE WAY, NORTHCOTE 0627, AUCKLAND, NEW ZEALAND
SN 1173-8804
EI 1179-190X
J9 BIODRUGS
JI Biodrugs
PD NOV
PY 1997
VL 8
IS 5
BP 331
EP 338
DI 10.2165/00063030-199708050-00001
PG 8
WC Oncology; Immunology; Pharmacology & Pharmacy
WE Science Citation Index Expanded (SCI-EXPANDED)
SC Oncology; Immunology; Pharmacology & Pharmacy
GA YE771
UT WOS:A1997YE77100001
PM 18020523
OA Bronze
DA 2025-09-03
ER

PT J
AU Bornstein, J
   Pascal, B
   Zarfati, D
   Goldshmid, N
   Abramovici, H
AF Bornstein, J
   Pascal, B
   Zarfati, D
   Goldshmid, N
   Abramovici, H
TI Recombinant human interferon-beta for condylomata acuminata: a
   randomized, double-blind, placebo-controlled study of intralesional
   therapy
SO INTERNATIONAL JOURNAL OF STD & AIDS
LA English
DT Article
DE condylomata acuminata; human papillomavirus; recombinant interferon;
   therapy
ID GENITAL WARTS; CONTROLLED TRIAL; PHASE-I; PAPILLOMAVIRUS; CELLS; ALPHA;
   INJECTIONS; RECEPTOR; PROTEIN
AB To assess the efficacy of a novel glycosylated mammalian cell derived recombinant human interferon-beta (r-hIFN-beta-1a) in the intralesional treatment of genital condylomata acuminata.
   The study was randomized, double-blind and placebo-controlled. Patients (n = 60) with up to 8 distinct condylomata acuminata were randomized to receive either one million international units (IU) of r-hIFN-beta-1a or placebo intralesionally into each lesion, 3 times a week, fora total of 9 occasions. Biopsies were taken from each patient before enrolment to allow human papillomavirus (HPV) testing, and patients were tested for the development of anti-IFN-beta antibodies. Efficacy was assessed by measuring the complete response rate 3 months after treatment.
   The complete response rate was not significantly better with r-hIFN-beta-1a than with placebo. However, after 3 months, 73.3% of patients treated with r-hIFN-beta-1a had experienced at least a partial response to treatment, compared with 33.3% of placebo-treated patients. At 19 days and 6 weeks, r-hIFN-beta-1a produced a significantly larger reduction in the area of condylomata. Lesions with detectable HPV6 or 11 showed a trend towards a better response rate to treatment with r-hIFN-beta-1a than lesions where no HPV DNA was detected. The treatment was well tolerated. In the 5 patients who developed non-neutralizing anti-IFN-beta antibodies, therapeutic efficacy was not compromised.
   Intralesional r-hIFN-beta-1a was effective in the reduction of the size of genital condylomata acuminata.
RP Bornstein, J (corresponding author), CARMEL HOSP, DEPT OBSTET & GYNECOL, 7 MICHAL ST, IL-34362 HAIFA, ISRAEL.
RI Bornstein, Jacob/AAI-6356-2020
OI Bornstein, Jacob/0000-0003-1932-5270
CR BARRASSO R, 1987, NEW ENGL J MED, V317, P916, DOI 10.1056/NEJM198710083171502
   BEAUDENON S, 1986, NATURE, V321, P246, DOI 10.1038/321246a0
   BORDEN EC, 1984, J UROLOGY, V132, P800, DOI 10.1016/S0022-5347(17)49877-6
   BORDEN EC, 1982, CANCER RES, V42, P4948
   CHRISTOPHERSEN J, 1993, ACTA DERM-VENEREOL, V73, P223
   DEGRADO WF, 1982, NATURE, V300, P379, DOI 10.1038/300379a0
   DEMARCO F, 1995, J GEN VIROL, V76, P445, DOI 10.1099/0022-1317-76-2-445
   DIANZANI F, 1987, NEW TRENDS THERAPY L, V2, P3
   ERON LJ, 1986, NEW ENGL J MED, V315, P1059, DOI 10.1056/NEJM198610233151704
   FERENCZY A, 1995, AM J OBSTET GYNECOL, V172, P1331, DOI 10.1016/0002-9378(95)90399-2
   FERENCZY A, 1985, NEW ENGL J MED, V313, P784, DOI 10.1056/NEJM198509263131304
   FRIEDMANKIEN AE, 1988, JAMA-J AM MED ASSOC, V259, P533, DOI 10.1001/jama.259.4.533
   Gentile G., 1994, Clinical and Experimental Obstetrics and Gynecology, V21, P198
   GROSS G, 1986, CHEMOTHERAPY, V32, P537, DOI 10.1159/000238464
   HAND SC, 1994, MOD TR BIOTHERMOKIN, V3, P251
   HAWKINS M, 1985, CANCER RES, V45, P5914
   HOGAN PG, 1991, JAMA-J AM MED ASSOC, V265, P2684
   HU E, 1987, J BIOL RESP MODIF, V6, P121
   JOHNS TG, 1992, J NATL CANCER I, V84, P1185, DOI 10.1093/jnci/84.15.1185
   MAW RD, 1991, GENITOURIN MED, V67, P394
   OLMOS L, 1994, INT J STD AIDS, V5, P182, DOI 10.1177/095646249400500305
   ORIEL JD, 1983, DERMATOL CLIN, V1, P93, DOI 10.1016/S0733-8635(18)31056-8
   PLATANIAS LC, 1994, J BIOL CHEM, V269, P17761
   REICHEL RP, 1992, INT J STD AIDS, V3, P350, DOI 10.1177/095646249200300509
   REICHMAN RC, 1988, ANN INTERN MED, V108, P675, DOI 10.7326/0003-4819-108-5-675
   REICHMAN RC, 1991, HARRISONS PRINCIPLES, P741
   REVEL M, 1982, CLIN POTENTIAL INTER, P353
   RIOU G, 1990, LANCET, V335, P1171
   RUZICKA FJ, 1987, J BIOL CHEM, V262, P16142
   SAIKI RK, 1985, SCIENCE, V230, P1350, DOI 10.1126/science.2999980
   SCHIFFMAN MH, 1993, JNCI-J NATL CANCER I, V85, P958, DOI 10.1093/jnci/85.12.958
   SCHONFELD A, 1984, LANCET, V1, P1038
   SCOTT GM, 1979, BRIT J VENER DIS, V55, P442
   SICA G, 1990, CANCER-AM CANCER SOC, V65, P920, DOI 10.1002/1097-0142(19900215)65:4<920::AID-CNCR2820650417>3.0.CO;2-E
   TANIGUCHI T, 1980, NATURE, V285, P547, DOI 10.1038/285547a0
   TUREK LP, 1982, P NATL ACAD SCI-BIOL, V79, P7914, DOI 10.1073/pnas.79.24.7914
   VANCE JC, 1986, ARCH DERMATOL, V122, P272, DOI 10.1001/archderm.122.3.272
   WELANDER CE, 1990, AM J OBSTET GYNECOL, V162, P348, DOI 10.1016/0002-9378(90)90383-I
   YLISKOSKI M, 1991, GYNECOL ONCOL, V43, P55, DOI 10.1016/0090-8258(91)90009-T
   1983, MMWR-MORBID MORTAL W, V32, P306
NR 40
TC 23
Z9 30
U1 0
U2 2
PU SAGE PUBLICATIONS LTD
PI LONDON
PA 1 OLIVERS YARD, 55 CITY ROAD, LONDON EC1Y 1SP, ENGLAND
SN 0956-4624
EI 1758-1052
J9 INT J STD AIDS
JI Int. J. STD AIDS
PD OCT
PY 1997
VL 8
IS 10
BP 614
EP 621
DI 10.1258/0956462971918878
PG 8
WC Immunology; Infectious Diseases
WE Science Citation Index Expanded (SCI-EXPANDED)
SC Immunology; Infectious Diseases
GA XY516
UT WOS:A1997XY51600004
PM 9310220
DA 2025-09-03
ER

PT J
AU Stellato, G
   Nieminen, P
   Aho, M
   Lehtinen, T
   Lehtinen, M
   Paavonen, J
AF Stellato, G
   Nieminen, P
   Aho, M
   Lehtinen, T
   Lehtinen, M
   Paavonen, J
TI Type 1 cytokine response and treatment outcome of genital HPV lesions
SO GENITOURINARY MEDICINE
LA English
DT Article
DE human papilloma virus; cytokines
ID RECURRENT RESPIRATORY PAPILLOMATOSIS; HUMAN PAPILLOMAVIRUS INFECTIONS;
   INTERLEUKIN-2; INTERFERON; IMMUNOTHERAPY; ACID
AB Objectives: To determine the role of type 1 cytokines as predictors of response to treatment of genital HPV lesions with laser ablation with or without adjuvant systemic interferon alpha 2b (IFN-alpha).
   Methods: Measurement of serum interleukin 2 (IL-2), IL-2 soluble receptor alpha (sIL-2 alpha), interferon gamma, and human papilloma virus (HPV) DNA in patients undergoing treatment of genital HPV lesions with carbon dioxide laser and systemic IFN-alpha. A randomised, placebo controlled study of 92 cases with 6 months of follow up.
   Results: High IL-2/sIL-2 alpha was associated with 60% to 70% protection against recurrences both in the IFN-alpha and placebo groups (OR = 0.4, 90%, CI 0.1-2.5; OR = 0.3, 90% CI 0.0-1.8, respectively). Diagnostic phase serum IL-2 predicted favourable outcome (OR = 0.2, 90% CI 0.0-1.0) in women with high load of HPV DNA or HPV16/18 DNA regardless of the adjuvant therapy.
   Conclusions: Serum IL-2 determinations may identify women with good prognosis following laser ablation of genital HPV lesions.
C1 UNIV HOSP, DEPT OBSTET & GYNECOL, FIN-00290 HELSINKI, FINLAND.
   TAMPERE UNIV HOSP, DEPT CLIN ONCOL, TAMPERE, FINLAND.
   NATL PUBL HLTH INST, DEPT INFECT DIS EPIDEMIOL, HELSINKI, FINLAND.
C3 Tampere University; Tampere University Hospital; Finland National
   Institute for Health & Welfare
CR [Anonymous], 1993, J Infect Dis, V167, P824
   ATZPODIEN J, 1990, LANCET, V335, P1509, DOI 10.1016/0140-6736(90)93039-R
   BAKEN LA, 1995, J INFECT DIS, V171, P429, DOI 10.1093/infdis/171.2.429
   CIRELLI R, 1994, ANTIVIR RES, V24, P191, DOI 10.1016/0166-3542(94)90067-1
   Clerici M, 1997, J NATL CANCER I, V89, P245, DOI 10.1093/jnci/89.3.245
   FERENCZY A, 1989, OBSTET GYNECOL, V74, P950
   HEALY GB, 1988, NEW ENGL J MED, V319, P401, DOI 10.1056/NEJM198808183190704
   HILDESHEIM A, 1995, 14 INT PAP WORKSH QU
   KEDAR E, 1992, ADV CANCER RES, V59, P245, DOI 10.1016/S0065-230X(08)60308-5
   Kelsey J.L., 1986, METHODS OBSERVATIONA
   KIRBY PK, 1988, AM J MED, V85, P183
   LEVENTHAL BG, 1991, NEW ENGL J MED, V325, P613, DOI 10.1056/NEJM199108293250904
   LIPPMAN SM, 1994, J NATL CANCER I, V86, P859, DOI 10.1093/jnci/86.11.859
   NIEMINEN P, 1991, AM J OBSTET GYNECOL, V164, P1265, DOI 10.1016/0002-9378(91)90697-P
   NIEMINEN P, 1994, SEX TRANSM DIS, V21, P65, DOI 10.1097/00007435-199403000-00002
   PANICI PB, 1989, OBSTET GYNECOL, V74, P393
   ROSENBERG SA, 1989, CANCER PRINCIPLES PR, P302
   SIMPSON MA, 1991, ARCH SURG-CHICAGO, V126, P717
   SMITH KA, 1993, BLOOD, V81, P1414
   Stellato G, 1997, CLIN DIAGN VIROL, V7, P167, DOI 10.1016/S0928-0197(96)00267-X
   STRANDER H, 1974, PRODUCTION USE INTER, P49
   WALDMANN TA, 1993, IMMUNOL TODAY, V14, P264, DOI 10.1016/0167-5699(93)90043-K
NR 22
TC 10
Z9 12
U1 0
U2 0
PU BMJ PUBLISHING GROUP
PI LONDON
PA BRITISH MED ASSOC HOUSE, TAVISTOCK SQUARE, LONDON WC1H 9JR, ENGLAND
SN 0266-4348
J9 GENITOURIN MED
JI Genitourin. Med.
PD OCT
PY 1997
VL 73
IS 5
BP 387
EP 390
PG 4
WC Public, Environmental & Occupational Health; Obstetrics & Gynecology;
   Urology & Nephrology
WE Science Citation Index Expanded (SCI-EXPANDED)
SC Public, Environmental & Occupational Health; Obstetrics & Gynecology;
   Urology & Nephrology
GA YE600
UT WOS:A1997YE60000014
PM 9534750
DA 2025-09-03
ER

PT J
AU Hajduk, PJ
   Dinges, J
   Miknis, GF
   Merlock, M
   Middleton, T
   Kempf, DJ
   Egan, DA
   Walter, KA
   Robins, TS
   Shuker, SB
   Holzman, TF
   Fesik, SW
AF Hajduk, PJ
   Dinges, J
   Miknis, GF
   Merlock, M
   Middleton, T
   Kempf, DJ
   Egan, DA
   Walter, KA
   Robins, TS
   Shuker, SB
   Holzman, TF
   Fesik, SW
TI NMR-based discovery of lead inhibitors that block DNA binding of the
   human papillomavirus E2 protein
SO JOURNAL OF MEDICINAL CHEMISTRY
LA English
DT Article
ID TRANSACTIVATOR; REPLICATION; DOMAIN; E1
AB The E2 protein is required far the replication of human papillomaviruses (HPVs), which are responsible for anogenital warts and cervical carcinomas, Using an NMR-based screen, we tested compounds for binding to the DNA-binding domain of the HPV-E2 protein. Three classes of compounds were identified which bound to two distinct sites on the protein. Biphenyl and biphenyl ether compounds containing a carboxylic acid bind to a site near the DNA recognition helix and inhibit the binding of E2 to DNA. Benzophenone-containing compounds which lack a carboxylic acid group bind to the beta-barrel formed by the dimer intel face and exhibit negligible effects on the binding of E2 to DNA. Structure-activity relationships from the biphenyl and biphenyl ether compounds were combined to produce a compound [5-(3'-(3 '',5 ''-dichlorophenoxy)phenyl)-2,4-pentadienoic acid] with an IC50 value of approximately 10 mu M. This compound represents a useful lead for the development of antiviral agents that interfere with HPV replication and further illustrates the usefulness of the SAR by NMR method in the drug discovery process.
C1 ABBOTT LABS,DIV PHARMACEUT PROD,ABBOTT PK,IL 60064.
C3 Abbott Laboratories
CR ANDROPHY EJ, 1992, Patent No. 9212728
   ANDROPHY EJ, 1989, Patent No. 302758
   BECKER TM, 1987, OBSTET GYN CLIN N AM, V14, P389
   BRUNGER AT, 1992, XPLOR VERSION 3 1 SY
   CARSON M, 1987, J MOL GRAPHICS, V5, P103, DOI 10.1016/0263-7855(87)80010-3
   COWSERT LM, 1993, ANTIMICROB AGENTS CH, V37, P171, DOI 10.1128/AAC.37.2.171
   CROOKE ST, 1993, Patent No. 9320095
   FRENETTE R, 1994, TETRAHEDRON LETT, V35, P9177, DOI 10.1016/0040-4039(94)88458-7
   GARCIACARRANCA A, 1993, REV INVEST CLIN, V45, P85
   GEMMECKER G, 1992, J MAGN RESON, V96, P199, DOI 10.1016/0022-2364(92)90304-P
   Guiles JW, 1996, J ORG CHEM, V61, P5169, DOI 10.1021/jo9604301
   Hajduk PJ, 1997, J AM CHEM SOC, V119, P5818, DOI 10.1021/ja9702778
   HANSCH C, 1973, J MED CHEM, V16, P1212
   HAUGEN TH, 1987, EMBO J, V6, P145, DOI 10.1002/j.1460-2075.1987.tb04732.x
   HEGDE RS, 1992, NATURE, V359, P505, DOI 10.1038/359505a0
   KATES SA, 1993, ANAL BIOCHEM, V212, P303, DOI 10.1006/abio.1993.1334
   KAY LE, 1992, J AM CHEM SOC, V114, P10663, DOI 10.1021/ja00052a088
   Liang H, 1996, BIOCHEMISTRY-US, V35, P2095, DOI 10.1021/bi951932w
   MATSUBARA H, 1989, B CHEM SOC JPN, V62, P3896, DOI 10.1246/bcsj.62.3896
   MOHR IJ, 1990, SCIENCE, V250, P1694, DOI 10.1126/science.2176744
   PEPINSKY RB, 1994, DNA CELL BIOL, V13, P1011, DOI 10.1089/dna.1994.13.1011
   Pfister H, 1992, Semin Cancer Biol, V3, P263
   PRAKASH SS, 1992, GENE DEV, V6, P105, DOI 10.1101/gad.6.1.105
   Shuker SB, 1996, SCIENCE, V274, P1531, DOI 10.1126/science.274.5292.1531
   Topliss JG, 1975, DRUG DESIGN, VV, P1
   USTAV M, 1991, EMBO J, V10, P449, DOI 10.1002/j.1460-2075.1991.tb07967.x
NR 26
TC 138
Z9 157
U1 0
U2 12
PU AMER CHEMICAL SOC
PI WASHINGTON
PA 1155 16TH ST, NW, WASHINGTON, DC 20036
SN 0022-2623
J9 J MED CHEM
JI J. Med. Chem.
PD SEP 26
PY 1997
VL 40
IS 20
BP 3144
EP 3150
DI 10.1021/jm9703404
PG 7
WC Chemistry, Medicinal
WE Index Chemicus (IC); Science Citation Index Expanded (SCI-EXPANDED)
SC Pharmacology & Pharmacy
GA XY233
UT WOS:A1997XY23300002
DA 2025-09-03
ER

PT J
AU Gross, G
AF Gross, G
TI Therapy of human papillomavirus infection and associated epithelial
   tumors
SO INTERVIROLOGY
LA English
DT Article
DE HPV-associated epithelial tumors; immunotherapy; interferon; laser;
   imiquimod; vaccines; cidofovir
ID SYSTEMICALLY ADMINISTERED INTERFERON; CERVICAL INTRAEPITHELIAL
   NEOPLASIA; HUMAN-LEUKOCYTE INTERFERON; SQUAMOUS-CELL CARCINOMA;
   CONDYLOMATA ACUMINATA; GENITAL WARTS; DOUBLE-BLIND;
   EPIDERMODYSPLASIA-VERRUCIFORMIS; CIMETIDINE THERAPY; LANGERHANS CELLS
AB Papillomavirus infections are very common and cause various benign and malignant lesions, most notably condyloma acuminatum, anogenital cancer, laryngeal papilloma and skin warts. Unfortunately, effective therapy is currently not available. Therapeutic options are limited, expensive and often ineffective. They comprise cytodestructive and cytotoxic substances, surgical methods, laser and cryotherapy.
   Immunotherapy seems to be one of the more promising options. Interferons combined with ablative methods such as CO2 laser can prevent recurrence of disease. Cytokine enhancement is an old concept that has shown effectiveness with imidazoquinolinamine derivatives (imiquimod). Imiquimod was released recently for therapy of genital warts. Currently, HPV vaccines are being developed to protect against infection with HPV and to treat existing warts and other HPV-associated lesions.
   Some processes in the HPV infection cycle have been determined as possible targets for the development of specific antiviral agents. Cidofovir is a primordial antiviral substance active against HPV. Unfortunately, there is a potential risk for side effects.
C1 Univ Rostock, Dept Dermatol, D-18055 Rostock, Germany.
C3 University of Rostock
RP Gross, G (corresponding author), Univ Rostock, Dept Dermatol, Augustenstr 80-85, D-18055 Rostock, Germany.
CR ALLOUB MI, 1989, BMJ-BRIT MED J, V298, P153, DOI 10.1136/bmj.298.6667.153
   [Anonymous], 1993, J Infect Dis, V167, P824
   Arany I, 1996, ANTIVIR RES, V32, P19, DOI 10.1016/0166-3542(95)00970-1
   Armstrong DKB, 1996, GENITOURIN MED, V72, P103
   ARMSTRONG DKB, 1994, GENITOURIN MED, V70, P389
   AVELLA J, 1978, LANCET, V1, P624
   Benton C., 1992, Papillomavirus Report, V3, P23
   BERMAN B, 1995, DERMATOL CLIN, V13, P699, DOI 10.1016/S0733-8635(18)30076-7
   BEUTNER K, 1994, 2 INT C PAP HUM PATH
   BOLLAG W, 1991, BRIT J HAEMATOL, V79, P87, DOI 10.1111/j.1365-2141.1991.tb08129.x
   BORNSTEIN J, 1991, EUR J OBSTET GYN R B, V42, P237, DOI 10.1016/0028-2243(91)90228-D
   BOSCH FX, 1995, JNCI-J NATL CANCER I, V87, P796, DOI 10.1093/jnci/87.11.796
   BOYLE J, 1983, CLIN EXP DERMATOL, V8, P33, DOI 10.1111/j.1365-2230.1983.tb01741.x
   Choi Yong Seop, 1993, Journal of Dermatology (Tokyo), V20, P497
   CONNOR ME, 1990, INT J CANCER, V46, P1029, DOI 10.1002/ijc.2910460614
   COOPER KD, 1990, J INVEST DERMATOL, V94, P769, DOI 10.1111/1523-1747.ep12874631
   Cunliffe W. J., 1984, RETINOID THERAPY
   DAVIDSONPARKER J, 1988, GENITOURIN MED, V64, P383
   DAVIS BE, 1992, J UROLOGY, V147, P627, DOI 10.1016/S0022-5347(17)37326-3
   DECLERCQ E, 1986, NATURE, V323, P464, DOI 10.1038/323464a0
   DEVIRGILIIS G, 1987, INT J IMMUNOTHER, V3, P147
   DIANZANI F, 1992, J INTERFERON RES, P109
   DOUGLAS JM, 1986, J INFECT DIS, V154, P331, DOI 10.1093/infdis/154.2.331
   DOUGLAS JM, 1990, J INFECT DIS, V162, P52, DOI 10.1093/infdis/162.1.52
   ERON LJ, 1986, NEW ENGL J MED, V315, P1059, DOI 10.1056/NEJM198610233151704
   ERON LJ, 1993, GENITOURIN MED, V69, P91
   Frazer IH, 1996, GENITOURIN MED, V72, P398
   Frazer IH, 1996, CURR OPIN IMMUNOL, V8, P484, DOI 10.1016/S0952-7915(96)80035-5
   Gaspari AA, 1997, ARCH DERMATOL, V133, P491, DOI 10.1001/archderm.133.4.491
   Glass AT, 1996, ARCH DERMATOL, V132, P680, DOI 10.1001/archderm.132.6.680
   GLEW SS, 1992, CANCER RES, V52, P4009
   GRABLOWITZ D, 1992, J AM ACAD DERMATOL, V26, P1009, DOI 10.1016/S0190-9622(08)80343-X
   Gross G, 1996, Curr Probl Dermatol, V24, P233
   Gross G, 1996, GENITOURIN MED, V72, P71
   GROSS G, 1990, J INVEST DERMATOL, V95, pS152, DOI 10.1111/1523-1747.ep12875145
   Gross G, 1989, Curr Probl Dermatol, V18, P178
   GROSS G, 1991, DERMATOLOGICA, V183, P203, DOI 10.1159/000247670
   GROSS G, 1986, CHEMOTHERAPY, V32, P537, DOI 10.1159/000238464
   GROSS G, 1988, J INVEST DERMATOL, V91, P43, DOI 10.1111/1523-1747.ep12463287
   GROSS G, 1983, DERMATOLOGICA, V166, P48, DOI 10.1159/000249833
   GROSS G, 1994, J INTERFERON RES S1, V14, P151
   GROSS G, UNPUB ACTA DERM VENE
   GROSS G, 1996, J INTERFERON RES S1, V10, P112
   GROSS G, 1997, HUMAN PAPILLOMA VIRU, P364
   GROSS G, 1997, HUMAN PAPILLOMAVIRUS, P389
   GROSS G, 1990, GENITAL PAPILLOMAVIR, P393
   GROSS G, 1995, GENITAL WARTS HUMAN, P198
   GROSS G, 1991, J INTERFERON RES S1, V11, P76
   HALPERT R, 1986, OBSTET GYNECOL, V68, P251
   HANDLEY JM, 1991, GENITOURIN MED, V67, P297
   HAWTHORN RJS, 1988, BMJ-BRIT MED J, V297, P643, DOI 10.1136/bmj.297.6649.643
   HOHENLEUTNER U, 1990, HAUTARZT, V41, P545
   HUGHES RG, 1988, J CLIN PATHOL, V41, P253, DOI 10.1136/jcp.41.3.253
   IKIC D, 1975, P S CLIN US INT ZAGR, P167
   Jablonska S, 1985, Clin Dermatol, V3, P83, DOI 10.1016/0738-081X(85)90052-5
   JIN Z, 1986, CLIN IMMUNOL IMMUNOP, V38, P350, DOI 10.1016/0090-1229(86)90245-X
   JOCHMUS I, 1993, HUM PATHOL, V24, P519, DOI 10.1016/0046-8177(93)90164-C
   JORIZZO JL, 1980, ANN INTERN MED, V92, P192, DOI 10.7326/0003-4819-92-2-192
   KRAUS SJ, 1990, REV INFECT DIS, V12, pS620
   KRIESEL J, 1997, 4 C RETR OPP INF WAS
   LIPPMAN SM, 1992, JNCI-J NATL CANCER I, V84, P241, DOI 10.1093/jnci/84.4.241
   LOWY D, DERMATOLOGY GEN MED, P2611
   LUTZNER MA, 1984, J INVEST DERMATOL, V83, pS18, DOI 10.1111/1523-1747.ep12281128
   MAJEWSKI S, 1993, CANCER LETT, V75, P35, DOI 10.1016/0304-3835(93)90204-M
   MAJEWSKI S, 1994, LANCET, V344, P1510, DOI 10.1016/S0140-6736(94)90330-1
   Majewski S, 1997, J AM ACAD DERMATOL, V36, P659, DOI 10.1016/S0190-9622(97)80315-5
   MARCOVICI R, 1983, ISRAEL J MED SCI, V19, P104
   MASSING AM, 1963, ARCH DERMATOL, V87, P306, DOI 10.1001/archderm.1963.01590150022004
   MOLLER BR, 1983, OBSTET GYNECOL, V62, P625
   MORISON WL, 1975, BRIT J DERMATOL, V92, P625, DOI 10.1111/j.1365-2133.1975.tb03141.x
   MOY R, 1994, ARCH DERMATOL, V130, P235, DOI 10.1001/archderm.130.2.235
   NIEMINEN P, 1994, SEX TRANSM DIS, V21, P65, DOI 10.1097/00007435-199403000-00002
   ORLOW SJ, 1993, J AM ACAD DERMATOL, V28, P794, DOI 10.1016/S0190-9622(09)80278-8
   PARKIN DM, 1994, CANCER SURV, V20, P519
   Penn I, 1997, ARCH DERMATOL, V133, P221, DOI 10.1001/archderm.133.2.221
   PETERSEN CS, 1991, GENITOURIN MED, V67, P99
   PHELPS WC, 1995, ANN INTERN MED, V123, P368, DOI 10.7326/0003-4819-123-5-199509010-00008
   PRUMMER O, IN PRESS J INTERFERO
   ROCKLEY PF, 1995, PHARMACOL THERAPEUT, V65, P265, DOI 10.1016/0163-7258(94)00063-9
   Schiller J T, 1996, Adv Dermatol, V11, P355
   SCHNEIDER A, 1994, INTERVIROLOGY, V37, P201, DOI 10.1159/000150378
   SCHNEIDER A, 1987, INT J CANCER, V3, P147
   SEMPRINI AE, 1994, EUR J OBSTET GYN R B, V53, P135, DOI 10.1016/0028-2243(94)90221-6
   STREJCEK J, 1984, Allergie und Immunologie (Leipzig), V30, P117
   SYED TA, 1995, DERMATOLOGY, V191, P129, DOI 10.1159/000246530
   TAGAMI H, 1974, BRIT J DERMATOL, V90, P147, DOI 10.1111/j.1365-2133.1974.tb06378.x
   Tay SK, 1996, INT J STD AIDS, V7, P276, DOI 10.1258/0956462961917960
   VANCE JC, 1990, J INVEST DERMATOL, V95, pS146, DOI 10.1111/1523-1747.ep12875118
   VANCUTSEM E, 1995, J MED VIROL, V45, P230, DOI 10.1002/jmv.1890450221
   VESTERINEN E, 1984, OBSTET GYNECOL, V64, P535
   VIAC J, 1993, IMMUNOBIOLOGY, V188, P392, DOI 10.1016/S0171-2985(11)80222-6
   Yilmaz E, 1996, J AM ACAD DERMATOL, V34, P1005, DOI 10.1016/S0190-9622(96)90279-0
NR 92
TC 45
Z9 51
U1 0
U2 7
PU KARGER
PI BASEL
PA ALLSCHWILERSTRASSE 10, CH-4009 BASEL, SWITZERLAND
SN 0300-5526
EI 1423-0100
J9 INTERVIROLOGY
JI Intervirology
PD SEP-DEC
PY 1997
VL 40
IS 5-6
BP 368
EP 377
DI 10.1159/000150569
PG 10
WC Virology
WE Science Citation Index Expanded (SCI-EXPANDED)
SC Virology
GA ZX783
UT WOS:000074554700008
PM 9675641
DA 2025-09-03
ER

PT J
AU Bornstein, J
   Shapiro, S
   Goldshmid, N
   Goldik, Z
   Lahat, N
   Abramovici, H
AF Bornstein, J
   Shapiro, S
   Goldshmid, N
   Goldik, Z
   Lahat, N
   Abramovici, H
TI Severe vulvar vestibulitis - Relation to HPV infection
SO JOURNAL OF REPRODUCTIVE MEDICINE
LA English
DT Article
DE vulvar diseases; dyspareunia; HPV; polymerase chain reaction; vulvar
   vestibulitis
ID HUMAN PAPILLOMAVIRUS; INTERFERON; DNA; THERAPY; TYPE-6
AB OBJECTIVE: To determine whether patients with human papillomavirus (HPV)-associated vestibulitis present differently from patients with HPV-negative disease and whether the presence of HPV is a predictor of the outcome of surgical treatment by perineoplasty.
   STUDY DESIGN: Thirty eight women with severe vulvar vestibulitis who underwent surgical perineoplasty were found to have HPV DNA in the vestibule by polymerase chain reaction. Thirty-six other women with severe vestibulitis had no HPV DNA in the surgical specimen. The two groups were compared with regard to demographic, social and medical variables as well as physical findings in the vestibule and response to operative treatment.
   RESULTS: Both groups were found to be similar in respect to age (mean 25.9+/-7.93 versus 25.47+/-5.8, respectively), parity, education, smoking habits, contraceptive use, presence of primary vestibulitis, presence of dysuria and involvement of the whole vestibule (both anterior posterior). More unmarried than married women were infected with HPV (P<.002). There was no significant correlation between the presence of HPV and the outcome of surgical treatment (P<.6, relative risk=0.9, 95% confidence interval=0.5-1.5).
   CONCLUSION: Although HPV DNA was found in more than half of women with vestibulitis, it appears to play no role in the presentation or response to surgical theory for vulvar vestibulitis.
C1 CARMEL HOSP,DEPT CLIN IMMUNOL,IL-34362 HAIFA,ISRAEL.
   CARMEL HOSP,DEPT ANESTHESIA,IL-34362 HAIFA,ISRAEL.
   TECHNION ISRAEL INST TECHNOL,RAPPAPORT FAC MED,HAIFA,ISRAEL.
   CARMEL HOSP,CLIN IMMUNOL LAB,MOL BIOL UNIT,HAIFA,ISRAEL.
   CARMEL HOSP,DEPT ANESTHESIOL,RECOVERY UNIT,HAIFA,ISRAEL.
C3 Clalit Health Services; Carmel Medical Center; Clalit Health Services;
   Carmel Medical Center; Technion Israel Institute of Technology;
   Rappaport Faculty of Medicine; Clalit Health Services; Carmel Medical
   Center; Clalit Health Services; Carmel Medical Center
RP Bornstein, J (corresponding author), CARMEL HOSP,DEPT OBSTET & GYNAECOL,7 MICHAL ST,IL-34362 HAIFA,ISRAEL.
RI ; Bornstein, Jacob/AAI-6356-2020
OI Bornstein, Jacob/0000-0003-1932-5270; 
CR BAZIN S, 1994, OBSTET GYNECOL, V83, P47
   BERGERON C, 1994, J REPROD MED, V39, P936
   Bornstein J, 1989, Harefuah, V116, P90
   BORNSTEIN J, 1993, J REPROD MED, V38, P117
   BORNSTEIN J, 1996, AM J OBSTET GYNECOL, V174, P139
   BORNSTEIN J, 1992, CERVIX LOWER FEMALE, V10, P167
   BOSHART M, 1984, EMBO J, V3, P1151, DOI 10.1002/j.1460-2075.1984.tb01944.x
   FRIEDRICH EG, 1988, J REPROD MED, V33, P514
   FRIEDRICH EG, 1987, J REPROD MED, V32, P110
   GISSMANN L, 1982, INT J CANCER, V29, P143, DOI 10.1002/ijc.2910290205
   HOROWITZ BJ, 1989, OBSTET GYNECOL, V73, P446
   LORINCZ AT, 1986, J VIROL, V58, P225, DOI 10.1128/JVI.58.1.225-229.1986
   MANN MS, 1992, OBSTET GYNECOL, V79, P122
   MARINOFF SC, 1993, J REPROD MED, V38, P19
   MARINOFF SC, 1991, AM J OBSTET GYNECOL, V165, P1228, DOI 10.1016/S0002-9378(12)90732-2
   PYKA RE, 1988, INT J GYNECOL PATHOL, V7, P249, DOI 10.1097/00004347-198809000-00005
   Skene A.J. C., 1889, Treatise on the diseases of women
   SOLOMONS CC, 1991, J REPROD MED, V36, P879
   Thomas T.G., 1891, A practical treatise on the diseases of women
   TURNER MLC, 1988, J REPROD MED, V33, P533
   UMPIERRE SA, 1991, OBSTET GYNECOL, V12, P344
   WILKINSON EJ, 1993, INT J GYNECOL PATHOL, V12, P344, DOI 10.1097/00004347-199310000-00009
   WOODRUFF JD, 1983, OBSTET GYNECOL, V62, P609
NR 23
TC 12
Z9 12
U1 0
U2 0
PU SCI PRINTERS & PUBL INC
PI ST LOUIS
PA P.O. DRAWER 12425 8342 OLIVE BLVD, ST LOUIS, MO 63132
SN 0024-7758
J9 J REPROD MED
JI J. Reprod. Med.
PD AUG
PY 1997
VL 42
IS 8
BP 514
EP 518
PG 5
WC Obstetrics & Gynecology
WE Science Citation Index Expanded (SCI-EXPANDED)
SC Obstetrics & Gynecology
GA XU913
UT WOS:A1997XU91300010
PM 9284014
DA 2025-09-03
ER

PT J
AU Jones, SJ
   Dicker, AJ
   Dahler, AL
   Saunders, NA
AF Jones, SJ
   Dicker, AJ
   Dahler, AL
   Saunders, NA
TI E2F as a regulator of keratinocyte proliferation: Implications for skin
   tumor development
SO JOURNAL OF INVESTIGATIVE DERMATOLOGY
LA English
DT Article
DE epithelium; differentiation; cell cycle
ID DIFFERENTIATION-SPECIFIC GENES; HUMAN EPIDERMAL-KERATINOCYTES;
   UBIQUITIN-PROTEASOME PATHWAY; MAMMARY EPITHELIAL-CELLS; RETINOIC ACID;
   TRANSCRIPTION FACTORS; CYCLE PROGRESSION; INTERFERON-GAMMA; FAMILY
   PROTEINS; RETINOBLASTOMA
AB E2F and DP family members are established regulators of the cell. cycle, In this study, we examined their activity/expression during keratinocyte growth arrest, Treating human epidermal keratinocytes with the growth inhibitors TPA or IFN-gamma or allowing the cells to reach confluence resulted in 90% inhibition of DNA synthesis, whereas a keratinocyte-derived squamous carcinoma cell line (SCC25) was resistant to growth inhibitors, Gel shift analysis of keratinocytes using an E2F response element indicated that growth arrest was associated with a decrease in all E2F binding complexes, This indicates that growth inhibition is not due to negative regulation by pocket proteins. Conversely, gel shift analysis of growth inhibitor-resistant SCC25 cells showed no decrease in E2F binding, If deregulated E2F expression/activity is involved in tumor development, then the deliberate deregulation of E2F activity may make keratinocytes resistant to growth inhibitors in much the same way as the SCC cells, The HPV16 E7 protein is known to activate E2F. Retroviral infection of keratinocytes with E7-expressing constructs resulted in growth inhibitor resistance, whereas infection with E6 constructs did not, E2F is a heterodimeric complex consisting of E2F family members (1-5) and DP proteins (1-3), Examination of the expression levels for E2F genes and other genes associated with the cell cycle indicated that E2F1 was profoundly decreased in growth-arrested keratinocytes (90%), whereas E2F3, E2F5, and DP1 were not, E2F2 and E2F4 were increased in IFN-gamma-treated keratinocytes but not in TPA-treated or confluent keratinocytes. In contrast, SCC25 cells did not undergo growth arrest and did not downregulate E2F1 mRNA expression in response to growth inhibitors, Our results indicate that E2F DNA binding and in particular E2F1 mRNA expression are associated with keratinocyte proliferation, Our results with the SCC25 cells and the E7-infected cells are consistent with the proposition that deregulated E2F expression/activity (in particular E2F1) may be involved in the unregulated proliferation of skin tumor cells.
C1 UNIV QUEENSLAND,PRINCESS ALEXANDRA HOSP,DEPT MED,CTR IMMUNOL & CANC RES,WOOLLOONGABBA,QLD 4102,AUSTRALIA.
C3 Princess Alexandra Hospital; University of Queensland
RI ; jones, sarah/KVY-2826-2024; saunders, nicholas/E-1544-2014
OI Dicker, Tony/0000-0001-8539-2960; saunders, nicholas/0000-0002-2478-3420
CR FAGAN R, 1994, CELL, V78, P799, DOI 10.1016/S0092-8674(94)90522-3
   FUJIMOTO W, 1993, J INVEST DERMATOL, V101, P268, DOI 10.1111/1523-1747.ep12365200
   GINSBERG D, 1994, GENE DEV, V8, P2665, DOI 10.1101/gad.8.22.2665
   HALBERT CL, 1992, J VIROL, V66, P2125, DOI 10.1128/JVI.66.4.2125-2134.1992
   Harvat BL, 1996, CELL GROWTH DIFFER, V7, P289
   Hateboer G, 1996, GENE DEV, V10, P2960, DOI 10.1101/gad.10.23.2960
   HELIN K, 1993, GENE DEV, V7, P1850, DOI 10.1101/gad.7.10.1850
   Hofmann F, 1996, GENE DEV, V10, P2949, DOI 10.1101/gad.10.23.2949
   HSIAO KM, 1994, GENE DEV, V8, P1526, DOI 10.1101/gad.8.13.1526
   JETTEN AM, 1992, CELL GROWTH DIFFER, V3, P549
   JOHNSON DG, 1994, GENE DEV, V8, P1514, DOI 10.1101/gad.8.13.1514
   Krek W, 1995, CELL, V83, P1149, DOI 10.1016/0092-8674(95)90141-8
   LAM EWF, 1994, CURR OPIN CELL BIOL, V6, P859
   LEES JA, 1993, MOL CELL BIOL, V13, P7813, DOI 10.1128/MCB.13.12.7813
   MARVIN KW, 1995, J BIOL CHEM, V270, P28910, DOI 10.1074/jbc.270.48.28910
   MARVIN KW, 1992, P NATL ACAD SCI USA, V89, P11026, DOI 10.1073/pnas.89.22.11026
   MELILLO RM, 1994, MOL CELL BIOL, V14, P8241, DOI 10.1128/MCB.14.12.8241
   Moberg K, 1996, MOL CELL BIOL, V16, P1436
   NEVINS JR, 1992, SCIENCE, V258, P424
   REISS M, 1993, CANCER RES, V53, P899
   SARDET C, 1995, P NATL ACAD SCI USA, V92, P2403, DOI 10.1073/pnas.92.6.2403
   Saunders N, 1996, J DERMATOL SCI, V13, P98, DOI 10.1016/S0923-1811(96)00535-X
   SAUNDERS NA, 1993, MOL ENDOCRINOL, V7, P387, DOI 10.1210/me.7.3.387
   SAUNDERS NA, 1994, J BIOL CHEM, V269, P2016
   SAUNDERS NA, 1993, BIOCHEM BIOPH RES CO, V197, P46, DOI 10.1006/bbrc.1993.2439
   SAUNDERS NA, 1994, AM J RESP CELL MOL, V11, P147, DOI 10.1165/ajrcmb.11.2.8049075
   STRAUSS M, 1995, NAT MED, V1, P1245, DOI 10.1038/nm1295-1245
   VAIRO G, 1995, GENE DEV, V9, P869, DOI 10.1101/gad.9.7.869
   WU CL, 1995, MOL CELL BIOL, V15, P2536
NR 29
TC 54
Z9 60
U1 0
U2 4
PU BLACKWELL SCIENCE INC
PI MALDEN
PA 350 MAIN ST, MALDEN, MA 02148
SN 0022-202X
J9 J INVEST DERMATOL
JI J. Invest. Dermatol.
PD AUG
PY 1997
VL 109
IS 2
BP 187
EP 193
DI 10.1111/1523-1747.ep12319308
PG 7
WC Dermatology
WE Science Citation Index Expanded (SCI-EXPANDED)
SC Dermatology
GA XM195
UT WOS:A1997XM19500011
PM 9242506
OA Bronze
DA 2025-09-03
ER

PT J
AU Berumen, J
   Villegas, N
AF Berumen, J
   Villegas, N
TI Recombinant therapeutic vaccines against invasive cervical cancer.
SO SALUD PUBLICA DE MEXICO
LA Spanish
DT Article
DE cervix neoplasms; vaccines, synthetic, therapeutic use; papillomavirus,
   human; review
ID HUMAN PAPILLOMAVIRUS TYPE-16; NATURAL-KILLER-CELLS; COLONY-STIMULATING
   FACTOR; EARLY GENE-EXPRESSION; MHC CLASS-I; INTRAEPITHELIAL NEOPLASIA;
   LANGERHANS CELLS; E7 PROTEINS; T-CELL; ANTITUMOR IMMUNITY
AB Several mechanisms to evade the immune system are induced during cervical cancer development, including the decrease of expression of class I HLA molecules and secretion of specific cytokines by tumoral cells. Consequently, the stimulation of cytotoxic (CTL) and helper (TH) T lymphocytes, as well as the natural killer (NK) cells and macrophages is very poor.The induction of immune response against tumors needs the stimulation of multiple components of the immune system: systemic stimulation of CTL and TH against Human Papilloma Virus epitopes and directly in the tumor the secretion of specific cytokines to increase the antigen processing and presentation of tumoral targets, and the stimulation of lymphocyte, NK cells and macrophages that infiltrate tumors.
RP Berumen, J (corresponding author), UNIV EJERCITO & FUERZA AEREA,AREA BIOL MOL,LAB MULTIDISCIPLINARIO INVEST,MEXICO CITY 11620,DF,MEXICO.
RI Berumen, Jaime/AAL-5577-2020; Berumen, Jaime/F-7914-2018
OI Berumen, Jaime/0000-0001-6707-3317
CR ALTMANN A, 1992, EUR J CANCER, V28, P236
   APPLE RJ, 1994, NAT GENET, V6, P157, DOI 10.1038/ng0294-157
   BAL V, 1990, EUR J IMMUNOL, V20, P1893, DOI 10.1002/eji.1830200904
   BANKS L, 1991, J IMMUNOL, V146, P2037
   BARKER JNWN, 1991, LANCET, V337, P211, DOI 10.1016/0140-6736(91)92168-2
   BAVINCK JNB, 1993, J IMMUNOL, V151, P1579
   Benton C., 1992, Papillomavirus Report, V3, P23
   BERUMEN J, 1994, INT J CANCER, V56, P640, DOI 10.1002/ijc.2910560506
   BERUMEN J, 1995, HUM PATHOL, V26, P676, DOI 10.1016/0046-8177(95)90175-2
   BRAUN L, 1992, MOL CARCINOGEN, V6, P100, DOI 10.1002/mc.2940060205
   CHEN LP, 1994, J EXP MED, V179, P523, DOI 10.1084/jem.179.2.523
   CHEN LP, 1992, CELL, V71, P1093, DOI 10.1016/S0092-8674(05)80059-5
   COLEMAN N, 1994, INT J CANCER, V56, P314, DOI 10.1002/ijc.2910560303
   COMERFORD SA, 1991, J VIROL, V65, P4681, DOI 10.1128/JVI.65.9.4681-4690.1991
   CONNOR ME, 1990, INT J CANCER, V46, P1029, DOI 10.1002/ijc.2910460614
   CROMME FV, 1993, BRIT J CANCER, V67, P1372, DOI 10.1038/bjc.1993.254
   CROMME FV, 1994, J EXP MED, V179, P335, DOI 10.1084/jem.179.1.335
   DENIS M, 1989, VIROLOGY, V170, P342
   DILLNER J, 1993, LANCET, V341, P1594, DOI 10.1016/0140-6736(93)90730-5
   DILLNER J, 1994, PAPILLOMAVIRUS REPOR, V5, P35
   DRANOFF G, 1993, P NATL ACAD SCI USA, V90, P3539, DOI 10.1073/pnas.90.8.3539
   ELLIS JRM, 1995, NAT MED, V1, P464, DOI 10.1038/nm0595-464
   EVANS CH, 1993, ONCOLOGY-BASEL, V50, P245
   FELTKAMP MCW, 1993, EUR J IMMUNOL, V23, P2242, DOI 10.1002/eji.1830230929
   FIERLBECK G, 1989, DERMATOLOGICA, V179, P191, DOI 10.1159/000248358
   Fink-Puches R, 1993, In Vivo, V7, P213
   FURBERTHARRIS PM, 1989, JNCI-J NATL CANCER I, V81, P1080, DOI 10.1093/jnci/81.14.1080
   GAO L, 1994, J GEN VIROL, V75, P157, DOI 10.1099/0022-1317-75-1-157
   GHOSH AK, 1993, INT J CANCER, V53, P591, DOI 10.1002/ijc.2910530411
   GHOSH AK, 1992, EUR J CANCER, V11, P1910
   GILDLUND M, 1981, NATURE, V292, P848
   GLEW SS, 1992, CANCER RES, V52, P4009
   HENKART PA, 1994, IMMUNITY, V1, P343, DOI 10.1016/1074-7613(94)90063-9
   HUGHES RG, 1988, J CLIN PATHOL, V41, P253, DOI 10.1136/jcp.41.3.253
   Jiang YZ, 1996, IMMUNOLOGY, V87, P481, DOI 10.1046/j.1365-2567.1996.483556.x
   KANDA T, 1992, VIROLOGY, V190, P724, DOI 10.1016/0042-6822(92)90910-H
   KASAHARA T, 1983, J IMMUNOL, V131, P2379
   KAST WM, 1994, J IMMUNOL, V152, P3904
   KAST WM, 1993, J IMMUNOTHER, V14, P115, DOI 10.1097/00002371-199308000-00006
   KEATING PJ, 1995, BRIT J CANCER, V146, P944
   KIRNBAUER R, 1989, J IMMUNOL, V142, P1922
   KYO S, 1994, VIROLOGY, V200, P130, DOI 10.1006/viro.1994.1171
   LEHTINEN M, 1993, APMIS, V101, P833, DOI 10.1111/j.1699-0463.1993.tb00188.x
   LENTINEN M, 1992, J MED VIROL, V37, P180
   Lin KY, 1996, CANCER RES, V56, P21
   LUGER TA, 1990, J INVEST DERMATOL, V95, pS100, DOI 10.1111/1523-1747.ep12874944
   MALEJCZYK J, 1991, CELL IMMUNOL, V136, P155, DOI 10.1016/0008-8749(91)90390-W
   MALEJCZYK J, 1992, J IMMUNOL, V149, P2702
   MALEJCZYK J, 1993, INT J CANCER, V54, P917, DOI 10.1002/ijc.2910540608
   MENEGUZZI G, 1991, VIROLOGY, V181, P62, DOI 10.1016/0042-6822(91)90470-V
   MORELLI AE, 1993, AM J CLIN PATHOL, V99, P200, DOI 10.1093/ajcp/99.2.200
   MULLER M, 1992, VIROLOGY, V187, P508
   Munoz N, 1997, SALUD PUBLICA MEXICO, V39, P274, DOI 10.1590/S0036-36341997000400005
   NELSON JH, 1984, CA-CANCER J CLIN, V34, P306, DOI 10.3322/canjclin.34.6.306
   NICKOLOFF BJ, 1984, LAB INVEST, V51, P697
   NINDL I, 1994, ARCH VIROL, V137, P341, DOI 10.1007/BF01309480
   ONDA T, 1993, INT J CANCER, V54, P624, DOI 10.1002/ijc.2910540417
   ORTALDO JR, 1995, J EXP MED, V181, P339, DOI 10.1084/jem.181.1.339
   PARDOLL DM, 1993, CURR OPIN IMMUNOL, V5, P719, DOI 10.1016/0952-7915(93)90127-E
   PIETENPOL JA, 1990, CELL, V61, P777, DOI 10.1016/0092-8674(90)90188-K
   RISTOW HJ, 1987, P NATL ACAD SCI USA, V84, P1940, DOI 10.1073/pnas.84.7.1940
   STAUSS HJ, 1992, P NATL ACAD SCI USA, V89, P7871, DOI 10.1073/pnas.89.17.7871
   TANAKA K, 1988, ANNU REV IMMUNOL, V6, P359
   TANAKA K, 1985, SCIENCE, V228, P26, DOI 10.1126/science.3975631
   TAY SK, 1987, BRIT J OBSTET GYNAEC, V94, P901
   Tindle RW, 1996, CURR OPIN IMMUNOL, V8, P643, DOI 10.1016/S0952-7915(96)80080-X
   TINDLE RW, 1991, P NATL ACAD SCI USA, V88, P5887, DOI 10.1073/pnas.88.13.5887
   ULMER JB, 1993, SCIENCE, V259, P1745, DOI 10.1126/science.8456302
   VIAC J, 1993, IMMUNOBIOLOGY, V188, P392, DOI 10.1016/S0171-2985(11)80222-6
   VIAC J, 1990, IMMUNOBIOLOGY, V180, P328, DOI 10.1016/S0171-2985(11)80296-2
   VISCIDI RP, 1993, INT J CANCER, V55, P780, DOI 10.1002/ijc.2910550515
   WALDMANN H, 1993, IMMUNOL TODAY, V14, P247, DOI 10.1016/0167-5699(93)90040-R
   WANK R, 1991, NATURE, V352, P723, DOI 10.1038/352723a0
   WATANABE Y, 1989, P NATL ACAD SCI USA, V86, P9456, DOI 10.1073/pnas.86.23.9456
   Wheeler CM, 1997, SALUD PUBLICA MEXICO, V39, P283, DOI 10.1590/S0036-36341997000400006
   WOODWORTH CD, 1993, AM J PATHOL, V142, P1544
   WOODWORTH CD, 1990, J VIROL, V64, P4767, DOI 10.1128/JVI.64.10.4767-4775.1990
   WOODWORTH CD, 1992, CANCER RES, V52, P456
NR 78
TC 5
Z9 5
U1 0
U2 4
PU INST NACIONAL SALUD PUBLICA
PI CUERNAVACA
PA AV UNIVERSIDAD 655, COL SANTA MARIA AHUACATITLAN, CUERNAVACA 62508,
   MORELOS, MEXICO
SN 0036-3634
J9 SALUD PUBLICA MEXICO
JI Salud Publica Mexico
PD JUL-AUG
PY 1997
VL 39
IS 4
BP 288
EP 297
DI 10.1590/S0036-36341997000400007
PG 10
WC Public, Environmental & Occupational Health
WE Social Science Citation Index (SSCI)
SC Public, Environmental & Occupational Health
GA XY613
UT WOS:A1997XY61300007
PM 9381250
OA Green Submitted, gold
DA 2025-09-03
ER

PT J
AU Perea, SE
   LopezOcejo, O
   vonGabain, A
   Arana, MD
AF Perea, SE
   LopezOcejo, O
   vonGabain, A
   Arana, MD
TI Human papillomavirus type-16 (HPV-16) major transforming proteins
   functionally interact with interferon signaling mechanisms
SO INTERNATIONAL JOURNAL OF ONCOLOGY
LA English
DT Article
DE human papillomavirus type-16; signal transduction; interferon
ID ELICITS DOWN-REGULATION; DOUBLE-STRANDED-RNA; MESSENGER-RNA;
   TRANSCRIPTION FACTOR; E1A ONCOGENE; HELA-CELLS; FACTOR-II; GENE; ALPHA;
   REPRESSION
AB Since the IFN system has been implicated in cell growth and differentiation control mechanisms, we evaluated the influence of the expression of HPV-16 E6 and E7 oncoproteins on IFN signaling by using cotransfection experiments. Both viral oncoproteins differentially interfered with the inducibility of IFN-beta promoter by Sendai virus. The activation by IFN-gamma of a GBP ISRE reporter was dramatically affected by both viral proteins suggesting a disruption of STATs/IRFs function. Further, the inducibility of 6-16 gene ISRE reporter by IFN-alpha was decreased to varying degrees by both viral oncoproteins, implying that ISGF3 function is also impaired. Taken together, these observations suggest that HPV-16 negatively interacts with cellular targets of the IFN system, and these interactions may be implicated in cellular transformation caused by HPVs and their refractory response to IFN treatment.
C1 UNIV VIENNA, DEPT CELL & MICROBIOL, INST MICROBIOL & GENET, A-1030 VIENNA, AUSTRIA.
C3 University of Vienna
RP Perea, SE (corresponding author), CTR INVEST BIOL, DEPT BIOL CELULAR, CALLE 134 ENTRE 23 & 25, CIUDAD HABANA, HAVANA 6996, CUBA.
CR ACKRILL AM, 1991, NUCLEIC ACIDS RES, V19, P4387, DOI 10.1093/nar/19.16.4387
   Arany I, 1995, ANTICANCER RES, V15, P2865
   BAKER CC, 1987, J VIROL, V61, P962, DOI 10.1128/JVI.61.4.962-971.1987
   BANDYOPADHYAY SK, 1990, MOL CELL BIOL, V10, P5055, DOI 10.1128/MCB.10.10.5055
   BLUYSSEN HAR, 1995, P NATL ACAD SCI USA, V92, P5645, DOI 10.1073/pnas.92.12.5645
   COCCIA EM, 1995, VIROLOGY, V211, P113, DOI 10.1006/viro.1995.1384
   CROOK T, 1988, P NATL ACAD SCI USA, V85, P8820, DOI 10.1073/pnas.85.23.8820
   DALE TC, 1989, P NATL ACAD SCI USA, V86, P1203, DOI 10.1073/pnas.86.4.1203
   DEMARCO F, 1993, J BIOL REG HOMEOS AG, V7, P15
   DIRKS W, 1989, J INTERFERON RES, V9, P125, DOI 10.1089/jir.1989.9.125
   EILERS A, 1995, MOL CELL BIOL, V15, P3579
   FORSBERG K, 1988, J CELL PHYSIOL, V136, P266, DOI 10.1002/jcp.1041360208
   FOSTER GR, 1991, P NATL ACAD SCI USA, V88, P2888, DOI 10.1073/pnas.88.7.2888
   GISSMANN L, 1984, J INVEST DERMATOL, V83, pS26, DOI 10.1111/1523-1747.ep12281143
   GUTCH MJ, 1991, P NATL ACAD SCI USA, V88, P7913, DOI 10.1073/pnas.88.18.7913
   HARADA H, 1993, SCIENCE, V259, P971, DOI 10.1126/science.8438157
   HAUSEN HZ, 1989, CANCER RES, V49, P4677
   HAUSEN HZ, 1986, LANCET, V2, P489
   HAWLEYNELSON P, 1989, EMBO J, V8, P3905, DOI 10.1002/j.1460-2075.1989.tb08570.x
   HOPPESEYLER F, 1991, J VIROL, V65, P5613, DOI 10.1128/JVI.65.10.5613-5618.1991
   IWATA A, 1988, J BIOCH, V104, P250
   LECHNER MS, 1992, EMBO J, V11, P3045, DOI 10.1002/j.1460-2075.1992.tb05375.x
   LEVY DE, 1988, GENE DEV, V2, P383, DOI 10.1101/gad.2.4.383
   LEW DJ, 1991, MOL CELL BIOL, V11, P182, DOI 10.1128/MCB.11.1.182
   Maniatis T., 1989, MOL CLONING
   MUNGER K, 1989, EMBO J, V8, P4099, DOI 10.1002/j.1460-2075.1989.tb08594.x
   MUNGER K, 1989, J VIROL, V63, P4417
   NAWA A, 1990, BIOCHEM BIOPH RES CO, V170, P793, DOI 10.1016/0006-291X(90)92161-R
   PALOMBELLA VJ, 1992, MOL CELL BIOL, V12, P3325, DOI 10.1128/MCB.12.8.3325
   PEREA SE, 1995, J INTERF CYTOK RES, V15, P495, DOI 10.1089/jir.1995.15.495
   PORTER ACG, 1988, EMBO J, V7, P85, DOI 10.1002/j.1460-2075.1988.tb02786.x
   RHIM JS, 1986, SCIENCE, V232, P385, DOI 10.1126/science.2421406
   SARNOW P, 1982, CELL, V28, P387, DOI 10.1016/0092-8674(82)90356-7
   SCHINDLER C, 1992, SCIENCE, V257, P809, DOI 10.1126/science.1496401
   SEDMAK JJ, 1977, ANAL BIOCHEM, V79, P544, DOI 10.1016/0003-2697(77)90428-6
   VOUSDEN KH, 1988, ONCOGENE RES, V3, P167
   WHITESIDE ST, 1992, NUCLEIC ACIDS RES, V20, P1531, DOI 10.1093/nar/20.7.1531
   WILLMAN CL, 1993, SCIENCE, V259, P968, DOI 10.1126/science.8438156
   WOODWORTH CD, 1990, J VIROL, V64, P4767, DOI 10.1128/JVI.64.10.4767-4775.1990
   YASUMOTO S, 1991, J VIROL, V65, P2000, DOI 10.1128/JVI.65.4.2000-2009.1991
NR 40
TC 10
Z9 12
U1 0
U2 0
PU SPANDIDOS PUBL LTD
PI ATHENS
PA POB 18179, ATHENS, 116 10, GREECE
SN 1019-6439
EI 1791-2423
J9 INT J ONCOL
JI Int. J. Oncol.
PD JUL
PY 1997
VL 11
IS 1
BP 169
EP 173
PG 5
WC Oncology
WE Science Citation Index Expanded (SCI-EXPANDED)
SC Oncology
GA XF136
UT WOS:A1997XF13600025
PM 21528197
DA 2025-09-03
ER

PT J
AU CortesFranco, R
   Tyring, SK
   Vega, E
   Payne, D
   Granados, J
   DominguezSoto, L
AF CortesFranco, R
   Tyring, SK
   Vega, E
   Payne, D
   Granados, J
   DominguezSoto, L
TI Divergent clinical course of epidermodysplasia verruciformis in siblings
SO INTERNATIONAL JOURNAL OF DERMATOLOGY
LA English
DT Article
AB In 1960, when he was 5 years old, Patient 1 was first noted to have plane wart-like lesions on the dorsum of his hands and on the back of his neck. He was seen at age 14 when he presented with pityriasis versicolor-like lesions on his trunk and persistent warts on his hands and neck. A biopsy confirmed the clinical diagnosis of epidermodysplasia verruciformis (EV); however, he was lost to follow-up until age 30 when he presented with hundreds of plane wart-like lesions on his face, neck, and hands, as well as reddish scaly plaques on his trunk, arms, and forearms. One of the plaques on his right forearm was confirmed to be Bowen's disease on biopsy. He received treatment with etretinate 1 mg/kg per day for 8 months. He did not develop any new lesions while on the drug; however, he was lost to follow-up again for another 8 years until he was 38 (Fig. 1), when he presented with an invasive squamous cell carcinoma (SCC) on the dorsum of his right hand. Patient 1 is the eldest of six siblings (two men, and four women). His brother, who is 5 years younger, is Patient 2. No other members of the family are affected so far. Our patients are a product of a consanguineous marriage of first cousins.
   Patient 2 was first documented with symptoms of his disease at approximately age 6. He was seen on one occasion when he was 9 years old with pityriasis versicolor-like lesions on his trunk, He was not seen again until age 25, when he presented with several verrucous tumors on his right upper and lower and left lower eyelids, dorsum of nose, and right retroauricular zone; he also had hundreds of reddish, scaly, pityriasis versicolor-like lesions on his trunk, arms, and forearms and warts on his wrists and dorsum of his hands. Biopsies showed invasive SCCs of his nose, right eyelids, and retroauricular zone, as well as Bowen's disease of the lower left eyelid and suprasternal area. He was treated surgically and alo given etretinate 1 mg/kg per day for 8 months during which no new lesions were detected. At age 27, he had a recurrence of nasal SCC. He was treated surgically and with methotrexate but, as tumor progression was noted and not having anything better to offer our patient, it was then decided to treat him with radiotherapy. One year later he presented with a second recurrence of SCC and since then has never been without midfacial aggressive tumor activity; he was treated again, first surgically and then using chemotherapy with methotrexate and 5-fluorouracil. Two years later, at age 32, he developed a third recurrence of his midfacial SCC affecting his glabellar zone, left malar area, and upper lip. The first two tumors responded well to surgery; the third one (upper lip) recurred so he received radiotherapy once again. He then received interferon alpha 2b 5 million units, three times a week for 12 months; during this time he developed SCC in his right ear, upper lip (both treated surgically and with radiotherapy), neck, and wrist (treated surgically). He is now 35 years old.
   In order to identify human papillomaviruses (HPVs) of Patient 2, three biopsies were taken. Specimen A was from an in situ SCC from his right wrist, specimen B was a pityriasis versicolor-like plaque also from his right wrist, and specimen C was a wart from the dorsum of his right hand. Sections from these paraffin blocks were processed for histologic diagnosis and afterwards 10 sections (10-mu m thick) were processed for polymerase chain reaction (PCR) analysis.
   Paraffin sections from block A (in situ SCC) did not contain amplifiable sequences because the internal control, i.e. HLA-DR, did not work, presumably because the DNA was severely degraded. The DNA from block C (wart) contained amplifiable HLA-DR sequences but no HPV sequences. Therefore, all results will describe the HPV sequences found in block B (pityriasis versicolor-like plaque).
   Block B contained sequences that, at moderate stringency hybridized to HPV types 2, 3, 10, and 11. HPV 2 is associated with verruca vulgaris. HPV 3 and 10 are associated with verruca plana acid these types share 34% homology with each other. HPV 3 and 10 are also found in patients with the autosomally recessive disease epidermodysplasia verruciformis. HPV 11 is associated with condiloma acuminatum.
   Direct sequencing was performed in order to clarify which type was in the tissue. The homology showed substantial homology with HPV 2 (65/66 nucleotides).
C1 UNIV TEXAS,MED BRANCH,DEPT MICROBIOL & IMMUNOL,GALVESTON,TX 77550.
   UNIV TEXAS,MED BRANCH,DEPT INTERNAL MED,GALVESTON,TX 77550.
   INST NACL NUTR SALVADOR ZUBIRAN,DEPT IMMUNOL,MEXICO CITY 14000,DF,MEXICO.
C3 University of Texas System; University of Texas Medical Branch
   Galveston; University of Texas System; University of Texas Medical
   Branch Galveston; Instituto Nacional de Ciencias Medicas y Nutricion
   Salvador Zubiran - Mexico
RP CortesFranco, R (corresponding author), HOSP GEN DR MANUEL GEA GONZALEZ,DEPT DERMATOL,CALZ TLALPAN 4800,MEXICO CITY 1400,DF,MEXICO.
CR Jablonska S, 1985, Clin Dermatol, V3, P83, DOI 10.1016/0738-081X(85)90052-5
   JABLONSKA S, 1972, CANCER RES, V32, P585
   Kawashima Makoto, 1992, Journal of Dermatology (Tokyo), V19, P707
   MAJEWSKI S, 1992, AM J MED SCI, V304, P174, DOI 10.1097/00000441-199209000-00006
   Pfister H, 1992, Semin Cancer Biol, V3, P263
NR 5
TC 5
Z9 5
U1 0
U2 2
PU BLACKWELL SCIENCE LTD
PI OXFORD
PA P O BOX 88, OSNEY MEAD, OXFORD, OXON, ENGLAND OX2 0NE
SN 0011-9059
J9 INT J DERMATOL
JI Int. J. Dermatol.
PD JUN
PY 1997
VL 36
IS 6
BP 442
EP 445
PG 4
WC Dermatology
WE Science Citation Index Expanded (SCI-EXPANDED)
SC Dermatology
GA XK779
UT WOS:A1997XK77900010
PM 9248890
DA 2025-09-03
ER

PT J
AU Asadullah, K
   Renz, H
   Docke, WD
   Otterbach, H
   Wahn, U
   Kottgen, E
   Volk, HD
   Sterry, W
AF Asadullah, K
   Renz, H
   Docke, WD
   Otterbach, H
   Wahn, U
   Kottgen, E
   Volk, HD
   Sterry, W
TI Verrucosis of hands and feet in a patient with combined immune
   deficiency
SO JOURNAL OF THE AMERICAN ACADEMY OF DERMATOLOGY
LA English
DT Article
AB In immunocompromised patients, warts occur frequently and can be extensive. We describe a 24-year-old patient with severe therapy-resistant warts. In addition to human papillomavirus infection, he had chronic sinusitis, candidiasis, and atopic dermatitis. Anergy to delayed-type hypersensitivity skin test reaction, significant CD4 lymphopenia, and diminished in vitro T-cell proliferative response and interferon-gamma production indicated a deficiency of cellular immunity. Extremely low concentrations of serum IgM and IgG2 and a severe deficiency of in vitro IgM production pointed also to a humoral immunodeficiency syndrome. This case represents a combination of cellular and humoral immunodeficiencies that has not been previously described in association with warts.
C1 HUMBOLDT UNIV BERLIN,DEPT MED IMMUNOL,HOSP CHARITE,D-10098 BERLIN,GERMANY.
   HUMBOLDT UNIV BERLIN,KLINIKUM RUDOLF VIRCHOW,DEPT CLIN CHEM BIOCHEM,BERLIN,GERMANY.
   HUMBOLDT UNIV BERLIN,KLINIKUM RUDOLF VIRCHOW,DEPT PEDIAT,BERLIN,GERMANY.
C3 Free University of Berlin; Humboldt University of Berlin; Charite
   Universitatsmedizin Berlin; Free University of Berlin; Humboldt
   University of Berlin; Charite Universitatsmedizin Berlin; Free
   University of Berlin; Humboldt University of Berlin; Charite
   Universitatsmedizin Berlin
RP Asadullah, K (corresponding author), HUMBOLDT UNIV BERLIN,DEPT DERMATOL,HOSP CHARITE,D-10098 BERLIN,GERMANY.
RI Asadullah, Khusru/AAG-9810-2021; volk, hans-dieter/AAV-8053-2021
OI Volk, Hans-Dieter/0000-0002-7743-6668
CR AMMANN AJ, 1991, BASIC CLIN IMMUNOL, P322
   BRAUNFALCO O, 1995, DERMATOL VENEROL, P25
   OHMEN JD, 1995, J IMMUNOL, V154, P1956
   RUDLINGER R, 1986, BRIT J DERMATOL, V115, P681, DOI 10.1111/j.1365-2133.1986.tb06649.x
NR 4
TC 11
Z9 12
U1 0
U2 0
PU MOSBY-YEAR BOOK INC
PI ST LOUIS
PA 11830 WESTLINE INDUSTRIAL DR, ST LOUIS, MO 63146-3318
SN 0190-9622
J9 J AM ACAD DERMATOL
JI J. Am. Acad. Dermatol.
PD MAY
PY 1997
VL 36
IS 5
SU S
BP 850
EP 852
DI 10.1016/S0190-9622(97)70039-2
PN 2
PG 3
WC Dermatology
WE Science Citation Index Expanded (SCI-EXPANDED)
SC Dermatology
GA WZ911
UT WOS:A1997WZ91100011
PM 9146566
DA 2025-09-03
ER

PT J
AU Alexopoulou, A
   Karayiannis, P
   Hadziyannis, SJ
   Aiba, N
   Thomas, HC
AF Alexopoulou, A
   Karayiannis, P
   Hadziyannis, SJ
   Aiba, N
   Thomas, HC
TI Emergence and selection of HBV variants in an anti-HBe positive patient
   persistently infected with quasi-species
SO JOURNAL OF HEPATOLOGY
LA English
DT Article
DE acute exacerbation; hepatitis B virus; polymerase chain reaction;
   pre-core variant; quasispecies
ID HEPATITIS-B VIRUS; CHRONIC ACTIVE HEPATITIS; T-CELL RESPONSES; ANTIGENIC
   DETERMINANTS; NUCLEOCAPSID ANTIGEN; CORE; MUTATIONS; CARRIERS; EPITOPE
AB Background/Aims: Infection with the hepatitis B e antigen (HBeAg) negative variant of hepatits B virus (HBV) causes chronic liver disease characterised by occasional acute exacerbations, This virus exhibits a high prevalence of mutations in the core region, Our aim was to study the changes in the pre-core/core region of the virus in relation to exacerbations of the disease,
   Methods/Results: We performed direct sequencing on DNA amplified from 7 sequential sera taken over a 5-year period from a hepatitis B surface antigen (HBsAg) and anti-HBe positive Greek patient infected with the HBeAg negative variant, The patient had chronic hepatitis with several acute exacerbation episodes and underwent interferon therapy twice, We found significant variability in the core region at different time points, To determine whether these variants were present in the initial serum sample and subsequently selected under immune pressure or whether they arose ne novo during the course of the disease, we cloned the pre-core/core region from 4 sera before and after episodes of acute exacerbation, Fifteen clones from each time point were sequenced, Fourteen nucleotide mutations in the pre-core/core region were recorded, 7 (50%) of which led to amino-acid substitutions, All the amino-acid changes occurred at recognised B- and CD4+ epitopes, The cloning results indicate the presence of quasi-species in all the samples investigated, Some of the variants present as a minor population in the first sample appear to have been selected and become dominant in subsequent sera, However, the emergence of novel variants, not present at a detectable level in earlier samples, during the course of the disease, was also established, The quasi-species nature of HPV only became apparent after the cloning experiments and was not obvious from the direct sequencing results,
   Conclusions: New dominant variants occurring during the course of the disease arose either by the selection of pre-existing mutants that were not detected by direct sequencing or by mutation of existing strains, All changes were located, within B- and CD4+ epitopes, The continuous production and selection of variants may enable virus to evade elimination by the immune system, resulting in persistent infection.
C1 ST MARYS HOSP, IMPERIAL COLL, SCH MED, DEPT MED, LONDON W2 1NY, ENGLAND.
   HIPPOKRATIO GEN HOSP, ACAD DEPT MED, ATHENS, GREECE.
C3 Imperial College London
RI Thomas, Howard/A-3152-2009; Alexopoulou, Alexandra/AAB-7698-2021
OI ALEXOPOULOU, ALEXANDRA/0000-0003-1991-7436; Karayiannis,
   Peter/0000-0001-5195-7863
CR ACKRILL AM, 1993, J MED VIROL, V41, P165, DOI 10.1002/jmv.1890410213
   BRUNETTO MR, 1989, HEPATOLOGY, V10, P198, DOI 10.1002/hep.1840100213
   CARMAN W F, 1992, Journal of Hepatology, V16, pS25
   CARMAN WF, 1995, J VIRAL HEPATITIS, V2, P77, DOI 10.1111/j.1365-2893.1995.tb00010.x
   CARMAN WF, 1989, LANCET, V2, P588
   CHISARI FV, 1995, ANNU REV IMMUNOL, V13, P29, DOI 10.1146/annurev.iy.13.040195.000333
   CHUANG WL, 1993, GASTROENTEROLOGY, V104, P263, DOI 10.1016/0016-5085(93)90861-6
   COLUCCI G, 1988, J IMMUNOL, V141, P4376
   EHATA T, 1992, J CLIN INVEST, V89, P332, DOI 10.1172/JCI115581
   FATTOVICH G, 1988, HEPATOLOGY, V8, P1651, DOI 10.1002/hep.1840080630
   FERRARI C, 1991, J CLIN INVEST, V88, P214, DOI 10.1172/JCI115280
   HADZIYANNIS S, 1990, J HEPATOL, V11, pS133, DOI 10.1016/0168-8278(90)90180-Y
   Hadziyannis SJ., 1995, VIR HEP REV, V1, P7
   JUNG MC, 1995, J VIROL, V69, P3358, DOI 10.1128/JVI.69.6.3358-3368.1995
   MISSALE G, 1993, J EXP MED, V177, P751, DOI 10.1084/jem.177.3.751
   OKAMOTO H, 1990, J VIROL, V64, P1298, DOI 10.1128/JVI.64.3.1298-1303.1990
   PENNA A, 1992, ARCH VIROL, P23
   PENNA A, 1991, J EXP MED, V174, P1565, DOI 10.1084/jem.174.6.1565
   RAIMONDO G, 1994, J HEPATOL, V20, P148, DOI 10.1016/S0168-8278(05)80482-9
   SALFELD J, 1989, J VIROL, V63, P798, DOI 10.1128/JVI.63.2.798-808.1989
   STEINHAUER DA, 1987, ANNU REV MICROBIOL, V41, P409, DOI 10.1146/annurev.mi.41.100187.002205
   THURSZ MR, 1995, NEW ENGL J MED, V332, P1065, DOI 10.1056/NEJM199504203321604
   TSAI SL, 1992, J CLIN INVEST, V89, P87, DOI 10.1172/JCI115590
   TURKASPA R, 1992, HEPATOLOGY, V16, P1338, DOI 10.1002/hep.1840160606
   WATERS JA, 1992, J CLIN INVEST, V90, P2543, DOI 10.1172/JCI116148
NR 25
TC 37
Z9 40
U1 0
U2 2
PU ELSEVIER SCIENCE BV
PI AMSTERDAM
PA PO BOX 211, 1000 AE AMSTERDAM, NETHERLANDS
SN 0168-8278
EI 1600-0641
J9 J HEPATOL
JI J. Hepatol.
PD APR
PY 1997
VL 26
IS 4
BP 748
EP 753
DI 10.1016/S0168-8278(97)80238-3
PG 6
WC Gastroenterology & Hepatology
WE Science Citation Index Expanded (SCI-EXPANDED)
SC Gastroenterology & Hepatology
GA XB669
UT WOS:A1997XB66900002
PM 9126785
DA 2025-09-03
ER

PT J
AU Baker, GE
   Tyring, SK
AF Baker, GE
   Tyring, SK
TI Therapeutic approaches to papillomavirus infections
SO DERMATOLOGIC CLINICS
LA English
DT Article
ID CARBON-DIOXIDE LASER; PERIANAL CONDYLOMATA ACUMINATA; LOWER
   GENITAL-TRACT; TOPICAL 5-FLUOROURACIL; ANOGENITAL WARTS; SCISSOR
   EXCISION; CLINICAL-TRIAL; PODOPHYLLIN; CANCER; CRYOTHERAPY
AB Human papillomaviruses (HPVs) cause benign tumors (i.e., warts) and are occasionally responsible for malignant tumors such as squamous-cell carcinomas. Therapy for most warts is commonly via surgical or cytodestructive methods. Presently, only one antiviral/immunomodulatory drug is available for wart therapy; this agent, interferon alpha (IFN alpha), is approved only for genital warts (condylomata acuminata) and is expensive, relatively difficult to use, associated with systemic side effects, and somewhat slow acting. Two new antiviral/immunomodulatory drugs, imiquimod and cidofovir, have been proved to be effective and able to overcome many of the shortcomings of IFN alpha. While these two agents are pending approval, other treatments are being evaluated, such as antisense oligonucleotides and therapeutic HPV vaccines. Ln contrast to surgical and cytodestructive therapies, the goal of these new antiviral/immunomodulatory agents is not just to remove the tumor but also to reduce sufficiently the amount of latent and subclinical HPV so as to reduce the rate of recurrence.
C1 UNIV TEXAS, MED BRANCH, DEPT DERMATOL, GALVESTON, TX 77555 USA.
C3 University of Texas System; University of Texas Medical Branch Galveston
CR BAUER HM, 1991, JAMA-J AM MED ASSOC, V265, P472, DOI 10.1001/jama.265.4.472
   BECKMANN AM, 1989, INT J CANCER, V43, P1042, DOI 10.1002/ijc.2910430615
   BENNER SE, 1994, J NATL CANCER I, V86, P140, DOI 10.1093/jnci/86.2.140
   BEUTNER KR, 1991, DERMATOL CLIN, V9, P211
   BEUTNER KR, 1989, J AM ACAD DERMATOL, V20, P114, DOI 10.1016/S0190-9622(89)80004-0
   BROWN DR, 1990, MED CLIN N AM, V74, P1455, DOI 10.1016/S0025-7125(16)30490-4
   CAMPION MJ, 1987, OBSTET GYN CLIN N AM, V14, P363
   *CDC, 1991, ANN REP DIV STD HIV, V13, P161
   COBB MW, 1990, J AM ACAD DERMATOL, V22, P547, DOI 10.1016/0190-9622(90)70073-Q
   COGGIN JR, 1979, CANCER RES, V39, P545
   COWSERT LM, 1993, ANTIMICROB AGENTS CH, V37, P171, DOI 10.1128/AAC.37.2.171
   DEVILLIERS EM, 1994, HUMAN PATHOGENIC PAP, P1
   DOUGLAS JM, 1990, J INFECT DIS, V162, P52, DOI 10.1093/infdis/162.1.52
   DUUS BR, 1985, GENITOURIN MED, V61, P59
   EDWARDS L, 1996, CLIN DERM 2000 INT C
   EPPERSON WJ, 1991, J FAM PRACTICE, V33, P143
   FERENCZY A, 1995, AM J OBSTET GYNECOL, V172, P1331, DOI 10.1016/0002-9378(95)90399-2
   FERENCZY A, 1985, NEW ENGL J MED, V313, P784, DOI 10.1056/NEJM198509263131304
   FERENCZY A, 1981, AM J SURG PATHOL, V5, P661, DOI 10.1097/00000478-198110000-00008
   GISSMANN L, 1977, VIROLOGY, V76, P569, DOI 10.1016/0042-6822(77)90239-2
   Glass AT, 1996, ARCH DERMATOL, V132, P680, DOI 10.1001/archderm.132.6.680
   GODLEY MJ, 1987, GENITOURIN MED, V63, P390
   GREENBERG MD, 1992, SEMIN DERMATOL, V11, P241
   GUILLET G, 1983, J INVEST DERMATOL, V81, P513, DOI 10.1111/1523-1747.ep12522852
   HANDLEY JM, 1991, GENITOURIN MED, V67, P297
   HOWLEY PM, 1986, NEW ENGL J MED, V315, P1089, DOI 10.1056/NEJM198610233151710
   HOWLEY PM, 1988, AM J MED, V85, P155
   JENSEN SL, 1985, LANCET, V2, P1146
   JENSON AB, 1980, JNCI-J NATL CANCER I, V64, P495
   KASHIMA HK, 1987, OBSTET GYN CLIN N AM, V14, P581
   KHAWAJA HT, 1989, BRIT J SURG, V76, P1067, DOI 10.1002/bjs.1800761027
   KLING AR, 1992, SEMIN DERMATOL, V11, P247
   KOKER LD, 1972, J INVEST DERMATOL, V58, P366
   KREBS HB, 1990, SOUTH MED J, V83, P761, DOI 10.1097/00007611-199007000-00010
   LALEZARI JP, 1996, ANTIVIRAL CHEMOTHERA, V4
   LING MR, 1992, INT J DERMATOL, V31, P769, DOI 10.1111/j.1365-4362.1992.tb04239.x
   LING MR, 1992, INT J DERMATOL, V31, P682, DOI 10.1111/j.1365-4362.1992.tb01369.x
   LOWY DR, 1994, P NATL ACAD SCI USA, V91, P2436, DOI 10.1073/pnas.91.7.2436
   LOWY DR, 1987, DERMATOLOGY GEN MED
   MAW RD, 1991, GENITOURIN MED, V67, P394
   MAYEAUX EJ, 1995, AM FAM PHYSICIAN, V52, P1137
   MCBURNEY EI, 1984, J DERMATOL SURG ONC, V10, P45, DOI 10.1111/j.1524-4725.1984.tb01172.x
   MCMILLAN A, 1987, GENITOURIN MED, V63, P114
   MEISELS A, 1981, GYNECOL ONCOL, V12, pS111, DOI 10.1016/0090-8258(81)90066-4
   Miller DM, 1996, AM FAM PHYSICIAN, V53, P135
   MONIER R, 1986, PAPOVAVIRIDAE, V1
   NUNONO G, 1990, AM J SURG PATHOL, V14, P829
   OLSON C, 1987, PAPOVAVIRIDAE, V2
   PETERSEN CS, 1995, GENITOURIN MED, V71, P92
   POTKUL RK, 1990, J REPROD MED, V35, P1019
   PRIDE GL, 1990, J REPROD MED, V35, P384
   REID R, 1984, CANCER-AM CANCER SOC, V53, P943, DOI 10.1002/1097-0142(19840215)53:4<943::AID-CNCR2820530421>3.0.CO;2-X
   REID R, 1987, AM J OBSTET GYNECOL, V156, P212, DOI 10.1016/0002-9378(87)90241-9
   REID R, 1991, CLIN OBSTET GYNECOL, V34, P630
   REID R, 1992, AM J OBSTET GYNECOL, V166, P815, DOI 10.1016/0002-9378(92)91339-C
   RICHART R, 1992, CONT OBSTET GYNECOLO, V37, P138
   RICHART RM, 1987, CANCER, V60, P1951, DOI 10.1002/1097-0142(19901015)60:8+<1951::AID-CNCR2820601505>3.0.CO;2-U
   RIVA JM, 1989, OBSTET GYNECOL, V73, P25
   SCHNEIDER A, 1988, J UROLOGY, V140, P1431, DOI 10.1016/S0022-5347(17)42065-9
   SCHULTZ RE, 1990, J UROLOGY, V143, P920, DOI 10.1016/S0022-5347(17)40138-8
   SEDLACEK TV, 1986, AM J OBSTET GYNECOL, V154, P494, DOI 10.1016/0002-9378(86)90589-2
   SHAH KV, 1992, UROL CLIN N AM, V19, P63
   STONE KM, 1995, CLIN INFECT DIS, V20, pS91, DOI 10.1093/clinids/20.Supplement_1.S91
   STONE KM, 1990, GENITOURIN MED, V66, P16
   SYRJANEN K, 1990, SCAND J INFECT DIS, P7
   SYRJANEN SM, 1989, GENITOURIN MED, V65, P216
   WELANDER CE, 1990, AM J OBSTET GYNECOL, V162, P348, DOI 10.1016/0002-9378(90)90383-I
   WILTZ OH, 1995, DIS COLON RECTUM, V38, P838, DOI 10.1007/BF02049840
   Wolff K., 2007, Fitzpatrick's Color Atlas and Synopsis of Clinical Dermatology, V5th, P8
   WRIGHT TC, 1990, GYNECOL ONCOL, V37, P151, DOI 10.1016/0090-8258(90)90327-H
   Yilmaz E, 1996, J AM ACAD DERMATOL, V34, P1005, DOI 10.1016/S0190-9622(96)90279-0
NR 71
TC 47
Z9 50
U1 0
U2 3
PU W B SAUNDERS CO-ELSEVIER INC
PI PHILADELPHIA
PA 1600 JOHN F KENNEDY BOULEVARD, STE 1800, PHILADELPHIA, PA 19103-2899 USA
SN 0733-8635
EI 1558-0520
J9 DERMATOL CLIN
JI Dermatol. Clin.
PD APR
PY 1997
VL 15
IS 2
BP 331
EP +
DI 10.1016/S0733-8635(05)70441-1
PG 1
WC Dermatology
WE Science Citation Index Expanded (SCI-EXPANDED)
SC Dermatology
GA WR838
UT WOS:A1997WR83800013
PM 9098642
DA 2025-09-03
ER

PT J
AU Dupuy, C
   BuzoniGatel, D
   Touze, A
   LeCann, P
   Bout, D
   Coursaget, P
AF Dupuy, C
   BuzoniGatel, D
   Touze, A
   LeCann, P
   Bout, D
   Coursaget, P
TI Cell mediated immunity induced in mice by HPV 16 L1 virus-like particles
SO MICROBIAL PATHOGENESIS
LA English
DT Article
DE HPV; cervical cancer; virus-like particles; cell mediated immunity;
   cytokines; Th1 profile
ID HUMAN PAPILLOMAVIRUS TYPE-16; CERVICAL INTRAEPITHELIAL NEOPLASIA;
   T-CELL; E7 PROTEIN; LYMPHOCYTES-T; SCID MICE; INFECTION; EPITOPE;
   NEUTRALIZATION; IMMUNIZATION
AB Recombinant human papillomavirus (HPV) type 16 L1 virus-like particles (VLPs) expressed in the baculovirus system were used to investigate the cellular immune response to human papillomavirus type 16. The cell-mediated immune response was evaluated through immunization of mice with HPV 16 L1 virus-like particles using a lymphoproliferation assay and cytokine production and cytometric analysis of lymphocyte subsets. A significant proliferative response was observed which was associated with secretion of both interferon-gamma and interleukin-2. FAGS analysis of splenic lymphocytes revealed that CD8(+) T-cells were increased in the immunized mice. These results demonstrate that HPV 16 L1 VLPs induce a T-cell response characterized by a Th1 profile and confirm that the HPV 16 VLP is a reasonable candidate for vaccine development. (C) 1997 Academic Press Limited.
C1 FAC PHARM TOURS, LAB IMMUNOL MALAD INFECT, F-37200 TOURS, FRANCE.
RI LE CANN, Pierre/K-1854-2015; Dupuy, Catherine/AFK-5583-2022
OI Dupuy, Catherine/0000-0002-3947-3580; Touze,
   antoine/0000-0002-9856-9945; LE CANN, PIERRE/0000-0001-5329-4311
CR BELL JA, 1994, PATHOBIOLOGY, V62, P194, DOI 10.1159/000163910
   BELL MC, 1995, J CLIN IMMUNOL, V15, P130, DOI 10.1007/BF01543104
   Benton C., 1992, Papillomavirus Report, V3, P23
   BONNEZ W, 1992, J INFECT DIS, V165, P376, DOI 10.1093/infdis/165.2.376
   BREITBURD F, 1995, J VIROL, V69, P3959, DOI 10.1128/JVI.69.6.3959-3963.1995
   CASON J, 1992, INT J CANCER, V50, P349, DOI 10.1002/ijc.2910500304
   CAUDA R, 1987, J CLIN IMMUNOL, V7, P304, DOI 10.1007/BF00915552
   CHEN L, 1992, J IMMUNOL, V148, P2617
   CHRISTENSEN ND, 1990, J VIROL, V64, P3151, DOI 10.1128/JVI.64.7.3151-3156.1990
   CHRISTENSEN ND, 1990, J VIROL, V64, P5678, DOI 10.1128/JVI.64.11.5678-5681.1990
   Christensen ND, 1996, J VIROL, V70, P960, DOI 10.1128/JVI.70.2.960-965.1996
   COMERFORD SA, 1991, J VIROL, V65, P4681, DOI 10.1128/JVI.65.9.4681-4690.1991
   CRIPE TP, 1995, J VIROL, V69, P7807, DOI 10.1128/JVI.69.12.7807-7813.1995
   DAVIES DH, 1990, J GEN VIROL, V71, P2691, DOI 10.1099/0022-1317-71-11-2691
   DHARAKUL T, 1991, J VIROL, V65, P5928, DOI 10.1128/JVI.65.11.5928-5932.1991
   DIALYNAS DP, 1983, J IMMUNOL, V131, P2445
   FELTKAMP MCW, 1993, EUR J IMMUNOL, V23, P2242, DOI 10.1002/eji.1830230929
   FRAZER IH, 1995, CANCER RES, V55, P2635
   GUILLOTEAU L, 1991, IMMUNOLOGY, V74, P630
   HAUSEN HZ, 1989, CANCER RES, V49, P4677
   HOPFL R, 1991, LANCET, V337, P373, DOI 10.1016/0140-6736(91)91014-L
   JANSEN KU, 1995, VACCINE, V13, P1509, DOI 10.1016/0264-410X(95)00103-8
   JENISON SA, 1990, J INFECT DIS, V162, P60, DOI 10.1093/infdis/162.1.60
   KEMP EA, 1992, OBSTET GYNECOL, V79, P649
   KOS FJ, 1993, SCAND J IMMUNOL, V37, P523, DOI 10.1111/j.1365-3083.1993.tb03329.x
   LECANN P, 1994, FEMS MICROBIOL LETT, V117, P269
   MILICH DR, 1995, J VIROL, V69, P2776, DOI 10.1128/JVI.69.5.2776-2785.1995
   PIERRES M, 1982, EUR J IMMUNOL, V12, P60, DOI 10.1002/eji.1830120112
   SCHIFKO JR, 1995, INTEGR FERROELECTR, V6, P121, DOI 10.1080/10584589508019358
   SCHNEIDER A, 1994, INTERVIROLOGY, V37, P201, DOI 10.1159/000150378
   SCOTT P, 1991, IMMUNOL TODAY, V12, P346, DOI 10.1016/0167-5699(91)90063-Y
   SHEPHERD PS, 1992, J GEN VIROL, V73, P1269, DOI 10.1099/0022-1317-73-5-1269
   SUZICH JA, 1995, P NATL ACAD SCI USA, V92, P11553, DOI 10.1073/pnas.92.25.11553
   Tindle R W, 1994, Curr Top Microbiol Immunol, V186, P217
   TINDLE RW, 1991, P NATL ACAD SCI USA, V88, P5887, DOI 10.1073/pnas.88.13.5887
   Touze A, 1996, FEMS MICROBIOL LETT, V141, P111
   VANDEBRIEL RJ, 1995, VIRUS RES, V37, P13, DOI 10.1016/0168-1702(95)00016-J
NR 37
TC 44
Z9 49
U1 0
U2 6
PU ACADEMIC PRESS LTD- ELSEVIER SCIENCE LTD
PI LONDON
PA 24-28 OVAL RD, LONDON NW1 7DX, ENGLAND
SN 0882-4010
J9 MICROB PATHOGENESIS
JI Microb. Pathog.
PD APR
PY 1997
VL 22
IS 4
BP 219
EP 225
DI 10.1006/mpat.1996.0113
PG 7
WC Immunology; Microbiology
WE Science Citation Index Expanded (SCI-EXPANDED)
SC Immunology; Microbiology
GA WU896
UT WOS:A1997WU89600004
PM 9140917
DA 2025-09-03
ER

PT J
AU Frega, A
   Stentella, P
   DiRenzi, F
   DelleChiaie, L
   Cipriano, L
   Pachi, A
AF Frega, A
   Stentella, P
   DiRenzi, F
   DelleChiaie, L
   Cipriano, L
   Pachi, A
TI Assessment of self application of four topical agents on genital warts
   in women
SO JOURNAL OF THE EUROPEAN ACADEMY OF DERMATOLOGY AND VENEREOLOGY
LA English
DT Article
DE human papilloma virus (HPV); podophyllotoxin; 5% topical 5-fluoruracil
   (5-FU); interferon (IFN)
ID CONDYLOMATA ACUMINATA; LASER VAPORIZATION; 5-FLUOROURACIL; INTERFERON;
   PODOFILOX; THERAPY; VULVA; TRACT; TRIAL
AB Aim To evaluate the effectiveness of topical medical therapy in women affected by HPV vulvoperineal warts, comparing four agents: Podophillotoxin 0.5% solution, 5% topical 5-FU cream, alpha-IFN cream and beta-IFN cream.
   Methods One hundred thirty-four women with untreated vulvoperineal warts were enrolled. After colposcopic, cytological and histological assessment of HPV changes, the women affected were divided into four groups and treated by self-application of one of the following agents: Podophillotoxin 0.5% solution, 5% topical 5-FU cream, alpha-IFN cream, and beta-IFN cream.
   Results A 71.8% CR (complete recovery) was reported by patients in the Podophillotoxin therapy group; a 50% CR in the 5% topical 5-FU cream group; a 27% CR in the alpha-IFN group; and lastly a 34.2% CR in the beta-IFN cream group (P < 0.001).
   Conclusions The role of topical medical therapy of vulvoperineal warts remains limited in effectiveness, but the use of 5% topical 5-FU and Podophyllotoxin, showed better efficacy compared to IFN. The results obtained were unchanged after one year follow-up, showing that Podophyllotoxin and 5% topical 5-FU can be considered a valid therapeutic strategy. (C) 1997 Elsevier Science Ireland B.V.
RP Frega, A (corresponding author), UNIV ROMA LA SAPIENZA,CLIN OBSTET & GYNAECOL,VIALE REGINA ELENA 324,I-00161 ROME,ITALY.
RI Pachi, Argyro/HHC-9112-2022
CR BAGGHISH MS, 1980, OBSTET GYNECOL, V6, P711
   BAKER DA, 1990, OBSTET GYNECOL, V76, P656
   BARON S, 1991, JAMA-J AM MED ASSOC, V266, P1375, DOI 10.1001/jama.266.10.1375
   BUNNEY MH, 1986, BRIT MED J, V293, P1045, DOI 10.1136/bmj.293.6554.1045
   DEPALO G, 1985, J REPROD MED, V30, P404
   DEPALO G, 1992, CERVIX LFGT, V10, P119
   DEVIRGILIIS G, 1986, CERVIX LFGT, V74, P393
   FRIEDMANKIEN AE, 1988, JAMA-J AM MED ASSOC, V259, P533, DOI 10.1001/jama.259.4.533
   GALL SA, 1985, AM J OBSTET GYNECOL, V153, P157, DOI 10.1016/0002-9378(85)90103-6
   GREENBERG MD, 1991, OBSTET GYNECOL, V77, P735
   KREBS HB, 1987, OBSTET GYN CLIN N AM, V14, P559
   KREBS HB, 1988, LASER SURG MED, V8, P135, DOI 10.1002/lsm.1900080208
   KROGH G, 1992, CERVIX LFGT, V10, P125
   LASSUS A, 1989, LANCET, V29, P512
   PANICI PB, 1989, OBSTET GYNECOL, V74, P393
   Piccoli R, 1989, Clin Exp Obstet Gynecol, V16, P30
   PRIDE GL, 1990, J REPROD MED, V35, P384
   REID R, 1991, OBSTET GYN CLIN N AM, V18, P491
   REID R, 1990, OBSTET GYNECOL, V76, P439
   REID R, 1991, CLIN OBSTET GYNECOL, V34, P630
   REID R, 1985, AM J OBSTET GYNECOL, V52, P504
   RIVA JM, 1989, OBSTET GYNECOL, V73, P25
   Stentella P., 1996, Clinical and Experimental Obstetrics and Gynecology, V23, P29
NR 23
TC 3
Z9 3
U1 0
U2 3
PU ELSEVIER SCIENCE BV
PI AMSTERDAM
PA PO BOX 211, 1000 AE AMSTERDAM, NETHERLANDS
SN 0926-9959
J9 J EUR ACAD DERMATOL
JI J. Eur. Acad. Dermatol. Venereol.
PD APR
PY 1997
VL 8
IS 2
BP 112
EP 115
DI 10.1111/j.1468-3083.1997.tb00198.x
PG 4
WC Dermatology
WE Science Citation Index Expanded (SCI-EXPANDED)
SC Dermatology
GA YD082
UT WOS:A1997YD08200004
DA 2025-09-03
ER

PT J
AU Gaspari, AA
   Zalka, AD
   Payne, D
   Menegus, M
   Bunce, LA
   Abboud, CN
   Tyring, SK
AF Gaspari, AA
   Zalka, AD
   Payne, D
   Menegus, M
   Bunce, LA
   Abboud, CN
   Tyring, SK
TI Successful treatment of a generalized human papillomavirus infection
   with granulocyte-macrophage colony-stimulating factor and interferon
   gamma immunotherapy in a patient with a primary immunodeficiency and
   cyclic neutropenia
SO ARCHIVES OF DERMATOLOGY
LA English
DT Article
ID EPIDERMAL LANGERHANS CELLS; CONDYLOMATA ACUMINATA; GM-CSF; WARTS; DNA
AB Background: We describe a patient with generalized verrucosis secondary to human papillomavirus (HPV) type 2 infection and a primary immunodeficiency and cyclic neutropenia. Treatment, which was well tolerated, included granulocyte-macrophage colony-stimulating factor and interferon gamma (IFN-gamma). In vitro assays to assess responses of T lymphocytes to mitogens tie, proliferation assay and IFN-gamma enzyme-linked immunosorbent assay) were performed. In situ hybridization and polymerase chain reaction were used to detect HPV DNA in skin biopsy specimens.
   Observations: The T lymphocytes of the patient showed a significant (P<.05, unpaired Student t test) defect in IFN-gamma production (the basis for initiating IFN-gamma therapy). The response to immunotherapy was confirmed by using molecular methods. Six months after the completion of immunotherapy, HPV DNA was undetectable in skin samples from clinically regressed warts (according to the results of in situ hybridization and polymerase chain reaction).
   Conclusions: Our patient had treatment-resistant generalized verrucosis for 13 years. Treatment with granulocyte-macrophage colony-stimulating factor and IFN-gamma may have reconstituted an immune response against HPV, resulting in the dramatic regression of her widespread warts.
C1 UNIV ROCHESTER,SCH MED & DENT,DEPT DERMATOL,ROCHESTER,NY 14642.
   UNIV ROCHESTER,SCH MED & DENT,CTR CANC,ROCHESTER,NY 14642.
   UNIV ROCHESTER,SCH MED & DENT,STRONG CHILDRENS RES CTR,ROCHESTER,NY 14642.
   UNIV ROCHESTER,SCH MED & DENT,DEPT MICROBIOL,ROCHESTER,NY 14642.
   UNIV ROCHESTER,SCH MED & DENT,DEPT MED,DIV HEMATOL,ROCHESTER,NY 14642.
   UNIV TEXAS,MED BRANCH,DEPT IMMUNOL MICROBIOL,GALVESTON,TX 77550.
   UNIV TEXAS,MED BRANCH,DEPT DERMATOL,GALVESTON,TX 77550.
C3 University of Rochester; University of Rochester; University of
   Rochester; University of Rochester; University of Rochester; University
   of Texas System; University of Texas Medical Branch Galveston;
   University of Texas System; University of Texas Medical Branch Galveston
FU NIAMS NIH HHS [1R29AR40933-01] Funding Source: Medline
CR BARNETT N, 1983, ARCH DERMATOL, V119, P5, DOI 10.1001/archderm.119.1.5
   BEISSERT S, 1993, J AM ACAD DERMATOL, V29, P1041, DOI 10.1016/S0190-9622(08)82042-7
   BLIN N, 1976, NUCLEIC ACIDS RES, V3, P2303, DOI 10.1093/nar/3.9.2303
   COLLIGAN JE, 1991, CURRENT PROTOCOLS IM, P1
   DANOS O, 1982, EMBO J, V1, P231, DOI 10.1002/j.1460-2075.1982.tb01152.x
   DEVILLIERS EM, 1989, J VIROL, V63, P4898, DOI 10.1128/JVI.63.11.4898-4903.1989
   ERLICH HA, 1989, PCR TECHNOLOGY PRINC, P202
   FLEISCHMAN RA, 1993, AM J MED SCI, V305, P248, DOI 10.1097/00000441-199304000-00009
   FREUND MRF, 1990, LANCET, V336, P313, DOI 10.1016/0140-6736(90)91849-6
   FRIEDMANKIEN AE, 1988, JAMA-J AM MED ASSOC, V259, P533, DOI 10.1001/jama.259.4.533
   GRABLOWITZ D, 1992, J AM ACAD DERMATOL, V26, P1009, DOI 10.1016/S0190-9622(08)80343-X
   GROSS G, 1991, JAMA-J AM MED ASSOC, V266, P2706, DOI 10.1001/jama.266.19.2706
   HAMMOND WP, 1989, NEW ENGL J MED, V320, P1306, DOI 10.1056/NEJM198905183202003
   HEUFLER C, 1988, J EXP MED, V167, P700, DOI 10.1084/jem.167.2.700
   JABLONSKA S, 1985, CLIN DERMATOL, P3
   KIRBY PK, 1988, AM J MED, V85, P183
   KORANDA FC, 1974, JAMA-J AM MED ASSOC, V229, P419, DOI 10.1001/jama.229.4.419
   KURZROCK R, 1991, AM J MED, V91, P317, DOI 10.1016/0002-9343(91)90136-L
   LOWY DR, 1993, DERMATOLOGY GEN MED, P2611
   MAHRLE G, 1990, J INVEST DERMATOL, V95, pS132, DOI 10.1111/1523-1747.ep12875030
   MORISON WL, 1975, BRIT J DERMATOL, V92, P625, DOI 10.1111/j.1365-2133.1975.tb03141.x
   NAUME B, 1993, EUR J IMMUNOL, V23, P1831, DOI 10.1002/eji.1830230815
   PROSE NS, 1990, J AM ACAD DERMATOL, V23, P978, DOI 10.1016/0190-9622(90)70318-C
   REID TMS, 1976, BRIT J DERMATOL, V95, P559, DOI 10.1111/j.1365-2133.1976.tb00870.x
   ROSEN FS, 1995, NEW ENGL J MED, V333, P431, DOI 10.1056/NEJM199508173330707
   SAIKI RK, 1988, SCIENCE, V239, P487, DOI 10.1126/science.2448875
   SHIOHARA T, 1989, J AM ACAD DERMATOL, V21, P387, DOI 10.1016/S0190-9622(89)80041-6
   SNELLER MC, 1993, ANN INTERN MED, V118, P720, DOI 10.7326/0003-4819-118-9-199305010-00011
   SYRJANEN K, 1987, PAPILLOMAVIRUSES HUM
   *WHO, 1993, WHO EPI RD PUBL, V939
   WITMERPACK MD, 1987, J EXP MED, V166, P1484, DOI 10.1084/jem.166.5.1484
   WRIGHT DG, 1994, BLOOD, V84, P1257
NR 32
TC 25
Z9 25
U1 0
U2 3
PU AMER MEDICAL ASSOC
PI CHICAGO
PA 515 N STATE ST, CHICAGO, IL 60610
SN 0003-987X
J9 ARCH DERMATOL
JI Arch. Dermatol.
PD APR
PY 1997
VL 133
IS 4
BP 491
EP 496
DI 10.1001/archderm.133.4.491
PG 6
WC Dermatology
WE Science Citation Index Expanded (SCI-EXPANDED)
SC Dermatology
GA WT848
UT WOS:A1997WT84800010
PM 9126013
DA 2025-09-03
ER

PT J
AU Kibrite, A
   Zeitouni, NC
   Cloutier, R
AF Kibrite, A
   Zeitouni, NC
   Cloutier, R
TI Aggressive giant condyloma acuminatum associated with oncogenic human
   papilloma virus: A case report
SO CANADIAN JOURNAL OF SURGERY
LA English
DT Article
ID BUSCHKE-LOEWENSTEIN TUMOR
AB Malignant transformation has been, described in 30% of cases of giant anorectal condyloma acuminatum. The authors report on a 33-year-old. man who was heterosexual and HIV negative and who had a giant anal condyloma. Despite aggressive therapy with multiple fulgurations, interferon alpha and isotretinoin, an invasive squamous cell carcinoma of the rectum developed. An abdominoperineal resection was done followed by radiotherapy and chemotherapy, but this treatment regimen was unsuccessful in controlling the progression of his carcinoma. Human papillomavirus (HPV) serotyping in tumoral tissue was positive for HPV types 11 and 16. In patients with giant anorectal condylomas associated with oncogenic HPV, the course of the disease may be aggressive, so they may benefit from early surgical and medical intervention.
C1 UNIV LAVAL,HOTEL DIEU,DEPT DERMATOL,QUEBEC CITY,PQ G1R 2J6,CANADA.
C3 Laval University; Laval University Hospital
RP Kibrite, A (corresponding author), UNIV LAVAL,HOTEL DIEU,DEPT SURG,11 COTE PALAIS,QUEBEC CITY,PQ G1R 2J6,CANADA.
CR BUTLER TW, 1987, DIS COLON RECTUM, V30, P293, DOI 10.1007/BF02556178
   CHAMPION R, 1992, TXB DERMATOLOGY, P913
   CHAMPION R, 1992, TXB DERMATOLOGY, P1500
   CHAMPION R, 1992, TXB DERMATOLOGY, P2806
   CHU QD, 1994, DIS COLON RECTUM, V37, P950, DOI 10.1007/BF02052606
   CREASMAN C, 1989, DIS COLON RECTUM, V32, P481, DOI 10.1007/BF02554502
   GRASSEGGER A, 1994, BRIT J DERMATOL, V130, P221, DOI 10.1111/j.1365-2133.1994.tb02904.x
   LONING T, 1988, VIRCHOWS ARCH A, V413, P491, DOI 10.1007/BF00750389
   Shamanin V, 1996, JNCI-J NATL CANCER I, V88, P802, DOI 10.1093/jnci/88.12.802
   TAXY JB, 1989, ARCH PATHOL LAB MED, V113, P1127
NR 10
TC 12
Z9 13
U1 0
U2 0
PU CANADIAN MEDICAL ASSOCIATION
PI OTTAWA
PA 1867 ALTA VISTA DR, OTTAWA ON K1G 3Y6, CANADA
SN 0008-428X
J9 CAN J SURG
JI Can. J. Surg.
PD APR
PY 1997
VL 40
IS 2
BP 143
EP 145
PG 3
WC Surgery
WE Science Citation Index Expanded (SCI-EXPANDED)
SC Surgery
GA WU676
UT WOS:A1997WU67600014
PM 9126130
DA 2025-09-03
ER

PT J
AU Payne, D
   Yen, A
   Tyring, S
AF Payne, D
   Yen, A
   Tyring, S
TI Coinfection of molluscum contagiosum with human papillomavirus
SO JOURNAL OF THE AMERICAN ACADEMY OF DERMATOLOGY
LA English
DT Article
ID ACQUIRED IMMUNODEFICIENCY SYNDROME; CUTANEOUS MANIFESTATIONS;
   DERMATOLOGIC FINDINGS; VIRUS-INFECTION; SYNDROME AIDS; SKIN; INTERFERON;
   PREVALENCE; POLYMERASE; DISEASE
C1 UNIV TEXAS, MED BRANCH, DEPT DERMATOL, GALVESTON, TX 77555 USA.
C3 University of Texas System; University of Texas Medical Branch Galveston
RP Payne, D (corresponding author), UNIV TEXAS, MED BRANCH, DEPT MICROBIOL & IMMUNOL, GALVESTON, TX 77555 USA.
CR ALESSI E, 1988, J AM ACAD DERMATOL, V19, P290, DOI 10.1016/S0190-9622(88)70174-7
   ALTSCHUL SF, 1990, J MOL BIOL, V215, P403, DOI 10.1016/S0022-2836(05)80360-2
   CIRELLI R, 1994, ANTIVIR RES, V24, P191, DOI 10.1016/0166-3542(94)90067-1
   COLDIRON BM, 1989, ARCH DERMATOL, V125, P357, DOI 10.1001/archderm.125.3.357
   FISHER BK, 1987, INT J DERMATOL, V26, P615, DOI 10.1111/j.1365-4362.1987.tb02267.x
   GOODMAN DS, 1987, J AM ACAD DERMATOL, V17, P210, DOI 10.1016/S0190-9622(87)70193-5
   HAUSEN HZ, 1991, VIROLOGY, V184, P9, DOI 10.1016/0042-6822(91)90816-T
   HIRA SK, 1988, J AM ACAD DERMATOL, V19, P451, DOI 10.1016/S0190-9622(88)70197-8
   KAPLAN MH, 1987, J AM ACAD DERMATOL, V16, P485, DOI 10.1016/S0190-9622(87)70066-8
   KATZMAN M, 1987, BRIT J DERMATOL, V116, P131, DOI 10.1111/j.1365-2133.1987.tb05801.x
   LOMBARDO PC, 1985, ARCH DERMATOL, V121, P834, DOI 10.1001/archderm.121.7.834b
   MATIS WL, 1987, J AM ACAD DERMATOL, V17, P746, DOI 10.1016/S0190-9622(87)70257-6
   MAYUMI M, 1986, EUR J PEDIATR, V145, P99, DOI 10.1007/BF00441866
   NELSON MR, 1995, INT J STD AIDS, V6, P351, DOI 10.1177/095646249500600509
   PALEFSKY JM, 1990, JAMA-J AM MED ASSOC, V263, P2911, DOI 10.1001/jama.263.21.2911
   PAYNE D, 1993, CURR OPIN DERMATOL, P227
   PENNEYS NS, 1985, J AM ACAD DERMATOL, V13, P845, DOI 10.1016/S0190-9622(85)70228-9
   SAIKI RK, 1988, SCIENCE, V239, P487, DOI 10.1126/science.2448875
   SARMA DP, 1985, J AM ACAD DERMATOL, V13, P682, DOI 10.1016/S0190-9622(85)80464-3
   SCHOLZ J, 1988, J INFECT DIS, V158, P898, DOI 10.1093/infdis/158.4.898
   SCHWARTZ JJ, 1992, J AM ACAD DERMATOL, V27, P583, DOI 10.1016/0190-9622(92)70226-6
   Senkevich TG, 1996, SCIENCE, V273, P813, DOI 10.1126/science.273.5276.813
   SINDRUP JH, 1988, ACTA DERM-VENEREOL, V68, P440
   SMITH KJ, 1992, ARCH DERMATOL, V128, P223, DOI 10.1001/archderm.128.2.223
   Stewart ACM, 1996, J VIROL, V70, P3127, DOI 10.1128/JVI.70.5.3127-3136.1996
   SYED TA, 1995, J MOL MED-JMM, V73, P255
   VANDENBRULE AJC, 1990, INT J CANCER, V45, P644, DOI 10.1002/ijc.2910450412
NR 27
TC 11
Z9 11
U1 0
U2 0
PU MOSBY-ELSEVIER
PI NEW YORK
PA 360 PARK AVENUE SOUTH, NEW YORK, NY 10010-1710 USA
SN 0190-9622
EI 1097-6787
J9 J AM ACAD DERMATOL
JI J. Am. Acad. Dermatol.
PD APR
PY 1997
VL 36
IS 4
BP 641
EP 644
DI 10.1016/S0190-9622(97)70261-5
PG 4
WC Dermatology
WE Science Citation Index Expanded (SCI-EXPANDED)
SC Dermatology
GA WR630
UT WOS:A1997WR63000026
PM 9092759
DA 2025-09-03
ER

PT J
AU Bergeron, S
   Binik, YM
   Khalife, S
   Pagidas, K
AF Bergeron, S
   Binik, YM
   Khalife, S
   Pagidas, K
TI Vulvar vestibulitis syndrome: A critical review
SO CLINICAL JOURNAL OF PAIN
LA English
DT Article
DE vulvar vestibulitis syndrome; dyspareunia; vulvodynia; vulvar pain
ID HUMAN PAPILLOMAVIRUS; FOCAL VULVITIS; INTERSTITIAL CYSTITIS; GLAND
   SYNDROME; VULVODYNIA; PAIN; MANAGEMENT; INTERFERON; DYSPAREUNIA; THERAPY
AB Objective: Vulvar vestibulitis syndrome (VVS) is thought to be the most frequent cause of dyspareunia in premenopausal women and is one of the major subtypes of vulvodynia. Vulvar vestibulitis is a chronic, persistent clinical syndrome characterized by severe pain on vestibular touch or attempted vaginal entry, exquisite tenderness to a cotton-swab palpation of the vestibular area, and physical findings confined to vestibular erythema. The purpose of this paper is to critically review the descriptive, diagnostic, etiologic, and treatment studies on VVS. Methodological problems are highlighted, and future guidelines for research are proposed.
   Data Sources: References were obtained from a MEDLINE search covering the period from January 1984 until June 1995. The indexing term ''vulvar vestibulitis'' was used, and the search was constrained to English-language articles. References from other relevant sources, such as texts and bibliographies, were also included.
   Study Selection: All articles pertaining to VVS were reviewed.
   Data Extraction: All data relevant to the descriptive, diagnostic, etiologic, and treatment aspects of VVS were included.
   Data Synthesis: Pain symptomatology tends to be underemphasized in the current descriptive studies. The trend in etiological research is to focus on biomedical factors such as candidiasis and human papillomavirus (HPV). Only a few studies adopt a nonreductionnist approach. Surgery is the treatment option with the highest reported success rate. Medical management is underinvestigated, considering its widespread use. Pain management techniques such as biofeedback and behavior therapy show promising results.
   Conclusions: A pain syndrome conceptualization is suggested as the most useful approach for solving current empirical and clinical problems.
C1 MCGILL UNIV, DEPT PSYCHOL, MONTREAL, PQ H3A 1B1, CANADA.
   MCGILL UNIV, ROYAL VICTORIA HOSP, DEPT OBSTET & GYNECOL, MONTREAL, PQ H3A 1A1, CANADA.
C3 McGill University; McGill University; Royal Victoria Hospital
RI ; Pagidas, Kelly/AAH-2142-2020
OI Bergeron, Sophie/0000-0001-8601-761X; 
CR ABRAMOV L, 1994, GYNECOL OBSTET INVES, V38, P194, DOI 10.1159/000292478
   ASHMAN RB, 1989, J REPROD MED, V34, P264
   AXE S, 1986, OBSTET GYNECOL, V68, P16
   BARBERO M, 1994, J REPROD MED, V39, P949
   BAZIN S, 1994, OBSTET GYNECOL, V83, P47
   BERGERON C, 1994, J REPROD MED, V39, P936
   BERGERON S, 1996, 26 INT C PSYCH AUG 2
   BLANCHARD EB, 1994, HDB PSYCHOTHERAPY BE, P701
   BORNSTEIN J, 1993, J REPROD MED, V38, P117
   CODERRE TJ, 1993, PAIN, V52, P259, DOI 10.1016/0304-3959(93)90161-H
   DAVIS GD, 1989, J GYNECOL SURG, V5, P87, DOI 10.1089/gyn.1989.5.87
   DAVIS J, 1983, J AM ACAD DERMATOL, V8, P413, DOI 10.1016/S0190-9622(83)70047-2
   DEJONG JMJ, 1995, J PSYCHOSOM OBST GYN, V16, P85, DOI 10.3109/01674829509042783
   Dickinson RobertLatou., 1949, HUMAN SEX ANATOMY, V2nd
   DOTSON RM, 1993, MUSCLE NERVE, V16, P1049, DOI 10.1002/mus.880161008
   FITZPATRICK CC, 1993, OBSTET GYNECOL, V81, P860
   FLOR H, 1984, PAIN, V19, P105, DOI 10.1016/0304-3959(84)90831-5
   FOSTER DC, 1993, AM J OBSTET GYNECOL, V169, P107, DOI 10.1016/0002-9378(93)90141-5
   FRIEDRICH EG, 1988, J REPROD MED, V33, P514
   FRIEDRICH EG, 1983, J REPROD MED, V28, P773
   FRIEDRICH EG, 1987, J REPROD MED, V32, P110
   FURLONGE CB, 1991, BRIT J OBSTET GYNAEC, V98, P703, DOI 10.1111/j.1471-0528.1991.tb13459.x
   GLAZER HI, 1995, J REPROD MED, V40, P283
   GOETSCH MF, 1991, AM J OBSTET GYNECOL, V164, P1609, DOI 10.1016/0002-9378(91)91444-2
   HOROWITZ BJ, 1989, OBSTET GYNECOL, V73, P446
   Jones K D, 1994, Nurse Pract, V19, P37
   KELLY HA, 1928, MED GYNECOLOGY
   KELOGG JH, 1889, PLAIN FACTS OLD YOUN
   KENT HL, 1990, J REPROD MED, V35, P1138
   Kurman R.J., 1994, BLAUSTEINS PATHOLOGY, V4th
   LYNCH PJ, 1986, J REPROD MED, V31, P773
   MANN MS, 1992, OBSTET GYNECOL, V79, P122
   MARINOFF SC, 1986, J REPROD MED, V31, P796
   MARINOFF SC, 1993, J REPROD MED, V38, P19
   MARINOFF SC, 1992, DERMATOL CLIN, V10, P435
   MARINOFF SC, 1991, AM J OBSTET GYNECOL, V165, P1228, DOI 10.1016/S0002-9378(12)90732-2
   MCCORMACK WM, 1990, J REPROD MED, V35, P873
   MCKAY M, 1989, ARCH DERMATOL, V125, P256, DOI 10.1001/archderm.125.2.256
   MCKAY M, 1988, J REPROD MED, V33, P695
   MCKAY M, 1992, DERMATOL CLIN, V10, P423
   MCKAY M, 1991, J REPROD MED, V36, P413
   MCKAY M, 1985, CLIN OBSTET GYNECOL, V28, P123, DOI 10.1097/00003081-198528010-00015
   MCKAY M, 1993, J REPROD MED, V38, P9
   MCMAHON SB, 1994, TXB PAIN, P129
   MEANA M, 1995, THESIS MCGILL U MONT
   [Merskey H. IASP. IASP.], 1994, IASP Task Force on Taxonomy, VSecond
   MICHLEWITZ H, 1989, OBSTET GYNECOL, V73, P410
   O'DONNELL R P, 1959, J Int Coll Surg, V32, P374
   OCHOA JL, 1993, MUSCLE NERVE, V16, P997, DOI 10.1002/mus.880161002
   OSTERGARD DR, 1990, MED ASPECTS HUM SEX, V24, P36
   PAAVONEN J, 1995, ANN MED, V27, P175, DOI 10.3109/07853899509031955
   PECKHAM BM, 1986, AM J OBSTET GYNECOL, V154, P855, DOI 10.1016/0002-9378(86)90472-2
   PELISSE M, 1976, 3RD P C INT SOC STUD, P35
   PRAYSON RA, 1995, AM J SURG PATHOL, V19, P154, DOI 10.1097/00000478-199502000-00004
   PYKA RE, 1988, INT J GYNECOL PATHOL, V7, P249, DOI 10.1097/00004347-198809000-00005
   RAPKIN AJ, 1995, PROG PAIN RES MANAG, V5, P469
   REID R, 1988, J REPROD MED, V33, P523
   REID R, 1995, AM J OBSTET GYNECOL, V172, P1684, DOI 10.1016/0002-9378(95)91400-5
   ROSEN RC, 1995, J CONSULT CLIN PSYCH, V63, P877, DOI 10.1037/0022-006X.63.6.877
   RUMSFIELD JA, 1991, DICP ANN PHARMAC, V25, P381, DOI 10.1177/106002809102500409
   SCHOVER LR, 1992, AM J OBSTET GYNECOL, V167, P630, DOI 10.1016/S0002-9378(11)91562-2
   Secor R M, 1992, Nurse Pract Forum, V3, P161
   SHARP HC, 1993, CLIN OBSTET GYNECOL, V36, P129, DOI 10.1097/00003081-199303000-00018
   SHULTZ WCM, IN PRESS J PSYCHOSOM
   Skene A.J. C., 1889, Treatise on the diseases of women
   SOBEL JD, 1993, CLIN OBSTET GYNECOL, V36, P153, DOI 10.1097/00003081-199303000-00021
   SOLOMONS CC, 1991, J REPROD MED, V36, P879
   SONNENDECKER EWW, 1993, S AFR MED J, V83, P730
   Thomas T.G., 1880, A Practical Treatise on the Diseases of Women (Fifth Edition)
   Tovell HMM., 1991, Diseases of the Vulva in Clinical Practice
   Turk D.C., 1993, Pain management techniques, P43
   TURNER MLC, 1992, DERMATOL CLIN, V10, P275
   TURNER MLC, 1988, J REPROD MED, V33, P533
   UMPIERRE SA, 1991, OBSTET GYNECOL, V78, P693
   WALL PD, 1995, PAIN, V63, P1, DOI 10.1016/0304-3959(95)00139-J
   WILKINSON EJ, 1993, INT J GYNECOL PATHOL, V12, P344, DOI 10.1097/00004347-199310000-00009
   WOODRUFF JD, 1985, CLIN OBSTET GYNECOL, V28, P134
   WOODRUFF JD, 1983, OBSTET GYNECOL, V62, P609
   WOODRUFF JD, 1981, OBSTET GYNECOL, V57, P750
   YOUNG AW, 1984, J REPROD MED, V29, P457
NR 80
TC 101
Z9 110
U1 0
U2 7
PU LIPPINCOTT WILLIAMS & WILKINS
PI PHILADELPHIA
PA TWO COMMERCE SQ, 2001 MARKET ST, PHILADELPHIA, PA 19103 USA
SN 0749-8047
EI 1536-5409
J9 CLIN J PAIN
JI Clin. J. Pain
PD MAR
PY 1997
VL 13
IS 1
BP 27
EP 42
DI 10.1097/00002508-199703000-00006
PG 16
WC Anesthesiology; Clinical Neurology
WE Science Citation Index Expanded (SCI-EXPANDED)
SC Anesthesiology; Neurosciences & Neurology
GA WP250
UT WOS:A1997WP25000006
PM 9084950
DA 2025-09-03
ER

PT J
AU Bornstein, J
   Lahat, N
   Kinarty, A
   Revel, M
   Abramovici, H
   Shapiro, S
AF Bornstein, J
   Lahat, N
   Kinarty, A
   Revel, M
   Abramovici, H
   Shapiro, S
TI Interferon-beta and -gamma, but not tumor necrosis factor-alpha,
   demonstrate immunoregulatory effects on carcinoma cell lines infected
   with human papillomavirus
SO CANCER
LA English
DT Article; Proceedings Paper
CT 10th International Congress of Virology
CY AUG 11-16, 1996
CL JERUSALEM, ISRAEL
DE human papillomavirus 16; human leukocyte antigens; intercellular
   adhesion molecule-1; interferon-beta and -gamma; tumor necrosis
   factor-alpha
ID CERVICAL INTRAEPITHELIAL NEOPLASIA; CLASS-I EXPRESSION; MHC CLASS-I;
   INTERCELLULAR-ADHESION MOLECULE-1; LANGERHANS CELLS; ANTIGEN EXPRESSION;
   GROWTH LIMITATION; TNF-ALPHA; C-MYC; KERATINOCYTES
AB BACKGROUND. Mechanisms whereby cells infected with human papillomavirus (HPV) escape immune surveillance, ultimately leading to invasive cervical carcinoma, may involve changes in local cytokine production, loss of responsiveness to cytokines, and alterations in the expression of immune-regulatory molecules such as histocompatibility-related leukocyte antigen (HLA) Class 1 and 2 and ICAM-1. This study examined the separate and combined effects of immune-activating cytokines, interferon (IFN)-gamma, IFN-beta, and tumor necrosis factor (TNF)-alpha, on the expression of these molecules.
   METHODS. Membrane protein expression and cellular mRNA levels were analyzed in cervical carcinoma-derived cell lines, SiHa and CaSki (with low and high HPV16 copy number, respectively), after exposure to cytokines.
   RESULTS. Both cell lines demonstrated constitutive expression of HLA Class I but not HLA Class 2 membrane antigens. IFN-gamma and -beta induced changes in Class 1 mRNA levels but not in membrane molecule expression. IFN-gamma induced dose-dependent expression of Class 2 membrane and mRNA molecules in both cell lines (more pronounced in SiHa than in CaSki cells), which was antagonized by IFN-beta. Constitutive ICAM-I membrane expression was observed only on CaSki cells, although ICAM-I mRNA was expressed in both cell lines. IFN-gamma up-regulated the membrane expression of this molecule, whereas IFN-beta led to its suppression. Differential modulation of ICAM-I mRNA was observed in both cell lines. A lack of response to INF-alpha was observed throughout the experiments.
   CONCLUSIONS. The findings of this study point to possible mechanisms leading to suppression of local immune response in the pathogenesis of HPV-associated neoplasia. They also emphasize the complexity of developing an efficient cytokine therapy for patients with premalignant cervical disease. (C) 1997 American Cancer Society.
C1 TECHNION ISRAEL INST TECHNOL, BRUCE RAPPAPORT FAC MED, IL-31096 HAIFA, ISRAEL.
   LADY DAVIES CARMEL MED CTR, IMMUNOL SEROL RES UNIT, HAIFA, ISRAEL.
   TECHNION ISRAEL INST TECHNOL, RAPPAPORT FAMILY INST RES MED SCI, IL-31096 HAIFA, ISRAEL.
   WEIZMANN INST SCI, DEPT MOL GENET & VIROL, IL-76100 REHOVOT, ISRAEL.
C3 Technion Israel Institute of Technology; Rappaport Faculty of Medicine;
   Clalit Health Services; Carmel Medical Center; Technion Israel Institute
   of Technology; Rappaport Faculty of Medicine; Weizmann Institute of
   Science
RP Bornstein, J (corresponding author), LADY DAVIES CARMEL MED CTR, DEPT OBSTET & GYNECOL, 7 MICHAL ST, IL-34362 HAIFA, ISRAEL.
RI Bornstein, Jacob/AAI-6356-2020
OI Bornstein, Jacob/0000-0003-1932-5270
CR ARANY I, 1994, ANTIVIR RES, V23, P131, DOI 10.1016/0166-3542(94)90040-X
   BAL V, 1990, EUR J IMMUNOL, V20, P1893, DOI 10.1002/eji.1830200904
   BANKS L, 1991, J IMMUNOL, V146, P2037
   BELL MC, 1995, J CLIN IMMUNOL, V15, P130, DOI 10.1007/BF01543104
   Benton C., 1992, Papillomavirus Report, V3, P23
   Bornstein J, 1993, Obstet Gynecol Surv, V48, P251, DOI 10.1097/00006254-199304000-00014
   CASTELLO G, 1986, GYNECOL ONCOL, V25, P61, DOI 10.1016/0090-8258(86)90065-X
   COLEMAN N, 1993, AM J PATHOL, V143, P355
   COLEMAN N, 1994, INT J CANCER, V56, P314, DOI 10.1002/ijc.2910560303
   CONNOR ME, 1990, INT J CANCER, V46, P1029, DOI 10.1002/ijc.2910460614
   CROMME FV, 1993, BRIT J CANCER, V67, P1372, DOI 10.1038/bjc.1993.254
   CROMME FV, 1993, ONCOGENE, V8, P2969
   DHIBJALBUT SS, 1993, J IMMUNOL, V151, P6248
   FRIEDL F, 1970, P SOC EXP BIOL MED, V135, P543
   FUCHS PG, 1988, INT J CANCER, V41, P41, DOI 10.1002/ijc.2910410109
   GARRIDO F, 1993, IMMUNOL TODAY, V14, P491, DOI 10.1016/0167-5699(93)90264-L
   GARZETTI GG, 1994, GYNECOL OBSTET INVES, V37, P204, DOI 10.1159/000292560
   GHOSH AK, 1992, EUR J CANCER, V28A, P1910, DOI 10.1016/0959-8049(92)90034-Y
   GLEW SS, 1992, CANCER RES, V52, P4009
   HAUSEN HZ, 1991, VIROLOGY, V184, P9, DOI 10.1016/0042-6822(91)90816-T
   HAWTHORN RJS, 1988, BMJ-BRIT MED J, V297, P643, DOI 10.1136/bmj.297.6649.643
   HILDERS CGJM, 1994, AM J CLIN PATHOL, V101, P5, DOI 10.1093/ajcp/101.1.5
   HORIKOSHI T, 1995, FEBS LETT, V363, P141, DOI 10.1016/0014-5793(95)00299-O
   HOSAKA S, 1994, CLIN EXP IMMUNOL, V97, P451
   HOWLEY PM, 1991, CANCER RES, V51, pS5019
   HUGHES RG, 1988, J CLIN PATHOL, V41, P253, DOI 10.1136/jcp.41.3.253
   HUIBREGTSE JM, 1994, SEMIN VIROL, V5, P357, DOI 10.1006/smvy.1994.1040
   IWASAKA T, 1990, GYNECOL ONCOL, V37, P96, DOI 10.1016/0090-8258(90)90316-D
   LAHAT N, 1989, ENDOCRINOLOGY, V124, P1754, DOI 10.1210/endo-124-4-1754
   LAHAT N, 1992, AUTOIMMUNITY, V13, P201, DOI 10.3109/08916939209004825
   LAHAT N, 1992, CANCER-AM CANCER SOC, V69, P1799, DOI 10.1002/1097-0142(19920401)69:7<1799::AID-CNCR2820690723>3.0.CO;2-8
   MALEJCZYK J, 1992, J IMMUNOL, V149, P2702
   MALEJCZYK J, 1994, INT J CANCER, V56, P593, DOI 10.1002/ijc.2910560421
   MAUDSLEY DJ, 1991, IMMUNOL TODAY, V12, P429, DOI 10.1016/0167-5699(91)90013-J
   MILLER A, 1996, NEUROIMMUNOLOGY, V64, P151
   NATALI P, 1990, CANCER RES, V50, P1271
   NICKOLOFF BJ, 1990, J INVEST DERMATOL, V94, pS151, DOI 10.1111/1523-1747.ep12876134
   NORONHA A, 1990, ANN NEUROL, V27, P207, DOI 10.1002/ana.410270219
   PANG G, 1994, CLIN EXP IMMUNOL, V96, P437, DOI 10.1111/j.1365-2249.1994.tb06048.x
   PATILLO RA, 1977, SCIENCE, V196, P1456
   PENNA C, 1994, TUMORI, V80, P146, DOI 10.1177/030089169408000213
   PICCINI LA, 1990, J CLIN ENDOCR METAB, V64, P543
   PORRECO R, 1975, OBSTET GYNECOL, V45, P359
   PROFFITT JL, 1994, NUCLEIC ACIDS RES, V22, P4779, DOI 10.1093/nar/22.22.4779
   REVEL M, 1996, MULTIPLE SCLEROSIS, V1, pS5
   SPRINGER TA, 1994, CELL, V76, P301, DOI 10.1016/0092-8674(94)90337-9
   TAY SK, 1987, BRIT J OBSTET GYNAEC, V94, P16, DOI 10.1111/j.1471-0528.1987.tb02245.x
   TAY SK, 1987, BRIT J OBSTET GYNAEC, V94, P1094, DOI 10.1111/j.1471-0528.1987.tb02296.x
   VERSTEEG R, 1989, J EXP MED, V170, P621, DOI 10.1084/jem.170.3.621
   VIAC J, 1993, IMMUNOBIOLOGY, V188, P392, DOI 10.1016/S0171-2985(11)80222-6
   VIAC J, 1990, IMMUNOBIOLOGY, V180, P328, DOI 10.1016/S0171-2985(11)80296-2
   WILLIAMS DB, 1989, J IMMUNOL, V142, P2796
   YASUMA Y, 1994, PHARMACOLOGY OF CEREBRAL ISCHEMIA 1994, P437
NR 53
TC 17
Z9 20
U1 1
U2 1
PU WILEY
PI HOBOKEN
PA 111 RIVER ST, HOBOKEN 07030-5774, NJ USA
SN 0008-543X
EI 1097-0142
J9 CANCER-AM CANCER SOC
JI Cancer
PD MAR 1
PY 1997
VL 79
IS 5
BP 924
EP 934
DI 10.1002/(SICI)1097-0142(19970301)79:5<924::AID-CNCR9>3.0.CO;2-B
PG 11
WC Oncology
WE Science Citation Index Expanded (SCI-EXPANDED); Conference Proceedings Citation Index - Science (CPCI-S)
SC Oncology
GA WJ667
UT WOS:A1997WJ66700009
PM 9041155
OA Bronze
DA 2025-09-03
ER

PT J
AU Romisch, M
   Hillemanns, P
   Albrich, W
   Schneede, P
AF Romisch, M
   Hillemanns, P
   Albrich, W
   Schneede, P
TI Adjuvant interferon and laser vapourisation in the treatment of
   condylomata acuminata - Strategies to prevent recurrence
SO GEBURTSHILFE UND FRAUENHEILKUNDE
LA German
DT Article
ID GENITAL WARTS; THERAPY; PAPILLOMAVIRUS; SUBPOPULATIONS; LYMPHOCYTES;
   EFFICACY; ALFA-2B; INVITRO; CANCER; TUMORS
AB The increasing incidence of condylomata acuminata in younger women results in growing problems for gynaecologists. Recurrence rates up to 65% demonstrate the need for improved treatment concepts. In a prospective randomised study 24 female patients with genital warts were treated by laser vaporisation and 3 cycles of adjuvant subcutaneous administration of either 1 MU or 3 MU Interferon alpha 2a daily for five days, followed by 2 weeks without medication. Their partners were referred to a urological HPV clinic and treated, if necessary. During interferon therapy, sequential determinations of lymphocyte subsets in the peripheral blood were carried out by flow cytometrical analysis. The follow-up period was 1 year. The recurrence rate in the 3 MU group was 33.3% compared to 12.5% in the 1 MU group, which was statistically not significant. 70.6% of all examined partners peniscopically signs of HPV infection. In general, the distribution of lymphocyte subsets was normal in our patients compared to the control group. Interferon medication did not lead to any significant changes. In 2 patients with recurrences, however, we found a decrease in activated T lymphocytes which were not stimulated by the administration of interferon. The study shows the enormous impact of mandatory partner diagnosis and treatment in the therapy of genital warts. There was no significant difference between the two treatment arms. The flow cytometrical tests did not show any effect of the interferon medication.
C1 MERCER UNIV, SCH MED, DEPT OBSTET & GYNECOL, MACON, GA 31207 USA.
   CTR SPECIAL PELV SURG, ATLANTA, GA USA.
   UNIV MUNICH, KLINIKUM GROSSHADERN, FRAUENKLIN, D-8000 MUNICH, GERMANY.
   UNIV MUNICH, KLINIKUM GROSSHADERN, UROL KLIN, D-8000 MUNICH, GERMANY.
C3 Mercer University; University of Munich; University of Munich
CR ALBRECHT G, 1986, Z HAUTKRANKHEITEN, V61, P457
   ALBRICH W, 1990, 2 INT M ESIDOG MOND
   [Anonymous], 1993, J Infect Dis, V167, P824
   BAUER F, 1994, THESIS MUNCHEN
   BEREK JS, 1985, CANCER RES, V45, P4447
   CAROTI S, 1989, Clinical and Experimental Obstetrics and Gynecology, V16, P79
   CARPINIELLO VL, 1987, UROLOGY, V29, P608, DOI 10.1016/0090-4295(87)90101-4
   CHRISTOPHERSEN J, 1993, ACTA DERM-VENEREOL, V73, P223
   ERON LJ, 1986, NEW ENGL J MED, V315, P1059, DOI 10.1056/NEJM198610233151704
   FERENCZY A, 1985, NEW ENGL J MED, V313, P784, DOI 10.1056/NEJM198509263131304
   FERENCZY A, 1983, CAN MED ASSOC J, V128, P135
   FRIEDMANKIEN AE, 1988, JAMA-J AM MED ASSOC, V259, P533, DOI 10.1001/jama.259.4.533
   GALL SA, 1986, OBSTET GYNECOL, V67, P643, DOI 10.1097/00006250-198605000-00008
   GALL SA, 1985, AM J OBSTET GYNECOL, V153, P157, DOI 10.1016/0002-9378(85)90103-6
   GISSMANN L, 1982, INT J CANCER, V29, P143, DOI 10.1002/ijc.2910290205
   GROSS G, 1986, CHEMOTHERAPY, V32, P537, DOI 10.1159/000238464
   GROSS G, 1991, JAMA-J AM MED ASSOC, V266, P2706, DOI 10.1001/jama.266.19.2706
   GROSS G, 1987, DEUT MED WOCHENSCHR, V112, P571
   GROSSBERG SE, 1989, EXPERIENTIA, V45, P508, DOI 10.1007/BF01990499
   HANDLEY JM, 1992, ACTA DERM-VENEREOL, V72, P39
   HOHENLEUTNER U, 1990, HAUTARZT, V41, P545
   Kienzler J L, 1985, Clin Dermatol, V3, P144, DOI 10.1016/0738-081X(85)90059-8
   KIRBY P, 1988, JAMA-J AM MED ASSOC, V259, P570, DOI 10.1001/jama.259.4.570
   KIRBY PK, 1988, AM J MED, V85, P183
   KREBS HB, 1988, LASER SURG MED, V8, P135, DOI 10.1002/lsm.1900080208
   KRYGERBAGGESEN N, 1984, ACTA OBSTET GYN SCAN, V63, P341, DOI 10.3109/00016348409155528
   LANDTHALER M, 1988, HAUTARZT, V39, P189
   MOHANTY KC, 1987, BRIT J CLIN PRACT, V41, P601
   MOHANTY KC, 1984, BRIT J VENER DIS, V60, P186
   NIEDERWIESER D, 1988, J IMMUNOL, V140, P2556
   OBALEK S, 1980, DERMATOLOGICA, V161, P73, DOI 10.1159/000250336
   Oldham R K, 1984, Cancer, V54, P2795, DOI 10.1002/1097-0142(19841201)54:2+<2795::AID-CNCR2820541427>3.0.CO;2-E
   PESTKA S, 1987, ANNU REV BIOCHEM, V56, P727, DOI 10.1146/annurev.bi.56.070187.003455
   PETERSEN CS, 1991, GENITOURIN MED, V67, P99
   PFISTER H, 1987, OBSTET GYN CLIN N AM, V14, P349
   PREBLE OT, 1983, J EXP MED, V157, P2140, DOI 10.1084/jem.157.6.2140
   ROMISCH M, 1993, ARCH GYNECOL OBSTET, V254, P1091, DOI 10.1007/BF02266320
   SCHNEIDER A, 1987, INT J CANCER, V40, P610, DOI 10.1002/ijc.2910400506
   SEN GC, 1984, J VIROL, V50, P445, DOI 10.1128/JVI.50.2.445-450.1984
   SPIEGEL RJ, 1986, SEMIN ONCOL, V13, P89
   THIVOLET J, 1982, INT J DERMATOL, V21, P94, DOI 10.1111/j.1365-4362.1982.tb00510.x
   VONKROGH G, 1987, PAPILLOMAVIRUSES HUM, V2, P296
   Zwiorek L, 1992, Zentralbl Gynakol, V114, P409
NR 43
TC 2
Z9 2
U1 0
U2 0
PU GEORG THIEME VERLAG KG
PI STUTTGART
PA RUDIGERSTR 14, D-70469 STUTTGART, GERMANY
SN 0016-5751
EI 1438-8804
J9 GEBURTSH FRAUENHEILK
JI Geburtshilfe Frauenheilkd.
PD MAR
PY 1997
VL 57
IS 3
BP 141
EP 147
DI 10.1055/s-2007-1023057
PG 7
WC Obstetrics & Gynecology
WE Science Citation Index Expanded (SCI-EXPANDED)
SC Obstetrics & Gynecology
GA WR425
UT WOS:A1997WR42500005
DA 2025-09-03
ER

PT J
AU Zarcone, R
   Mainini, G
   Carfora, E
   Cardone, A
AF Zarcone, R
   Mainini, G
   Carfora, E
   Cardone, A
TI Current etiopathogenetic views in vulvar cancer
SO PANMINERVA MEDICA
LA English
DT Article
DE vulvar neoplasms
ID HUMAN PAPILLOMAVIRUS INFECTION; SQUAMOUS-CELL CARCINOMA; NEOPLASIA;
   WOMEN
AB We considered 59 patients, from 19 to 79 years, treated for vulvar neoplastic pathology (32 of 59 had multiple squamous neoplasias of the anogenital region), It appeared that vulvar cancer is a disease of aged women and in particular between sixty and seventy years, while it isn't common under the age of thirty years, It is a hormone-independent pathology, 85% of vulvar malignant tumors is constituted by squamous cell carcinomas, The principal risk factors are: 1) chronic vulvitis (in particular Lichen sclerosus); 2) leucoplachia, 3) immunosuppression, 4) coitus in a young woman with different partners, multiple abortions, 5) HPV infection (mostly HPV type 6 and 16), 6) other genital carcinomas, 7) capacity to activate or not protoncogenes and to produce interferon, 8) tobacco smoking, 9) VIN.
C1 UNIV NAPLES 2, DEPT OBSTET & GYNECOL, NAPLES, ITALY.
C3 Universita della Campania Vanvitelli
CR ANCA CA, 1994, GYNECOL ONCOL, V52, P180
   ANDERSEN WA, 1991, AM J OBSTET GYNECOL, V165, P329, DOI 10.1016/0002-9378(91)90086-7
   BAUER HM, 1991, JAMA-J AM MED ASSOC, V265, P472, DOI 10.1001/jama.265.4.472
   BECKMANN AM, 1991, AM J OBSTET GYNECOL, V165, P1431
   CARTER J, 1993, GYNECOL ONCOL, V51, P307, DOI 10.1006/gyno.1993.1295
   HIGGINS GD, 1991, LANCET, V338, P910, DOI 10.1016/0140-6736(91)91773-N
   HORDING U, 1991, GYNECOL ONCOL, V42, P22, DOI 10.1016/0090-8258(91)90224-S
   HUSSEINZADEH N, 1991, GYNECOL ONCOL, V43, P237, DOI 10.1016/0090-8258(91)90027-3
   MITCHELL MF, 1993, OBSTET GYNECOL, V81, P13
   NUOVO GJ, 1991, GYNECOL ONCOL, V43, P275, DOI 10.1016/0090-8258(91)90035-4
   Zarcone R, 1992, Minerva Ginecol, V44, P185
   Zarcone R, 1992, Minerva Ginecol, V44, P177
   ZARCONE R, IN PRESS MINERVA GIN
   ZARCONE R, 1991, MINERVA GINECOL, P43
   ZARCONE R, 1989, ATT 66 C NAZ GIN OST, P371
NR 15
TC 7
Z9 8
U1 0
U2 2
PU EDIZIONI MINERVA MEDICA
PI TURIN
PA CORSO BRAMANTE 83-85 INT JOURNALS DEPT., 10126 TURIN, ITALY
SN 0031-0808
EI 1827-1898
J9 PANMINERVA MED
JI Panminerva Medica
PD MAR
PY 1997
VL 39
IS 1
BP 30
EP 34
PG 5
WC Medicine, General & Internal
WE Science Citation Index Expanded (SCI-EXPANDED)
SC General & Internal Medicine
GA WU970
UT WOS:A1997WU97000006
PM 9175418
DA 2025-09-03
ER

PT J
AU Clerici, M
   Merola, M
   Ferrario, E
   Trabattoni, D
   Villa, ML
   Stefanon, B
   Venzon, DJ
   Shearer, GM
   DePalo, G
   Clerici, E
AF Clerici, M
   Merola, M
   Ferrario, E
   Trabattoni, D
   Villa, ML
   Stefanon, B
   Venzon, DJ
   Shearer, GM
   DePalo, G
   Clerici, E
TI Cytokine production patterns in cervical intraepithelial neoplasia:
   Association with human papillomavirus infection
SO JOURNAL OF THE NATIONAL CANCER INSTITUTE
LA English
DT Article
ID HUMAN-IMMUNODEFICIENCY-VIRUS; TUMOR-INFILTRATING LYMPHOCYTES;
   MESSENGER-RNA EXPRESSION; RENAL-CELL CARCINOMA; CLASS-I EXPRESSION;
   IMMUNE-RESPONSE; HIV-INFECTION; MURINE TUMORS; T-CELLS; IL-10
AB Background: Genital infection with certain strains of human papillomavirus (HPV) is associated with a high risk of malignant transformation, and HPV-associated cervical intraepithelial neoplasia (CIN) can become invasive cancer. Host factors are critical in regulating tumor growth, and cytokines that modulate immunologic control may be of particular importance. The type 1 cytokines interleukin 2 (IL-2) and interferon gamma (IFN gamma) are immunostimulatory and are thus capable of limiting tumor growth. The type 2 cytokines interleukin 4 (IL-4) and interleukin 10 (IL-10) are immunoinhibitory and are thus capable of stimulating tumor growth. Purpose: We analyzed the production of cytokines by peripheral blood mononuclear cells (PBMCs) in women with CIN associated with localized or extensively spread HPV infection. Methods: Thirty women diagnosed with CIN and 10 age- and sex-matched healthy control subjects were enrolled in the study conducted at Istituto Nazionale Tumori, Milan, Italy. The following parameters were analyzed: 1) HPV infection of the cervix and other sites of the lower genital tract by colposcopic, cytologic, and histologic examinations; 2) HPV typing; 3) in vitro production of IL-2 by PBMCs in response to stimulation with soluble antigen (influenza [FLU] antigen) or to cell-associated human leukocyte antigen (HLA) alloantigen; and 4) in vitro production of the type 1 cytokines IL-2 and IFN gamma and of the type 2 cytokines IL-4 and IL-10 by PBMCs in response to mitogen stimulation. Statistical significance was determined by nonparametric tests (two-sided). Results: High-grade CIN associated with HPV infection was detected in all case patients, and HPV type 16 or 18 infection was detected in cervical tissue of 21 (70%) of 30 case patients. HPV infection that had spread to other sites of the lower genital tract, thus resulting in more extensive disease, was detected in 16 (53%) of the 30 individuals with CIN, whereas HPV infection was limited to the portio in 14 (47%). IL-2 production by PBMCs in response to stimulation with soluble antigen or HLA alloantigen was reduced in the group with extensive disease compared with that in the group with localized disease or with that in healthy control subjects. In contrast, IL-4 and IL-10 production in response to mitogen stimulation was elevated in the group with extensive disease compared with that in the group with localized disease or with that in healthy control subjects. The highest production of IL-4 and IL-10 was detected in patients with HPV infection that had extended beyond the genital tract. Conclusions: CIN is characterized by different immunologic profiles, in which HPV infection is or is not confined to the portio. Production of cytokines that mainly enhance potentially protective cell-mediated immunity is defective in the women in whom extended HPV infection was observed. A pronounced shift from type 1 to type 2 cytokine production is associated with more extensive HPV infection. Implications: These data reinforce the need for detailed analyses of immune dysregulation in CIN patients. They also suggest the potential usefulness of the cytokine assays for determining prognosis or deciding whether cytokine-based therapy is indicated.
C1 UNIV MILAN,CATTEDRA IMMUNOL,I-20133 MILAN,ITALY.
   OSPED L SACCO,PADIGLIONE LAB INTERDISCIPLINARE TECHNOL AVANZATE,MILAN,ITALY.
   IST NAZL TUMORI,MILAN,ITALY.
   NCI,BETHESDA,MD 20892.
C3 University of Milan; University of Milan; Luigi Sacco Hospital;
   Fondazione IRCCS Istituto Nazionale Tumori Milan; National Institutes of
   Health (NIH) - USA; NIH National Cancer Institute (NCI)
RI Trabattoni, Daria/G-7424-2012; Venzon, David/B-3078-2008; Clerici,
   Massimo/U-3074-2019
OI Trabattoni, Daria/0000-0001-9535-3359; Clerici,
   Mario/0000-0001-5920-6191; 
CR [Anonymous], 1992, ACTA CYTOL, V36, P273
   BEISSERT S, 1995, J IMMUNOL, V154, P1280
   BOST KL, 1995, J IMMUNOL, V154, P718
   BRUNDA MJ, 1993, J EXP MED, V178, P1223, DOI 10.1084/jem.178.4.1223
   CHEN QY, 1994, INT J CANCER, V56, P755, DOI 10.1002/ijc.2910560524
   CLERICI M, 1992, BLOOD, V80, P2196
   CLERICI M, 1994, EUR J CANCER, V30A, P1464, DOI 10.1016/0959-8049(94)00305-O
   CLERICI M, 1994, IMMUNOL TODAY, V15, P575, DOI 10.1016/0167-5699(94)90220-8
   CLERICI M, 1989, J CLIN INVEST, V84, P1892, DOI 10.1172/JCI114376
   CLERICI M, 1993, IMMUNOL TODAY, V14, P107, DOI 10.1016/0167-5699(93)90208-3
   CLERICI M, 1993, SCIENCE, V262, P121
   DOLAN MJ, 1995, J INFECT DIS, V172, P79, DOI 10.1093/infdis/172.1.79
   FERENCZY A, 1995, AM J OBSTET GYNECOL, V172, P1331, DOI 10.1016/0002-9378(95)90399-2
   GATELY MK, 1994, INT IMMUNOL, V6, P157, DOI 10.1093/intimm/6.1.157
   Gissmann L, 1992, Semin Cancer Biol, V3, P253
   GORELIK L, 1994, CANCER IMMUNOL IMMUN, V39, P117, DOI 10.1007/s002620050102
   HILL JA, 1995, JAMA-J AM MED ASSOC, V273, P1933, DOI 10.1001/jama.273.24.1933
   HUANG M, 1995, CANCER RES, V55, P3847
   HUETTNER C, 1995, AM J PATHOL, V146, P317
   KIM J, 1995, J IMMUNOL, V155, P2240
   KRUGERKRASAGAKES S, 1994, BRIT J CANCER, V70, P1182, DOI 10.1038/bjc.1994.469
   LORINCZ AT, 1992, OBSTET GYNECOL, V79, P328, DOI 10.1097/00006250-199203000-00002
   Lucey DR, 1996, CLIN MICROBIOL REV, V9, P532, DOI 10.1128/CMR.9.4.532
   LUCEY DR, 1991, J INFECT DIS, V164, P631, DOI 10.1093/infdis/164.4.631
   MAEURER MJ, 1995, CANCER IMMUNOL IMMUN, V41, P111, DOI 10.1007/BF01527407
   MANETTI R, 1993, J EXP MED, V177, P1199, DOI 10.1084/jem.177.4.1199
   MATSUDA M, 1994, J EXP MED, V180, P2371, DOI 10.1084/jem.180.6.2371
   MOORE KW, 1993, ANNU REV IMMUNOL, V11, P165, DOI 10.1146/annurev.immunol.11.1.165
   MOSMANN TR, 1987, IMMUNOL TODAY, V8, P223, DOI 10.1016/0167-5699(87)90171-X
   MULUK SC, 1991, TRANSPLANTATION, V52, P284, DOI 10.1097/00007890-199108000-00019
   NAKAGOMI H, 1995, INT J CANCER, V63, P366, DOI 10.1002/ijc.2910630311
   ROMAGNANI S, 1991, IMMUNOL TODAY, V12, P256, DOI 10.1016/0167-5699(91)90120-I
   SALAZARONFRAY F, 1995, J IMMUNOL, V154, P6291
   SEDER RA, 1992, J EXP MED, V176, P1091, DOI 10.1084/jem.176.4.1091
   SMITH DR, 1994, AM J PATHOL, V145, P18
   TAHARA H, 1995, J IMMUNOL, V154, P6466
   VIA CS, 1990, J IMMUNOL, V144, P2524
   WANG Q, 1995, INT J CANCER, V61, P780, DOI 10.1002/ijc.2910610607
   WRIGHT TC, 1990, GYNECOL ONCOL, V37, P151, DOI 10.1016/0090-8258(90)90327-H
NR 39
TC 207
Z9 231
U1 0
U2 9
PU NATL CANCER INSTITUTE
PI BETHESDA
PA 9030 OLD GEORGETOWN RD, BETHESDA, MD 20814
SN 0027-8874
J9 J NATL CANCER I
JI J. Natl. Cancer Inst.
PD FEB 5
PY 1997
VL 89
IS 3
BP 245
EP 250
DI 10.1093/jnci/89.3.245
PG 6
WC Oncology
WE Science Citation Index Expanded (SCI-EXPANDED)
SC Oncology
GA WG220
UT WOS:A1997WG22000014
PM 9017005
OA Bronze
DA 2025-09-03
ER

PT J
AU Marionnet, AV
   Lizard, G
   Chardonnet, Y
   Schmitt, D
AF Marionnet, AV
   Lizard, G
   Chardonnet, Y
   Schmitt, D
TI Comparative evaluation of the antiproliferative effect of cyclosporin A
   and gamma-interferon on normal and HPV-transformed keratinocytes by cell
   counting, MTT assay and tritiated thymidine incorporation
SO CELL BIOLOGY AND TOXICOLOGY
LA English
DT Article
DE cell growth; cyclosporin A; interferon-gamma, MTT assay; normal and
   HPV-transformed keratinocytes; [H-3]TdR incorporation
ID COLORIMETRIC ASSAY; GROWTH; CYTOTOXICITY; SUFFICIENT
AB We compared three techniques, the MTT tetrazolium assay, cell counting, and tritiated thymidine ([H-3]TdR) incorporation assay to measure the antiproliferative effect of cyclosporin A (CsA) and interferon-gamma (IFN-gamma) on normal human skin keratinocyte cultures (NHK) used at the second passage and human papillomavirus type 16- and 18-transformed cell lines (EK16 and EK18) exposed continuously to the drugs for 3 days. The three techniques showed that under CsA (0.5 and 8 mu g/ml) and IFN-gamma (5 and 160 U/ml) treatments the cells remained viable and that the growth of keratinocytes was inhibited. For IFN-gamma, the MTT colorimetric assay consistently underestimated its growth inhibitory activity as compared to cell counting or [H-3]TdR incorporation, whatever the cells used. For high doses of CsA, MTT and cell counting gave similar percentages of inibitory activity whatever the cells; MTT underestimated this activity as compared to [3H]TdR incorporation only in NHK and EK18 cells, whereas similar results were obtained with EK16 cells. In conclusion, this investigation shows that MTT sensitivity differed with the drug and also according to the keratinocyte cultures. The MTT test is clearly not appropriate for study of IFN-gamma treatment whatever the keratinocytes used. Such discrepancies indicate that the MTT test should be done with care on cultures to measure the effects of drugs on cell growth; the growth inhibition should be carefully considered and it would be best if two different methods were used.
C1 HOP EDOUARD HERRIOT,INSERM U 346,F-69437 LYON 03,FRANCE.
   HOP BOCAGE,INSERM CJF 93 10,DIJON,FRANCE.
C3 CHU Lyon; Institut National de la Sante et de la Recherche Medicale
   (Inserm); Institut National de la Sante et de la Recherche Medicale
   (Inserm); Universite Bourgogne Europe; CHU Dijon Bourgogne
RI Lizard, Gerard/B-2439-2012
CR ALLEY MC, 1988, CANCER RES, V48, P589
   BARBOSA MS, 1989, ONCOGENE, V4, P1529
   CARMICHAEL J, 1987, CANCER RES, V47, P936
   HEO DS, 1990, CANCER RES, V50, P3681
   HUSSAIN RF, 1993, J IMMUNOL METHODS, V160, P89, DOI 10.1016/0022-1759(93)90012-V
   JABBAR SAB, 1989, BRIT J CANCER, V60, P523, DOI 10.1038/bjc.1989.306
   MARSHALL NJ, 1995, GROWTH REGULAT, V5, P69
   MOSSMANN T, 1983, J IMMUNOL METHODS, V65, P55
   MUNGER K, 1989, J VIROL, V63, P4417
   PAGLIACCI MC, 1993, EUR J CANCER, V29A, P1573, DOI 10.1016/0959-8049(93)90297-S
   SCUDIERO DA, 1988, CANCER RES, V48, P4827
   SYMINGTON FW, 1989, J INVEST DERMATOL, V92, P798, DOI 10.1111/1523-1747.ep12696816
NR 12
TC 9
Z9 10
U1 0
U2 3
PU KLUWER ACADEMIC PUBL
PI DORDRECHT
PA SPUIBOULEVARD 50, PO BOX 17, 3300 AA DORDRECHT, NETHERLANDS
SN 0742-2091
J9 CELL BIOL TOXICOL
JI Cell Biol. Toxicol.
PD FEB
PY 1997
VL 13
IS 2
BP 115
EP 123
DI 10.1023/B:CBTO.0000010396.88482.54
PG 9
WC Cell Biology; Toxicology
WE Science Citation Index Expanded (SCI-EXPANDED)
SC Cell Biology; Toxicology
GA WJ229
UT WOS:A1997WJ22900005
DA 2025-09-03
ER

PT J
AU Stellato, G
   Paavonen, J
   Nieminen, P
   Hibma, M
   Vilja, P
   Lehtinen, M
AF Stellato, G
   Paavonen, J
   Nieminen, P
   Hibma, M
   Vilja, P
   Lehtinen, M
TI Diagnostic phase antibody response to the human papillomavirus type 16
   E2 protein is associated with successful treatment of genital HPV
   lesions with systemic interferon alpha-2b
SO CLINICAL AND DIAGNOSTIC VIROLOGY
LA English
DT Article
DE human papillomavirus; interferon alpha-b treatment; serology
ID COTTONTAIL RABBIT PAPILLOMAVIRUS; B-CELL; CARCINOMA; REGRESSION;
   EPITOPES; E1
AB Background and objective: Systemic interferon alpha-2b treatment reduces relapses of genital human papillomavirus (HPV) lesions in some but not all females. The aim of the present study was to investigate possible predictive pretreatment factors for the outcome of therapy.
   Material and methods: HPV DNA status and HPV antibody response were evaluated in 100 randomized patients treated with laser ablation and systemic interferon alpha-2b or placebo, and followed up to 6 months.
   Results: Overall, adjuvant therapy with systemic interferon-alpha did not differ from placebo. However, detectable diagnostic phase levels of serum antibodies to e.g. HPV16 open reading frame (ORF) E2 derived peptide (141)EEASVTVVEGQVDYY(155) predicted 10-fold difference in the risk of recurrence of HPV infection following adjuvant interferon alpha-2b therapy as compared with placebo (odds ratio, OR, 0.5, 95% confidence interval (CI), 0.1-2.3; OR, 4.6, 95% CI 0.5-41, respectively). This trend was statistically significant in the whole study population (2P < 0.05), and in patients with high viral load (2P < 0.01).
   Conclusions: Evaluation of the E2 antibody responses may help to identify women with genital HPV lesions who respond to systemic interferon alpha-2b treatment. (C) 1997 Elsevier Science B.V.
C1 TAMPERE UNIV,SCH MED,FIN-33101 TAMPERE,FINLAND.
   TAMPERE UNIV,SCH PUBL HLTH,FIN-33101 TAMPERE,FINLAND.
   UNIV HELSINKI,DEPT OBSTET & GYNECOL,FIN-00014 HELSINKI,FINLAND.
   UNIV OTAGO,DEPT MICROBIOL,HRC,DUNEDIN,NEW ZEALAND.
   NATL PUBL HLTH INST,DEPT INFECT DIS EPIDEMIOL,SF-00300 HELSINKI,FINLAND.
C3 Tampere University; Tampere University; University of Helsinki;
   University of Otago; Finland National Institute for Health & Welfare
CR CIRELLI R, 1994, ANTIVIR RES, V24, P191, DOI 10.1016/0166-3542(94)90067-1
   DILLNER J, 1990, INT J CANCER, V46, P703, DOI 10.1002/ijc.2910460426
   DILLNER J, 1996, CANCER J, V8, P181
   Enomoto N, 1996, NEW ENGL J MED, V334, P77, DOI 10.1056/NEJM199601113340203
   HEINO P, 1995, J NATL CANCER I, V87, P437, DOI 10.1093/jnci/87.6.437
   HO GYF, 1995, JNCI-J NATL CANCER I, V87, P1365, DOI 10.1093/jnci/87.18.1365
   Kovelman R, 1996, J VIROL, V70, P7549, DOI 10.1128/JVI.70.11.7549-7560.1996
   LEHTINEN M, 1992, J MED VIROL, V37, P180, DOI 10.1002/jmv.1890370306
   Lehtinen M, 1993, Clin Diagn Virol, V1, P153, DOI 10.1016/0928-0197(93)90010-3
   LEHTINEN M, 1992, APMIS, V100, P1022, DOI 10.1111/j.1699-0463.1992.tb04035.x
   LEHTINEN M, 1992, J CLIN PATHOL, V45, P494, DOI 10.1136/jcp.45.6.494
   LEHTINEN M, 1995, BIOCHEM BIOPH RES CO, V209, P541, DOI 10.1006/bbrc.1995.1535
   LENNER P, 1995, CANCER IMMUNOL IMMUN, V40, P201, DOI 10.1007/s002620050163
   LIN YL, 1993, J VIROL, V67, P382, DOI 10.1128/JVI.67.1.382-389.1993
   NIEMINEN P, 1991, AM J OBSTET GYNECOL, V164, P1265, DOI 10.1016/0002-9378(91)90697-P
   NIEMINEN P, 1994, SEX TRANSM DIS, V24, P65
   SELVAKUMAR R, 1995, J VIROL, V69, P602, DOI 10.1128/JVI.69.1.602-605.1995
   SELVAKUMAR R, 1995, VIROLOGY, V208, P298, DOI 10.1006/viro.1995.1152
   Sharma BK, 1996, EUR J CANCER, V32A, P872, DOI 10.1016/0959-8049(96)00005-6
   Strickler H. D., 1994, Viral Immunology, V7, P169, DOI 10.1089/vim.1994.7.169
NR 20
TC 2
Z9 5
U1 0
U2 0
PU ELSEVIER SCIENCE BV
PI AMSTERDAM
PA PO BOX 211, 1000 AE AMSTERDAM, NETHERLANDS
SN 0928-0197
J9 CLIN DIAGN VIROL
JI Clin. Diagn. Virol.
PD FEB
PY 1997
VL 7
IS 3
BP 167
EP 172
DI 10.1016/S0928-0197(96)00267-X
PG 6
WC Virology
WE Science Citation Index Expanded (SCI-EXPANDED)
SC Virology
GA WT724
UT WOS:A1997WT72400007
PM 9126686
DA 2025-09-03
ER

PT J
AU Cardamakis, E
   Relakis, K
   Ginopoulos, P
   Korantzis, A
   Metalinos, K
   Stathopoulos, E
   Papathanasiou, Z
   Michopoulos, J
   Mantouvalos, H
   Kotoulas, IG
   Tzingounis, V
AF Cardamakis, E
   Relakis, K
   Ginopoulos, P
   Korantzis, A
   Metalinos, K
   Stathopoulos, E
   Papathanasiou, Z
   Michopoulos, J
   Mantouvalos, H
   Kotoulas, IG
   Tzingounis, V
TI Treatment of penile intraepithelial neoplasia (PIN) with interferon
   alpha-2a, CO2 laser (vaporization) and 5-fluorouracil 5% (5-FU)
SO EUROPEAN JOURNAL OF GYNAECOLOGICAL ONCOLOGY
LA English
DT Article
DE penile intraepithelial neoplasia; interferon alpha-2a; laser
   vaporization; 5-flourouracil
ID CONDYLOMATA ACUMINATA; BOWENOID PAPULOSIS; THERAPY
AB This study was undertaken to assess the effectiveness of CO2 laser (vaporization), 5-FU topical application and Interferon (IFN alpha-2a) parenterally in the therapy of penile intraepithelial neoplasia (PIN). From March 1986 to September 1991, 1,372 men, sexual partners of women with condylomata acuminata or flat or cervical intraepithelial neoplasia (CIN), were submitted to peoscopy, of 1,019 men who presented with various lesions caused by human papillomavirus (HPV)-confirmed histologically -208 were treated for PIN. The best treatment modalities irrespective of grade of lesion were found to be the combination of 5-FU plus CO2 laser vaporisation plus IFN alpha-2a (high dose) (96.15%), the combination of 5-FU plus CO2 laser vaporization (87.09%) and the combination of CO2 laser vaporization plus IFN alpha-2a (high dose) (80%). It is concluded that IFN alpha-2a (low dose) can be used as first line treatment in combination with 5-FU in patients with PIN II and as an adjuvant treatment (high dose) in patients with recurrent PIN I and PIN III.
C1 UNIV PATRAS,DEPT OBSTET & GYNECOL,PATRAS,GREECE.
   UNIV PATRAS,DEPT INTERNAL MED,RION,GREECE.
   NAVAL HOSP,DEPT PATHOL,ATHENS,GREECE.
   EL VENIZELOU MATERN HOSP,DEPT OBSTET & GYNECOL 2,ATHENS,GREECE.
C3 University of Patras; University of Patras
CR CARDAMAKIS E, 1989, ADOLESC GYNECOL REPR, V2, P100
   ERON LJ, 1986, NEW ENGL J MED, V315, P1059, DOI 10.1056/NEJM198610233151704
   FERENCZY A, 1984, OBSTET GYNECOL, V64, P773
   FERENCZY A, 1984, OBSTET GYNECOL, V63, P703
   GROSS G, 1986, ARCH DERMATOL, V122, P749, DOI 10.1001/archderm.122.7.749
   GROSS G, 1984, LANCET, V1, P1467
   GROSS G, 1987, PAPILLOMAVIRUSES HUM, P197
   GROSS G, 1990, GENITAL PAPILLOMAVIR, P393
   GROSS G, 1990, GENITAL PAPILLOMAVIR, P189
   LANDTHALER M, 1986, J DERMATOL SURG ONC, V12, P1253, DOI 10.1111/j.1524-4725.1986.tb01062.x
   OBALEK S, 1986, J AM ACAD DERMATOL, V14, P433, DOI 10.1016/S0190-9622(86)70054-6
   SCHWARTZ RA, 1988, SKIN CANCER RECOGNIT, P26
   SINGER A, 1990, LASER SURG HPV INFEC, P349
   TAYLOR DR, 1981, CUTIS, V27, P92
NR 14
TC 16
Z9 16
U1 0
U2 0
PU S O G CANADA INC
PI MONTREAL
PA 1 PLACE VILLE MARIE, MONTREAL QB 3900, CANADA
SN 0392-2936
J9 EUR J GYNAECOL ONCOL
JI Eur. J. Gynaecol. Oncol.
PY 1997
VL 18
IS 5
BP 410
EP 413
PG 4
WC Oncology; Obstetrics & Gynecology
WE Science Citation Index Expanded (SCI-EXPANDED)
SC Oncology; Obstetrics & Gynecology
GA YC921
UT WOS:A1997YC92100016
PM 9378164
DA 2025-09-03
ER

PT J
AU Somers, GR
   Tabrizi, SN
   Borg, AJ
   Garland, SM
   Chow, CW
AF Somers, GR
   Tabrizi, SN
   Borg, AJ
   Garland, SM
   Chow, CW
TI Juvenile laryngeal papillomatosis in a pediatric population: A
   clinicopathologic study
SO PEDIATRIC PATHOLOGY & LABORATORY MEDICINE
LA English
DT Article
DE age of onset; human papillomavirus; juvenile laryngeal papillomas;
   tracheostomy
ID RECURRENT RESPIRATORY PAPILLOMATOSIS; SQUAMOUS-CELL CARCINOMA; HUMAN
   PAPILLOMAVIRUS INFECTION; INTERFERON ALFA-N1; DNA HYBRIDIZATION;
   TRANSMISSION; CHILD; TRIAL; SITES; EXPERIENCE
AB A series of 22 children with juvenile laryngeal papillomatosis treated over a 31-year period is presented. The majority of patients were diagnosed when less than 5 Tears of age. Two patients died from the disease and four patients still had active disease at the completion of the study period. The duration of disease and number of recurrences were extremely variable. The number of recurrences was inversely related to the age of onset. The histologic findings were very similar in all patients, and no particular histologic feature had prognostic significance. In 20 patients, laryngeal biopsies were positive for human papillomavirus (HPV) 6/11 by either in situ hybridization (17) or polymerase chain reaction (19) or both (16). The number of patients who were HPV negative was snail (two); interestingly, neither case had aggressive disease. Our findings suggest that age of onset and HPV status mag be of prognostic value in determining the clinical course of the disease.
C1 ROYAL CHILDRENS HOSP, DEPT PATHOL ANAT, PARKVILLE, VIC 3052, AUSTRALIA.
   ROYAL HOSP WOMEN, DEPT MICROBIOL, CARLTON, VIC, AUSTRALIA.
C3 Royal Children's Hospital Melbourne
CR ABRAMSON AL, 1987, LARYNGOSCOPE, V97, P678
   BJELKENKRANTZ K, 1983, LARYNGOSCOPE, V93, P468
   BJORK H, 1956, Acta Otolaryngol, V46, P499, DOI 10.3109/00016485609139006
   BOMHOLT A, 1988, ACTA OTO-LARYNGOL, V105, P367, DOI 10.3109/00016488809097020
   BRANDSMA JL, 1990, ARCH OTOLARYNGOL, V116, P844
   BRODSKY L, 1987, ARCH OTOLARYNGOL, V113, P882
   BURNS J, 1988, J CLIN PATHOL, V41, P897, DOI 10.1136/jcp.41.8.897
   CHIPPS BE, 1990, PEDIATR PULM, V9, P125, DOI 10.1002/ppul.1950090211
   COHEN SR, 1980, ANN OTO RHINOL LARYN, V89, P497, DOI 10.1177/000348948008900602
   COLE RR, 1989, HEAD NECK-J SCI SPEC, V11, P226, DOI 10.1002/hed.2880110306
   DEDO HH, 1982, ANN OTO RHINOL LARYN, V91, P425, DOI 10.1177/000348948209100421
   DENNERSTEIN GJ, 1994, BRIT J OBSTET GYNAEC, V101, P992, DOI 10.1111/j.1471-0528.1994.tb13046.x
   DICKENS P, 1991, J PATHOL, V165, P243, DOI 10.1002/path.1711650308
   DYSON N, 1989, SCIENCE, V243, P934, DOI 10.1126/science.2537532
   ENDRES DR, 1994, ANN OTO RHINOL LARYN, V103, P301, DOI 10.1177/000348949410300407
   FLETCHER JL, 1991, AM FAM PHYSICIAN, V43, P143
   GARLAND SM, 1992, MED J AUSTRALIA, V156, P204, DOI 10.5694/j.1326-5377.1992.tb139710.x
   GAYLIS B, 1991, AM J OTOLARYNG, V12, P104, DOI 10.1016/0196-0709(91)90045-H
   GUILLOU L, 1991, AM J SURG PATHOL, V15, P891, DOI 10.1097/00000478-199109000-00010
   HARTLEY C, 1994, J LARYNGOL OTOL, V108, P226, DOI 10.1017/S0022215100126350
   HEALY GB, 1988, NEW ENGL J MED, V319, P401, DOI 10.1056/NEJM198808183190704
   HOWLEY PM, 1990, VIROLOGY, P1625
   IRWIN BC, 1986, J LARYNGOL OTOL, V100, P435, DOI 10.1017/S002221510009945X
   KASHIMA H, 1993, ANN OTO RHINOL LARYN, V102, P580, DOI 10.1177/000348949310200802
   KLOS J, 1970, ANN OTO RHINOL LARYN, V79, P1132, DOI 10.1177/000348947007900618
   LEVENTHAL BG, 1988, ARCH OTOLARYNGOL, V114, P1163
   LEVENTHAL BG, 1991, NEW ENGL J MED, V325, P613, DOI 10.1056/NEJM199108293250904
   MAJOROS M, 1964, AM J SURG, V108, P470, DOI 10.1016/0002-9610(64)90138-2
   MANOS MM, 1989, CANCER CEL, V7, P209
   MCGLENNEN RC, 1993, HEAD NECK-J SCI SPEC, V15, P504, DOI 10.1002/hed.2880150605
   MEHTA P, 1980, J PEDIATR-US, V97, P479, DOI 10.1016/S0022-3476(80)80212-5
   MORRISON GAJ, 1993, INT J PEDIATR OTORHI, V26, P193, DOI 10.1016/0165-5876(93)90027-Z
   MOUNTS P, 1982, P NATL ACAD SCI-BIOL, V79, P5425, DOI 10.1073/pnas.79.17.5425
   NIKOLAIDIS ET, 1985, ARCH PATHOL LAB MED, V109, P24
   PADAYACHEE A, 1993, INT J PEDIATR OTORHI, V26, P141, DOI 10.1016/0165-5876(93)90019-Y
   PIGNATARI S, 1992, ANN OTO RHINOL LARYN, V101, P408, DOI 10.1177/000348949210100506
   SCHEURLEN W, 1986, INT J CANCER, V38, P671, DOI 10.1002/ijc.2910380509
   SEDLACEK TV, 1989, AM J OBSTET GYNECOL, V161, P55, DOI 10.1016/0002-9378(89)90232-9
   Shah KV, 1990, VIROLOGY, P1651
   SIMMA B, 1993, EUR J PEDIATR, V152, P776, DOI 10.1007/BF01954001
   SMITH EM, 1993, ARCH OTOLARYNGOL, V119, P554
   SMITH EM, 1991, ANN OTO RHINOL LARYN, V100, P479, DOI 10.1177/000348949110000610
   SOMERS GR, 1995, PEDIATR PATHOL LAB M, V15, P597, DOI 10.3109/15513819509026995
   STRONG MS, 1976, ANN OTO RHINOL LARYN, V85, P508, DOI 10.1177/000348947608500412
   TERRY RM, 1987, J PATHOL, V153, P245, DOI 10.1002/path.1711530308
   TIDY J, 1989, MOL BIOL CANC, P101
   WERNESS BA, 1990, SCIENCE, V248, P76, DOI 10.1126/science.2157286
   zur HausenHarald., 1987, PAPOVAVIRIDAE, V2, P245
   1988, LANCET, V2, P1406
NR 49
TC 28
Z9 32
U1 0
U2 0
PU TAYLOR & FRANCIS INC
PI PHILADELPHIA
PA 530 WALNUT STREET, STE 850, PHILADELPHIA, PA 19106 USA
SN 1077-1042
J9 PEDIATR PATHOL LAB M
JI Pediatr. Pathol. Lab. Med.
PD JAN-FEB
PY 1997
VL 17
IS 1
BP 53
EP 64
DI 10.1080/107710497175029
PG 12
WC Pathology; Pediatrics
WE Science Citation Index Expanded (SCI-EXPANDED)
SC Pathology; Pediatrics
GA WF268
UT WOS:A1997WF26800005
PM 9050060
DA 2025-09-03
ER

PT J
AU Dalmeida, RE
   Mayhew, JF
   Driscoll, B
   McLaughlin, R
AF Dalmeida, RE
   Mayhew, JF
   Driscoll, B
   McLaughlin, R
TI Total airway obstruction by papillomas during induction of general
   anesthesia
SO ANESTHESIA AND ANALGESIA
LA English
DT Article
ID RECURRENT RESPIRATORY PAPILLOMATOSIS; JUVENILE LARYNGEAL PAPILLOMATOSIS;
   CHILDREN; INTERFERON; ACYCLOVIR; LASER
AB Recurrent respiratory papillomatosis is an increasingly common viral infection of children caused by the human papilloma virus (1). Progressive formation of multiple papillomas in the respiratory tract requires surgical removal to prevent speech difficulties and respiratory compromise. Patients are commonly diagnosed with change in voice or hoarseness prior to the development of severe respiratory compromise (2,3). We present a case of complete airway obstruction during induction of general anesthesia in which the usual signs of severe respiratory compromise (including difficulty clearing secretions, sleep disturbances, decreased activity, and difficulty eating) were not present preoperatively.
C1 UNIV TEXAS,MED BRANCH,DEPT ANESTHESIOL,GALVESTON,TX 77550.
   UNIV TEXAS,MED BRANCH,DEPT OTOLARYNGOL,GALVESTON,TX 77550.
C3 University of Texas System; University of Texas Medical Branch
   Galveston; University of Texas System; University of Texas Medical
   Branch Galveston
CR ABRAMSON AL, 1992, ARCH OTOLARYNGOL, V118, P25
   ANDERSON KC, 1993, SOUTHERN MED J, V86, P447, DOI 10.1097/00007611-199304000-00015
   DOYLE DJ, 1994, LARYNGOSCOPE, V104, P523, DOI 10.1002/lary.5541040503
   ENDRES DR, 1994, ANN OTO RHINOL LARYN, V103, P301, DOI 10.1177/000348949410300407
   FORESTNER JE, 1979, SOUTHERN MED J, V72, P1107, DOI 10.1097/00007611-197909000-00005
   HARTLEY C, 1994, J LARYNGOL OTOL, V108, P226, DOI 10.1017/S0022215100126350
   HEALY GB, 1988, NEW ENGL J MED, V319, P401, DOI 10.1056/NEJM198808183190704
   IRWIN BC, 1986, J LARYNGOL OTOL, V100, P435, DOI 10.1017/S002221510009945X
   JAKUBIKOVA J, 1992, INT J PEDIATR OTORHI, V23, P229, DOI 10.1016/0165-5876(92)90104-W
   KIROGLU M, 1994, AM J OTOLARYNG, V15, P212, DOI 10.1016/0196-0709(94)90007-8
   LAWSON NW, 1979, ANESTH ANALG, V58, P492
   LEVENTHAL BG, 1991, NEW ENGL J MED, V325, P613, DOI 10.1056/NEJM199108293250904
   MACKENZIE M, 1980, MANUAL DIS THROAT NO, V1, P218
   MORRISON GAJ, 1993, J LARYNGOL OTOL, V107, P423, DOI 10.1017/S0022215100123321
   MOURNIERKUHN P, 1974, INT SURG, V59, P483
   PERRICK D, 1990, ANN ALLERGY, V65, P69
   ROBBINS KT, 1984, HEAD NECK SURG   MAR, P861
   SALEH EM, 1992, J LARYNGOL OTOL, V106, P715, DOI 10.1017/S0022215100120663
   Sheeran P W, 1995, Pediatr Rev, V16, P37
   SMITH L, 1974, PEDIATR RADIOL, V2, P161, DOI 10.1007/BF00972728
   STRONG TM, 1967, ANN OTO RHINOL LARYN, V85, P508
   TELLEZ DW, 1991, J PEDIATR-US, V118, P289, DOI 10.1016/S0022-3476(05)80505-0
   WEGRZYNOWICZ ES, 1992, ANESTHESIOLOGY, V76, P468, DOI 10.1097/00000542-199203000-00022
NR 23
TC 8
Z9 9
U1 0
U2 1
PU WILLIAMS & WILKINS
PI BALTIMORE
PA 351 WEST CAMDEN ST, BALTIMORE, MD 21201-2436
SN 0003-2999
J9 ANESTH ANALG
JI Anesth. Analg.
PD DEC
PY 1996
VL 83
IS 6
BP 1332
EP 1334
PG 3
WC Anesthesiology
WE Science Citation Index Expanded (SCI-EXPANDED)
SC Anesthesiology
GA VV543
UT WOS:A1996VV54300036
PM 8942610
DA 2025-09-03
ER

PT J
AU Jackson, M
   McKenzie, RC
   Benton, EC
   Hunter, JAA
   Norval, M
AF Jackson, M
   McKenzie, RC
   Benton, EC
   Hunter, JAA
   Norval, M
TI Cytokine mRNA expression in cutaneous warts: Induction of interleukin-1
   alpha
SO ARCHIVES OF DERMATOLOGICAL RESEARCH
LA English
DT Article
DE human papillomavirus; cytokine; amphiregulin; cutaneous warts;
   interleukin-1
ID CERVICAL INTRAEPITHELIAL NEOPLASIA; LANGERHANS CELLS; RECEPTOR
   ANTAGONIST; PAPILLOMAVIRUS INFECTION; PSORIATIC EPIDERMIS; HUMAN
   KERATINOCYTES; IMMUNE-RESPONSES; GENE-EXPRESSION; MESSENGER-RNA; GROWTH
AB The persistence of human papillomavirus at cutaneous sites may be due to impaired trafficking of immune effector cells to the epidermis. We investigated whether HPV infection modulates cytokine mRNA expression in skin, thereby influencing local immunity. The mRNA expression of tumour necrosis factor-alpha, interleukin-1 alpha (IL-1 alpha), IL-1 beta, IL-1 receptor antagonist (IL-1ra), IL-4, IL-8, IL-10, IL-12, granulocyte macrophage colony-stimulating factor, transforming growth factor-beta, interferon-gamma and amphiregulin were assayed in cutaneous warts and normal skin by semiquantitative reverse transcriptase-polymerase chain reaction. The expression of the cytokines was heterogeneous in the specimens but, of the 12 mRNA species investigated, only IL-10 mRNA was significantly downregulated in warts compared with normal skin (P = 0.002). IL-1 alpha mRNA expression was significantly upregulated in common warts (P = 0.019) and plantar warts (P = 0.003) compared with normal skin. The expression of IL-1 alpha and IL-1ra mRNAs were significantly correlated in plantar warts (P < 0.05). Warts expressing IL-1 alpha also expressed amphiregulin, and there was a significant correlation between the expression of these two genes (P < 0.05). It is possible that IL-1 alpha expression in cutaneous warts may modulate the growth of papillomavirus-infected keratinocytes, mediated by amphiregulin, thus ensuring viral persistence.
C1 UNIV EDINBURGH,SCH MED,DEPT MED MICROBIOL,EDINBURGH EH8 9AG,MIDLOTHIAN,SCOTLAND.
   UNIV EDINBURGH,DEPT DERMATOL,EDINBURGH,MIDLOTHIAN,SCOTLAND.
C3 University of Edinburgh; University of Edinburgh
CR Arany Istvan, 1993, Viral Immunology, V6, P255, DOI 10.1089/vim.1993.6.255
   BIGLER CF, 1992, J INVEST DERMATOL, V98, P38, DOI 10.1111/1523-1747.ep12494196
   BRAUN L, 1992, MOL CARCINOGEN, V6, P100, DOI 10.1002/mc.2940060205
   BUNNEY MH, 1992, VIRAL WARTS BIOL TRE, P29
   CHAN LS, 1992, J INVEST DERMATOL, V99, P315, DOI 10.1111/1523-1747.ep12616653
   CHARDONNET Y, 1986, BRIT J DERMATOL, V115, P669, DOI 10.1111/j.1365-2133.1986.tb06647.x
   CHOMCZYNSKI P, 1987, ANAL BIOCHEM, V162, P156, DOI 10.1006/abio.1987.9999
   COLEMAN N, 1994, AM J CLIN PATHOL, V102, P768, DOI 10.1093/ajcp/102.6.768
   COOK PW, 1992, CANCER RES, V52, P3224
   EBERT M, 1994, CANCER RES, V54, P3959
   HAMMERBERG C, 1992, J CLIN INVEST, V90, P571, DOI 10.1172/JCI115896
   HUGHES RG, 1988, J CLIN PATHOL, V41, P253, DOI 10.1136/jcp.41.3.253
   JACKSON M, 1994, EUR J DERMATOL, V4, P399
   KONDO S, 1993, J INVEST DERMATOL, V101, P690, DOI 10.1111/1523-1747.ep12371677
   KRISHNASWAMY G, 1993, AM J RESP CELL MOL, V9, P279, DOI 10.1165/ajrcmb/9.3.279
   LAGOODEENADAYALAN S, 1993, LYMPHOKINE CYTOK RES, V12, P59
   LANG RA, 1990, IMMUNOL TODAY, V11, P244, DOI 10.1016/0167-5699(90)90098-T
   MAJEWSKI S, 1991, J INVEST DERMATOL, V97, P862, DOI 10.1111/1523-1747.ep12491539
   MALEJCZYK J, 1992, J IMMUNOL, V149, P2702
   OKABAYASHI M, 1991, INT J CANCER, V49, P919, DOI 10.1002/ijc.2910490620
   PIM D, 1992, ONCOGENE, V7, P27
   PLOWMAN GD, 1990, MOL CELL BIOL, V10, P1969, DOI 10.1128/MCB.10.5.1969
   SHER A, 1992, IMMUNOL REV, V127, P183, DOI 10.1111/j.1600-065X.1992.tb01414.x
   TAGAMI H, 1980, CANCER-AM CANCER SOC, V45, P2557, DOI 10.1002/1097-0142(19800515)45:10<2557::AID-CNCR2820451014>3.0.CO;2-Z
   TAY SK, 1987, BRIT J OBSTET GYNAEC, V94, P10, DOI 10.1111/j.1471-0528.1987.tb02244.x
   TSO JY, 1985, NUCLEIC ACIDS RES, V13, P2485, DOI 10.1093/nar/13.7.2485
   VANZOELEN EJJ, 1993, GROWTH FACTORS PRACT, P13
   VIAC J, 1992, Journal of Dermatology (Tokyo), V19, P67
   VIAC J, 1990, IMMUNOBIOLOGY, V180, P328, DOI 10.1016/S0171-2985(11)80296-2
   WITMERPACK MD, 1987, J EXP MED, V166, P1484, DOI 10.1084/jem.166.5.1484
   WOODWORTH CD, 1993, AM J PATHOL, V142, P1544
   ZHANG M, 1994, J CLIN INVEST, V93, P1733, DOI 10.1172/JCI117157
NR 32
TC 11
Z9 12
U1 0
U2 4
PU SPRINGER VERLAG
PI NEW YORK
PA 175 FIFTH AVE, NEW YORK, NY 10010
SN 0340-3696
J9 ARCH DERMATOL RES
JI Arch. Dermatol. Res.
PD DEC
PY 1996
VL 289
IS 1
BP 28
EP 34
DI 10.1007/s004030050148
PG 7
WC Dermatology
WE Science Citation Index Expanded (SCI-EXPANDED)
SC Dermatology
GA VZ016
UT WOS:A1996VZ01600005
PM 9017132
DA 2025-09-03
ER

PT J
AU Arany, I
   Tyring, SK
AF Arany, I
   Tyring, SK
TI Status of local cellular immunity in interferon-responsive and
   -nonresponsive human papillomavirus-associated lesions
SO SEXUALLY TRANSMITTED DISEASES
LA English
DT Article
ID CERVICAL INTRAEPITHELIAL NEOPLASIA; CLASS-I EXPRESSION; MHC CLASS-I;
   SPONTANEOUS REGRESSION; LANGERHANS CELLS; HPV INFECTION; KERATINOCYTES;
   VIRUS; TOLERANCE; CONDYLOMA
AB Background and Objectives: Anogenital warts are caused by human papillomaviruses (HPVs), which should induce cellular immune responses in immunocompetent patients. However, the natural history of these warts shows considerable variation between persons, ranging from spontaneous regression to prolonged persistence. In addition, the efficiency of immunologically based modalities for the therapy of anogenital warts, such as interferon (IFN) treatment, is highly variable.
   Methods: Considering that preexisting conditions of the host are important factors in an appropriate immune response, the authors determined the pretreatment status of local cell-mediated immune response to HPV infection by reverse transcription-polymerase chain reaction in patients with condyloma acuminatum, who later received IFN treatment and responded well or poorly to that therapy.
   Results and Conclusions: The authors found that biopsies from nonresponders were depleted markedly in Langerhans cells, leading to decreases in major histocompatibility complex class II expression and, therefore, to diminished attraction of CD4+ T cells. An inappropriate major histocompatibility complex class I expression also was observed in those nonresponders with decreased CD8+ levels. The mRNA levels of cytokines (interleukin-1a, interleukin-1b, granulocyte-macrophage-colony stimulating factor, tumor necrosis factor that participate in immune responses were low in nonresponders. In contrast, responders demonstrated high macrophage-natural killer cell (CD16-positive) and activated CD4 (IL-2, interferon, gamma-positive, TH1 cells) T-cell recruitment against HPV-infected keratinocytes, which is consistent with a delayed-type hypersensitivity-like cellular immune response. Lack of immune response in nonresponders appeared to correlate with high expression levels of the HPV E7 gene. These differences in local cellular immunity might determine the response rate of HPV-infected cells to immunomodulatory therapies.
C1 UNIV TEXAS, MED BRANCH, DEPT IMMUNOL & MICROBIOL, GALVESTON, TX 77555 USA.
   UNIV TEXAS, MED BRANCH, DEPT DERMATOL, GALVESTON, TX 77555 USA.
C3 University of Texas System; University of Texas Medical Branch
   Galveston; University of Texas System; University of Texas Medical
   Branch Galveston
FU PHS HHS [R01266896] Funding Source: Medline
CR AIBA S, 1986, CANCER-AM CANCER SOC, V58, P1246, DOI 10.1002/1097-0142(19860915)58:6<1246::AID-CNCR2820580612>3.0.CO;2-E
   ARANY I, 1995, AM J MED SCI, V310, P14, DOI 10.1097/00000441-199507000-00006
   ARANY I, 1994, ANTIVIR RES, V23, P131, DOI 10.1016/0166-3542(94)90040-X
   ARANY I, 1995, ANTICANCER RES, V15, P1003
   Arany Istvan, 1993, Viral Immunology, V6, P255, DOI 10.1089/vim.1993.6.255
   BAL V, 1990, EUR J IMMUNOL, V20, P1893, DOI 10.1002/eji.1830200904
   BARON S, 1991, JAMA-J AM MED ASSOC, V266, P1375, DOI 10.1001/jama.266.10.1375
   BISHOP PE, 1990, GENITOURIN MED, V66, P79
   COLEMAN N, 1994, AM J CLIN PATHOL, V102, P768, DOI 10.1093/ajcp/102.6.768
   CONNOR ME, 1990, INT J CANCER, V46, P1029, DOI 10.1002/ijc.2910460614
   CROMME FV, 1993, BRIT J CANCER, V67, P1372, DOI 10.1038/bjc.1993.254
   CRUZ PD, 1990, DERMATOL CLIN, V8, P633
   DEZUTTERDAMBUANT C, 1988, SEMIN DERMATOL, V7, P163
   HOWLEY PM, 1991, CANCER RES, V51, pS5019
   LANZAVECCHIA A, 1993, SCIENCE, V260, P937, DOI 10.1126/science.8493532
   LEHTINEN M, 1993, APMIS, V101, P833, DOI 10.1111/j.1699-0463.1993.tb00188.x
   LUGER TA, 1990, J INVEST DERMATOL, V95, pS100, DOI 10.1111/1523-1747.ep12874944
   MATSUE H, 1992, J INVEST DERMATOL, V99, pS42, DOI 10.1111/1523-1747.ep12668619
   MCFADDEN G, 1994, ADV CANCER RES, V63, P117, DOI 10.1016/S0065-230X(08)60400-5
   MEMAR OM, 1995, J INVEST DERMATOL, V105, pS99, DOI 10.1111/1523-1747.ep12316241
   MILLER JFAP, 1992, ANNU REV IMMUNOL, V10, P51, DOI 10.1146/annurev.iy.10.040192.000411
   MORELLI AE, 1993, AM J CLIN PATHOL, V99, P200, DOI 10.1093/ajcp/99.2.200
   MORELLI AE, 1994, ACTA DERM-VENEREOL, V74, P45
   MUNGER K, 1993, BIOCHIM BIOPHYS ACTA, V1155, P111, DOI 10.1016/0304-419X(93)90025-8
   NICKOLOFF BJ, 1993, AM J PATHOL, V143, P325
   ROCKLEY PF, 1995, PHARMACOL THERAPEUT, V65, P265, DOI 10.1016/0163-7258(94)00063-9
   ROMAGNANI S, 1991, IMMUNOL TODAY, V12, P256, DOI 10.1016/0167-5699(91)90120-I
   SCHNEIDER A, 1993, GENITOURIN MED, V69, P165
   TAY SK, 1987, BRIT J OBSTET GYNAEC, V94, P16, DOI 10.1111/j.1471-0528.1987.tb02245.x
   TAY SK, 1987, BRIT J OBSTET GYNAEC, V94, P1094, DOI 10.1111/j.1471-0528.1987.tb02296.x
   TORRES LM, 1993, TISSUE ANTIGENS, V41, P65, DOI 10.1111/j.1399-0039.1993.tb01981.x
   VIAC J, 1993, IMMUNOBIOLOGY, V188, P392, DOI 10.1016/S0171-2985(11)80222-6
   VIAC J, 1990, IMMUNOBIOLOGY, V180, P328, DOI 10.1016/S0171-2985(11)80296-2
   VOWELS BR, 1994, J INVEST DERMATOL, V103, P669, DOI 10.1111/1523-1747.ep12398454
   WOODWORTH CD, 1993, AM J PATHOL, V142, P1544
   WOODWORTH CD, 1990, CANCER RES, V50, P3709
NR 36
TC 53
Z9 58
U1 0
U2 2
PU LIPPINCOTT WILLIAMS & WILKINS
PI PHILADELPHIA
PA TWO COMMERCE SQ, 2001 MARKET ST, PHILADELPHIA, PA 19103 USA
SN 0148-5717
EI 1537-4521
J9 SEX TRANSM DIS
JI Sex. Transm. Dis.
PD NOV-DEC
PY 1996
VL 23
IS 6
BP 475
EP 480
DI 10.1097/00007435-199611000-00007
PG 6
WC Infectious Diseases
WE Science Citation Index Expanded (SCI-EXPANDED)
SC Infectious Diseases
GA VU329
UT WOS:A1996VU32900007
PM 8946632
DA 2025-09-03
ER

PT J
AU Veress, G
   CsikyMeszaros, T
   Konya, J
   Czegledy, J
   Gergely, L
AF Veress, G
   CsikyMeszaros, T
   Konya, J
   Czegledy, J
   Gergely, L
TI Follow up of human papillomavirus (HPV) DNA and local anti-HPV
   antibodies in cytologically normal pregnant women
SO MEDICAL MICROBIOLOGY AND IMMUNOLOGY
LA English
DT Article
DE pregnancy; human papillomavirus; DNA; anti-human papillomavirus IgA;
   reactivation
ID DEOXYRIBONUCLEIC-ACID; YOUNG-WOMEN; PERSISTENCE; PREVALENCE; INFECTION;
   TYPE-16; CANCER; AMPLIFICATION; TRANSMISSION; PATHOGENESIS
AB The high level of progesterone during pregnancy may enhance the transcription and replication of genital human papillomaviruses (HPV) through the glucocorticoid/progesterone response element found in the long control region of the viral genome. In this study, cytologically and colposcopically healthy pregnant women were subjected to a follow-up examination. Samples from the uterine cervix were collected during early pregnancy (n = 39), in the third trimester (n = 31), and a few weeks after birth (n = 30). The presence of HPV DNA was detected by polymerase chain reaction (PCR), while local secretory anti-viral IgA antibodies were demonstrated by enzyme linked immunosorbent assay using synthetic peptide antigens. Follow-up examination by PCR revealed HPV DNA persistence in 5 women. In 5 other cases, HPV positivity changed from negative to positive during the follow-up. There was 1 case which changed from positive to negative and 1 in which the HPV type changed during the study. Altogether, 12 of 39 women (31%) were shown to harbor HPV DNA at some time during follow-up. HPV DNA positivity increased from 18% during early pregnancy to 27% after birth (difference not significant). On the other hand, there was a significant rise in the level of local antibodies against HPV antigens (E2, E7, and L2) between samples collected in early pregnancy and those collected after birth (P < 0.0001). This may indicate the reactivation of genital HPV infections during late pregnancy.
C1 DEBRECEN UNIV MED,SCH MED,DEPT MICROBIOL,H-4012 DEBRECEN,HUNGARY.
   DIST GYNECOL OUTPATIENT CLIN,H-4028 DEBRECEN,HUNGARY.
C3 University of Debrecen
OI Veress, Gyorgy/0000-0002-5782-4006
CR CASON J, 1995, J MED VIROL, V47, P209, DOI 10.1002/jmv.1890470305
   CHAN WK, 1989, J VIROL, V63, P3261, DOI 10.1128/JVI.63.8.3261-3269.1989
   CHRISTENSEN ND, 1992, J GEN VIROL, V73, P1261, DOI 10.1099/0022-1317-73-5-1261
   CZEGLEDY J, 1989, J MED VIROL, V28, P250, DOI 10.1002/jmv.1890280409
   DILLNER J, 1994, CANCER RES, V54, P134
   DILLNER J, 1989, P NATL ACAD SCI USA, V86, P3838, DOI 10.1073/pnas.86.10.3838
   DILLNER J, 1990, INT J CANCER, V45, P4529
   DILLNER L, 1993, J CLIN MICROBIOL, V31, P192, DOI 10.1128/JCM.31.2.192-197.1993
   FALCINELLI C, 1993, J MED VIROL, V40, P261, DOI 10.1002/jmv.1890400402
   HAUSEN HZ, 1991, VIROLOGY, V184, P9, DOI 10.1016/0042-6822(91)90816-T
   HILDESHEIM A, 1994, J INFECT DIS, V169, P235, DOI 10.1093/infdis/169.2.235
   HUSMAN AMD, 1995, J MED VIROL, V46, P97, DOI 10.1002/jmv.1890460203
   KAYE JN, 1994, J MED VIROL, V44, P415, DOI 10.1002/jmv.1890440419
   KEMP EA, 1992, OBSTET GYNECOL, V79, P649
   KWOK S, 1989, NATURE, V339, P237, DOI 10.1038/339237a0
   MEISELS A, 1992, ACTA CYTOL, V36, P480
   MOSCICKI AB, 1993, OBSTET GYNECOL, V82, P578
   PAKARIAN F, 1994, BRIT J OBSTET GYNAEC, V101, P514, DOI 10.1111/j.1471-0528.1994.tb13153.x
   RANDO RF, 1989, AM J OBSTET GYNECOL, V161, P50, DOI 10.1016/0002-9378(89)90231-7
   SAIKI RK, 1985, SCIENCE, V230, P1350, DOI 10.1126/science.2999980
   SCHNEIDER A, 1987, INT J CANCER, V40, P198, DOI 10.1002/ijc.2910400212
   SCHNEIDER A, 1993, GENITOURIN MED, V69, P165
   SCHNEIDER A, 1992, OBSTET GYNECOL, V79, P683
   VERESS G, 1994, J MED VIROL, V43, P201, DOI 10.1002/jmv.1890430219
   WIKSTROM A, 1992, J CLIN MICROBIOL, V30, P1795
   YOSHIKAWA H, 1991, JPN J CANCER RES, V82, P524, DOI 10.1111/j.1349-7006.1991.tb01882.x
NR 26
TC 13
Z9 16
U1 0
U2 2
PU SPRINGER VERLAG
PI NEW YORK
PA 175 FIFTH AVE, NEW YORK, NY 10010
SN 0300-8584
J9 MED MICROBIOL IMMUN
JI Med. Microbiol. Immunol.
PD NOV
PY 1996
VL 185
IS 3
BP 139
EP 144
DI 10.1007/s004300050023
PG 6
WC Immunology; Microbiology
WE Science Citation Index Expanded (SCI-EXPANDED)
SC Immunology; Microbiology
GA WA594
UT WOS:A1996WA59400003
PM 9007818
DA 2025-09-03
ER

PT J
AU Wu, R
   Coleman, N
   Stanley, M
AF Wu, R
   Coleman, N
   Stanley, M
TI Different susceptibility of cervical keratinocytes containing human
   papillomavirus to cell-mediated cytotoxicity
SO CHINESE MEDICAL JOURNAL
LA English
DT Article
ID ACTIVATED KILLER-CELLS; NATURAL-KILLER; MECHANISM; LYSIS
AB Objective. To detect the factors responsible for the susceptibility of cervical keratinocytes infected with human papillomavirus (HPV) to non-specific lysis mediated by natural killer (NK) and lymphokine activated killer (LAK) cells.
   Materials and Methods. Five cervical keratinocyte lines: CaSki, SiHa, HeLa (representing high grade squamous intraepithelial lesion [HSIL]), W12 (representing low grade squamous intraepithelial lesion [LSIL]) and NCx, (normal cervix) were used as target cells in the four-hour lactate dehydrogenase (LDH) release cytotoxicity assay. The effector cells were NK and LAK. The modulatory effects of interferon gamma (IFN gamma) and tumor necrosis factor a (TNF(a)lpha) pretreatment of keratinocytes were investigated by adding IFN gamma, or TNF alpha into the flasks of target cells 48 hours before the cytotoxicity assays. The blocking effects of anti-intercellular adhesion molecule-1 (ICAM-1) and anti-lymphocyte function-associated antigen-1 (LFA-1) monoclonal antibodies (Mabs) were also studied.
   Results. All the 5 cervical keratinocytes were susceptible to LAK, but not to NK. The sensitivity varied among the cell lines. LAK had better killing effects on HSIL than on LSIL. Pretreatment of target cells with IFN gamma and TNF alpha increased the killing mediated by LAK, but had little effect on NK activity. Anti-ICAM-1 and anti-LFA-1 Mabs inhibited LAK-mediated cytotoxicity.
   Conclusions. All the HPV infected keratinocytes used in the experiments are NK-resistant and LAK-sensitive cells. IL-2, IFN gamma and TNF alpha play some critical roles in the regulation of the susceptibility of cervical keratinocytes, especially HSIL to LAK-mediated cytotoxicity in vitro.
C1 UNIV CAMBRIDGE,DEPT PATHOL,CAMBRIDGE CB2 1TN,ENGLAND.
C3 University of Cambridge
RP Wu, R (corresponding author), QINGDAO MED COLL,DEPT PATHOL,QINGDAO 266021,PEOPLES R CHINA.
CR [Anonymous], 1990, HUM PATHOL, V21, P704
   COLEMAN N, 1993, AM J PATHOL, V143, P1
   DEFRIES RU, 1988, J IMMUNOL, V140, P3686
   FURBERTHARRIS PM, 1989, JNCI-J NATL CANCER I, V81, P1080, DOI 10.1093/jnci/81.14.1080
   HERBERMAN RB, 1981, SCIENCE, V214, P24, DOI 10.1126/science.7025208
   NAGANUMA H, 1991, INT J CANCER, V47, P527, DOI 10.1002/ijc.2910470410
   POWELL CB, 1990, CANCER IMMUNOL IMMUN, V32, P131, DOI 10.1007/BF01754210
   REGE AA, 1992, CYTOKINE THERAPY, P152
   SPRINGER TA, 1990, NATURE, V346, P425, DOI 10.1038/346425a0
   STANLEY MA, 1989, INT J CANCER, V43, P672, DOI 10.1002/ijc.2910430422
NR 10
TC 12
Z9 13
U1 0
U2 1
PU CHINESE MEDICAL ASSOCIATION
PI BEIJING
PA 42 DONGSI XIDAJIE, BEIJING 100710, PEOPLES R CHINA
SN 0366-6999
J9 CHINESE MED J-PEKING
JI Chin. Med. J.
PD NOV
PY 1996
VL 109
IS 11
BP 854
EP 858
PG 5
WC Medicine, General & Internal
WE Science Citation Index Expanded (SCI-EXPANDED)
SC General & Internal Medicine
GA VW923
UT WOS:A1996VW92300007
PM 9275369
DA 2025-09-03
ER

PT J
AU Robinson, WR
   Morris, CB
AF Robinson, WR
   Morris, CB
TI Cervical neoplasia - Pathogenesis, diagnosis, and management
SO HEMATOLOGY-ONCOLOGY CLINICS OF NORTH AMERICA
LA English
DT Article
ID HUMAN-IMMUNODEFICIENCY-VIRUS; TRANS-RETINOIC ACID; HUMAN PAPILLOMAVIRUS
   INFECTION; SQUAMOUS-CELL CARCINOMA; PHASE-II TRIAL; INTRAEPITHELIAL
   NEOPLASIA; PAPANICOLAOU SMEARS; INTERFERON ALPHA-2A; SEROPOSITIVE WOMEN;
   COLLAGEN SPONGE
AB Cervical neoplasia is a common problem among HIV-infected women. HIV appears to accelerate human papillomavirus-related oncogenic events via incompletely understood mechanisms. Cytologic screening for cervical neoplasia appears to be unreliable in HIV-infected women. Treatment is also not very effective. Invasive cervical cancer in particular has a very poor prognosis. Innovative therapeutic modalities are currently being investigated.
C1 TULANE UNIV,SCH MED,DEPT PATHOL,NEW ORLEANS,LA 70112.
C3 Tulane University
RP Robinson, WR (corresponding author), TULANE UNIV,SCH MED,DEPT OBSTET & GYNECOL,1430 TULANE AVE,SL-11,NEW ORLEANS,LA 70112, USA.
CR ADACHI A, 1993, OBSTET GYNECOL, V81, P372
   AGAROSSI A, 1991, 7 INT C AIDS
   ALLOUB MI, 1989, BMJ-BRIT MED J, V298, P153, DOI 10.1136/bmj.298.6667.153
   BARRON BA, 1971, CANCER, V27, P978, DOI 10.1002/1097-0142(197104)27:4<978::AID-CNCR2820270433>3.0.CO;2-2
   BENEDET JL, 1992, OBSTET GYNECOL, V79, P105
   BERKLEY S, 1993, CLIN INFECT DIS, V17, pS329, DOI 10.1093/clinids/17.Supplement_2.S329
   BONOMI P, 1989, GYNECOL ONCOL, V34, P357, DOI 10.1016/0090-8258(89)90173-X
   BOYD AS, 1989, AM J MED, V86, P568, DOI 10.1016/0002-9343(89)90386-0
   CAUSSY D, 1990, INT J CANCER, V46, P214, DOI 10.1002/ijc.2910460212
   CHEN RD, 1987, ACTA ONCOL SINICA, V9, P348
   CHERRY ML, 1993, ACOG DIST 7 M SAN AN
   CHRISTOPHERSON WM, 1976, CANCER, V35, P1357
   CLARK RA, 1993, CLIN INFECT DIS, V17, P165, DOI 10.1093/clinids/17.2.165
   CRAMER DW, 1974, AM J OBSTET GYNECOL, V118, P443, DOI 10.1016/S0002-9378(16)33683-3
   Cuthill S, 1995, J REPROD MED, V40, P823
   DEVITO JR, 1995, J LA STATE MED SOC, V147, P108
   DONEHOWER LA, 1993, BIOCHIM BIOPHYS ACTA, V1155, P181, DOI 10.1016/0304-419X(93)90004-V
   FRUCHTER RG, 1994, AM J OBSTET GYNECOL, V171, P531, DOI 10.1016/0002-9378(94)90294-1
   GRAHAM V, 1986, WESTERN J MED, V145, P192
   Hakama M., 1982, Trends in cancer incidence: causes and practical implications, P279
   *INT FED GYN OBST, 1986, ANN REP
   KOLSTAD P, 1976, OBSTET GYNECOL, V48, P125
   KORN AP, 1994, OBSTET GYNECOL, V83, P401
   KREBS HB, 1991, OBSTET GYNECOL, V78, P205
   KREBS HB, 1986, OBSTET GYNECOL, V68, P837
   LAIMINS LA, 1993, INFECT AGENT DIS, V2, P74
   LIPPMAN SM, 1992, JNCI-J NATL CANCER I, V84, P241, DOI 10.1093/jnci/84.4.241
   MAIMAN M, 1990, GYNECOL ONCOL, V38, P377, DOI 10.1016/0090-8258(90)90077-X
   MAIMAN M, 1991, OBSTET GYNECOL, V78, P84
   MAIMAN M, 1993, OBSTET GYNECOL, V82, P170
   MAIMAN M, 1988, JAMA-J AM MED ASSOC, V260, P2214, DOI 10.1001/jama.260.15.2214
   MCINDOE WA, 1984, OBSTET GYNECOL, V64, P451
   MEYSKENS FL, 1994, J NATL CANCER I, V86, P539, DOI 10.1093/jnci/86.7.539
   MURAD AM, 1994, INT J GYNECOL CANCER, V4, P414, DOI 10.1046/j.1525-1438.1994.04060414.x
   NASH JD, 1987, OBSTET GYNECOL, V69, P160
   NKOWANE BM, 1991, AIDS, V5, pS7
   PALEFSKY J M, 1991, Current Opinion in Oncology, V3, P881, DOI 10.1097/00001622-199110000-00012
   PARKIN DM, 1988, INT J CANCER, V41, P184, DOI 10.1002/ijc.2910410205
   PENG YM, 1986, INVEST NEW DRUG, V4, P245
   PENN I, 1986, CANCER-AM CANCER SOC, V58, P611, DOI 10.1002/1097-0142(19860801)58:3<611::AID-CNCR2820580303>3.0.CO;2-M
   RANNEY SL, 1985, GYNECOL ONCOL, V20, P109
   Robinson WR, 1996, INT J GYNECOL CANCER, V6, P140, DOI 10.1046/j.1525-1438.1996.06020140.x
   Scheffner M, 1994, Curr Top Microbiol Immunol, V186, P83
   SCHEFFNER M, 1991, P NATL ACAD SCI USA, V88, P5523, DOI 10.1073/pnas.88.13.5523
   SCHWARTZ LB, 1991, GYNECOL ONCOL, V41, P255, DOI 10.1016/0090-8258(91)90319-Z
   SHAFER A, 1991, AM J OBSTET GYNECOL, V164, P593
   SILLMAN FH, 1987, OBSTET GYN CLIN N AM, V14, P537
   SINGH GS, 1994, GYNECOL ONCOL, V54, P372, DOI 10.1006/gyno.1994.1226
   SZEKELY L, 1993, P NATL ACAD SCI USA, V90, P5455, DOI 10.1073/pnas.90.12.5455
   TWEDDEL G, 1994, GYNECOL ONCOL, V52, P161, DOI 10.1006/gyno.1994.1024
   VERMUND SH, 1991, AM J OBSTET GYNECOL, V165, P392, DOI 10.1016/0002-9378(91)90101-V
   VERNON SD, 1993, INFECT AGENT DIS, V1, P319
   VOGELSTEIN B, 1992, CELL, V70, P523, DOI 10.1016/0092-8674(92)90421-8
   WANG XW, 1994, P NATL ACAD SCI USA, V91, P2230, DOI 10.1073/pnas.91.6.2230
   WEINER SA, 1986, INVEST NEW DRUG, V4, P241
   WINGO PA, 1995, CA-CANCER J CLIN, V45, P8, DOI 10.3322/canjclin.45.1.8
   WRIGHT TC, 1994, OBSTET GYNECOL, V84, P591
   WRIGHT TC, 1994, GYNECOL ONCOL, V55, P253, DOI 10.1006/gyno.1994.1286
   ZAMBETTI GP, 1993, FASEB J, V7, P855, DOI 10.1096/fasebj.7.10.8344485
   zur Hausen H, 1994, Curr Top Microbiol Immunol, V186, P131
   1982, CAN MED ASSOC J, V127, P581
   1994, MMWR-MORBID MORTAL W, V43, P155
   1995, MMWR-MORBID MORTAL W, V44, P81
   1993, MMWR-MORBID MORTAL W, V42, P83
   1993, JAMA-J AM MED ASSOC, V269, P729
NR 65
TC 7
Z9 7
U1 0
U2 1
PU W B SAUNDERS CO
PI PHILADELPHIA
PA INDEPENDENCE SQUARE WEST CURTIS CENTER, STE 300, PHILADELPHIA, PA
   19106-3399
SN 0889-8588
J9 HEMATOL ONCOL CLIN N
JI Hematol. Oncol. Clin. North Am.
PD OCT
PY 1996
VL 10
IS 5
BP 1163
EP &
DI 10.1016/S0889-8588(05)70391-9
PG 15
WC Oncology; Hematology
WE Science Citation Index Expanded (SCI-EXPANDED)
SC Oncology; Hematology
GA VG731
UT WOS:A1996VG73100013
PM 8880203
DA 2025-09-03
ER

PT J
AU GarciaMilian, R
   Rios, MA
   Amigo, M
   Diaz, D
   Guilar, O
   Silveira, M
   Arana, MJ
   Perea, SE
AF GarciaMilian, R
   Rios, MA
   Amigo, M
   Diaz, D
   Guilar, O
   Silveira, M
   Arana, MJ
   Perea, SE
TI Modulation of human papillomavirus type 16 mRNA in cervical invasive
   carcinoma patients by interferon-alpha therapy
SO JOURNAL OF INTERFERON AND CYTOKINE RESEARCH
LA English
DT Article
ID DIFFERENTIAL TRANSCRIPTION; CELL-LINE; SEQUENCES; CANCER; RNA
AB Mechanisms by which interferon produces papilloma regression remain largely unknown, We analyzed biopsies from three cervical invasive carcinoma patients treated with interferon-alpha (IFN-alpha) administered both topically and i.m. for 15 days, All specimens contained human papillomavirus (HPV-16) DNA as determined by polymerase chain reaction using specific HPV-16 E7 primers, Interestingly, in two patients, HPV-16 mRNA expression was reduced (44% and 67%, respectively) after IFN treatment, Upregulation of 2-5 A synthetase and PKR mRNA levels were indicative of the IFN effect, A larger study should be initiated to see whether IFN-alpha modulates the HPV-16 mRNA levels in tumor biopsies from cervical carcinoma patients.
C1 CTR INVEST BIOL, DEPT BIOL CELULAR, HAVANA, CUBA.
   INST NACL ONCOL & RADIOBIOL, DEPT BIOL, HAVANA, CUBA.
RI Arana, Manuel/MTD-5265-2025; Garcia-Milian, Rolando/F-3913-2011
OI Garcia-Milian, Rolando/0000-0003-1557-566X; 
CR Bornstein J, 1993, Obstet Gynecol Surv, V48, P251, DOI 10.1097/00006254-199304000-00014
   CHOMCZYNSKI P, 1987, ANAL BIOCHEM, V162, P156, DOI 10.1006/abio.1987.9999
   DEMARCO F, 1993, J BIOL REG HOMEOS AG, V7, P15
   DOEBERITZ MV, 1988, CANCER RES, V48, P3780
   FEINBERG AP, 1983, ANAL BIOCHEM, V132, P6, DOI 10.1016/0003-2697(83)90418-9
   HAGLUND S, 1981, ARCH OTOLARYNGOL, V107, P327
   LIPPMAN SM, 1992, JNCI-J NATL CANCER I, V84, P241, DOI 10.1093/jnci/84.4.241
   LORINCZ AT, 1987, JNCI-J NATL CANCER I, V79, P671
   MITRANIROSENBAUM S, 1989, J GEN VIROL, V70, P2227, DOI 10.1099/0022-1317-70-8-2227
   OCEJO OL, 1993, J INTERFERON RES, V13, P369, DOI 10.1089/jir.1993.13.369
   PEREA SE, 1995, J INTERF CYTOK RES, V15, P495, DOI 10.1089/jir.1995.15.495
   Sambrook J., 1989, MOL CLONING LAB MANU, V1
   SCHWARZ E, 1985, NATURE, V314, P111, DOI 10.1038/314111a0
   SEN GC, 1992, J BIOL CHEM, V267, P5017
   SHIRASAWA H, 1987, J GEN VIROL, V68, P583, DOI 10.1099/0022-1317-68-2-583
   SMOTKIN D, 1986, P NATL ACAD SCI USA, V83, P4680, DOI 10.1073/pnas.83.13.4680
   TUREK LP, 1982, P NATL ACAD SCI-BIOL, V79, P7914, DOI 10.1073/pnas.79.24.7914
   WOODWORTH CD, 1992, CANCER RES, V52, P456
NR 18
TC 6
Z9 6
U1 0
U2 0
PU MARY ANN LIEBERT, INC
PI NEW ROCHELLE
PA 140 HUGUENOT STREET, 3RD FL, NEW ROCHELLE, NY 10801 USA
SN 1079-9907
EI 1557-7465
J9 J INTERF CYTOK RES
JI J. Interferon Cytokine Res.
PD SEP
PY 1996
VL 16
IS 9
BP 739
EP 743
DI 10.1089/jir.1996.16.739
PG 5
WC Biochemistry & Molecular Biology; Cell Biology; Immunology
WE Science Citation Index Expanded (SCI-EXPANDED)
SC Biochemistry & Molecular Biology; Cell Biology; Immunology
GA VJ460
UT WOS:A1996VJ46000009
PM 8887059
DA 2025-09-03
ER

PT J
AU Kashima, HK
   Mounts, P
   Shah, K
AF Kashima, HK
   Mounts, P
   Shah, K
TI Recurrent respiratory papillomatosis
SO OBSTETRICS AND GYNECOLOGY CLINICS OF NORTH AMERICA
LA English
DT Article
ID LARYNGEAL PAPILLOMATOSIS; JUVENILE-ONSET; INTERFERON; TRIAL
AB Recurrent respiratory papillomatosis (RRP) is an uncommon clinical disorder of the respiratory epithelium caused by human papillomavirus. It shares an identical viral etiology with genital condyloma and, in all likelihood, is transmitted at the time of birth (juvenile onset) or through intimate sexual contact (adult onset).
C1 JOHNS HOPKINS MED INST,DEPT MOL MICROBIOL & IMMUNOL,BALTIMORE,MD 21203.
C3 Johns Hopkins University; Johns Hopkins Medicine
RP Kashima, HK (corresponding author), JOHNS HOPKINS MED INST,DEPT OTOLARYNGOL,601 N CAROLINE ST,6TH FLOOR,ROOM 6221,BALTIMORE,MD 21203, USA.
CR BELL R, 1988, AM J OTOLARYNG, V9, P161, DOI 10.1016/S0196-0709(88)80023-1
   DEDO HH, 1982, ANN OTO RHINOL LARYN, V91, P425, DOI 10.1177/000348948209100421
   HAGLUND S, 1981, ARCH OTOLARYNGOL, V107, P327
   HAJEK E F, 1956, J Laryngol Otol, V70, P166, DOI 10.1017/S0022215100052798
   HEALY GB, 1988, NEW ENGL J MED, V319, P401, DOI 10.1056/NEJM198808183190704
   KASHIMA H, 1993, ANN OTO RHINOL LARYN, V102, P580, DOI 10.1177/000348949310200802
   KASHIMA H, 1988, LARYNGOSCOPE, V98, P619
   KASHIMA HK, 1992, LARYNGOSCOPE, V102, P9
   KASHIMA HK, 1985, UCLA S MOL CELLULAR, V32, P125
   LEVENTHAL BG, 1985, J BIOL RESP MODIF, V4, P525
   LEVENTHAL BG, 1991, NEW ENGL J MED, V325, P613, DOI 10.1056/NEJM199108293250904
   MOUNTS P, 1984, LARYNGOSCOPE, V94, P28, DOI 10.1002/lary.5540940106
   QUICK CA, 1980, ANN OTO RHINOL LARYN, V89, P467, DOI 10.1177/000348948008900521
   SHAH K, 1986, OBSTET GYNECOL, V68, P795
   SMITH HG, 1985, LARYNGOSCOPE, V95, P900
   SOLOMON D, 1985, LARYNGOSCOPE, V95, P900
   STEINBERG B, 1983, NEW ENGL J MED, V388, P1261
   WALSH TE, 1950, LARYNGOSCOPE, V60, P1110
   WEISS MD, 1983, LARYNGOSCOPE, V93, P45
   ZENNER HP, 1985, ONCOLOGY, V42, P15, DOI 10.1159/000226079
NR 20
TC 26
Z9 35
U1 0
U2 1
PU W B SAUNDERS CO
PI PHILADELPHIA
PA INDEPENDENCE SQUARE WEST CURTIS CENTER, STE 300, PHILADELPHIA, PA
   19106-3399
SN 0889-8545
J9 OBSTET GYN CLIN N AM
JI Obstet. Gynecol. Clin. N. Am.
PD SEP
PY 1996
VL 23
IS 3
BP 699
EP &
PG 9
WC Obstetrics & Gynecology
WE Science Citation Index Expanded (SCI-EXPANDED)
SC Obstetrics & Gynecology
GA VD612
UT WOS:A1996VD61200008
PM 8869953
DA 2025-09-03
ER

PT J
AU Lappalainen, K
   Pirila, L
   Jaaskelainen, I
   Syrjanen, K
   Syrjanen, S
AF Lappalainen, K
   Pirila, L
   Jaaskelainen, I
   Syrjanen, K
   Syrjanen, S
TI Effects of liposomal antisense oligonucleotides on mRNA and protein
   levels of the HPV 16 E7 oncogene
SO ANTICANCER RESEARCH
LA English
DT Article
DE cationic liposomes; antisense oligonucleotides; CaSki cells; human
   papillomavirus
ID HUMAN PAPILLOMAVIRUS TYPE-16; IN-VITRO; PHOSPHOROTHIOATE
   OLIGONUCLEOTIDES; MESSENGER-RNA; CATIONIC LIPOSOMES; INHIBITION; CELLS;
   OLIGODEOXYNUCLEOTIDES; TRANSFORMATION; GENES
AB Despite the known, association of human papillomavirus (HPV) infection with cervical cancer there is no specific antiviral treatment for HPV infection. Antisense oligodeoxynucleotides (AS-ODNs) may offer an effective way to beat HPV infections as the stability and delivery have been improved using modified ODNs or carrier systems. In this study we investigated the effects of liposomal AS-ODNs (0.1, 1 and 5 mu M) on HPV 16 E7 mRNA and protein levels in CaSki cells. We used cationic liposomes (10 mu M) containing dimethyldioctadecylammonium bromide (DDAB) or 2,3-dioleyloxy-N-[2(sperminecarboxamido)ethyl]-N,N-dimethyl-1-propanaminium trifluoroacetate (DOSPA). Both these liposomes had dioleoylphosphatidyl-ethanolamine(DOPE) as a helper lipid. The target of the AS-ODNs was E7 protein because it is the one of the two oncoproteins of HPV 16. Only liposomal AS-ODNs which were targeted to the initiation codon of E7, had an effect on E7 mRNA expression; two shorter transcripts were detected, suggesting that RNase H degradation was activated. Liposomal random ODN or liposomal ODN targeted downstream from the initiation site of E7 did not affect the mRNA pattern. However, no change was found in the E7 protein levels detected by immunoprecipitation. Further studies showed that AS-ODNs inhibited the translation of E7 mRNA in a rabbit reticulocyte lysate assay. This data, together with the changes in mRNA levels, proved that the AS-ODNs reached the target mRNA. One possible explanation for the unchanged protein level of E7 in CaSki cells might be that immunoprecipitation is not sensitive enough to detect minor changes in protein levels. However, further progress is still needed in the field of carrier systems and modifications of AS-ODNs before non-sequence specific effects can be avoided.
C1 UNIV TURKU, FAC MED, MEDICITY RES LAB, TURKU, FINLAND.
   UNIV TURKU, INST DENT, DEPT ORAL PATHOL, TURKU, FINLAND.
   UNIV KUOPIO, DEPT PHARMACEUT TECHNOL, FIN-70211 KUOPIO, FINLAND.
   UNIV KUOPIO, DEPT PATHOL, FIN-70211 KUOPIO, FINLAND.
C3 University of Turku; University of Turku; University of Eastern Finland;
   University of Eastern Finland
OI Syrjanen, Kari/0000-0001-7180-7491
CR BENNETT CF, 1992, MOL PHARMACOL, V41, P1023
   CAPACCIOLI S, 1993, BIOCHEM BIOPH RES CO, V197, P818, DOI 10.1006/bbrc.1993.2552
   CHOMCZYNSKI P, 1987, ANAL BIOCHEM, V162, P156, DOI 10.1006/abio.1987.9999
   CORNISH K.G, 1993, PHARM COMMUN, V3, P239
   CROOKE ST, 1992, BIO-TECHNOL, V10, P882, DOI 10.1038/nbt0892-882
   CROOKE ST, 1993, FASEB J, V7, P533, DOI 10.1096/fasebj.7.6.7682523
   DAVIS AR, 1994, TRENDS CARDIOVAS MED, V4, P51, DOI 10.1016/1050-1738(94)90009-4
   DYSON N, 1989, SCIENCE, V243, P934, DOI 10.1126/science.2537532
   Eck S L, 1991, Curr Opin Biotechnol, V2, P897, DOI 10.1016/S0958-1669(05)80128-4
   GALBRAITH WM, 1994, ANTISENSE RES DEV, V4, P201, DOI 10.1089/ard.1994.4.201
   GAO WY, 1990, J BIOL CHEM, V265, P20172
   GAO WY, 1993, MOL PHARMACOL, V43, P45
   GHOSH MK, 1992, PROG NUCLEIC ACID RE, V42, P79, DOI 10.1016/S0079-6603(08)60574-7
   GOTTIKH M, 1994, GENE, V149, P5, DOI 10.1016/0378-1119(94)90405-7
   GURA T, 1995, SCIENCE, V270, P575, DOI 10.1126/science.270.5236.575
   HAUSEN HZ, 1991, VIROLOGY, V184, P9, DOI 10.1016/0042-6822(91)90816-T
   Hawley-Nelson P., 1993, FOCUS, V15, P73
   HELENE C, 1994, EUR J CANCER, V30A, P1721, DOI 10.1016/0959-8049(93)E0352-Q
   INKI P, 1994, EUR J CELL BIOL, V63, P43
   KIELY JS, 1994, ANNU REP MED CHEM, V29, P297
   LAPPALAINEN K, 1994, ANTIVIR RES, V23, P119, DOI 10.1016/0166-3542(94)90039-6
   LAPPALAINEN K, 1994, BBA-BIOMEMBRANES, V1196, P201, DOI 10.1016/0005-2736(94)00224-X
   LAPPALAINEN K, 1994, PHARMACEUT RES, V11, P1127, DOI 10.1023/A:1018932714745
   LAPPALAINEN K, UNPUB
   LOWRY DR, 1994, P NATL ACAD SCI USA, V91, P2436
   MANSUR CP, 1993, BIOCHIM BIOPHYS ACTA, V1155, P323, DOI 10.1016/0304-419X(93)90013-3
   MARSHALL WS, 1993, SCIENCE, V259, P1564, DOI 10.1126/science.7681216
   OJWANG J, 1994, J ACQ IMMUN DEF SYND, V7, P560
   PEREZ JR, 1994, P NATL ACAD SCI USA, V91, P5957, DOI 10.1073/pnas.91.13.5957
   PHELPS WC, 1988, CELL, V53, P539, DOI 10.1016/0092-8674(88)90570-3
   ROSE JK, 1991, BIOTECHNIQUES, V10, P520
   Sambrook J., 1989, MOL CLONING LAB MANU, V1
   SMOTKIN D, 1986, P NATL ACAD SCI USA, V83, P4680, DOI 10.1073/pnas.83.13.4680
   STEC WJ, 1994, ANGEW CHEM INT EDIT, V33, P709, DOI 10.1002/anie.199407091
   STEIN CA, 1992, LEUKEMIA, V6, P967
   STEIN CA, 1995, NAT MED, V1, P1119, DOI 10.1038/nm1195-1119
   STOREY A, 1991, NUCLEIC ACIDS RES, V19, P4109, DOI 10.1093/nar/19.15.4109
   STOREY A, 1988, EMBO J, V7, P1815, DOI 10.1002/j.1460-2075.1988.tb03013.x
   TAN TMC, 1994, J GEN VIROL, V75, P2663, DOI 10.1099/0022-1317-75-10-2663
   TAN TMC, 1995, CANCER RES, V55, P4599
   WAGNER RW, 1994, NATURE, V372, P333, DOI 10.1038/372333a0
   WEIDNER DA, 1994, ONCOL RES, V6, P237
   WERNESS BA, 1990, SCIENCE, V248, P76, DOI 10.1126/science.2157286
   ZABNER J, 1995, J BIOL CHEM, V270, P18997, DOI 10.1074/jbc.270.32.18997
NR 44
TC 16
Z9 17
U1 0
U2 2
PU INT INST ANTICANCER RESEARCH
PI ATHENS
PA EDITORIAL OFFICE 1ST KM KAPANDRITIOU-KALAMOU RD KAPANDRITI, PO BOX 22,
   ATHENS 19014, GREECE
SN 0250-7005
EI 1791-7530
J9 ANTICANCER RES
JI Anticancer Res.
PD SEP-OCT
PY 1996
VL 16
IS 5A
BP 2485
EP 2492
PG 8
WC Oncology
WE Science Citation Index Expanded (SCI-EXPANDED)
SC Oncology
GA VQ152
UT WOS:A1996VQ15200003
PM 8917339
DA 2025-09-03
ER

PT J
AU Relakis, K
   Cardamakis, E
   Kotoulas, IG
   Stathopoulos, E
   Korantzis, A
   Metalinos, K
   Mantouvalos, H
   Tzingounis, V
   Koumantakis, E
AF Relakis, K
   Cardamakis, E
   Kotoulas, IG
   Stathopoulos, E
   Korantzis, A
   Metalinos, K
   Mantouvalos, H
   Tzingounis, V
   Koumantakis, E
TI Peoscopic diagnosis of flat condyloma and penile intraepithelial
   neoplasia V scrotal reservoir
SO ONCOLOGY REPORTS
LA English
DT Article
DE peoscopy; flat condyloma; penile intraepithelial neoplasia; scrotum
ID PAPILLOMAVIRUS INFECTION; CERVICAL-CANCER; ACUMINATA; CHILDREN
AB The aim of the present study was to evaluate prospectively male sexual partners of women with flat condyloma (FC) or accuminata (CA) or cervical intraepithelial neoplasia (CIN) and to determine the incidence of scrotal involvement by HPV. Of the 218 patients, 20 (9.17%) revealed areas of acetowhite epithelium involving the anterior lateral and superior aspects of the scrotum. Eight patients (40%) also presented concomitant small telangiectatic lesions measuring 1-3 mm of the scrotum in the acetowhite areas, and one patient presented scrotal intraepithelial neoplasia grade I (SIN I). The new combination treatment schedule (cream 5-fluorouracil 5% + Interferon alpha-2 alpha) resulted in a 100% cure rate, with no recurrences for the follow-up period (11.52 months). Concluding, the scrotum appears to be an important and presently overlooked area in the evaluation of male patients, and interferon in combination with 5-FU cream seems to be a promising treatment for HPV infection.
C1 UNIV PATRAS,DEPT OBSTET & GYNECOL,PATRAS,GREECE.
   UNIV HERAKLION,DEPT OBSTET & GYNECOL,IRAKLION,GREECE.
   H VENIZELOU MATERN HOSP,DEPT OBSTET & GYNECOL 2,ATHENS,GREECE.
   ATHENS NAVAL HOSP,DEPT PATHOL,ATHENS,GREECE.
   EUROMED MED INST,ATHENS,GREECE.
C3 University of Patras
CR CARDAMAKIS E, 1989, ADOLESC GYNECOL REPR, V2, P100
   CARDAMAKIS E, 1990, J EXP CLIN CANC RES, V9, P1250
   CARPINIELLO V, 1986, UROLOGY, V28, P190, DOI 10.1016/0090-4295(86)90040-3
   CEREY L, 1989, HARRISONS PRINCIPLES, P859
   DEJONG AR, 1982, AM J DIS CHILD, V136, P704, DOI 10.1001/archpedi.1982.03970440048013
   DURST M, 1983, P NATL ACAD SCI-BIOL, V80, P3812, DOI 10.1073/pnas.80.12.3812
   KESSLER II, 1977, CANCER, V39, P1912, DOI 10.1002/1097-0142(197704)39:4+<1912::AID-CNCR2820390829>3.0.CO;2-G
   LEVINE RU, 1984, OBSTET GYNECOL, V64, P16
   MEISELS A, 1977, ACTA CYTOL, V21, P379
   OBRIEN WM, 1989, J UROLOGY, V141, P863, DOI 10.1016/S0022-5347(17)41034-2
   REID R, 1982, CANCER-AM CANCER SOC, V50, P377, DOI 10.1002/1097-0142(19820715)50:2<377::AID-CNCR2820500236>3.0.CO;2-A
   REID R, 1980, OBSTET GYNECOL, V55, P476
   REID R, 1982, GYNECOL ONCOL, V15, P233
   ROSEMBERG SK, 1985, UROLOGY, V26, P554, DOI 10.1016/0090-4295(85)90359-0
   ROSEMBERG SK, 1989, UROLOGY, V33, P462, DOI 10.1016/0090-4295(89)90130-1
   STUMPF PG, 1980, OBSTET GYNECOL, V56, P262
   TYRING S, 1989, CLIN PRACTICE GYNECO, P233
NR 17
TC 0
Z9 0
U1 0
U2 0
PU INT JOURNAL ONCOLOGY
PI ATHENS
PA C/O PROFESSOR D A SPANDIDOS, EDITORIAL OFFICE, 1, S MERKOURI ST, ATHENS
   116 35, GREECE
SN 1021-335X
J9 ONCOL REP
JI Oncol. Rep.
PD SEP-OCT
PY 1996
VL 3
IS 5
BP 839
EP 841
PG 3
WC Oncology
WE Science Citation Index Expanded (SCI-EXPANDED)
SC Oncology
GA VC429
UT WOS:A1996VC42900008
PM 21594464
DA 2025-09-03
ER

PT J
AU Arany, I
   Brysk, MM
   Brysk, H
   Tyring, SK
AF Arany, I
   Brysk, MM
   Brysk, H
   Tyring, SK
TI Response to interferon treatment decreases with epidermal
   dedifferentiation in condylomas
SO ANTIVIRAL RESEARCH
LA English
DT Article
DE condyloma; human papillomavirus; interferon treatment; epidermal
   differentiation; gene expression
ID HUMAN PAPILLOMAVIRUS TYPE-6; GENE-EXPRESSION; CYTOKERATIN EXPRESSION;
   INSITU HYBRIDIZATION; MESSENGER-RNA; DIFFERENTIATION; KERATINOCYTES;
   SKIN; TRANSCRIPTION; INFECTIONS
AB After interferon (IFN) treatment of patients with condyloma acuminatum, groups clinically proven to be responders or nonresponders were selected, and cellular parameters that might influence the clinical response were studied in pretreatment biopsies by reverse transcription polymerase chain reaction (RT-PCR). The nonresponders were found to express higher amounts of cellular proliferative markers, such as proliferating cell nuclear antigen (PCNA), cyclin A, and cdc2 kinase, but lower levels of growth suppressor genes (TGF-beta 1, TGF-beta 2 and p53) before IFN treatment. The responders retained the epidermal keratinization, except for some signs of hyperproliferation (K6, K16 cytokeratins). In addition, the nonresponders showed a shift in the keratinization pattern to a mucosal or fetal type, as evidenced by high expression of the K18, K6, K16 and K13 cytokeratins but decreased K5, K14 and K10 levels before treatment. The expression of the human papillomavirus (HPV) genes is consistent with these differentiation patterns. The crucial conclusion to be drawn from this study is that those condylomas whose pretreatment phenotype most closely resembles that of normal epidermis respond to IFN treatment, whereas those more akin to nonkeratinizing epithelia fail to respond, i.e. the resistance of condylomas to IFN treatment is correlated with dedifferentiation.
C1 UNIV TEXAS, MED BRANCH, DEPT MICROBIOL & IMMUNOL, GALVESTON, TX 77555 USA.
   UNIV TEXAS, MED BRANCH, DEPT DERMATOL, GALVESTON, TX 77555 USA.
C3 University of Texas System; University of Texas Medical Branch
   Galveston; University of Texas System; University of Texas Medical
   Branch Galveston
FU NIDCR NIH HHS [DE08477] Funding Source: Medline; PHS HHS [R01266896]
   Funding Source: Medline
CR ARANY I, 1994, ANTIVIR RES, V23, P131, DOI 10.1016/0166-3542(94)90040-X
   Arany I, 1995, ANTICANCER RES, V15, P2865
   ARANY I, 1995, ANTICANCER RES, V15, P1003
   Arany Istvan, 1993, Viral Immunology, V6, P255, DOI 10.1089/vim.1993.6.255
   BARBOSA MS, 1990, EMBO J, V9, P153, DOI 10.1002/j.1460-2075.1990.tb08091.x
   BERNARD HU, 1994, ARCH DERMATOL, V130, P210, DOI 10.1001/archderm.130.2.210
   BRYAK MM, 1995, MOL CELL DIFFER, V3, P213
   BRYSK MM, 1995, ARCH ORAL BIOL, V40, P855, DOI 10.1016/0003-9969(95)00046-R
   CICCOLINI F, 1994, ONCOGENE, V9, P2633
   CIRELLI R, 1994, ANTIVIR RES, V24, P191, DOI 10.1016/0166-3542(94)90067-1
   DALTON S, 1992, EMBO J, V11, P1797, DOI 10.1002/j.1460-2075.1992.tb05231.x
   DEMETER LM, 1994, HUM PATHOL, V25, P343, DOI 10.1016/0046-8177(94)90141-4
   DURST M, 1991, J VIROL, V65, P796
   Goldman R D., 1990, Cellular and molecular biology of intermediate filaments p, P301
   HAUSEN HZ, 1991, VIROLOGY, V184, P9, DOI 10.1016/0042-6822(91)90816-T
   IFTNER T, 1992, J VIROL, V66, P4639, DOI 10.1128/JVI.66.8.4639-4646.1992
   MANOS MM, 1989, CANCER CEL, V7, P209
   MISTCHENKO AS, 1993, INT J CANCER, V53, P87, DOI 10.1002/ijc.2910530117
   MOLL R, 1984, ARCH DERMATOL RES, V276, P349, DOI 10.1007/BF00413355
   MULLINK H, 1991, AM J DERMATOPATH, V13, P530, DOI 10.1097/00000372-199113060-00002
   MUNGER K, 1993, BIOCHIM BIOPHYS ACTA, V1155, P111, DOI 10.1016/0304-419X(93)90025-8
   OLIVER AM, 1990, BRIT J DERMATOL, V123, P707
   PHELPS WC, 1995, ANN INTERN MED, V123, P368, DOI 10.7326/0003-4819-123-5-199509010-00008
   RADY PL, 1995, J VIROL METHODS, V53, P245, DOI 10.1016/0166-0934(95)00029-T
   STOLER MH, 1989, VIROLOGY, V172, P331, DOI 10.1016/0042-6822(89)90135-9
   VOWELS BR, 1994, J INVEST DERMATOL, V103, P669, DOI 10.1111/1523-1747.ep12398454
   WERNESS BA, 1990, SCIENCE, V248, P76, DOI 10.1126/science.2157286
   YUSPA SH, 1994, CANCER RES, V54, P1178
NR 28
TC 10
Z9 12
U1 0
U2 0
PU ELSEVIER SCIENCE BV
PI AMSTERDAM
PA PO BOX 211, 1000 AE AMSTERDAM, NETHERLANDS
SN 0166-3542
EI 1872-9096
J9 ANTIVIR RES
JI Antiviral Res.
PD AUG
PY 1996
VL 32
IS 1
BP 19
EP 26
DI 10.1016/0166-3542(95)00970-1
PG 8
WC Pharmacology & Pharmacy; Virology
WE Science Citation Index Expanded (SCI-EXPANDED)
SC Pharmacology & Pharmacy; Virology
GA VD027
UT WOS:A1996VD02700003
PM 8863992
DA 2025-09-03
ER

PT J
AU Jenkins, O
   Earnshaw, D
   Sarginson, G
   DelVecchio, A
   Tsai, J
   Kallender, H
   Amegadzie, B
   Browne, M
AF Jenkins, O
   Earnshaw, D
   Sarginson, G
   DelVecchio, A
   Tsai, J
   Kallender, H
   Amegadzie, B
   Browne, M
TI Characterization of the helicase and ATPase activity of human
   papillomavirus type 6b E1 protein
SO JOURNAL OF GENERAL VIROLOGY
LA English
DT Article
ID VIRAL-DNA REPLICATION; BOVINE PAPILLOMAVIRUS; E2 PROTEINS; BINDING
   PHOSPHOPROTEIN; TRANSIENT REPLICATION; VIRUS E1; ORIGIN; COMPLEX;
   IDENTIFICATION; REQUIRES
AB Human papillomavirus type 6b (HPV-6b) is one of the most common causes of human genital warts, an important sexually transmitted disease. Discovery of antiviral therapies for this condition has been hampered by the inability to propagate the virus using standard tissue culture techniques and through difficulties in expressing sufficient recombinant viral proteins in vitro. Replication of papillomavirus DNA requires two viral proteins, E1 and E2. In an effort to establish assays to discover compounds active against this virus, we have coexpressed HPV-6b E1 and E2 proteins in insect cells. We demonstrate that the two proteins form a heteromeric complex which can be purified by sequence-specific DNA affinity chromatography. We also demonstrate that the complex has both E1-associated ATPase and ATP-dependent DNA helicase activity and report further characterization of these functions.
C1 DEPT MOL VIROL & HOST DEF,KING OF PRUSSIA,PA 19406.
   DEPT GENE EXPRESS SCI,KING OF PRUSSIA,PA 19406.
RP Jenkins, O (corresponding author), SMITHKLINE BEECHAM PHARMACEUT,DEPT BIOTECHNOL,YEW TREE BOTTOM RD,EPSOM KT18 5XQ,SURREY,ENGLAND.
OI Earnshaw, David/0000-0002-0650-1362
CR BLITZ IL, 1991, J VIROL, V65, P649, DOI 10.1128/JVI.65.2.649-656.1991
   BREAM GL, 1993, J VIROL, V67, P2655, DOI 10.1128/JVI.67.5.2655-2663.1993
   CHIANG CM, 1992, P NATL ACAD SCI USA, V89, P5799, DOI 10.1073/pnas.89.13.5799
   CHOW LT, 1994, INTERVIROLOGY, V37, P150, DOI 10.1159/000150373
   CLARK R, 1981, J BIOL CHEM, V254, P11854
   DELVECCHIO AM, 1992, J VIROL, V66, P5949, DOI 10.1128/JVI.66.10.5949-5958.1992
   EARNSHAW DL, 1994, BIOCHEM BIOPH RES CO, V199, P1333, DOI 10.1006/bbrc.1994.1377
   GOPALAKRISHNAN V, 1994, P NATL ACAD SCI USA, V91, P9597, DOI 10.1073/pnas.91.20.9597
   HUGHES FJ, 1993, NUCLEIC ACIDS RES, V21, P5817, DOI 10.1093/nar/21.25.5817
   KUO SR, 1994, J BIOL CHEM, V269, P24058
   LU JZJ, 1993, J VIROL, V67, P7131, DOI 10.1128/JVI.67.12.7131-7139.1993
   LUSKY M, 1994, P NATL ACAD SCI USA, V91, P8895, DOI 10.1073/pnas.91.19.8895
   LUSKY M, 1993, J BIOL CHEM, V268, P15795
   MACPHERSON P, 1994, VIROLOGY, V204, P403, DOI 10.1006/viro.1994.1544
   MAY SW, 1991, CURR OPIN BIOTECH, V2, P363, DOI 10.1016/S0958-1669(05)80138-7
   MOHR IJ, 1990, SCIENCE, V250, P1694, DOI 10.1126/science.2176744
   SANTUCCI S, 1995, J GEN VIROL, V76, P1129, DOI 10.1099/0022-1317-76-5-1129
   SEO YS, 1993, P NATL ACAD SCI USA, V90, P2865, DOI 10.1073/pnas.90.7.2865
   SEO YS, 1993, P NATL ACAD SCI USA, V90, P702, DOI 10.1073/pnas.90.2.702
   SUN S, 1990, J VIROL, V64, P5093, DOI 10.1128/JVI.64.10.5093-5105.1990
   USTAV M, 1991, EMBO J, V10, P4321, DOI 10.1002/j.1460-2075.1991.tb05010.x
   USTAV M, 1991, EMBO J, V10, P449, DOI 10.1002/j.1460-2075.1991.tb07967.x
   WILSON VG, 1991, J VIROL, V65, P5314, DOI 10.1128/JVI.65.10.5314-5322.1991
   YANG L, 1993, P NATL ACAD SCI USA, V90, P5086, DOI 10.1073/pnas.90.11.5086
   YANG L, 1991, NATURE, V353, P628, DOI 10.1038/353628a0
NR 25
TC 25
Z9 27
U1 0
U2 0
PU SOC GENERAL MICROBIOLOGY
PI READING
PA HARVEST HOUSE 62 LONDON ROAD, READING, BERKS, ENGLAND RG1 5AS
SN 0022-1317
J9 J GEN VIROL
JI J. Gen. Virol.
PD AUG
PY 1996
VL 77
BP 1805
EP 1809
DI 10.1099/0022-1317-77-8-1805
PN 8
PG 5
WC Biotechnology & Applied Microbiology; Virology
WE Science Citation Index Expanded (SCI-EXPANDED)
SC Biotechnology & Applied Microbiology; Virology
GA VA537
UT WOS:A1996VA53700024
PM 8760430
DA 2025-09-03
ER

PT J
AU Masterson, BJ
   Galask, RP
   Ballas, ZK
AF Masterson, BJ
   Galask, RP
   Ballas, ZK
TI Natural killer cell function in women with vestibulitis
SO JOURNAL OF REPRODUCTIVE MEDICINE
LA English
DT Article
DE vulvar diseases; natural killer cells; papillomavirus, human;
   interleukin-2, alpha-interferon
ID LARGE GRANULAR LYMPHOCYTES; METRIAL GLAND-CELLS; VULVAR-VESTIBULITIS; NK
   CELLS; HUMAN PAPILLOMAVIRUS; INTERFERON; VULVODYNIA; ANTIGEN
AB OBJECTIVE: To assess natural killer (NK) cell activity in patients wit vestibulitis.
   STUDY DESIGN: Twenty-two patients who met the International Society for the Study of Vulvar Disease criteria for vestibulitis and 17 age-, sex- and race-matched controls were recruited. NK cell activity was examined using a standard, four-hour Cr-51-release assay, freshly and ater stimulation with interleukin 2 (IL2) or alpha interferon (IFN alpha).
   RESULTS: The subject samples had significantly decreased fresh NK cell activity (mean lytic units [LU]/10(6) peripheral blood leukocytes [PBLs] of 0.93 vs. 4.19, P<.001). This activity was augmented in response to either IFN or IL2. However, it remained significantly lower than in the control samples (12.07 vs. 20.6 LU/10(6) PBL, P = .007 for IL2 and 5.98 vs. 15.33 LU/10(6) PBL, P < .001 for IFN). This difference was not universal since the major histocompatibility-nonrestricted T killer cell activity of the subject samples was not significantly different from that in the control samples.
   CONCLUSION: This pilot study suggests that patients with vulvar vestibulitis have markedly decreased NK cell activity. Although this activity is increased in response to IL2 or IFN, it remains significantly impaired in comparison to the control samples.
C1 UNIV IOWA,COLL MED,DEPT INTERNAL MED,IOWA CITY,IA 52242.
   UNIV IOWA,COLL MED,DEPT OBSTET & GYNECOL,IOWA CITY,IA 52242.
C3 University of Iowa; University of Iowa
OI Ballas, Zuhair/0000-0001-5569-1230; Knaack, Aaron/0000-0001-7712-1415
CR ADES EW, 1989, PATHOBIOLOGY, V25, P1
   ASHMAN RB, 1989, J REPROD MED, V34, P261
   BALLAS ZK, 1990, J ALLERGY CLIN IMMUN, V85, P453, DOI 10.1016/0091-6749(90)90155-W
   BIRON CA, 1989, NEW ENGL J MED, V320, P1731, DOI 10.1056/NEJM198906293202605
   BORNSTEIN J, 1993, J REPROD MED, V38, P117
   CROY BA, 1991, CELL IMMUNOL, V133, P116, DOI 10.1016/0008-8749(91)90184-D
   FRIEDRICH EG, 1983, J REPROD MED, V28, P773
   KENT HL, 1990, J REPROD MED, V35, P1138
   KING A, 1989, HUM IMMUNOL, V24, P195, DOI 10.1016/0198-8859(89)90060-8
   KING A, 1991, IMMUNOL TODAY, V12, P432, DOI 10.1016/0167-5699(91)90014-K
   LANIER LL, 1986, J IMMUNOL, V137, P2735
   LANIER LL, 1992, CURR OPIN IMMUNOL, V4, P38, DOI 10.1016/0952-7915(92)90121-T
   LANIER LL, 1986, J IMMUNOL, V136, P4480
   LEBOW LT, 1990, P NATL ACAD SCI USA, V87, P6063, DOI 10.1073/pnas.87.16.6063
   MARINOFF SC, 1993, J REPROD MED, V38, P19
   MARINOFF SC, 1992, DERMATOL CLIN, V10, P435
   MCKAY M, 1991, J REPROD MED, V36, P413
   MUKHTAR DDY, 1989, J REPROD IMMUNOL, V15, P269, DOI 10.1016/0165-0378(89)90017-X
   PHILLIPS JH, 1986, J IMMUNOL, V136, P1579
   PYKA RE, 1988, INT J GYNECOL PATHOL, V7, P249, DOI 10.1097/00004347-198809000-00005
   RODER JC, 1980, NATURE, V284, P553, DOI 10.1038/284553a0
   STARKEY PM, 1988, IMMUNOLOGY, V65, P129
   TALMADGE JE, 1980, NATURE, V284, P622, DOI 10.1038/284622a0
   TURNER MLC, 1988, J REPROD MED, V33, P533
   UMPIERRE SA, 1991, OBSTET GYNECOL, V78, P693
   WHEELOCK EF, 1983, LAB INVEST, V48, P120
   WHITESIDE TL, 1994, CLIN DIAGN LAB IMMUN, V1, P125, DOI 10.1128/CDLI.1.2.125-133.1994
NR 27
TC 26
Z9 28
U1 0
U2 0
PU SCI PRINTERS & PUBL INC
PI ST LOUIS
PA P.O. DRAWER 12425 8342 OLIVE BLVD, ST LOUIS, MO 63132
SN 0024-7758
J9 J REPROD MED
JI J. Reprod. Med.
PD AUG
PY 1996
VL 41
IS 8
BP 562
EP 568
PG 7
WC Obstetrics & Gynecology
WE Science Citation Index Expanded (SCI-EXPANDED)
SC Obstetrics & Gynecology
GA VD521
UT WOS:A1996VD52100004
PM 8866382
DA 2025-09-03
ER

PT J
AU Bornstein, J
   Shapiro, S
   Rahat, M
   Goldshmid, N
   Goldik, Z
   Abramovici, H
   Lahat, N
AF Bornstein, J
   Shapiro, S
   Rahat, M
   Goldshmid, N
   Goldik, Z
   Abramovici, H
   Lahat, N
TI Polymerase chain reaction search for viral etiology of vulvar
   vestibulitis syndrome
SO AMERICAN JOURNAL OF OBSTETRICS AND GYNECOLOGY
LA English
DT Article
DE vulvar vestibulitis; vulvodynia; human papillomavirus; polymerase chain
   reaction; perineoplasty; herpes simplex virus; cytomegalovirus
ID HUMAN PAPILLOMAVIRUS; INTERFERON; VULVODYNIA; THERAPY
AB OBJECTIVE: Our purpose was to assess the prevalence of infections by human papillomavirus, herpes simplex virus, and cytomegalovirus among women with severe vulvar vestibulitis.
   STUDY DESIGN: Eighty-six women referred for dyspareunia and diagnosed as having severe vestibulitis underwent perineoplasty, including surgical removal of the sensitive vestibule. Controls included 25 age-matched patients without dyspareunia undergoing vaginal operations for various benign causes or undergoing repair of an episiotomy. Polymerase chain reaction analysis was carried out to determine the presence of viral genes.
   RESULTS: The prevalence of herpes simplex virus and cytomegalovirus among the subjects tested was nit, whereas human papillomavirus was detected in 46 cases (54%). The human papillomavirus present was not of types 6, 11, 16, 18, or 33. Only one woman of the 25 asymptomatic controls (4%) had human papillomavirus deoxyribonucleic acid in the vestibule (p < 0.001).
   CONCLUSION: Our data provide support for the idea that vulvar vestibulitis is associated with human papillomavirus deoxyribonucleic acid in more than half of cases.
C1 CARMEL HOSP,DEPT CLIN IMMUNOL,IL-34362 HAIFA,ISRAEL.
   CARMEL HOSP,DEPT ANESTHESIA,IL-34362 HAIFA,ISRAEL.
   TECHNION ISRAEL INST TECHNOL,RAPPAPORT FAC MED,IL-32000 HAIFA,ISRAEL.
C3 Clalit Health Services; Carmel Medical Center; Clalit Health Services;
   Carmel Medical Center; Technion Israel Institute of Technology;
   Rappaport Faculty of Medicine
RP Bornstein, J (corresponding author), CARMEL HOSP,DEPT OBSTET & GYNECOL,7 MICHAL ST,IL-34362 HAIFA,ISRAEL.
RI ; Bornstein, Jacob/AAI-6356-2020; Rahat, M.A./AAF-1184-2020
OI Bornstein, Jacob/0000-0003-1932-5270; Rahat, Michal
   Amit/0000-0002-1881-1173; 
CR BAZIN S, 1994, OBSTET GYNECOL, V83, P47
   BORNSTEIN J, 1993, ISR J OBSTET GYNECOL, V3, P58
   BORNSTEIN J, 1989, HAREFUAH, V106, P90
   BORNSTEIN J, 1990, HAREFUAH, V119, P79
   FRIEDRICH EG, 1988, J REPROD MED, V33, P514
   FRIEDRICH EG, 1987, J REPROD MED, V32, P110
   FURLONGE CB, 1991, BRIT J OBSTET GYNAEC, V98, P703, DOI 10.1111/j.1471-0528.1991.tb13459.x
   HOROWITZ BJ, 1989, OBSTET GYNECOL, V73, P446
   MANN MS, 1992, OBSTET GYNECOL, V79, P122
   MARINOFF SC, 1993, J REPROD MED, V38, P19
   MARINOFF SC, 1991, AM J OBSTET GYNECOL, V165, P1228, DOI 10.1016/S0002-9378(12)90732-2
   MCKAY M, 1991, J REPROD MED, V36, P413
   MICHLEWITZ H, 1989, OBSTET GYNECOL, V73, P410
   PYKA RE, 1988, INT J GYNECOL PATHOL, V7, P249, DOI 10.1097/00004347-198809000-00005
   TURNER MLC, 1988, J REPROD MED, V33, P533
   UMPIERRE SA, 1991, OBSTET GYNECOL, V78, P693
   WESTROM L, 1991, LANCET, V338, P1088, DOI 10.1016/0140-6736(91)91952-Q
   WILKINSON EJ, 1993, INT J GYNECOL PATHOL, V12, P344, DOI 10.1097/00004347-199310000-00009
NR 18
TC 28
Z9 33
U1 0
U2 0
PU MOSBY-YEAR BOOK INC
PI ST LOUIS
PA 11830 WESTLINE INDUSTRIAL DR, ST LOUIS, MO 63146-3318
SN 0002-9378
J9 AM J OBSTET GYNECOL
JI Am. J. Obstet. Gynecol.
PD JUL
PY 1996
VL 175
IS 1
BP 139
EP 144
DI 10.1016/S0002-9378(96)70263-6
PG 6
WC Obstetrics & Gynecology
WE Science Citation Index Expanded (SCI-EXPANDED)
SC Obstetrics & Gynecology
GA VF641
UT WOS:A1996VF64100022
PM 8694039
DA 2025-09-03
ER

PT J
AU Fornatora, M
   Jones, AC
   Kerpel, S
   Freedman, P
AF Fornatora, M
   Jones, AC
   Kerpel, S
   Freedman, P
TI Human papillomavirus-associated oral epithelial dysplasia (koilocytic
   dysplasia) - An entity of unknown biologic potential
SO ORAL SURGERY ORAL MEDICINE ORAL PATHOLOGY ORAL RADIOLOGY AND ENDODONTICS
LA English
DT Article
ID CERVICAL INTRAEPITHELIAL NEOPLASIA; POLYMERASE CHAIN-REACTION;
   SQUAMOUS-CELL CARCINOMA; INTERFERON-BETA TREATMENT; INSITU DNA
   HYBRIDIZATION; UTERINE CERVIX; BOWENOID PAPULOSIS; CONDYLOMATOUS
   LESIONS; VIRUS-INFECTION; TYPE-16 DNA
AB Intraepithelial neoplasia of the female genital tract has long been associated with human papillomavirus infection. To dale, there have been no previously published studies of oral dysplasia that have identified light microscopic features predictive of the presence of human papillomavirus. We identified a variant of oral epithelial dysplasia, koilocytic dysplasia, that exhibited light microscopic features suggestive of HPV infection. To determine if these microscopic features were specifically correlated with human papillomavirus infection, DNA in situ hybridization for human papillomavirus 6/11, 16/18, and 31/33/51 was performed on 31 lesions diagnosed histologically as koilocytic dysplasia. Seventeen matched control cases of conventional oral epithelial dysplasia were also analyzed for human papillomavirus. Human papillomavirus DNA was detected significantly more often (p < 0.001) in koilocytic dysplasia (80.6%) than conventional oral epithelial dysplasia (0.0%). Positive cases of koilocytic dysplasia contained either intermediate-risk (31/33/51) or high-risk (16/18) human papillomavirus types whether or not they contained low-risk human papillomavirus types (6/11). The histologic and clinical presentation of koilocytic dysplasia was unique. Lesions demonstrated koilocytes and other microscopic characteristics of human papillomavirus infection, as well as features of conventional epithelial dysplasia. A striking male predominance was noted, as was a relatively young average age of presentation (39.0 years). On the basis of our preliminary analysis, we conclude that oral koilocytic dysplasia represents a unique pathologic entity and that the presence oi human papillomavirus can be predicted on light microscopy with at least 80% accuracy. the clinical significance and potential for malignant transformation of koilocytic dysplasia remain to be investigated.
C1 NEW YORK HOSP,QUEENS MED CTR,SECT ORAL PATHOL,NEW YORK,NY 10021.
   UNIV FLORIDA,DEPT ORAL DIAGNOST SCI,DIV ORAL & MAXILLOFACIAL PATHOL,COLL DENT,GAINESVILLE,FL.
C3 NewYork-Presbyterian Hospital; State University System of Florida;
   University of Florida
CR AMBROS RA, 1990, SEMIN DIAGN PATHOL, V7, P158
   Borden E C, 1984, Cancer, V54, P2770, DOI 10.1002/1097-0142(19841201)54:2+<2770::AID-CNCR2820541425>3.0.CO;2-0
   CASESCORDERO M, 1981, ACTA CYTOL, V25, P383
   CHANG F, 1990, J CLIN PATHOL, V43, P269, DOI 10.1136/jcp.43.4.269
   COLEMAN N, 1994, AM J CLIN PATHOL, V102, P768, DOI 10.1093/ajcp/102.6.768
   COLLINS JE, 1988, J CLIN PATHOL, V41, P289, DOI 10.1136/jcp.41.3.289
   DEALOYSIO D, 1994, ACTA OBSTET GYN SCAN, V73, P420, DOI 10.3109/00016349409006256
   DELLATORRE G, 1978, TUMORI, V64, P549
   DUNN AEG, 1968, J ULTRA MOL STRUCT R, V22, P282, DOI 10.1016/S0022-5320(68)90021-X
   DURST M, 1987, ONCOGENE, V1, P251
   DYSON JL, 1984, J CLIN PATHOL, V37, P126, DOI 10.1136/jcp.37.2.126
   FADER DJ, 1994, BRIT J DERMATOL, V131, P577
   FLETCHER S, 1983, J CLIN PATHOL, V36, P616, DOI 10.1136/jcp.36.6.616
   FLETCHER S, 1983, LANCET, P546
   GASSENMAIER A, 1988, DERMATOLOGICA, V176, P224, DOI 10.1159/000248710
   GHIONE M, 1983, ARGOMENTI ONCOLOGIA, V4, P187
   GRAHAM JH, 1973, CANCER-AM CANCER SOC, V32, P1396, DOI 10.1002/1097-0142(197312)32:6<1396::AID-CNCR2820320618>3.0.CO;2-T
   GRUSSENDORF EI, 1979, ARCH DERMATOL RES, V264, P55, DOI 10.1007/BF00417279
   KELLOKOSKI JK, 1992, J ORAL PATHOL MED, V21, P459, DOI 10.1111/j.1600-0714.1992.tb00975.x
   KJAER SK, 1992, IARC SCI PUBL, V119, P243
   KOMOROWSKI RA, 1976, OBSTET GYNECOL, V47, P540
   KOSS LG, 1956, ANN NY ACAD SCI, V63, P1245, DOI 10.1111/j.1749-6632.1956.tb32134.x
   KOTTMEIER H L, 1961, Rev Fr Gynecol Obstet, V56, P821
   KRATOCHVIL FJ, 1989, ORAL SURG ORAL MED O, V68, P312, DOI 10.1016/0030-4220(89)90216-8
   KURMAN RJ, 1993, AM J SURG PATHOL, V17, P133, DOI 10.1097/00000478-199302000-00005
   LORINCZ AT, 1986, J VIROL, V58, P225, DOI 10.1128/JVI.58.1.225-229.1986
   LUMERMAN H, 1995, ORAL SURG ORAL MED O, V79, P321, DOI 10.1016/S1079-2104(05)80226-4
   MAITLAND NJ, 1987, BRIT J CANCER, V56, P245, DOI 10.1038/bjc.1987.185
   MILLER CS, 1994, ORAL SURG ORAL MED O, V77, P480, DOI 10.1016/0030-4220(94)90227-5
   Neville BW, 1995, ORAL MAXILLOFACIAL P, P280
   NUOVO GJ, 1989, AM J SURG PATHOL, V13, P700, DOI 10.1097/00000478-198908000-00009
   OKAGAKI T, 1978, ACTA CYTOL, V22, P95
   PATTERSON JW, 1986, CANCER-AM CANCER SOC, V57, P823, DOI 10.1002/1097-0142(19860215)57:4<823::AID-CNCR2820570424>3.0.CO;2-3
   PENNA C, 1994, TUMORI, V80, P146, DOI 10.1177/030089169408000213
   PFISTER H, 1984, REV PHYSIOL BIOCH P, V99, P111, DOI 10.1007/BFb0027716
   PILOTTI S, 1981, J CLIN PATHOL, V34, P532, DOI 10.1136/jcp.34.5.532
   PINDBORG JJ, 1994, ORAL SURG ORAL MED O, V78, P680, DOI 10.1016/0030-4220(94)90080-9
   PIRISI L, 1987, J VIROL, V61, P1061, DOI 10.1128/JVI.61.4.1061-1066.1987
   PRAETORIUSCLAUS.F, 1969, TANDLAEGEBLADET, V73, P1013
   REID R, 1988, YALE J BIOL MED, V61, P307
   REID R, 1980, OBSTET GYNECOL, V55, P476
   RICHART RM, 1994, PRIM CARE CANC, V14, P8
   SARKAR FH, 1992, J UROLOGY, V147, P389, DOI 10.1016/S0022-5347(17)37245-2
   SCHNEIDER A, 1987, INT J CANCER, V39, P717, DOI 10.1002/ijc.2910390611
   SCHNEIDER V, 1983, ACTA CYTOL, V27, P220
   SHROYER KR, 1991, ORAL SURG ORAL MED O, V71, P708, DOI 10.1016/0030-4220(91)90279-L
   STELLATO G, 1992, SEX TRANSM DIS, V19, P124, DOI 10.1097/00007435-199205000-00002
   SYRJANEN KJ, 1979, ARCH GYNECOL, V227, P153, DOI 10.1007/BF02103290
   SYRJANEN SM, 1988, J ORAL PATHOL MED, V17, P273, DOI 10.1111/j.1600-0714.1988.tb01536.x
   TERRY G, 1993, ARCH VIROL, V128, P123, DOI 10.1007/BF01309793
   WATTS SL, 1991, ORAL SURG ORAL MED O, V71, P701, DOI 10.1016/0030-4220(91)90278-K
   Wilkinson E.J., 1994, BLAUSTEINS PATHOLOGY, P87
   WINKLER B, 1984, CANCER-AM CANCER SOC, V53, P1081, DOI 10.1002/1097-0142(19840301)53:5<1081::AID-CNCR2820530511>3.0.CO;2-L
   Wright TC., 1994, Blaustein's Pathology of the Female Genital Tract, P229
   YOUNG SK, 1991, ORAL SURG ORAL MED O, V71, P726, DOI 10.1016/0030-4220(91)90282-H
   ZEUSS MS, 1991, ORAL SURG ORAL MED O, V71, P714, DOI 10.1016/0030-4220(91)90280-P
   Zoler M L, 1983, JAMA, V249, P2997, DOI 10.1001/jama.249.22.2997
NR 57
TC 46
Z9 51
U1 0
U2 1
PU MOSBY-YEAR BOOK INC
PI ST LOUIS
PA 11830 WESTLINE INDUSTRIAL DR, ST LOUIS, MO 63146-3318
SN 1079-2104
J9 ORAL SURG ORAL MED O
JI Oral Surg. Oral Med. Oral Pathol. Oral Radiol. Endod.
PD JUL
PY 1996
VL 82
IS 1
BP 47
EP 56
PG 10
WC Dentistry, Oral Surgery & Medicine
WE Science Citation Index Expanded (SCI-EXPANDED)
SC Dentistry, Oral Surgery & Medicine
GA VA146
UT WOS:A1996VA14600011
PM 8843454
DA 2025-09-03
ER

PT J
AU Robinson, WE
   Reinecke, MG
   AbdelMalek, S
   Jia, Q
   Chow, SA
AF Robinson, WE
   Reinecke, MG
   AbdelMalek, S
   Jia, Q
   Chow, SA
TI Inhibitors of HIV-1 replication that inhibit HPV integrase
SO PROCEEDINGS OF THE NATIONAL ACADEMY OF SCIENCES OF THE UNITED STATES OF
   AMERICA
LA English
DT Article
DE AIDS; therapeutics; natural products; chicoric acid
ID HUMAN-IMMUNODEFICIENCY-VIRUS; RETROVIRAL INTEGRATION; ESCHERICHIA-COLI;
   NATURAL-PRODUCTS; DNA INTEGRATION; PROTEIN; TYPE-1; INFECTION; INVITRO;
   ACID
AB HIV-1 replication depends on the viral enzyme integrase that mediates integration of a DNA copy of the virus into the host cell genome. This enzyme represents a novel target to which antiviral agents might he directed. Three compounds, 3,5-dicaffeoylquinic acid, 1-methoxyoxalyl-3,5-dicaffeoylquinic acid, and L-chicoric acid, inhibit HIV-1 integrase in biochemical assays at concentrations ranging front 0.06-0.66 mu g/ml; furthermore, these compounds inhibit HIV-1 replication in tissue culture at 1-4 mu g/ml. The toxic concentrations of these compounds are fully 100-fold greater than their antiviral concentrations, These compounds represent a potentially important new class of antiviral agents that may contribute to our understanding of the molecular mechanisms anisms of viral integration, Thus, the dicaffeoylquinic acids are promising leads to new anti-HIV therapeutics and offer a significant advance in the search for new HIV enzyme targets as they are both specific for HIV-1 integrase and active against HIV-1 in tissue culture.
C1 UNIV CALIF IRVINE,DEPT MICROBIOL & MOLEC GENET,IRVINE,CA 92717.
   TEXAS CHRISTIAN UNIV,DEPT CHEM,FT WORTH,TX 76129.
   UNIV CALIF LOS ANGELES,DEPT MOL & MED PHARMACOL,LOS ANGELES,CA 90095.
C3 University of California System; University of California Irvine; Texas
   Christian University; University of California System; University of
   California Los Angeles
RP Robinson, WE (corresponding author), UNIV CALIF IRVINE,DEPT PATHOL,IRVINE,CA 92717, USA.
FU NCI NIH HHS [R01CA68859] Funding Source: Medline; NIAID NIH HHS
   [R01AI31326] Funding Source: Medline
CR BILLICH A, 1992, ANTIVIR CHEM CHEMOTH, V3, P113, DOI 10.1177/095632029200300206
   BOWERMAN B, 1989, GENE DEV, V3, P469, DOI 10.1101/gad.3.4.469
   BROWN PO, 1989, P NATL ACAD SCI USA, V86, P2525, DOI 10.1073/pnas.86.8.2525
   BUKRINSKY MI, 1993, P NATL ACAD SCI USA, V90, P6125, DOI 10.1073/pnas.90.13.6125
   BUSHMAN FD, 1993, P NATL ACAD SCI USA, V90, P3428, DOI 10.1073/pnas.90.8.3428
   CANNON PM, 1994, J VIROL, V68, P4768, DOI 10.1128/JVI.68.8.4768-4775.1994
   CARDELLINA JH, 1993, J NAT PROD, V56, P1123, DOI 10.1021/np50097a016
   CARTEAU S, 1994, BIOCHEM PHARMACOL, V47, P1821, DOI 10.1016/0006-2952(94)90311-5
   CARTEAU S, 1993, ARCH BIOCHEM BIOPHYS, V305, P606, DOI 10.1006/abbi.1993.1468
   CHOW SA, 1992, SCIENCE, V255, P723, DOI 10.1126/science.1738845
   CRAIGIE R, 1990, CELL, V62, P829, DOI 10.1016/0092-8674(90)90126-Y
   CUSHMAN M, 1992, BIOCHEM BIOPH RES CO, V185, P85, DOI 10.1016/S0006-291X(05)80958-1
   CUSHMAN M, 1995, J MED CHEM, V38, P443, DOI 10.1021/jm00003a007
   De Lucca Manuel., 1992, Flora Medicinal Boliviana: Diccionario Enciclopedico
   DYDA F, 1994, SCIENCE, V266, P1981, DOI 10.1126/science.7801124
   ELLISON V, 1990, J VIROL, V64, P2711, DOI 10.1128/JVI.64.6.2711-2715.1990
   ENGELMAN A, 1995, J VIROL, V69, P2729, DOI 10.1128/JVI.69.5.2729-2736.1995
   FESEN MR, 1993, P NATL ACAD SCI USA, V90, P2399, DOI 10.1073/pnas.90.6.2399
   FESEN MR, 1994, BIOCHEM PHARMACOL, V48, P595, DOI 10.1016/0006-2952(94)90291-7
   FUJIWARA T, 1988, CELL, V54, P497, DOI 10.1016/0092-8674(88)90071-2
   GOFF SP, 1992, ANNU REV GENET, V26, P527, DOI 10.1146/annurev.ge.26.120192.002523
   HEINZINGER NK, 1994, P NATL ACAD SCI USA, V91, P7311, DOI 10.1073/pnas.91.15.7311
   KASHMAN Y, 1992, J MED CHEM, V35, P2735, DOI 10.1021/jm00093a004
   KULKOSKY J, 1992, MOL CELL BIOL, V12, P2331, DOI 10.1128/MCB.12.5.2331
   LAFEMINA RL, 1995, ANTIMICROB AGENTS CH, V39, P320, DOI 10.1128/AAC.39.2.320
   LAFEMINA RL, 1992, J VIROL, V66, P7414, DOI 10.1128/JVI.66.12.7414-7419.1992
   MAZUMDER A, 1995, BIOCHEM PHARMACOL, V49, P1165, DOI 10.1016/0006-2952(95)98514-A
   MONTEFIORI DC, 1988, J CLIN MICROBIOL, V26, P231, DOI 10.1128/JCM.26.2.231-235.1988
   MONTEFIORI DC, 1989, AIDS RES HUM RETROV, V5, P193, DOI 10.1089/aid.1989.5.193
   POIESZ BJ, 1980, P NATL ACAD SCI-BIOL, V77, P7415, DOI 10.1073/pnas.77.12.7415
   ROBINSON WE, 1989, J ACQ IMMUN DEF SYND, V2, P33
   ROE TY, 1993, EMBO J, V12, P2099, DOI 10.1002/j.1460-2075.1993.tb05858.x
   SAKAI H, 1993, J VIROL, V67, P1169, DOI 10.1128/JVI.67.3.1169-1174.1993
   SHERMAN PA, 1990, P NATL ACAD SCI USA, V87, P5119, DOI 10.1073/pnas.87.13.5119
   STEVENSON M, 1990, J VIROL, V64, P2421, DOI 10.1128/JVI.64.5.2421-2425.1990
   TADDEO B, 1994, J VIROL, V68, P8401, DOI 10.1128/JVI.68.12.8401-8405.1994
   VEIT M, 1991, PHYTOCHEMISTRY, V30, P527, DOI 10.1016/0031-9422(91)83720-6
   VINCENT KA, 1993, J VIROL, V67, P425, DOI 10.1128/JVI.67.1.425-437.1993
   VINK C, 1994, J VIROL, V68, P1468, DOI 10.1128/JVI.68.3.1468-1474.1994
   WALD B, 1989, PHYTOCHEMISTRY, V28, P663, DOI 10.1016/0031-9422(89)80083-4
   YOSHINAGA T, 1995, J VIROL, V69, P3233, DOI 10.1128/JVI.69.5.3233-3236.1995
NR 41
TC 223
Z9 264
U1 0
U2 14
PU NATL ACAD SCIENCES
PI WASHINGTON
PA 2101 CONSTITUTION AVE NW, WASHINGTON, DC 20418
SN 0027-8424
J9 P NATL ACAD SCI USA
JI Proc. Natl. Acad. Sci. U. S. A.
PD JUN 25
PY 1996
VL 93
IS 13
BP 6326
EP 6331
DI 10.1073/pnas.93.13.6326
PG 6
WC Multidisciplinary Sciences
WE Science Citation Index Expanded (SCI-EXPANDED)
SC Science & Technology - Other Topics
GA UU367
UT WOS:A1996UU36700021
PM 8692814
OA Green Published
DA 2025-09-03
ER

PT J
AU Arany, I
   Tyring, SK
AF Arany, I
   Tyring, SK
TI Activation of local cell-mediated immunity in interferon-responsive
   patients with human papillomavirus-associated lesions
SO JOURNAL OF INTERFERON AND CYTOKINE RESEARCH
LA English
DT Article
ID NUCLEOTIDE-SEQUENCE; MOLECULAR-CLONING; LANGERHANS CELLS;
   GENE-EXPRESSION; CDNA CLONE; KERATINOCYTES; ANTIGENS;
   BETA-2-MICROGLOBULIN; IMMUNOGLOBULIN; INHIBITION
AB Successful immune response to viral infection, such as human papillomavirus (HPV) infection, involves presentation of viral antigens to the immune system, recruitment of T cells and macrophages, and activation of a diverse array of cytokines. Interferons (IFN) are known to exert immunomodulatory functions via activating these pathways. However, the presence of HPV can interact with this process. We employed a reverse transcription-polymerase chain reaction (RT-PCR)-based method to study this phenomenon in biopsies of patients responding well or poorly to IFN treatment. We found that responders show a delayed-type hypersensitivity (DTH) reaction after IFN treatment, in which T-H1 cells (interleukin-2, IL-2, IFN-gamma) and macrophages/NK cells (CD16) predominate. Antigen presentation capability (e.g., upregulation of MHC molecules, cytokines) is also enhanced after IFN treatment in responders. The lack of upregulation of MHC molecules (HLA-DR, beta(2)-microglobulin) and certain cytokines (IL-1 alpha, IL-2, IFN-gamma) in nonresponders may be due to the overexpression of HPV early (E7) gene in contrast to responders, where HPV late (L1) gene expression predominates. We concluded that differential HPV expression in infected cells can be responsible for an inappropriate IFN-mediated immune response.
C1 UNIV TEXAS, MED BRANCH, DEPT MICROBIOL & IMMUNOL, GALVESTON, TX 77555 USA.
   UNIV TEXAS, MED BRANCH, DEPT DERMATOL, GALVESTON, TX 77555 USA.
C3 University of Texas System; University of Texas Medical Branch
   Galveston; University of Texas System; University of Texas Medical
   Branch Galveston
FU PHS HHS [R01266896] Funding Source: Medline
CR ACKRILL AM, 1991, NUCLEIC ACIDS RES, V19, P4387, DOI 10.1093/nar/19.16.4387
   ARANY I, 1995, AM J MED SCI, V310, P14, DOI 10.1097/00000441-199507000-00006
   ARANY I, 1994, ANTIVIR RES, V23, P131, DOI 10.1016/0166-3542(94)90040-X
   ARANY I, 1995, ANTICANCER RES, V15, P1003
   Arany Istvan, 1993, Viral Immunology, V6, P255, DOI 10.1089/vim.1993.6.255
   ARCARI P, 1984, NUCLEIC ACIDS RES, V12, P9179, DOI 10.1093/nar/12.23.9179
   AURON PE, 1984, P NATL ACAD SCI-BIOL, V81, P7907, DOI 10.1073/pnas.81.24.7907
   BARKER JNWN, 1990, BRIT J DERMATOL, V122, P451, DOI 10.1111/j.1365-2133.1990.tb14721.x
   Brysk Miriam M., 1995, Molecular and Cellular Differentiation, V3, P213
   CIRELLI R, 1994, ANTIVIR RES, V24, P191, DOI 10.1016/0166-3542(94)90067-1
   COLDITZ IG, 1992, IMMUNOLOGY, V76, P272
   COLEMAN N, 1994, AM J CLIN PATHOL, V102, P768, DOI 10.1093/ajcp/102.6.768
   CONNOR ME, 1990, INT J CANCER, V46, P1029, DOI 10.1002/ijc.2910460614
   DARMANN K, 1986, VIROLOGY, V151, P124, DOI 10.1016/0042-6822(86)90110-8
   DEVOS R, 1982, NUCLEIC ACIDS RES, V10, P2487, DOI 10.1093/nar/10.8.2487
   DEZUTTERDAMBUANT C, 1988, SEMIN DERMATOL, V7, P163
   DUGGANKEEN M, 1994, PAPILLOMAVIRUS REP, V5, P3
   FURUTANI Y, 1986, NUCLEIC ACIDS RES, V14, P3167, DOI 10.1093/nar/14.8.3167
   GESSNER JE, 1995, J BIOL CHEM, V270, P1350, DOI 10.1074/jbc.270.3.1350
   GIACOMINI P, 1988, ANTICANCER RES, V8, P1153
   GRABBE S, 1992, J INVEST DERMATOL, V99, pS66, DOI 10.1111/1523-1747.ep12669018
   GUSSOW D, 1987, J IMMUNOL, V139, P3132
   HERON I, 1978, P NATL ACAD SCI USA, V75, P6215, DOI 10.1073/pnas.75.12.6215
   KALVAKOLANU DVR, 1991, P NATL ACAD SCI USA, V88, P7459, DOI 10.1073/pnas.88.17.7459
   KNOP J, 1990, J INVEST DERMATOL, V95, pS72, DOI 10.1111/1523-1747.ep12874780
   LAMBROPOULOS AF, 1989, J GEN VIROL, V70, P1267, DOI 10.1099/0022-1317-70-5-1267
   LEE MG, 1993, J INVEST DERMATOL, V101, P883, DOI 10.1111/1523-1747.ep12371712
   LONG EO, 1983, EMBO J, V2, P389, DOI 10.1002/j.1460-2075.1983.tb01435.x
   LONGLEY J, 1989, J INVEST DERMATOL, V92, P628, DOI 10.1111/1523-1747.ep12712175
   LU YM, 1994, ONCOGENE, V9, P1015
   LUGER TA, 1990, J INVEST DERMATOL, V95, pS100, DOI 10.1111/1523-1747.ep12874944
   MADDON PJ, 1985, CELL, V42, P93, DOI 10.1016/S0092-8674(85)80105-7
   MATSUE H, 1993, J INVEST DERMATOL, V101, P537, DOI 10.1111/1523-1747.ep12365917
   MATSUE H, 1992, J INVEST DERMATOL, V99, pS42, DOI 10.1111/1523-1747.ep12668619
   MCFADDEN G, 1994, ADV CANCER RES, V63, P117, DOI 10.1016/S0065-230X(08)60400-5
   MCKENZIE RC, 1990, DERMATOL CLIN, V8, P649
   MEMAR OM, 1995, J INVEST DERMATOL, V105, pS99, DOI 10.1111/1523-1747.ep12316241
   MIYATAKE S, 1985, EMBO J, V4, P2561, DOI 10.1002/j.1460-2075.1985.tb03971.x
   NICKOLOFF BJ, 1993, AM J PATHOL, V143, P325
   RADY PL, 1993, J VIROL METHODS, V43, P335, DOI 10.1016/0166-0934(93)90151-G
   RADY PL, 1995, J VIROL METHODS, V53, P245, DOI 10.1016/0166-0934(95)00029-T
   SCHNEIDER A, 1993, GENITOURIN MED, V69, P165
   SCHWARZ E, 1983, EMBO J, V2, P2341, DOI 10.1002/j.1460-2075.1983.tb01744.x
   STEINBERG BM, 1987, CANCER CELLS PAPILLO, V5, P403
   SUKHATME VP, 1985, CELL, V40, P591, DOI 10.1016/0092-8674(85)90207-7
   TANABE T, 1987, J BIOL CHEM, V262, P16580
   TANIGUCHI T, 1983, NATURE, V302, P305, DOI 10.1038/302305a0
   TYRING SK, 1995, AM J OBSTET GYNECOL, V172, P1350, DOI 10.1016/0002-9378(95)90402-6
   VIAC J, 1993, IMMUNOBIOLOGY, V188, P392, DOI 10.1016/S0171-2985(11)80222-6
   WOODWORTH CD, 1993, AM J PATHOL, V142, P1544
   YOKOTA T, 1986, P NATL ACAD SCI USA, V83, P5894, DOI 10.1073/pnas.83.16.5894
NR 51
TC 59
Z9 61
U1 0
U2 1
PU MARY ANN LIEBERT, INC
PI NEW ROCHELLE
PA 140 HUGUENOT STREET, 3RD FL, NEW ROCHELLE, NY 10801 USA
SN 1079-9907
EI 1557-7465
J9 J INTERF CYTOK RES
JI J. Interferon Cytokine Res.
PD JUN
PY 1996
VL 16
IS 6
BP 453
EP 460
DI 10.1089/jir.1996.16.453
PG 8
WC Biochemistry & Molecular Biology; Cell Biology; Immunology
WE Science Citation Index Expanded (SCI-EXPANDED)
SC Biochemistry & Molecular Biology; Cell Biology; Immunology
GA UU907
UT WOS:A1996UU90700006
PM 8807499
DA 2025-09-03
ER

PT J
AU Levine, LA
   Elterman, L
   Rukstalis, DB
AF Levine, LA
   Elterman, L
   Rukstalis, DB
TI Treatment of subclinical intraurethral human papilloma virus infection
   with interferon alfa-2B
SO UROLOGY
LA English
DT Article
ID CARBON-DIOXIDE LASER; CONDYLOMATA ACUMINATA; CERVICAL-CANCER;
   5-FLUOROURACIL; HYBRIDIZATION; CARCINOMA; THERAPY; ALPHA-2; INSITU;
   CELLS
AB Objectives, Anogenital human papilloma virus (HPV) infection represents a growing concern among physicians in the United States. An intraurethral reservoir of the virus has been suggested as a possible source for reinfection between sexual partners, and may contribute to the increase in the number of affected individuals. Treatment reports of intraurethral HPV infection with adequate follow-up have been lacking. Our goals in this study were to identify the patients with cytologic evidence of HPV intraurethral infection, and to attempt treatment with intraurethral instillations of interferon alfa-2b.
   Methods. Eighty-nine men with anogenital lesions or known exposure to HPV underwent cytologic examination using a urethral swab after all visible disease was adequately treated. Sixteen patients with positive cytology results were treated with weekly instillations of 25 million U of interferon alfa-2b solution for 6 weeks. Urethral cytology was monitored at 2 and 6 weeks post-treatment, as well as every 3 months thereafter up to a year. Those who had a recurrence during the study were retreated with a 6-week course using 50 million U per instillation. Patients were monitored for possible side effects.
   Results. Seventeen (19%) of 89 patients who entered the study had urethral cytology positive for HPV infection with no evidence of visible disease. Seven (41%) of these 17 patients did not show external (meatal or skin) manifestations of the disease. Fourteen of 16 (88%) men who underwent the therapy were followed for an average of 11.8 months. Nine of those 14 (64%) remained disease free throughout the follow-up. Of the 5 who had a recurrence, 3 were successfully retreated, with a mean of 7.2 months of disease-free follow-up after the second course. No adverse effects of the treatment were noted by blood testing, semen analysis, and patient report.
   Conclusions. The urethra is a significant HPV reservoir and should be investigated in patients exposed to the virus. Interferon is a potentially safe and effective treatment option for intraurethral HPV.
C1 UNIV CHICAGO HOSP,UROL SECT,CHICAGO,IL.
C3 University of Illinois System; University of Chicago; University Chicago
   Hospital
RP Levine, LA (corresponding author), RUSH PRESBYTERIAN ST LUKES MED CTR,DEPT UROL,1653 W CONGRESS PKWY,CHICAGO,IL 60612, USA.
CR AGARWAL C, 1994, CANCER RES, V54, P2108
   BALKWILL F, 1978, NATURE, V274, P798, DOI 10.1038/274798a0
   BECKER TM, 1987, OBSTET GYN CLIN N AM, V14, P389
   CARPINIELLO VL, 1987, UROLOGY, V29, P608, DOI 10.1016/0090-4295(87)90101-4
   CARPINIELLO VL, 1990, J UROLOGY, V143, P726, DOI 10.1016/S0022-5347(17)40073-5
   CECCHINI S, 1988, ACTA CYTOL, V32, P314
   DRETLER SP, 1975, J UROLOGY, V113, P195, DOI 10.1016/S0022-5347(17)59441-0
   DURST M, 1983, P NATL ACAD SCI-BIOL, V80, P3812, DOI 10.1073/pnas.80.12.3812
   ERON LJ, 1986, NEW ENGL J MED, V315, P1059, DOI 10.1056/NEJM198610233151704
   FRIEDMAN RM, 1981, INTERFERONS PRIMER, P3
   FRIEDMANKIEN AE, 1988, JAMA-J AM MED ASSOC, V259, P533, DOI 10.1001/jama.259.4.533
   GIGAX JH, 1971, J UROLOGY, V105, P809, DOI 10.1016/S0022-5347(17)61636-7
   GLASHAN RW, 1990, J UROLOGY, V144, P658, DOI 10.1016/S0022-5347(17)39547-2
   GUPTA JW, 1987, ACTA CYTOL, V31, P387
   HALVERSTADT DB, 1969, J UROLOGY, V101, P729, DOI 10.1016/S0022-5347(17)62412-1
   HERBERMAN RB, 1982, CELL IMMUNOL, V67, P160, DOI 10.1016/0008-8749(82)90208-8
   KESSLER II, 1977, CANCER, V39, P1912, DOI 10.1002/1097-0142(197704)39:4+<1912::AID-CNCR2820390829>3.0.CO;2-G
   KOUTSKY LA, 1988, EPIDEMIOL REV, V10, P122, DOI 10.1093/oxfordjournals.epirev.a036020
   LORINCZ AT, 1987, JNCI-J NATL CANCER I, V79, P671
   MELLINGER BC, 1992, INFECT UROL, V5, P163
   REICHMAN RC, 1988, ANN INTERN MED, V108, P675, DOI 10.7326/0003-4819-108-5-675
   ROSEMBERG SK, 1988, UROLOGY, V32, P47, DOI 10.1016/0090-4295(88)90452-9
   SALMON SE, 1983, J CLIN ONCOL, V1, P217, DOI 10.1200/JCO.1983.1.3.217
   SCHNEIDER A, 1987, DIAGN CYTOPATHOL, V3, P250, DOI 10.1002/dc.2840030315
   SINGER A, 1973, OXFORD MED SCH GAZET, V25, P18
   VANCE JC, 1986, ARCH DERMATOL, V122, P272, DOI 10.1001/archderm.122.3.272
   WELANDER CE, 1985, INT J CANCER, V35, P721, DOI 10.1002/ijc.2910350605
   WIENER JS, 1992, INT J CANCER, V60, P694
   ZUNZUNEGUI MV, 1986, AM J EPIDEMIOL, V123, P302, DOI 10.1093/oxfordjournals.aje.a114238
NR 29
TC 8
Z9 10
U1 0
U2 0
PU CAHNERS PUBL CO
PI NEW YORK
PA 249 WEST 17 STREET, NEW YORK, NY 10011
SN 0090-4295
J9 UROLOGY
JI UROLOGY
PD APR
PY 1996
VL 47
IS 4
BP 553
EP 557
DI 10.1016/S0090-4295(99)80494-4
PG 5
WC Urology & Nephrology
WE Science Citation Index Expanded (SCI-EXPANDED)
SC Urology & Nephrology
GA UM759
UT WOS:A1996UM75900021
PM 8638367
DA 2025-09-03
ER

PT J
AU Lizard, G
   Chignol, MC
   Chardonnet, Y
   Schmitt, D
AF Lizard, G
   Chignol, MC
   Chardonnet, Y
   Schmitt, D
TI Differences of reactivity to interferon gamma in HeLa and CaSki cells: A
   combined immunocytochemical and flow-cytometric study
SO JOURNAL OF CANCER RESEARCH AND CLINICAL ONCOLOGY
LA English
DT Article
DE HeLa and CaSki cells; cell cycle; EGF receptors; filaggrin-profilaggrin;
   HLA-DR; interferon; flow cytometry
ID CULTURED HUMAN KERATINOCYTES; RECOMBINANT ALPHA-INTERFERONS;
   MONOCLONAL-ANTIBODIES; ALTERED EXPRESSION; A431 CELLS; DIFFERENTIATION;
   FILAGGRIN; RECEPTOR; LINES; MODULATION
AB We characterized the changes induced by treatment for 48 h with 100 U/ml interferon gamma (IFN-gamma) on HeLa and CaSki cells, derived from human uterine carcinomas and containing human papillomavirus (HPV) type 16 and HPV type 18 respectively, by studying cell growth, cell morphology, the cell cycle and expression of epidermal growth factor (EGF) receptors, filaggrin-profilaggrin and MHC class II antigen, HLA-DR. The response of the two cell lines to IFN gamma differed in some cases. In both cell lines, the cells remained viable; cell growth was similarly inhibited as shown by cell counts. Signs of morphological changes were essentially observed in HeLa cells. The cell cycle phases, analyzed by flow cytometry were more disturbed in CaSki than in HeLa cells; the proportion of CaSki cells in S phase increased and those in G2 + M decreased. Expression of EGF receptors related to proliferation increased only in CaSki cells while expression of filaggrin-profilaggrin, a marker of differentiation, and HLA-DR, a marker of epithelial cell immune response, was enhanced in both cell lines. The presence of filaggrin-profilaggrin being unexpected in these cells, the specificity of the reaction with the monoclonal antibody AKH1 was confirmed by immunoblotting. In conclusion, our results show that the two cell lines reacted differently to IFN gamma although they are of similar origin and the different antigens studied may be useful to predict the progression of lesions infected with HPV towards malignancy or the reactivity to IFN gamma of such lesions. However, enhanced synthesis of EGF receptors is probably independent of the antiproliferative effect of IFN gamma but an increase in HLA-DR antigen expression by epithelial cells, which corresponds to an immune response favored by IFN gamma, could act synergistically with cell growth inhibition and differentiation to exclude tumoral and/or HPV-infected cells.
C1 HOP EDOUARD HERRIOT,CNRS,INSERM,U346,F-69437 LYON 03,FRANCE.
   HOP BOCAGE,INSERM,CJF 9310,LAB BIOCHIM LIPOPROT,F-21034 DIJON,FRANCE.
C3 Centre National de la Recherche Scientifique (CNRS); CHU Lyon; Institut
   National de la Sante et de la Recherche Medicale (Inserm); Universite
   Bourgogne Europe; CHU Dijon Bourgogne; Institut National de la Sante et
   de la Recherche Medicale (Inserm)
RI Lizard, Gerard/B-2439-2012
CR ANGUS B, 1988, J PATHOL, V155, P71, DOI 10.1002/path.1711550111
   BASHAM TY, 1984, J INVEST DERMATOL, V83, P88, DOI 10.1111/1523-1747.ep12262597
   BERNSTEIN W, 1988, J BIOL REG HOMEOS AG, V2, P186
   BOONSTRA J, 1985, EXP CELL RES, V161, P421, DOI 10.1016/0014-4827(85)90098-9
   CHAKRAVARTHY A, 1991, ANTICANCER RES, V11, P347
   CHANG EH, 1987, P SOC EXP BIOL MED, V186, P319
   CINTORINO M, 1988, ARCH GYNECOL OBSTET, V241, P235, DOI 10.1007/BF00931354
   COLEMAN N, 1994, INT J CANCER, V56, P314, DOI 10.1002/ijc.2910560303
   CROMME FV, 1993, BRIT J CANCER, V67, P1372, DOI 10.1038/bjc.1993.254
   DALE BA, 1987, J INVEST DERMATOL, V88, P306, DOI 10.1111/1523-1747.ep12466185
   DIPAOLO JA, 1995, CHALL MOD MED, V9, P449
   FARRAR MA, 1993, ANNU REV IMMUNOL, V11, P571, DOI 10.1146/annurev.iy.11.040193.003035
   FLECKMAN P, 1985, J INVEST DERMATOL, V85, P507, DOI 10.1111/1523-1747.ep12277306
   GALLAGHER T, 1989, VIRCHOWS ARCH B, V57, P339, DOI 10.1007/BF02899099
   GLEW SS, 1992, CANCER RES, V52, P4009
   GLEW SS, 1993, EUR J CANCER, V29A, P1963, DOI 10.1016/0959-8049(93)90453-M
   Gueniche A, 1994, Exp Dermatol, V3, P113, DOI 10.1111/j.1600-0625.1994.tb00268.x
   GUENICHE A, 1995, ACTA DERM-VENEREOL, V75, P19
   JAMES GK, 1989, CANCER GENET CYTOGEN, V38, P53, DOI 10.1016/0165-4608(89)90165-9
   KLOUCHE M, 1994, J CANCER RES CLIN, V120, P700, DOI 10.1007/BF01194266
   LOMBARDERO J, 1992, ANTICANCER RES, V12, P201
   MCGLENNEN RC, 1991, AM J OBSTET GYNECOL, V165, P696, DOI 10.1016/0002-9378(91)90312-F
   MERRICK DT, 1992, AM J PATHOL, V140, P167
   MOBUS VJ, 1993, J CANCER RES CLIN, V120, P27, DOI 10.1007/BF01200721
   NAWA A, 1990, BIOCHEM BIOPH RES CO, V170, P793, DOI 10.1016/0006-291X(90)92161-R
   NICKOLOFF BJ, 1985, J INVEST DERMATOL, V84, P487, DOI 10.1111/1523-1747.ep12273446
   NICKOLOFF BJ, 1984, LAB INVEST, V51, P697
   NICKOLOFF BJ, 1986, ULTRASTRUCT PATHOL, V10, P17, DOI 10.3109/01913128609015559
   NOVICK D, 1987, J BIOL CHEM, V262, P8483
   REANO A, 1990, J INVEST DERMATOL, V95, P70, DOI 10.1111/1523-1747.ep12873966
   RIDGE J, 1991, IN VITRO CELL DEV B, V27, P417
   SACKS PG, 1994, ARCH OTOLARYNGOL, V120, P1267
   Scheffner M, 1994, Curr Top Microbiol Immunol, V186, P83
   SMITH SA, 1986, J INVEST DERMATOL, V86, P168, DOI 10.1111/1523-1747.ep12284213
   STANTON P, 1994, BRIT J CANCER, V70, P427, DOI 10.1038/bjc.1994.322
   VANERP PEJ, 1994, ARCH DERMATOL RES, V286, P115, DOI 10.1007/BF00370737
   Viac J, 1994, Exp Dermatol, V3, P72, DOI 10.1111/j.1600-0625.1994.tb00050.x
   WOODWORTH CD, 1992, CANCER RES, V52, P456
   WU AJ, 1994, J CELL PHYSIOL, V161, P217, DOI 10.1002/jcp.1041610205
   YEE C, 1985, AM J PATHOL, V119, P365
NR 40
TC 6
Z9 6
U1 0
U2 1
PU SPRINGER VERLAG
PI NEW YORK
PA 175 FIFTH AVE, NEW YORK, NY 10010
SN 0171-5216
J9 J CANCER RES CLIN
JI J. Cancer Res. Clin. Oncol.
PD APR
PY 1996
VL 122
IS 4
BP 223
EP 230
DI 10.1007/BF01209650
PG 8
WC Oncology
WE Science Citation Index Expanded (SCI-EXPANDED)
SC Oncology
GA TZ325
UT WOS:A1996TZ32500006
OA Green Submitted
DA 2025-09-03
ER

PT J
AU Tong, P
   Mutasim, DF
AF Tong, P
   Mutasim, DF
TI Herpes simplex virus infection masquerading as condyloma acuminata in a
   patient with HIV disease
SO BRITISH JOURNAL OF DERMATOLOGY
LA English
DT Article
ID ACQUIRED-IMMUNODEFICIENCY-SYNDROME; VERRUCOUS VARICELLA-ZOSTER; SYNDROME
   AIDS; LESIONS; CYTOMEGALOVIRUS; INVOLVEMENT; THERAPY
AB Verrucous lesions in patients with human immunodeficiency virus (HIV) disease may be caused by viruses other than the human papillomavirus, We describe a 32-year-old HIV-positive black man who presented with a verrucous lesion of the intergluteal cleft that clinically resembled condyloma acuminata or verrucous carcinoma. Histopathological examination revealed the changes of herpes virus infection, and culture of the tissue confirmed the presence of herpes simplex virus, Human papillomavirus was not detected by in situ hybridization or the polymerase chain reaction, Significant regression of the lesion was seen after 6 weeks of treatment with oral acyclovir.
C1 UNIV CINCINNATI,DEPT DERMATOL,CINCINNATI,OH 45267.
C3 University System of Ohio; University of Cincinnati
CR BERGER TG, 1990, ARCH DERMATOL, V126, P537, DOI 10.1001/archderm.126.4.537b
   BOURNERIAS I, 1989, ARCH DERMATOL, V125, P1243, DOI 10.1001/archderm.125.9.1243
   GALLAGHER JG, 1979, ANN INTERN MED, V91, P842, DOI 10.7326/0003-4819-91-6-842
   GRETZULA J, 1987, J AM ACAD DERMATOL, V16, P1151, DOI 10.1016/S0190-9622(87)70149-2
   HOPPENJANS WB, 1990, ARCH DERMATOL, V126, P1048, DOI 10.1001/archderm.126.8.1048
   JACOBSON MA, 1990, ANN INTERN MED, V112, P187, DOI 10.7326/0003-4819-112-3-187
   LEBOIT PE, 1992, AM J DERMATOPATH, V14, P1
   PAHWA S, 1988, JAMA-J AM MED ASSOC, V260, P2879, DOI 10.1001/jama.260.19.2879
   SMITH KJ, 1991, J AM ACAD DERMATOL, V25, P500, DOI 10.1016/0190-9622(91)70230-Y
   SMITH KJ, 1992, J AM ACAD DERMATOL, V27, P943, DOI 10.1016/0190-9622(92)70291-M
   VOGEL P, 1993, INT J DERMATOL, V32, P680
   WHITE C R JR, 1990, Journal of Cutaneous Pathology, V17, P324
NR 12
TC 32
Z9 34
U1 0
U2 0
PU BLACKWELL SCIENCE LTD
PI OXFORD
PA OSNEY MEAD, OXFORD, OXON, ENGLAND OX2 0EL
SN 0007-0963
J9 BRIT J DERMATOL
JI Br. J. Dermatol.
PD APR
PY 1996
VL 134
IS 4
BP 797
EP 800
DI 10.1046/j.1365-2133.1996.100813.x
PG 4
WC Dermatology
WE Science Citation Index Expanded (SCI-EXPANDED)
SC Dermatology
GA UF136
UT WOS:A1996UF13600038
PM 8733396
OA Bronze
DA 2025-09-03
ER

PT J
AU Kokelj, F
   Stinco, G
   Torsello, P
AF Kokelj, F
   Stinco, G
   Torsello, P
TI Efficacy of intramuscular interferon-beta in reducing relapses in the
   treatment of male patients with condylomata acuminata
SO JOURNAL OF DERMATOLOGICAL TREATMENT
LA English
DT Article
DE condylomata acuminata; genital warts; HPV; interferon; electrocautery
ID THERAPY
AB INTRODUCTION Numerous trials using interferon in the treatment of HPV infections have been reported. IFN-beta has antiviral, antiproliferative and immunopotentiating activities. The aim of this randomized open study was to evaluate the effectiveness of intramuscular IFN-beta in reducing relapses versus both electrocautery and combined treatment, i.e. IFN-beta plus electrocautery, in a group of male patients affected by genital warts.
   PATIENTS AND METHODS A total of 84 male patients (mean age 32 years) with recent genital warts were randomly enrolled into three groups: 33 patients were treated with electrocautery; 25 patients received only intramuscular IFN-beta (3 000 000 IU daily for 10 days); 26 patients were treated with both electrocautery and intramuscular IFN-beta (3 000 000 IU daily for 10 days). The patients were checked monthly. Residual disease was treated with electrocautery until complete clearance.
   RESULTS After 1 month 42% of the patients treated with electrocautery, 29% of those treated with IFN-beta and 39% of those treated with combined therapy had been cured. Residual disease rates gradually decreased in all groups during the follow-up, but more quickly in the patients who had received IFN-beta therapy. No side-effects after IFN-beta treatment were observed.
   CONCLUSION IFN-beta monotherapy is not the first choice treatment for genital warts, though it may be useful in patients with relapsing condylomata acuminata resistant to other therapy.
RP Kokelj, F (corresponding author), UNIV TRIESTE, OSPED CATTINARA, INST DERMATOL, STRADA FIUME, I-34139 TRIESTE, ITALY.
CR Bianco V, 1991, Ann Ostet Ginecol Med Perinat, V112, P247
   Blefari F, 1991, Minerva Urol Nefrol, V43, P293
   EDY VG, 1978, LANCET, V1, P451
   ERON LJ, 1986, NEW ENGL J MED, V315, P1059, DOI 10.1056/NEJM198610233151704
   Fallani M G, 1991, Minerva Ginecol, V43, P595
   KOKELJ F, 1992, NOUV DERMATOL, V11, P851
   LING MR, 1992, INT J DERMATOL, V31, P769, DOI 10.1111/j.1365-4362.1992.tb04239.x
   LUCERO MA, 1982, EUR J CANCER CLIN ON, V18, P243, DOI 10.1016/0277-5379(82)90043-8
   Piccoli R, 1989, Clin Exp Obstet Gynecol, V16, P30
   SCHONFELD A, 1984, LANCET, V1, P1038
   1991, JAMA-J AM MED ASSOC, V265, P2684
NR 11
TC 1
Z9 2
U1 0
U2 0
PU INFORMA HEALTHCARE
PI LONDON
PA TELEPHONE HOUSE, 69-77 PAUL STREET, LONDON EC2A 4LQ, ENGLAND
SN 0954-6634
J9 J DERMATOL TREAT
JI J. Dermatol. Treat.
PD MAR
PY 1996
VL 7
IS 1
BP 7
EP 9
DI 10.3109/09546639609086860
PG 3
WC Dermatology
WE Science Citation Index Expanded (SCI-EXPANDED)
SC Dermatology
GA UF697
UT WOS:A1996UF69700002
DA 2025-09-03
ER

PT J
AU Toma, S
   Ragni, N
   Raffo, P
   Boselli, F
   Gustavino, C
   Rugiati, S
   Formelli, F
   Palumbo, R
   Rosso, R
   DeCecco, L
AF Toma, S
   Ragni, N
   Raffo, P
   Boselli, F
   Gustavino, C
   Rugiati, S
   Formelli, F
   Palumbo, R
   Rosso, R
   DeCecco, L
TI Efficacy of the association of 13-cis-retinoic acid (13cRA) and
   alpha-interferon 2a (alpha-IFN 2a) in moderate-severe cervical
   intraepithelial neoplasia (CIN II-III): A pilot study
SO ANTICANCER RESEARCH
LA English
DT Article
DE alpha-interferon 2a; cervical intraepithelial neoplasia; 13-cis-retinoic
   acid
ID SQUAMOUS-CELL CARCINOMA; RETINOIC ACID; DIFFERENTIATION; COMBINATION;
   THERAPY; LINES; HL-60; SKIN
AB Recent in vitro studies have suggested a possible therapeutic synergism between alpha-IFN 2a ann 13cRA in certain neoplasias, while encouraging in vivo findings strongly support the enhanced effectiveness of the two agents when used in combination. The specific ain? of our study was to evaluate the efficacy and the toxicity of the association of 13cRA and alpha-IFN 2a in patients with CIN a and CIN III who refused surgical treatment. Twenty-one patients (aged between 25 and 58 years), of which 14 were CIN II and 7 CIN Ill, entered the study. 13cRA (orally at 0.5-1 mg/Kg/day) and alpha-IFN 2a (intramuscular 3x10(6) I.U./day for the first 15 days then 3 times/week for the following four weeks) were administered simultaneously for eight consecutive week. 13/21 (62%) histologically verified objective responses (6 complete and 7 partial) were achieved. We also obtained 8 stable diseases. Compliance was generally good and no delays in therapy dine to toxicity were recorded (except for two patients presenting WHO degree III cutaneous and mucosal toxicity which regressed one week after suspending treatment). Human Papilloma Virus (HPV) was initially detected in 16/21 (76%) patients, while HPV negativization after treatment was observed in 3/16 (19%). Although preliminary and requiring long-term assessment, the encouraging results of this study confirm the need further investigation or? the role of systemic medical therapy in the treatment of CINs.
C1 UNIV GENOA,DEPT GYNECOL,GENOA,ITALY.
   UNIV MODENA,DEPT GYNECOL,MODENA,ITALY.
   S PAOLO HOSP,DIV GYNECOL,SAVONA,ITALY.
C3 University of Genoa; Universita di Modena e Reggio Emilia
RP Toma, S (corresponding author), UNIV GENOA,IST,IST NAZL RIC CANC,INST ONCOL,VIALE BENEDETTO XV 10,I-16132 GENOA,ITALY.
RI ; Palumbo, Raffaella/J-6642-2018
OI Palumbo, Raffaella/0000-0002-3997-983X; 
CR ANDERSEN ES, 1992, GYNECOL ONCOL, V45, P240, DOI 10.1016/0090-8258(92)90297-V
   CINEL A, 1991, Clinical and Experimental Obstetrics and Gynecology, V18, P91
   DUNHAM AM, 1990, J ROY SOC MED, V83, P490, DOI 10.1177/014107689008300804
   FREY JR, 1991, CANCER LETT, V57, P223, DOI 10.1016/0304-3835(91)90161-A
   GRAHAM V, 1986, W J MED, V145, P92
   HEMMI H, 1987, BLOOD, V69, P501
   IWASAKA T, 1990, GYNECOL ONCOL, V37, P96, DOI 10.1016/0090-8258(90)90316-D
   LIPPMAN SM, 1992, J NATL CANCER I, V84, P235, DOI 10.1093/jnci/84.4.235
   LIPPMAN SM, 1992, JNCI-J NATL CANCER I, V84, P241, DOI 10.1093/jnci/84.4.241
   LIPPMAN SM, 1988, J AM COLL NUTR, V7, P269, DOI 10.1080/07315724.1988.10720244
   MEYSKENS FL, 1994, J NATL CANCER I, V86, P539, DOI 10.1093/jnci/86.7.539
   PECK R, 1991, EUR J CANCER, V27, P53, DOI 10.1016/0277-5379(91)90061-H
   PONTEN J, 1995, INT J CANCER, V60, P1, DOI 10.1002/ijc.2910600102
   Sidney H, 1990, Rev Prat, V40, P12
   SLAUGHTER DP, 1953, CANCER, V6, P963, DOI 10.1002/1097-0142(195309)6:5<963::AID-CNCR2820060515>3.0.CO;2-Q
   SPORN MB, 1994, J NATL CANCER I, V86, P476
   TOMA S, 1994, CANCER LETT, V82, P209, DOI 10.1016/0304-3835(94)90014-0
   TOMA S, 1993, INT J ONCOL, V3, P1149
   TOMA S, 1994, ANN ONCOL, V5, P463, DOI 10.1093/oxfordjournals.annonc.a058881
   WEINER SA, 1986, INVEST NEW DRUG, V4, P241
   WRIGHT TC, 1992, OBSTET GYNECOL, V79, P147
NR 21
TC 11
Z9 11
U1 0
U2 1
PU INT INST ANTICANCER RESEARCH
PI ATHENS
PA EDITORIAL OFFICE 1ST KM KAPANDNTIOU-KALAMOU RD KAPANDRITI, POB 22,
   ATHENS 19014, GREECE
SN 0250-7005
J9 ANTICANCER RES
JI Anticancer Res.
PD MAR-APR
PY 1996
VL 16
IS 2
BP 931
EP 936
PG 6
WC Oncology
WE Science Citation Index Expanded (SCI-EXPANDED)
SC Oncology
GA UP717
UT WOS:A1996UP71700058
PM 8687154
DA 2025-09-03
ER

PT J
AU LoSchiavo, A
   Pinto, F
   Degener, AM
   Bucci, M
   Ruocco, V
AF LoSchiavo, A
   Pinto, F
   Degener, AM
   Bucci, M
   Ruocco, V
TI Keratoacanthoma centrifugum marginatum. Aetiologic role of human
   papillomavirus and therapeutic effect of etretinate.
SO ANNALES DE DERMATOLOGIE ET DE VENEREOLOGIE
LA French
DT Article
AB Introduction. Keratoacanthoma centrifugum marginatum is an uncommon keratoacanthoma of unknown etiology. We report a case suggesting a possible etiological role for a papillomavirus. Etretinate was an effective treatment.
   Case report. A 65-year-old woman had keratoacanthoma centrifugum marginatum of the antero-inferior aspect of the lower third of the right leg for 5 years. Fifteen years earlier, an infection had occurred at the same site after a trauma and was treated by oral antibiotics. Surgical exeresis was difficult due to the wide spread of the lesion. Etretinate given at an initial dose of 1 mg/kg/d for 6 weeks then reduced by half for 2 months led to nearly complete cure.
   Discussion. Keratoacanthoma centrifugum marginatum, verrucous carcinoma and epidermal carcinoma have some histological characteristics in common, suggesting a possible common etiological agent which could be certain strains of the human papillomavirus (HPV). In our case etretinate provided cure, possibly due to its antitumoral activity and perhaps due to its antiviral activity.
   The presence of koilocytes suggested HPV infection which was confirmed by PCR. This test does not however provide proof of the etiological role of HPV. We are currently studying the presence of HPV in keratoacanthomas and their possible etiological role.
C1 UNIV ROMA LA SAPIENZA, DIP BIOL CELL & SVILUPPO, CATTEDRA VIROL 2, ROME, ITALY.
C3 Sapienza University Rome
RP LoSchiavo, A (corresponding author), CLIN DERMOSIFILOPAT, 2 ATENEO, VIA S PANSINI 5, I-80131 NAPLES, ITALY.
CR BENDER ME, 1994, ARCH DERMATOL, V130, P1429, DOI 10.1001/archderm.130.11.1429
   BENEST L, 1994, J AM ACAD DERMATOL, V31, P501, DOI 10.1016/S0190-9622(09)80012-1
   BERNARD HU, 1994, ARCH DERMATOL, V130, P210, DOI 10.1001/archderm.130.2.210
   CHAFFAI M, 1994, ANN DERMATOL VENER, V121, P731
   CONTORNI M, 1993, J VIROL METHODS, V41, P29, DOI 10.1016/0166-0934(93)90160-S
   FERNANDEZFIGUER.MT, 1994, BR J DERMATOL S44, V131, P65
   HEID E, 1979, ANN DERMATOL VENER, V106, P367
   HEID E, 1992, ANN DERMATOL VENER, V119, P778
   LEVINEN, 1984, ARCH DERMATOL, V120, P1215, DOI 10.1001/archderm.120.9.1215
   LIPPMAN SM, 1987, CANCER TREAT REP, V71, P391
   MAGEE KL, 1989, ARCH DERMATOL, V125, P1587, DOI 10.1001/archderm.1989.01670230129031
   PATEL A, 1994, BRIT J DERMATOL, V131, P789, DOI 10.1111/j.1365-2133.1994.tb08580.x
   Sambrook J., 1989, MOL CLONING LAB MANU, V1
   TOSTI A, 1994, ACTA DERM-VENEREOL, V74, P478
NR 14
TC 12
Z9 13
U1 0
U2 0
PU MASSON EDITEUR
PI MOULINEAUX CEDEX 9
PA 21 STREET CAMILLE DESMOULINS, ISSY, 92789 MOULINEAUX CEDEX 9, FRANCE
SN 0151-9638
EI 2214-5451
J9 ANN DERMATOL VENER
JI Ann. Dermatol. Venereol.
PY 1996
VL 123
IS 10
BP 660
EP 663
PG 4
WC Dermatology
WE Science Citation Index Expanded (SCI-EXPANDED)
SC Dermatology
GA VQ987
UT WOS:A1996VQ98700010
PM 9615129
DA 2025-09-03
ER

PT J
AU Lotan, R
   Trizna, Z
   Zou, CC
   Lotan, D
   Mitchell, MF
   Zou, CP
AF Lotan, R
   Trizna, Z
   Zou, CC
   Lotan, D
   Mitchell, MF
   Zou, CP
TI Additive inhibitory effects of retinoids and interferon-alpha on the
   growth of human cervical carcinoma cells: Lack of association with HPV
   status or retinoid receptor expression
SO INTERNATIONAL JOURNAL OF ONCOLOGY
LA English
DT Article
DE cervical cancer; retinoids; interferon-alpha; retinoid receptors
ID THERAPEUTIC ANTICANCER AGENTS; HUMAN LUNG-CANCER; ACID RECEPTOR;
   PROMYELOCYTIC LEUKEMIA; 13-CIS-RETINOIC ACID; RIBONUCLEIC-ACID;
   DIFFERENTIATION; LINES; COMBINATION; GENE
AB The combination of 13-cis retinoic acid (13CRA) and interferon-alpha (IFN-alpha) has shown marked antitumor activity against locally advanced cervical cancer in vivo. To begin to explore the mechanism and potential of the efficacy of this combination, the sensitivity of 9 cervical carcinoma cell lines to the growth inhibitory effects of these agents was examined after 1 to 7 days of treatment. IFN-alpha (100 U/ml) alone exerted variable effects. SiHa cell line was very sensitive showing 75% inhibition. ME180, CaSki, MS751, and C33-A cell lines were moderately inhibited (30-45% inhibition), and C41, HeLa, and HT-3 cell lines were poorly responsive (20% inhibition or less). 13CRA (10(-9) to 10(-6) M) alone also caused variable growth inhibitory effect. ME180, SiHa, and HT-3 exhibited considerable inhibition (IC(50)s of 9x10(-8), 4x10(-8), and 7x10(-8) M, respectively and maximal inhibition of 80%, 79%, and 83% at 10(-6) M) and the other cell lines showed minor responses (20-45% inhibition at 10(-6) M). ME180, MS751, C41, and HeLa demonstrated additive growth inhibitory effects of 13CRA and IFN-alpha whereas the other 4 cell lines showed no additive effects. All the cell lines expressed mRNAs for the nuclear retinoid receptors (RARs and RXRs) RAR-alpha, RAR-gamma, and RXR-alpha, however, RAR-beta mRNA was detected only in ME180, MS751, C4I, and CaSki. Treatment with retinoic acid increased RAR-alpha level in C4I, HT-3, and CaSki; RAR-beta in HT-3; and RAR-gamma in HT-3 and C4I cells. IFN-alpha treatment did not exert any effect on the level of mRNA for any of the retinoid receptors in any of the cell lines or on the level of HPV18 E6 and E7 mRNA in HeLa cells. Treatment with the combination of RA and IFN-alpha did not affect the level of receptor mRNAs differently than RA alone did. There appeared to be no correlation between the responses of the cells to these agents and the presence or type of nuclear retinoid receptor, human papillomavirus, or mutant p53 in the cells.
C1 UNIV TEXAS,MD ANDERSON CANCER CTR,DEPT GYNECOL,HOUSTON,TX 77030.
C3 University of Texas System; UTMD Anderson Cancer Center
RP Lotan, R (corresponding author), UNIV TEXAS,MD ANDERSON CANCER CTR,DEPT TUMOR BIOL 108,1515 HOLCOMBE BLVD,HOUSTON,TX 77030, USA.
CR AGARWAL C, 1994, CANCER RES, V54, P2108
   BARON S, 1991, JAMA-J AM MED ASSOC, V266, P1375, DOI 10.1001/jama.266.10.1375
   Baron S, 1992, INTERFERON PRINCIPLE
   BARTSCH D, 1992, EMBO J, V11, P2283, DOI 10.1002/j.1460-2075.1992.tb05287.x
   BOLLAG W, 1992, CANCER LETT, V62, P167, DOI 10.1016/0304-3835(92)90188-2
   BOLLAG W, 1992, ANN ONCOL, V3, P513, DOI 10.1093/oxfordjournals.annonc.a058252
   BOLLAG W, 1991, BRIT J HAEMATOL, V79, P87, DOI 10.1111/j.1365-2141.1991.tb08129.x
   BORDEN EC, 1992, NEW ENGL J MED, V326, P1491, DOI 10.1056/NEJM199205283262209
   BORDEN EC, 1993, CANCER RES, V53, P4109
   BOURGEADE MF, 1984, CANCER RES, V44, P5355
   BRAND N, 1988, NATURE, V332, P850, DOI 10.1038/332850a0
   Chambon Pierre, 1994, Seminars in Cell Biology, V5, P115, DOI 10.1006/scel.1994.1015
   CHIRGWIN JM, 1979, BIOCHEMISTRY-US, V18, P5294, DOI 10.1021/bi00591a005
   CHOO YC, 1986, BRIT J OBSTET GYNAEC, V93, P372
   DARNELL JE, 1994, SCIENCE, V264, P1415, DOI 10.1126/science.8197455
   DARWICHE N, 1994, ENDOCRINOLOGY, V134, P2018, DOI 10.1210/en.134.5.2018
   DUGAICZYK A, 1983, BIOCHEMISTRY-US, V22, P1605, DOI 10.1021/bi00276a013
   FEINBERG AP, 1983, ANAL BIOCHEM, V132, P6, DOI 10.1016/0003-2697(83)90418-9
   FISH EN, 1993, CANCER RES, V53, P5148
   FREY JR, 1991, CANCER LETT, V57, P223, DOI 10.1016/0304-3835(91)90161-A
   GEBERT JF, 1991, ONCOGENE, V6, P1859
   GERADTS J, 1993, CELL GROWTH DIFFER, V4, P799
   GRAHAM V, 1986, W J MED, V145, P2
   GRANT S, 1985, BIOCHEM BIOPH RES CO, V130, P379, DOI 10.1016/0006-291X(85)90428-0
   Gudas Lorraine J., 1994, P443
   HEMMI H, 1987, BLOOD, V69, P501
   HIGUCHI T, 1991, CANCER RES, V51, P3958
   HO CK, 1989, DIFFERENTIATION, V40, P70, DOI 10.1111/j.1432-0436.1989.tb00815.x
   Hong Waun Ki, 1994, P597
   Hoskins WJ, 1989, CANC PRINCIPLES PRAC, P1099
   HOULE B, 1991, GENE CHROMOSOME CANC, V3, P358, DOI 10.1002/gcc.2870030506
   HOULE B, 1993, P NATL ACAD SCI USA, V90, P985, DOI 10.1073/pnas.90.3.985
   HOVANESSIAN AG, 1991, J INTERFERON RES, V11, P199, DOI 10.1089/jir.1991.11.199
   HU L, 1991, CANCER RES, V51, P3972
   JUMAR R, 1995, ANTICANCER RES, V15, P353
   KALVAKOLANU DV, IN PRESS STATUS DIFF
   KALVAKOLANU DVR, 1993, P NATL ACAD SCI USA, V90, P3167, DOI 10.1073/pnas.90.8.3167
   Kasamatsu T, 1985, Gan To Kagaku Ryoho, V12, P1656
   KOHLHEPP EA, 1987, EXP HEMATOL, V15, P414
   KRUST A, 1989, P NATL ACAD SCI USA, V86, P5310, DOI 10.1073/pnas.86.14.5310
   LANCILLOTTI F, 1995, CANCER RES, V55, P3158
   LIPPMAN SM, 1993, J NATL CANCER I, V85, P499, DOI 10.1093/jnci/85.6.499
   LIPPMAN SM, 1987, CANCER TREAT REP, V71, P391
   LIPPMAN SM, 1987, CANCER TREAT REP, V71, P493
   LIPPMAN SM, 1992, J NATL CANCER I, V84, P235, DOI 10.1093/jnci/84.4.235
   LIPPMAN SM, 1992, JNCI-J NATL CANCER I, V84, P241, DOI 10.1093/jnci/84.4.241
   LIPPMAN SM, 1993, EUROP J CANC A, V29, P9
   LOTAN R, 1990, Cancer Research, V50, P3453
   LOTAN R, 1980, EXP CELL RES, V130, P401, DOI 10.1016/0014-4827(80)90018-X
   LOTAN R, 1995, CANCER RES, V55, P232
   LOTAN R, 1994, INTERFERONS CYTOKINE, V25, P25
   Mangelsdorf David J., 1994, P319
   MANGELSDORF DJ, 1990, NATURE, V345, P224, DOI 10.1038/345224a0
   MARTH C, 1986, JNCI-J NATL CANCER I, V77, P1197
   MEYEKENS FL, 1994, J NATL CANCER I, V86, P539
   MITCHELL MF, 1994, CANCER EPIDEM BIOMAR, V3, P619
   MUNGER K, 1992, CANCER SURV, V12, P197
   MUNOZ N, 1989, HUMAN PAPILLOMAVIRUS, P9
   NAWA A, 1990, BIOCHEM BIOPH RES CO, V170, P793, DOI 10.1016/0006-291X(90)92161-R
   NERVI C, 1991, EXP CELL RES, V195, P163, DOI 10.1016/0014-4827(91)90512-S
   ORIDATE N, 1995, INT J ONCOL, V7, P433
   PEREZ CA, 1992, PRINCIPLES PRACTICE, P591
   PETKOVICH M, 1987, NATURE, V330, P444, DOI 10.1038/330444a0
   PETRINI M, 1991, HAEMATOLOGICA, V76, P467
   PFAHL M, 1994, VITAM HORM, V49, P327
   SCHEFFNER M, 1991, P NATL ACAD SCI USA, V88, P5523, DOI 10.1073/pnas.88.13.5523
   SRIVASTAVA S, 1992, CARCINOGENESIS, V13, P1273, DOI 10.1093/carcin/13.7.1273
   SWISSHELM K, 1994, CELL GROWTH DIFFER, V5, P133
   TALPAZ M, 1991, ANN INTERN MED, V114, P532, DOI 10.7326/0003-4819-114-7-532
   TOMIDA M, 1982, BIOCHEM BIOPH RES CO, V104, P30, DOI 10.1016/0006-291X(82)91936-2
   WARRELL RP, 1993, NEW ENGL J MED, V329, P177, DOI 10.1056/NEJM199307153290307
   WIDSCHWENDTER M, 1995, CANCER RES, V55, P2135
   WINGO PA, 1995, CA-CANCER J CLIN, V45, P8, DOI 10.3322/canjclin.45.1.8
   XU DC, 1994, CANCER RES, V54, P3580
   ZHENG ZS, 1992, CELL GROWTH DIFFER, V3, P225
   ZHENG ZS, 1990, CANCER RES, V50, P1201
   ZOU CP, 1994, CANCER RES, V54, P5479
NR 77
TC 5
Z9 5
U1 0
U2 1
PU INT JOURNAL ONCOLOGY
PI ATHENS
PA C/O PROFESSOR D A SPANDIDOS, EDITORIAL OFFICE, 1, S MERKOURI ST, ATHENS
   116 35, GREECE
SN 1019-6439
J9 INT J ONCOL
JI Int. J. Oncol.
PD JAN
PY 1996
VL 8
IS 1
BP 5
EP 13
PG 9
WC Oncology
WE Science Citation Index Expanded (SCI-EXPANDED)
SC Oncology
GA TM024
UT WOS:A1996TM02400001
PM 21544324
DA 2025-09-03
ER

PT J
AU Marionnet, AV
   Lizard, G
   Chignol, MC
   Chardonnet, Y
   Schmitt, D
AF Marionnet, AV
   Lizard, G
   Chignol, MC
   Chardonnet, Y
   Schmitt, D
TI Differences in reactivity to cyclosporin A and interferon-gamma of
   normal and HPV-transformed keratinocytes
SO ANTICANCER RESEARCH
LA English
DT Article
DE cell growth; cell cycle; normal and HPV-transformed keratinocytes;
   interferon-gamma; cyclosporin A; cell morphology
ID HUMAN PAPILLOMAVIRUS TYPE-16; CULTURED HUMAN KERATINOCYTES;
   RENAL-TRANSPLANT RECIPIENTS; ASSOCIATION; EXPRESSION; INHIBIT; GROWTH;
   ASSAY; CELLS; SKIN
AB In humans, cyclosporin A (CsA) avoids organ allograft rejection but induces skin carcinomas after long term immunosuppressive treatment; some of these lesions contain human papillomavirus (HPV) DNA. Interferon-gamma (IFN-gamma) is sometimes used in local treatment of persistent or recurrent lesions in normal population. In vivo, both drugs have an effect on keratinocytes which remains unclear. Therefore, their effect was studied on in vitro models of normal or HPV-transformed epithelial cell cultures. After exposure of proliferating cells for 1-3 days to 0.5-16 mu g/ml CsA and 5-160 U/ml IFN-gamma, no cytotoxicity was observed; cell growth was inhibited; cell morphology was altered with CsA and cytoplasmic vacuoles were seen in some cells. Changes in the cell cycle were mainly obtained after treatment wlth 8 mu g/ml CsA or 160 U/ml IFN-gamma, with an accumulation in S-phase especially in HPV-transformed cells. Thus, Csa and IFN-gamma affected. normal and HPV-transformed epithelial cells, differently.
C1 HOP EDOUARD HERRIOT,INSERM U346,F-69437 LYON 03,FRANCE.
   HOP BOCAGE,INSERM CJF 9310,F-21000 DIJON,FRANCE.
C3 CHU Lyon; Institut National de la Sante et de la Recherche Medicale
   (Inserm); VetAgro Sup; Institut National de la Sante et de la Recherche
   Medicale (Inserm); Universite Bourgogne Europe; CHU Dijon Bourgogne
RI Lizard, Gerard/B-2439-2012
CR AGARWAL C, 1994, CANCER RES, V54, P2108
   AMSELLEM C, 1992, ARCH DERMATOL RES, V284, P173, DOI 10.1007/BF00372712
   ARROYO M, 1993, MOL CELL BIOL, V13, P6537, DOI 10.1128/MCB.13.10.6537
   AUBOCK J, 1986, BRIT J DERMATOL, V114, P465, DOI 10.1111/j.1365-2133.1986.tb02851.x
   BARBOSA MS, 1989, ONCOGENE, V4, P1529
   CARMICHAEL J, 1987, CANCER RES, V47, P936
   DYSON N, 1989, SCIENCE, V243, P934, DOI 10.1126/science.2537532
   ELDER JT, 1993, J INVEST DERMATOL, V101, P761, DOI 10.1111/1523-1747.ep12371691
   ELLIS CN, 1991, NEW ENGL J MED, V324, P277, DOI 10.1056/NEJM199101313240501
   EUVRARD S, 1993, CANCER, V72, P2198, DOI 10.1002/1097-0142(19931001)72:7<2198::AID-CNCR2820720722>3.0.CO;2-Q
   FAULDS D, 1993, DRUGS, V45, P953, DOI 10.2165/00003495-199345060-00007
   FISHER GJ, 1988, J INVEST DERMATOL, V91, P142, DOI 10.1111/1523-1747.ep12464387
   FURUE M, 1988, J INVEST DERMATOL, V90, P796, DOI 10.1111/1523-1747.ep12462009
   FURUKAWA T, 1992, INT J CANCER, V51, P489, DOI 10.1002/ijc.2910510325
   GLEW SS, 1992, CANCER RES, V52, P4009
   JABBAR SAB, 1989, BRIT J CANCER, V60, P523, DOI 10.1038/bjc.1989.306
   JAIN J, 1992, NATURE, V356, P801, DOI 10.1038/356801a0
   KYO S, 1994, VIROLOGY, V200, P130, DOI 10.1006/viro.1994.1171
   MCNICOL P, 1995, J CLIN MICROBIOL, V33, P1169, DOI 10.1128/JCM.33.5.1169-1173.1995
   MOSSMANN T, 1983, J IMMUNOL METHODS, V65, P55
   MUNGER K, 1989, J VIROL, V63, P4417
   NATHAN C, 1992, INFLAMMATION BASIC P, P265
   NICKOLOFF BJ, 1984, LAB INVEST, V51, P697
   NICKOLOFF BJ, 1988, AM J PATHOL, V131, P12
   PENN I, 1986, TRANSPLANT P, V18, P210
   SLEBOS RJC, 1994, P NATL ACAD SCI USA, V91, P5320, DOI 10.1073/pnas.91.12.5320
   SYMINGTON FW, 1989, J INVEST DERMATOL, V92, P798, DOI 10.1111/1523-1747.ep12696816
   TANK B, 1989, J AM ACAD DERMATOL, V21, P734, DOI 10.1016/S0190-9622(89)70246-2
   TAYLORPAPADIMITRIOU J, 1982, CELL DIFFER DEV, V11, P169, DOI 10.1016/0045-6039(82)90008-2
   VANDERLEEST RJ, 1987, ARCH DERMATOL, V123, P354, DOI 10.1001/archderm.123.3.354
   Viac J, 1993, In Vivo, V7, P207
   WERNESS BA, 1990, SCIENCE, V248, P76, DOI 10.1126/science.2157286
   WONG GHW, 1986, NATURE, V323, P819, DOI 10.1038/323819a0
   WOODWORTH CD, 1992, CANCER RES, V52, P456
NR 34
TC 3
Z9 3
U1 0
U2 0
PU INT INST ANTICANCER RESEARCH
PI ATHENS
PA EDITORIAL OFFICE 1ST KM KAPANDNTIOU-KALAMOU RD KAPANDRITI, POB 22,
   ATHENS 19014, GREECE
SN 0250-7005
J9 ANTICANCER RES
JI Anticancer Res.
PD JAN-FEB
PY 1996
VL 16
IS 1
BP 257
EP 267
PG 11
WC Oncology
WE Science Citation Index Expanded (SCI-EXPANDED)
SC Oncology
GA UF830
UT WOS:A1996UF83000037
DA 2025-09-03
ER

PT J
AU Miller, DM
   Brodell, RT
AF Miller, DM
   Brodell, RT
TI Human papillomavirus infection: Treatment options for warts
SO AMERICAN FAMILY PHYSICIAN
LA English
DT Article
ID POLYMERASE CHAIN-REACTION; VIRUS INFECTION; NEOPLASIA; LESIONS; DNA;
   TYPE-16; OFFICE
AB Human papillomavirus can produce verrucae, or warts, on cutaneous and mucosal surfaces. Although the diagnosis is usually straightforward, issues regarding the need for treatment and the choice of treatment are complex. The rationale for the treatment of viral warts is based on the prevention of spread to other areas of the body or to other people; the prevention of irritation, bleeding and other unwanted local effects of the wart; cosmetic and psychosocial considerations, and the possible association with neoplasia. A significant proportion of warts resolve spontaneously within two years. Many treatment options appropriate to primary care are available, including local application of salicylic acid, cantharidin, liquid nitrogen and podophyllum. Direct injection of interferon is a choice in selected cases. The decision to treat and the choice of modality must be individualized.
C1 OHIO STATE UNIV,COLL MED,COLUMBUS,OH 43210.
C3 University System of Ohio; Ohio State University
CR ASHINOFF R, 1991, ARCH DERMATOL, V127, P1813, DOI 10.1001/archderm.127.12.1813
   BARAM A, 1991, J AM ACAD DERMATOL, V24, P87, DOI 10.1016/0190-9622(91)70017-V
   BARR BBB, 1989, LANCET, V1, P124
   BART BJ, 1989, J AM ACAD DERMATOL, V20, P74, DOI 10.1016/S0190-9622(89)70010-4
   Bunney M., 1982, VIRAL WARTS THEIR BI, VIst
   BUNNEY MH, 1976, BRIT J DERMATOL, V94, P667, DOI 10.1111/j.1365-2133.1976.tb05167.x
   CRUM CP, 1984, NEW ENGL J MED, V310, P880, DOI 10.1056/NEJM198404053101403
   DEVILLIERS EM, 1989, J VIROL, V63, P4898, DOI 10.1128/JVI.63.11.4898-4903.1989
   EPSTEIN WL, 1958, ARCH DERMATOL, V77, P568
   FRIEDMANKIEN AE, 1988, JAMA-J AM MED ASSOC, V259, P533, DOI 10.1001/jama.259.4.533
   GOLDFARB MT, 1991, DERMATOL CLIN, V9, P287
   GREENBERG MD, 1991, OBSTET GYNECOL, V77, P735
   KATCHIS SD, 1993, PHYSICIAN SPORTSMED, V21, P95, DOI 10.1080/00913847.1993.11947576
   KOPELSON PL, 1994, J DERMATOL SURG ONC, V20, P38, DOI 10.1111/j.1524-4725.1994.tb03747.x
   MAJEWSKI S, 1994, INT J CANCER, V56, P727, DOI 10.1002/ijc.2910560519
   MCDONNELL JM, 1989, NEW ENGL J MED, V320, P1442, DOI 10.1056/NEJM198906013202202
   MCDONNELL JM, 1989, NEW ENGL J MED, V321, P63
   MCNICOL PJ, 1990, J CLIN MICROBIOL, V28, P409, DOI 10.1128/JCM.28.3.409-412.1990
   MESSING AM, 1963, ARCH DERMATOL, V87, P306
   MOY RL, 1989, JAMA-J AM MED ASSOC, V261, P2269
   PROSE NS, 1990, J AM ACAD DERMATOL, V23, P978, DOI 10.1016/0190-9622(90)70318-C
   RAMSEY MC, 1992, PHYSICIAN SPORTSMED, V20, P69
   RICHART RM, 1987, CANCER, V60, P1951, DOI 10.1002/1097-0142(19901015)60:8+<1951::AID-CNCR2820601505>3.0.CO;2-U
   STEINBERG BM, 1983, NEW ENGL J MED, V308, P1261, DOI 10.1056/NEJM198305263082104
   STOLER MH, 1989, VIROLOGY, V172, P331, DOI 10.1016/0042-6822(89)90135-9
   STRINGFELLOW DA, 1986, VIROLOGY, P46
   TYLER KL, 1990, FIELDS VIROLOGY, V191, P220
   WU TC, 1993, LANCET, V341, P522, DOI 10.1016/0140-6736(93)90280-T
   1991, HIV PREVENTION, V13, P161
   1993, MMWR-MORBID MORTAL W, V42, P83
NR 30
TC 12
Z9 16
U1 0
U2 4
PU AMER ACAD FAMILY PHYSICIANS
PI KANSAS CITY
PA 8880 WARD PARKWAY, KANSAS CITY, MO 64114-2797
SN 0002-838X
J9 AM FAM PHYSICIAN
JI Am. Fam. Physician
PD JAN
PY 1996
VL 53
IS 1
BP 135
EP 143
PG 9
WC Primary Health Care; Medicine, General & Internal
WE Science Citation Index Expanded (SCI-EXPANDED)
SC General & Internal Medicine
GA TQ021
UT WOS:A1996TQ02100015
PM 8546041
DA 2025-09-03
ER

PT J
AU Schon, HJ
   Grgurin, M
   Szekeres, T
   Schurz, B
AF Schon, HJ
   Grgurin, M
   Szekeres, T
   Schurz, B
TI A new mode of treatment of human papilloma virus associated anogenital
   lesions using a nonsteroid estrogen analogue
SO WIENER KLINISCHE WOCHENSCHRIFT
LA English
DT Article
DE human papilloma virus; clomiphene citrate; anti-viral drug
AB Human papilloma virus (HPV)-induced condylomata acuminata in both sexes, as well as cervical dysplasias were treated locally with an ointment or a cream containing 25 mg clomiphene citrate per gram for a fortnight. The DNA of HPV 6, 11, HPV 16, 18, and HPV 31, 35, 51 was monitored pre- and post-therapeutically using an in situ hybridization assay. The therapeutic response to the drug was demonstrated by the disappearance of condylomata acuminata (100%), HPV DNA in cervical dysplasia (up to 80%), and penile genital warts (75%). Under this therapeutic regimen 78% of all cases treated became negative for the probed HPV. The pharmacological action of the drug was diminished in HPV 16, 18 positive lesions. Clomiphene is shown to be an effective anti-HPV drug.
C1 UNIV VIENNA,DEPT OBSTET & GYNECOL,VIENNA,AUSTRIA.
C3 University of Vienna
RP Schon, HJ (corresponding author), UNIV VIENNA,INST MED CHEM,SCH MED,WAHRINGER STR 10,A-1090 VIENNA,AUSTRIA.
OI Szekeres, Thomas/0000-0003-4874-970X
CR FITZ R, 1990, WIEN KLIN WOCHENSCHR, V102, P337
   NONOGAKI H, 1990, CANCER-AM CANCER SOC, V66, P2620, DOI 10.1002/1097-0142(19901215)66:12<2620::AID-CNCR2820661226>3.0.CO;2-S
   SCHON HJ, 1991, EUR J CLIN CHEM CLIN, V29, P131
NR 3
TC 7
Z9 7
U1 0
U2 0
PU SPRINGER-VERLAG WIEN
PI VIENNA
PA SACHSENPLATZ 4-6, PO BOX 89, A-1201 VIENNA, AUSTRIA
SN 0043-5325
J9 WIEN KLIN WOCHENSCHR
JI Wien. Klin. Wochen.
PY 1996
VL 108
IS 2
BP 45
EP 47
PG 3
WC Medicine, General & Internal
WE Science Citation Index Expanded (SCI-EXPANDED)
SC General & Internal Medicine
GA TU266
UT WOS:A1996TU26600004
PM 8835432
DA 2025-09-03
ER

PT J
AU Wang, M
   Fudge, K
   Rhim, JS
   Stearns, ME
AF Wang, M
   Fudge, K
   Rhim, JS
   Stearns, ME
TI Cytokine regulation of the matrix metalloproteinases and their
   inhibitors in human papillomavirus-18 transformed human prostatic tumor
   cell lines
SO ONCOLOGY RESEARCH
LA English
DT Article
DE IL-10; TIMP-1; MMP-2; human prostate cell lines
ID HUMAN SYNOVIAL FIBROBLASTS; NECROSIS-FACTOR-ALPHA; TISSUE INHIBITOR;
   GENE-EXPRESSION; GROWTH-FACTOR; TIMP; COLLAGENASE; IL-10; DEXAMETHASONE;
   STROMELYSIN
AB Cytokines may play a critical role in influencing the invasive and metastatic behavior of advanced cancers. To investigate the influence of cytokines on tissue inhibitor of metalloproteinase (TIMP) and matrix metalloproteinase (MMP) expression we have established cultures from prostate tissues of low Gleason sum 5 and high Gleason sum 10 cancers. We have examined the influence of different cytokines (interleukin [IL]-10, IL-4, IL-6, IL-2, and interferon-gamma) on TIMP-1, TIMP-2, MMP-2, and MMP-9 protein and mRNA expression in human papillomavirus (HPV)-18 immortalized human prostate cell lines derived from the primary cultures. Western blot and northern blot analysis revealed that IL-10, IL-6 and IL-4 all upregulated TIMP-1 expression after 16-36 h. In contrast, IL-10 and IL-4 (but not IL-6) downregulated MMP-2 mRNA and protein levels to different degrees over 24-36 h. The levels of TIMP-2 and MMP-9 protein and mRNA were not influenced substantially by any of the cytokines. Also, IL-2 and interferon-gamma had little or no effect on any of these genes. In sum, the data showed that IL-10 (or IL-4) upregulated TIMP-1 and coordinately downregulated MMP-2 expression. Thus, cytokines might control the molar ratio of TIMP-1 and MMP-2 to influence the level of protease activity and perhaps the invasive behavior of malignant cells in vivo. Copyright (C) 1996 Elsevier Science Inc.
C1 ALLEGHENY UNIV HLTH SCI,DEPT PATHOL & LAB MED,PHILADELPHIA,PA 19102.
   NCI,NIH,BETHESDA,MD 20892.
C3 Drexel University; National Institutes of Health (NIH) - USA; NIH
   National Cancer Institute (NCI)
FU NCI NIH HHS [CA57180] Funding Source: Medline
CR BRADFORD MM, 1976, ANAL BIOCHEM, V72, P248, DOI 10.1016/0003-2697(76)90527-3
   BRAWER MK, 1986, ANN NY ACAD SCI, V455, P729
   CAMPBELL CE, 1991, J BIOL CHEM, V266, P7199
   CARCOLO A, 1991, J BIOL CHEM, V266, P12283
   CHUA CC, 1990, CONNECT TISSUE RES, V25, P161, DOI 10.3109/03008209009006990
   DELANY AM, 1992, J CELL BIOCHEM, V50, P400, DOI 10.1002/jcb.240500409
   DENHARDT DT, 1993, PHARMACOL THERAPEUT, V59, P329, DOI 10.1016/0163-7258(93)90074-N
   DIAMOND MI, 1990, SCIENCE, V249, P1266, DOI 10.1126/science.2119054
   EDWARDS DR, 1992, BIOCHIM BIOPHYS ACTA, V1171, P41, DOI 10.1016/0167-4781(92)90138-P
   GAUB MP, 1990, CELL, V63, P1267, DOI 10.1016/0092-8674(90)90422-B
   LACRAZ S, 1995, J CLIN INVEST, V96, P2304, DOI 10.1172/JCI118286
   LACRAZ S, 1993, CLIN INVESTIGATOR, V90, P382
   LOTZ M, 1991, J BIOL CHEM, V266, P2017
   MACNAUL KL, 1990, J BIOL CHEM, V265, P17238
   MARTELPELLETIER J, 1991, J RHEUMATOL, V18, P80
   OVERALL CM, 1989, CONNECT TISSUE RES, V20, P289, DOI 10.3109/03008208909023899
   Peehl DM., 1992, CULTURE EPITHELIAL C, P159
   PEEHL DM, 1994, CELL TISSUE RES, V277, P1
   RHIM JS, 1994, P NATL ACAD SCI USA, V91, P11874, DOI 10.1073/pnas.91.25.11874
   ROEB E, 1993, HEPATOLOGY, V18, P1437, DOI 10.1002/hep.1840180624
   SATO T, 1991, BIOCHEM J, V275, P645, DOI 10.1042/bj2750645
   STEARNS M, 1995, ONCOL RES, V7, P173
   STEARNS M, ONCOL RES, V7, P173
   STEARNS ME, 1995, ONCOL RES, V7, P157
   STEARNS ME, 1996, EFFECTS TAXOL ONCOL, V6, P195
   TOWBIN H, 1979, P NATL ACAD SCI USA, V76, P4350, DOI 10.1073/pnas.76.9.4350
   WANG M, IN PRESS MOL CELL BI
   WOOD M, IN PRESS CLIN INVASI
   WRIGHT JK, 1991, BIOCHIM BIOPHYS ACTA, V1133, P25, DOI 10.1016/0167-4889(91)90237-R
NR 29
TC 37
Z9 40
U1 0
U2 0
PU PERGAMON-ELSEVIER SCIENCE LTD
PI OXFORD
PA THE BOULEVARD, LANGFORD LANE, KIDLINGTON, OXFORD, ENGLAND OX5 1GB
SN 0965-0407
J9 ONCOL RES
JI Oncol. Res.
PY 1996
VL 8
IS 7-8
BP 303
EP 315
PG 13
WC Oncology
WE Science Citation Index Expanded (SCI-EXPANDED)
SC Oncology
GA VU948
UT WOS:A1996VU94800006
PM 8938794
DA 2025-09-03
ER

PT J
AU ROUTES, JM
   RYAN, S
AF ROUTES, JM
   RYAN, S
TI ONCOGENICITY OF HUMAN PAPILLOMAVIRUS-TRANSFORMED OR
   ADENOVIRUS-TRANSFORMED CELLS CORRELATES WITH RESISTANCE TO LYSIS BY
   NATURAL-KILLER-CELLS
SO JOURNAL OF VIROLOGY
LA English
DT Article
ID TUMOR-NECROSIS-FACTOR; LARGE T-ANTIGENS; NK-CELL; E1A ONCOGENE;
   CYTOLYTIC SUSCEPTIBILITY; EPITHELIAL-CELLS; INFECTED-CELLS;
   DNA-SEQUENCES; E7 GENE; INTERFERON
AB The reasons for the dissimilar oncogenicities of human adenoviruses and human papillomaviruses (HPV) in humans are unknown but may relate to differences in the capacities of the EIA and E7 proteins to target cells for rejection by the host natural killer (NK) cell response. As one test of this hypothesis, we compared the abilities of E1A- and E7-expressing human fibroblastic or keratinocyte-derived human cells to be selectively killed by either unstimulated or interferon (IFN)-activated NK cells. Cells expressing the E1A oncoprotein were selectively killed by unstimulated NK cells, while the same parental cells but expressing the HPV type 16 (HPV-16) or HPV-18 E7 oncoprotein were resistant to NK cell lysis. The ability of IFN-activated NK cells to selectively kill virally transformed cells depends on IFN's ability to induce resistance to NK cell lysis in normal (i.e., non-viral oncogene-expressing) but not virally transformed cells. E1A blocked IFN's induction of cytolytic resistance, resulting in the selective lysis of adenovirus-transformed cells by IFN-activated NK cells. The extent of IFN-induced NX cell killing of E1A-expressing cells was proportional to the level of E1A expression and correlated with the ability of E1A to block IFN-stimulated gene expression in target cells. In contrast, E7 blocked neither IFN-stimulated gene expression nor IFN's induction of cytolytic resistance, thereby precluding the selective lysis of HPV-transformed cells by IFN-activated NK cells, In conclusion, E1A expression marks cells for destruction by the host NK cell response, whereas the E7 oncoprotein lacks this activity.
C1 UNIV COLORADO, HLTH SCI CTR, DEPT MED, DENVER, CO 80262 USA.
   UNIV COLORADO, HLTH SCI CTR, DEPT IMMUNOL, DENVER, CO 80262 USA.
C3 University of Colorado System; University of Colorado Denver; University
   of Colorado Anschutz Medical Campus; University of Colorado System;
   University of Colorado Anschutz Medical Campus; University of Colorado
   Denver
RP ROUTES, JM (corresponding author), NATL JEWISH CTR IMMUNOL & RESP MED, DEPT MED, JACKSON ST, DENVER, CO 80206 USA.
RI Routes, john/AAA-4833-2021
CR ANDERSON KP, 1987, J VIROL, V61, P787, DOI 10.1128/JVI.61.3.787-795.1987
   BAKER CC, 1987, J VIROL, V61, P962, DOI 10.1128/JVI.61.4.962-971.1987
   BERGSAGEL DJ, 1992, NEW ENGL J MED, V326, P988, DOI 10.1056/NEJM199204093261504
   BRUNET LJ, 1988, MOL CELL BIOL, V8, P4799, DOI 10.1128/MCB.8.11.4799
   BUKOWSKI JF, 1985, J IMMUNOL, V135, P3537
   BURGERT HG, 1987, P NATL ACAD SCI USA, V84, P1356, DOI 10.1073/pnas.84.5.1356
   Butel J S, 1972, Adv Cancer Res, V15, P1, DOI 10.1016/S0065-230X(08)60371-1
   CARBONE M, 1994, ONCOGENE, V9, P1781
   COOK JL, 1984, SCIENCE, V224, P612, DOI 10.1126/science.6710160
   COOK JL, 1982, INT J CANCER, V30, P795, DOI 10.1002/ijc.2910300619
   COOK JL, 1980, P NATL ACAD SCI-BIOL, V77, P6773, DOI 10.1073/pnas.77.11.6773
   COOK JL, 1986, P NATL ACAD SCI USA, V83, P6965, DOI 10.1073/pnas.83.18.6965
   COOK JL, 1993, ONCOGENE, V8, P625
   COOK JL, 1987, J VIROL, V61, P2155, DOI 10.1128/JVI.61.7.2155-2161.1987
   COOK JL, 1987, J VIROL, V61, P3510, DOI 10.1128/JVI.61.11.3510-3520.1987
   DYSON N, 1992, CANCER SURV, V12, P161
   DYSON N, 1992, J VIROL, V66, P6893, DOI 10.1128/JVI.66.12.6893-6902.1992
   DYSON N, 1990, J VIROL, V64, P1353, DOI 10.1128/JVI.64.3.1353-1356.1990
   DYSON N, 1989, CELL, V58, P249, DOI 10.1016/0092-8674(89)90839-8
   EGAN C, 1988, MOL CELL BIOL, V8, P3955, DOI 10.1128/MCB.8.9.3955
   ELLIS TM, 1989, J IMMUNOL, V143, P4282
   FRESA KL, 1987, J IMMUNOL, V138, P1215
   FRISCH SM, 1991, P NATL ACAD SCI USA, V88, P9077, DOI 10.1073/pnas.88.20.9077
   FURBERTHARRIS PM, 1989, JNCI-J NATL CANCER I, V81, P1080, DOI 10.1093/jnci/81.14.1080
   GALLIMORE PH, 1979, COLD SPRING HARB SYM, V44, P703, DOI 10.1101/SQB.1980.044.01.075
   GOODING LR, 1991, J VIROL, V65, P3083, DOI 10.1128/JVI.65.6.3083-3094.1991
   GOODING LR, 1988, CELL, V53, P341, DOI 10.1016/0092-8674(88)90154-7
   GRAHAM FL, 1984, ADENOVIRUSES, P339
   GREEN M, 1979, P NATL ACAD SCI USA, V76, P6606, DOI 10.1073/pnas.76.12.6606
   GUTCH MJ, 1991, P NATL ACAD SCI USA, V88, P7913, DOI 10.1073/pnas.88.18.7913
   HALBERT CL, 1991, J VIROL, V65, P473, DOI 10.1128/JVI.65.1.473-478.1991
   HARLOW E, 1985, J VIROL, V55, P533, DOI 10.1128/JVI.55.3.533-546.1985
   HAUSEN HZ, 1991, SCIENCE, V254, P1167, DOI 10.1126/science.1659743
   HOUWELING A, 1980, VIROLOGY, V105, P537, DOI 10.1016/0042-6822(80)90054-9
   HOWES KA, 1994, GENE DEV, V8, P1300, DOI 10.1101/gad.8.11.1300
   KALVAKOLANU DVR, 1991, P NATL ACAD SCI USA, V88, P7459, DOI 10.1073/pnas.88.17.7459
   KITAJEWSKI J, 1986, MOL CELL BIOL, V6, P4493, DOI 10.1128/MCB.6.12.4493
   KOUTSKY LA, 1988, EPIDEMIOL REV, V10, P122, DOI 10.1093/oxfordjournals.epirev.a036020
   LEWIS AM, 1985, SCIENCE, V227, P15, DOI 10.1126/science.3843807
   LEWIS AM, 1984, CURR TOP MICROBIOL, V110, P1
   MALEJCZYK J, 1991, CELL IMMUNOL, V136, P155, DOI 10.1016/0008-8749(91)90390-W
   MALEJCZYK J, 1989, INT J CANCER, V43, P209, DOI 10.1002/ijc.2910430206
   MUNGER K, 1989, J VIROL, V63, P4417
   MYRYK JS, 1994, ONCOGENE, V9, P1187
   NAWA A, 1990, BIOCHEM BIOPH RES CO, V170, P793, DOI 10.1016/0006-291X(90)92161-R
   NIELSCH U, 1992, J VIROL, V66, P1884, DOI 10.1128/JVI.66.4.1884-1890.1992
   PAN HC, 1994, GENE DEV, V8, P1285, DOI 10.1101/gad.8.11.1285
   PHELPS WC, 1988, CELL, V53, P539, DOI 10.1016/0092-8674(88)90570-3
   PIETENPOL JA, 1990, CELL, V61, P777, DOI 10.1016/0092-8674(90)90188-K
   PITKARANTA A, 1993, J INTERFERON RES, V13, P423, DOI 10.1089/jir.1993.13.423
   RAO L, 1992, P NATL ACAD SCI USA, V89, P7742, DOI 10.1073/pnas.89.16.7742
   ROUTES JM, 1993, J VIROL, V67, P3176, DOI 10.1128/JVI.67.6.3176-3181.1993
   ROUTES JM, 1995, VIROLOGY, V210, P421, DOI 10.1006/viro.1995.1358
   ROUTES JM, 1992, J IMMUNOL, V149, P2372
   ROUTES JM, 1993, J IMMUNOL, V150, P4315
   ROUTES JM, 1989, J IMMUNOL, V142, P4022
   ROUTES JM, UNPUB
   Sambrook J, 1982, MOL CLONING, DOI 10.2307/1309366
   SAWADA Y, 1985, VIROLOGY, V147, P413, DOI 10.1016/0042-6822(85)90143-6
   SCHEFFNER M, 1990, CELL, V63, P1129, DOI 10.1016/0092-8674(90)90409-8
   SCHWARZ E, 1985, NATURE, V314, P111, DOI 10.1038/314111a0
   SHEIL JM, 1984, J IMMUNOL, V132, P1578
   SIMS SH, 1993, MOL CELL BIOL, V13, P690, DOI 10.1128/MCB.13.1.690
   SMOTKIN D, 1986, P NATL ACAD SCI USA, V83, P4680, DOI 10.1073/pnas.83.13.4680
   SOSA MAG, 1989, BIOCHEM BIOPH RES CO, V161, P305
   STRAUS SE, 1984, ADENOVIRUS INFECTION
   TAY SK, 1987, BRIT J OBSTET GYNAEC, V94, P901
   THOMAS P, 1978, P NATL ACAD SCI USA, V77, P5201
   TRINCHIERI G, 1977, NATURE, V270, P611, DOI 10.1038/270611a0
   TRINCHIERI G, 1984, J EXP MED, V160, P1147, DOI 10.1084/jem.160.4.1147
   VOUSDEN K, 1993, FASEB J, V7, P872, DOI 10.1096/fasebj.7.10.8393818
   VOUSDEN KH, 1989, ONCOGENE, V4, P153
   WALKER TA, 1991, P NATL ACAD SCI USA, V88, P6491, DOI 10.1073/pnas.88.15.6491
   WOODWORTH CD, 1992, CANCER RES, V52, P456
   YEE C, 1985, AM J PATHOL, V119, P361
   YEW PR, 1992, NATURE, V357, P82, DOI 10.1038/357082a0
   ZANTEMA A, 1985, MOL CELL BIOL, V5, P3084, DOI 10.1128/MCB.5.11.3084
NR 77
TC 14
Z9 15
U1 0
U2 0
PU AMER SOC MICROBIOLOGY
PI WASHINGTON
PA 1752 N ST NW, WASHINGTON, DC 20036-2904 USA
SN 0022-538X
EI 1098-5514
J9 J VIROL
JI J. Virol.
PD DEC
PY 1995
VL 69
IS 12
BP 7639
EP 7647
DI 10.1128/JVI.69.12.7639-7647.1995
PG 9
WC Virology
WE Science Citation Index Expanded (SCI-EXPANDED)
SC Virology
GA TE366
UT WOS:A1995TE36600031
PM 7494272
OA Green Published, Bronze
DA 2025-09-03
ER

PT J
AU SEXTON, CJ
   WILLIAMS, AT
   TOPLEY, P
   SHAW, RJ
   LOVEGROVE, C
   LEIGH, I
   STABLES, JN
AF SEXTON, CJ
   WILLIAMS, AT
   TOPLEY, P
   SHAW, RJ
   LOVEGROVE, C
   LEIGH, I
   STABLES, JN
TI DEVELOPMENT AND CHARACTERIZATION OF A NOVEL XENOGRAFT MODEL PERMISSIVE
   FOR HUMAN PAPILLOMAVIRUS DNA AMPLIFICATION AND LATE GENE-EXPRESSION
SO JOURNAL OF GENERAL VIROLOGY
LA English
DT Article
ID KERATINOCYTE CELL-LINE; EPITHELIAL DIFFERENTIATION
AB Human papillomaviruses (HPVs) are important human pathogens associated with a range of epithelial neoplasia. The rising incidence of HPV infection and association of HPV with malignancy has led to increased interest in appropriate management of these infections. Development of new therapies for viral warts has been frustrated by the lack of availability of models permissive for viral replication. Here we describe the development of a HPV-severe combined immunodeficient mouse model which reproduces mature HPV-infected epithelia. Crafting of anogenital and laryngeal papillomas harbouring either HPV-6 or HPV-11 resulted in the formation of a differentiated neo-epithelium exhibiting the hallmark features of HPV infection including basal hyperplasia, acanthosis and koilocytosis. The reformed warty epithelium contained amplified HPV DNA and expressed capsid protein in the differentiated layers. A striking feature is the production of macroscopic papillomata in an anatomically relevant and accessible site, providing a system of particular relevance for the temporal evaluation of developing lesions and selection of antiviral agents.
C1 LONDON HOSP,SCH MED,DEPT EXPTL DERMATOL,LONDON E1 2AD,ENGLAND.
C3 University of London; Queen Mary University London
RP SEXTON, CJ (corresponding author), GLAXO WELLCOME RES LABS,BECKENHAM BR3 3BS,KENT,ENGLAND.
CR ANDROPHY EJ, 1994, J INVEST DERMATOL, V103, P248, DOI 10.1111/1523-1747.ep12393230
   BEDELL MA, 1991, J VIROL, V65, P2254, DOI 10.1128/JVI.65.5.2254-2260.1991
   DILORENZO TP, 1992, VIROLOGY, V186, P148, DOI 10.1016/0042-6822(92)90068-Z
   FOLKMAN J, 1987, SCIENCE, V235, P442, DOI 10.1126/science.2432664
   KANGESU T, 1993, BRIT J PLAST SURG, V46, P401, DOI 10.1016/0007-1226(93)90046-E
   KREIDER JW, 1987, J VIROL, V61, P590, DOI 10.1128/JVI.61.2.590-593.1987
   LEIGH IM, 1993, BRIT J DERMATOL, V129, P110, DOI 10.1111/j.1365-2133.1993.tb03511.x
   MEYERS C, 1992, SCIENCE, V257, P971, DOI 10.1126/science.1323879
   PENNEYS NS, 1992, AM J PATHOL, V141, P139
   PROBY CM, 1993, AM J PATHOL, V143, P1667
   SIMON M, 1984, CELL, V36, P827, DOI 10.1016/0092-8674(84)90032-1
   STANLEY MA, 1989, INT J CANCER, V43, P672, DOI 10.1002/ijc.2910430422
   STERLING J, 1990, J VIROL, V64, P6305, DOI 10.1128/JVI.64.12.6305-6307.1990
   WILLIAMS AT, 1994, J GEN VIROL, V75, P505, DOI 10.1099/0022-1317-75-3-505
   WORST PKM, 1974, JNCI-J NATL CANCER I, V53, P1061, DOI 10.1093/jnci/53.4.1061
NR 15
TC 10
Z9 12
U1 0
U2 2
PU SOC GENERAL MICROBIOLOGY
PI READING
PA HARVEST HOUSE 62 LONDON ROAD, READING, BERKS, ENGLAND RG1 5AS
SN 0022-1317
J9 J GEN VIROL
JI J. Gen. Virol.
PD DEC
PY 1995
VL 76
BP 3107
EP 3112
DI 10.1099/0022-1317-76-12-3107
PN 12
PG 6
WC Biotechnology & Applied Microbiology; Virology
WE Science Citation Index Expanded (SCI-EXPANDED)
SC Biotechnology & Applied Microbiology; Virology
GA TK566
UT WOS:A1995TK56600022
PM 8847516
DA 2025-09-03
ER

PT J
AU Wadler, S
   Burk, RD
   Neuberg, D
   Rameau, R
   Runowicz, CD
   Goldberg, G
   McGill, F
   Tachezy, R
   Comis, R
   Edmonson, J
   Wiernik, PH
AF Wadler, S
   Burk, RD
   Neuberg, D
   Rameau, R
   Runowicz, CD
   Goldberg, G
   McGill, F
   Tachezy, R
   Comis, R
   Edmonson, J
   Wiernik, PH
TI Lack of efficacy of Interferon-alpha therapy in recurrent, advanced
   cervical cancer
SO JOURNAL OF INTERFERON AND CYTOKINE RESEARCH
LA English
DT Article
ID HUMAN PAPILLOMAVIRUS INFECTION; POLYMERASE CHAIN-REACTION;
   GYNECOLOGIC-ONCOLOGY-GROUP; SQUAMOUS-CELL CARCINOMA; UTERINE CERVIX;
   DEOXYRIBONUCLEIC-ACID; NEOPLASIA; GENE; ASSOCIATION; DNA
AB Human papillomavirus (HPV) is associated with 65-95% of in situ or early invasive squamous cell carcinomas of the cervix, A multiinstitutional, prospective phase II clinical trial was initiated by the Eastern Cooperative Oncology Group (ECOG) to study the activity of IFN-alpha 2b in women with metastatic or locally recurrent cervix cancer. The activity of IFN-alpha 2b was correlated with the presence of HPV as measured by Southern blot hybridization or polymerase chain reaction techniques in 17 patients, All patients had failed prior definitive therapy with surgery, radiation; and chemotherapy. IFN-alpha 2b was administered at 10 MU/m(2) subcutaneously three times per week, Among 31 patients enrolled, 3 achieved a clinical response to treatment, Tumor was accessible for biopsy in 17 patients. The presence of HPV was assayed by Southern blot hybridization (2 of 17) and/or polymerase chain reaction (PCR) technology (15 of 17), Of the 17 assays, 16 were informative, HPV was detected in 5 of 16 patients, Of 5 HPV-positive women, 2 responded to treatment, versus 1 of 11 HPV-negative women, thus not permitting reliable statistical analysis, It is concluded that IFN-alpha 2b has only minimal activity against advanced, recurrent cervical cancer.
C1 ALBERT EINSTEIN COLL MED, DEPT OBSTET & GYNECOL, BRONX, NY 10467 USA.
   ALBERT EINSTEIN COLL MED, DEPT MICROBIOL & IMMUNOL, BRONX, NY 10467 USA.
   DANA FARBER CANC INST, BOSTON, MA 02115 USA.
   MONTEFIORE MED CTR, DEPT PATHOL, BRONX, NY 10467 USA.
   FOX CHASE CANC CTR, DIV MED ONCOL, PHILADELPHIA, PA 19111 USA.
   MAYO CLIN, ROCHESTER, MN USA.
C3 Montefiore Medical Center; Albert Einstein College of Medicine; Yeshiva
   University; Montefiore Medical Center; Albert Einstein College of
   Medicine; Yeshiva University; Harvard University; Harvard University
   Medical Affiliates; Dana-Farber Cancer Institute; Montefiore Medical
   Center; Albert Einstein College of Medicine; Fox Chase Cancer Center;
   Mayo Clinic
RP Wadler, S (corresponding author), MONTEFIORE MED CTR, DEPT ONCOL, BRONX, NY 10467 USA.
RI Tachezy, Ruth/H-3785-2017
OI Tachezy, Ruth/0000-0001-7689-9727; Runowicz, Carolyn
   D./0000-0002-6246-3743
CR BAUER HM, 1991, JAMA-J AM MED ASSOC, V265, P472, DOI 10.1001/jama.265.4.472
   BONOMI P, 1985, J CLIN ONCOL, V3, P1079, DOI 10.1200/JCO.1985.3.8.1079
   BOSCH FX, 1995, JNCI-J NATL CANCER I, V87, P796, DOI 10.1093/jnci/87.11.796
   COLEMAN DV, 1985, J PATHOL, V145, P207, DOI 10.1002/path.1711450302
   CONSTANTOULAKIS P, 1993, SCIENCE, V259, P1314, DOI 10.1126/science.7680491
   CROOK T, 1992, LANCET, V339, P1070, DOI 10.1016/0140-6736(92)90662-M
   DEPALO G, 1984, INT J TISSUE REACT, V6, P523
   ELAWADY MK, 1987, VIROLOGY, V159, P389, DOI 10.1016/0042-6822(87)90478-8
   ERON LJ, 1986, NEW ENGL J MED, V315, P1059, DOI 10.1056/NEJM198610233151704
   FUJITA M, 1992, CANCER RES, V52, P5323
   HATCH K, 1985, 14TH INT C CHEM KYOT
   HAUSEN HZ, 1977, CURR TOP MICROBIOL, P1
   HIGGINS GD, 1991, LANCET, V338, P910, DOI 10.1016/0140-6736(91)91773-N
   Hollander M., 1973, Non-parametric statistical methods, P68
   IKIC D, 1981, LANCET, V1, P1027
   ISAACS A, 1957, PROC R SOC SER B-BIO, V147, P258, DOI 10.1098/rspb.1957.0048
   KAPLAN EL, 1958, J AM STAT ASSOC, V53, P457, DOI 10.2307/2281868
   KING LA, 1989, CANCER-AM CANCER SOC, V63, P897, DOI 10.1002/1097-0142(19890301)63:5<897::AID-CNCR2820630517>3.0.CO;2-W
   KIYABU MT, 1989, AM J SURG PATHOL, V13, P221, DOI 10.1097/00000478-198903000-00007
   KONNO R, 1992, INT J GYNECOL PATHOL, V11, P105, DOI 10.1097/00004347-199204000-00004
   KOUTSKY LA, 1992, NEW ENGL J MED, V327, P1272, DOI 10.1056/NEJM199210293271804
   LANCASTER WD, 1986, AM J OBSTET GYNECOL, V154, P115, DOI 10.1016/0002-9378(86)90405-9
   LEHN H, 1985, P NATL ACAD SCI USA, V82, P5540, DOI 10.1073/pnas.82.16.5540
   LORINCZ AT, 1987, JNCI-J NATL CANCER I, V79, P671
   MANOS MM, 1989, CANCER CEL, V7, P209
   MORRISON EAB, 1991, INT J CANCER, V49, P6, DOI 10.1002/ijc.2910490103
   MUNOZ N, 1992, INT J CANCER, V52, P743, DOI 10.1002/ijc.2910520513
   NAWA A, 1990, BIOCHEM BIOPH RES CO, V170, P793, DOI 10.1016/0006-291X(90)92161-R
   OKEN MM, 1982, AM J CLIN ONCOL-CANC, V5, P649, DOI 10.1097/00000421-198212000-00014
   Omura G A, 1992, Oncology (Williston Park), V6, P27
   REEVES WC, 1989, NEW ENGL J MED, V320, P1437, DOI 10.1056/NEJM198906013202201
   REID R, 1982, CANCER-AM CANCER SOC, V50, P377, DOI 10.1002/1097-0142(19820715)50:2<377::AID-CNCR2820500236>3.0.CO;2-A
   RESNICK RM, 1990, JNCI-J NATL CANCER I, V82, P1477, DOI 10.1093/jnci/82.18.1477
   RIOU G, 1990, LANCET, V335, P1171
   RIOU G, 1992, J NATL CANCER I, V84, P1525, DOI 10.1093/jnci/84.19.1525
   RITTER DB, 1988, AM J OBSTET GYNECOL, V159, P1517, DOI 10.1016/0002-9378(88)90587-X
   ROSE BR, 1992, INT J CANCER, V52, P225, DOI 10.1002/ijc.2910520212
   ROSNER B, 1986, FUNDAMENTALS BIOSTAT, P326
   ROY S, 1990, SCIENCE, V247, P1216, DOI 10.1126/science.2180064
   SAIKI RK, 1985, SCIENCE, V230, P1350, DOI 10.1126/science.2999980
   Sambrook J., 1989, MOL CLONING LABORATO, V2nd
   SCHONFELD A, 1984, LANCET, V1, P1038
   SCHWARZ E, 1985, NATURE, V314, P111, DOI 10.1038/314111a0
   SEN GC, 1992, J BIOL CHEM, V267, P5017
   Syrjanen K J, 1984, Obstet Gynecol Surv, V39, P252, DOI 10.1097/00006254-198405000-00002
   THIGPEN T, 1979, CANCER TREAT REP, V63, P1549
   VANDENBRULE AJC, 1990, INT J CANCER, V45, P644, DOI 10.1002/ijc.2910450412
   WALKER J, 1989, OBSTET GYNECOL, V74, P781
   WINGO PA, 1995, CA-CANCER J CLIN, V45, P8, DOI 10.3322/canjclin.45.1.8
   WOODWORTH CD, 1992, CANCER RES, V52, P456
   1988, GUIDELINES REPORTING
NR 51
TC 13
Z9 13
U1 0
U2 1
PU MARY ANN LIEBERT, INC
PI NEW ROCHELLE
PA 140 HUGUENOT STREET, 3RD FL, NEW ROCHELLE, NY 10801 USA
SN 1079-9907
EI 1557-7465
J9 J INTERF CYTOK RES
JI J. Interferon Cytokine Res.
PD DEC
PY 1995
VL 15
IS 12
BP 1011
EP 1016
DI 10.1089/jir.1995.15.1011
PG 6
WC Biochemistry & Molecular Biology; Cell Biology; Immunology
WE Science Citation Index Expanded (SCI-EXPANDED)
SC Biochemistry & Molecular Biology; Cell Biology; Immunology
GA TM414
UT WOS:A1995TM41400001
PM 8746781
DA 2025-09-03
ER

PT J
AU Arany, I
   Goel, A
   Tyring, SK
AF Arany, I
   Goel, A
   Tyring, SK
TI Interferon response depends on viral transcription in human
   papillomavirus-containing lesions
SO ANTICANCER RESEARCH
LA English
DT Article
DE human papillomavirus; interferon; resistance; viral genes
ID EARLY GENE-EXPRESSION; CELL-LINES; KERATINOCYTES; TYPE-16; GROWTH
AB Human papillomaviruses (HPVs) express various proteins which have been proven to interact with some cellrl2nr functions playing a role in cell cycle progression and diffe rentiation. Therefore, these viral gene products might be candidates for interfering with IFN-mediated antiproliferative actions. Condyloma biopsies from patients subsequently demonstrated to be responsive or non-responsive to IFN treatment were investigated mRNA levels of HPV genes and IFN-responsive genes were determined by RT-PCR and correlated with IFN responsiveness. Patients clinically nonresponsive to IFN demonstrated a characteristic HPV transcriptional activity differing from responder patients. Nonresponders expressed mostly early E7 mRNAs; responders demonstrated higher expression of the late LI gene. This differential transcription of infecting HPV also correlated with the extent of IFN mediated antiproliferative effect. A hypothesis for further study is that HPV E7 may inhibit IFN responsiveness, while HPV L1 may promote IFN responsiveness.
C1 UNIV TEXAS, MED BRANCH, DEPT MICROBIOL & IMMUNOL, GALVESTON, TX 77555 USA.
   UNIV TEXAS, MED BRANCH, DEPT DERMATOL, GALVESTON, TX 77555 USA.
C3 University of Texas System; University of Texas Medical Branch
   Galveston; University of Texas System; University of Texas Medical
   Branch Galveston
FU PHS HHS [R01266896] Funding Source: Medline
CR AGARWAL C, 1994, CANCER RES, V54, P2108
   ARANY I, 1994, ANTIVIR RES, V23, P131, DOI 10.1016/0166-3542(94)90040-X
   ARANY I, 1995, ANTICANCER RES, V15, P1003
   Arany Istvan, 1993, Viral Immunology, V6, P255, DOI 10.1089/vim.1993.6.255
   BARON S, 1991, JAMA-J AM MED ASSOC, V266, P1375, DOI 10.1001/jama.266.10.1375
   BROWN DR, 1990, MED CLIN N AM, V74, P1455, DOI 10.1016/S0025-7125(16)30490-4
   Brysk Miriam M., 1995, Molecular and Cellular Differentiation, V3, P213
   CHAMBERS MA, 1994, EUR J IMMUNOL, V24, P738, DOI 10.1002/eji.1830240337
   CHEN LP, 1992, CELL, V71, P1093, DOI 10.1016/S0092-8674(05)80059-5
   CICCOLINI F, 1994, ONCOGENE, V9, P2633
   CIRELLI R, 1994, ANTIVIR RES, V24, P191, DOI 10.1016/0166-3542(94)90067-1
   DOEBERITZ MV, 1988, CANCER RES, V48, P3780
   DOLLARD SC, 1992, GENE DEV, V6, P1131, DOI 10.1101/gad.6.7.1131
   DUGGANKEEN M, 1994, PAPILLOMAVIRUS REP, V5, P3
   DURST M, 1991, J VIROL, V65, P796
   MANSUR CP, 1993, BIOCHIM BIOPHYS ACTA, V1155, P323, DOI 10.1016/0304-419X(93)90013-3
   MCFADDEN G, 1994, ADV CANCER RES, V63, P117, DOI 10.1016/S0065-230X(08)60400-5
   MUNGER K, 1993, BIOCHIM BIOPHYS ACTA, V1155, P111, DOI 10.1016/0304-419X(93)90025-8
   PIETENPOL JA, 1990, CELL, V61, P777, DOI 10.1016/0092-8674(90)90188-K
   STADLER R, 1993, DERMATOL CLIN, V11, P187, DOI 10.1016/S0733-8635(18)30295-X
   TYRING SK, 1988, SEMIN ONCOL, V15, P35
   VILLA LL, 1992, MOL CARCINOGEN, V6, P5, DOI 10.1002/mc.2940060103
   WOODWORTH CD, 1993, AM J PATHOL, V142, P1544
   WOODWORTH CD, 1990, J VIROL, V64, P4767, DOI 10.1128/JVI.64.10.4767-4775.1990
NR 24
TC 30
Z9 35
U1 0
U2 3
PU INT INST ANTICANCER RESEARCH
PI ATHENS
PA EDITORIAL OFFICE 1ST KM KAPANDRITIOU-KALAMOU RD KAPANDRITI, PO BOX 22,
   ATHENS 19014, GREECE
SN 0250-7005
EI 1791-7530
J9 ANTICANCER RES
JI Anticancer Res.
PD NOV-DEC
PY 1995
VL 15
IS 6B
BP 2865
EP 2869
PG 5
WC Oncology
WE Science Citation Index Expanded (SCI-EXPANDED)
SC Oncology
GA UA910
UT WOS:A1995UA91000074
PM 8669880
DA 2025-09-03
ER

PT J
AU PLUMPTON, M
   SHARP, NA
   LIDDICOAT, LH
   REMM, M
   TUCKER, DO
   HUGHES, FJ
   RUSSELL, SM
   ROMANOS, MA
AF PLUMPTON, M
   SHARP, NA
   LIDDICOAT, LH
   REMM, M
   TUCKER, DO
   HUGHES, FJ
   RUSSELL, SM
   ROMANOS, MA
TI A HIGH-CAPACITY ASSAY FOR INHIBITORS OF HUMAN PAPILLOMAVIRUS
   DNA-REPLICATION
SO BIO-TECHNOLOGY
LA English
DT Article
ID PLACENTAL ALKALINE-PHOSPHATASE; TRANSIENT REPLICATION; E1 PROTEIN; E2;
   TRANSCRIPTION; SEQUENCE; TYPE-18; GENOME; DIFFERENTIATION; ACTIVATION
AB The discovery of antiviral compounds against human papillomaviruses (HPV) has been hindered by the difficulties in culturing virus in vitro or assaying stable HPV DNA replication, However, plasmids containing the HPV replication origin replicate transiently upon co-transfection with HPV E1 and E2 expression vectors. We have adapted this assay using secreted alkaline phosphatase (SAP) as a reporter for rapid analysis of DNA copy number. Use of the SV40 early promoter in controlling SAP expression was critical in ensuring both a strong signal and copy number dependence: the stronger beta-actin promoter inhibited replication, while the weaker SV40 late promoter yielded very low levels of SAP, The precise configuration of the E1 and E2 expression vectors also was critical, most pre-existing vectors did not support efficient replication and SAP secretion. The extent of DNA replication and SAP secretion were both proportional to the amount of E1/E2 vector used in transfections; under optimal conditions SAP increased 100-fold during replication. The assay has been developed for compound screening in 96-well plates and several inhibitors have been identified. Quantitative Southern blot analysis has shown that most of these inhibit HPV DNA replication rather than SAP accumulation or activity, and several are under test in models of viral replication, The assay also provides a rapid system for functional analysis of the HPV E1, E2 genes and the replication origin.
C1 WELLCOME RES LABS, BECKENHAM BR3 3BS, KENT, ENGLAND.
   ESTONIAN BIOCTR, TARTU 2400, ESTONIA.
C3 Wellcome Research Laboratories; GlaxoSmithKline; Glaxosmithkline United
   Kingdom; Estonian Biocentre
RI Remm, Maido/L-9072-2019
OI Remm, Maido/0000-0003-3966-8422
FU Wellcome Trust Funding Source: Medline
CR BERGER J, 1988, GENE, V66, P1, DOI 10.1016/0378-1119(88)90219-3
   BREAM GL, 1993, J VIROL, V67, P2655, DOI 10.1128/JVI.67.5.2655-2663.1993
   CHIANG CM, 1992, P NATL ACAD SCI USA, V89, P5799, DOI 10.1073/pnas.89.13.5799
   COLE ST, 1987, J MOL BIOL, V193, P599, DOI 10.1016/0022-2836(87)90343-3
   DARMANN K, 1986, VIROLOGY, V151, P124, DOI 10.1016/0042-6822(86)90110-8
   DELVECCHIO AM, 1992, J VIROL, V66, P5949, DOI 10.1128/JVI.66.10.5949-5958.1992
   GISSMANN L, 1993, SEMIN CANCER BIOL, V3, P253
   GUNNING P, 1987, P NATL ACAD SCI USA, V84, P4831, DOI 10.1073/pnas.84.14.4831
   HAASE SB, 1994, MOL CELL BIOL, V14, P2516, DOI 10.1128/MCB.14.4.2516
   HIGGINS GD, 1992, J GEN VIROL, V73, P2047, DOI 10.1099/0022-1317-73-8-2047
   HUGHES FJ, 1993, NUCLEIC ACIDS RES, V21, P5817, DOI 10.1093/nar/21.25.5817
   HUMMEL M, 1992, J VIROL, V66, P6070, DOI 10.1128/JVI.66.10.6070-6080.1992
   JEON S, 1995, J VIROL, V69, P2989, DOI 10.1128/JVI.69.5.2989-2997.1995
   KARLEN S, 1993, J VIROL, V67, P4296, DOI 10.1128/JVI.67.7.4296-4306.1993
   KUO SR, 1994, J BIOL CHEM, V269, P24058
   LI R, 1993, CELL, V73, P1207, DOI 10.1016/0092-8674(93)90649-B
   MAY SW, 1991, CURR OPIN BIOTECH, V2, P363, DOI 10.1016/S0958-1669(05)80138-7
   MEYERS C, 1992, SCIENCE, V257, P971, DOI 10.1126/science.1323879
   MILLAN JL, 1986, J BIOL CHEM, V261, P3112
   NASSERI M, 1987, VIROLOGY, V159, P433, DOI 10.1016/0042-6822(87)90482-X
   PARK P, 1994, P NATL ACAD SCI USA, V91, P8700, DOI 10.1073/pnas.91.18.8700
   REMM M, 1992, NUCLEIC ACIDS RES, V20, P6015, DOI 10.1093/nar/20.22.6015
   SCHWARZ E, 1983, EMBO J, V2, P2341, DOI 10.1002/j.1460-2075.1983.tb01744.x
   SEO YS, 1993, P NATL ACAD SCI USA, V90, P2865, DOI 10.1073/pnas.90.7.2865
   SEO YS, 1993, P NATL ACAD SCI USA, V90, P702, DOI 10.1073/pnas.90.2.702
   STANLEY MA, 1994, HUMAN PAPILLOMAVIRUS
   STERLING J, 1990, J VIROL, V64, P6305, DOI 10.1128/JVI.64.12.6305-6307.1990
   SVERDRUP F, 1994, J VIROL, V68, P505, DOI 10.1128/JVI.68.1.505-509.1994
   USTAV M, 1991, EMBO J, V10, P449, DOI 10.1002/j.1460-2075.1991.tb07967.x
   WU X, 1994, J VIROL, V68, P6097, DOI 10.1128/JVI.68.9.6097-6102.1994
   YANG L, 1993, P NATL ACAD SCI USA, V90, P5086, DOI 10.1073/pnas.90.11.5086
   YANG L, 1991, NATURE, V353, P628, DOI 10.1038/353628a0
NR 32
TC 9
Z9 12
U1 0
U2 0
PU NATURE PUBLISHING GROUP
PI NEW YORK
PA 75 VARICK ST, 9TH FLR, NEW YORK, NY 10013-1917 USA
SN 0733-222X
J9 BIO-TECHNOL
JI Bio-Technology
PD NOV
PY 1995
VL 13
IS 11
BP 1210
EP 1214
DI 10.1038/nbt1195-1210
PG 5
WC Biotechnology & Applied Microbiology
WE Science Citation Index Expanded (SCI-EXPANDED)
SC Biotechnology & Applied Microbiology
GA TD752
UT WOS:A1995TD75200026
PM 9636294
DA 2025-09-03
ER

PT J
AU Rotola, A
   Costa, S
   DiLuca, D
   Stefanon, B
   Villani, C
   Micheletti, L
   Montemagno, U
   Bolis, PF
   Cassai, E
AF Rotola, A
   Costa, S
   DiLuca, D
   Stefanon, B
   Villani, C
   Micheletti, L
   Montemagno, U
   Bolis, PF
   Cassai, E
TI beta-interferon treatment of cervical intraepithelial neoplasia: A
   multicenter clinical trial
SO INTERVIROLOGY
LA English
DT Article
DE HPV; cervical intraepithelial neoplasia; beta-IFN; dot-blot
   hybridization
ID HUMAN PAPILLOMAVIRUS TYPE-16; GENITAL WARTS; HUMAN KERATINOCYTES;
   INFECTION; CANCER; TRANSFORMATION; CELLS; ASSOCIATION; REGRESSION;
   COLOMBIA
AB Forty-nine women with cervical intraepithelial neoplasia (CIN) grade II were treated with systemic and/or local beta-interferon (beta-IFN) applications. The aim of the study was to compare the efficacy of different routes for the administration of beta-IFN, evaluate local and systemic beta-IFN tolerance, and determine whether disappearance of neoplastic lesions was related to the resolution of the concomitant human papillomavirus infection, The patients were randomized to receive intramuscular, intralesional or a combination of intramuscular and intralesional administration, or conventional treatment, Significant differences in the rate of lesion regression were observed between treated and untreated women, The highest frequency of complete response was observed with the therapy combining intramuscular and intralesional treatment.
C1 UNIV FERRARA, INST MICROBIOL, I-44100 FERRARA, ITALY.
   UNIV BOLOGNA, OBSTET & GYNECOL CLIN 2, BOLOGNA, ITALY.
   UNIV PERUGIA, I-06100 PERUGIA, ITALY.
   UNIV TURIN, TURIN, ITALY.
   UNIV VARESE, VARESE, ITALY.
   NATL TUMORS INST, ONCOL SURG & DIAGNOST DIV, MILAN, ITALY.
C3 University of Ferrara; University of Bologna; University of Perugia;
   University of Turin; University of Insubria
RI Di Luca, Dario/M-9781-2014
OI Di Luca, Dario/0000-0001-9643-9170
CR AIBA S, 1986, CANCER-AM CANCER SOC, V58, P1246, DOI 10.1002/1097-0142(19860915)58:6<1246::AID-CNCR2820580612>3.0.CO;2-E
   BOSCH FX, 1992, INT J CANCER, V52, P750, DOI 10.1002/ijc.2910520514
   BYRNE MA, 1986, BRIT J OBSTET GYNAEC, V93, P1136, DOI 10.1111/j.1471-0528.1986.tb08634.x
   CANDA R, 1987, J CLIN IMMUNOL, V7, P304
   CASTELLO G, 1986, GYNECOL ONCOL, V25, P61, DOI 10.1016/0090-8258(86)90065-X
   COSTA KS, 1990, PAPILLOMAVIRUS HUMAN, V78, P207
   COSTA S, 1988, CERVIX LFGT, V6, P203
   DEPALO G, 1985, J REPROD MED, V30, P404
   DESANJOSE S, 1992, IARC SCI PUBL, V119, P75
   DEVILLIERS EM, 1989, J VIROL, V63, P4898, DOI 10.1128/JVI.63.11.4898-4903.1989
   DILUCA D, 1986, J GEN VIROL, V67, P583, DOI 10.1099/0022-1317-67-3-583
   DILUCA D, 1988, HERPES PAPILLOMAVI 2, V46, P129
   DURST M, 1983, P NATL ACAD SCI-BIOL, V80, P3812, DOI 10.1073/pnas.80.12.3812
   FIERLBECK G, 1989, DERMATOLOGICA, V179, P191, DOI 10.1159/000248358
   FROST L, 1990, BRIT J OBSTET GYNAEC, V97, P626, DOI 10.1111/j.1471-0528.1990.tb02552.x
   FUCHS PG, 1983, INT J CANCER, V23, P306
   GALL SA, 1985, AM J OBSTET GYNECOL, V153, P157, DOI 10.1016/0002-9378(85)90103-6
   Gissmann L, 1989, Curr Probl Dermatol, V18, P162
   GISSMANN L, 1986, VIRAL ETIOLOGY CERVI, P217
   Grismondi G L, 1991, Minerva Ginecol, V43, P581
   HAUSEN HZ, 1991, VIROLOGY, V184, P9, DOI 10.1016/0042-6822(91)90816-T
   HAUSEN HZ, 1989, CANCER RES, V49, P4677
   IKIC D, 1975, P S CLIN USE INTERFE, P235
   JARRETT WFH, 1978, NATURE, V274, P215, DOI 10.1038/274215a0
   KAFATOS FC, 1979, NUCLEIC ACIDS RES, V7, P1541, DOI 10.1093/nar/7.6.1541
   KHAN MA, 1993, J VIROL, V67, P3396, DOI 10.1128/JVI.67.6.3396-3403.1993
   KRAUS SJ, 1990, REV INFECT DIS, V12, pS620
   LORINCZ AT, 1987, JNCI-J NATL CANCER I, V79, P671
   MEANWELL CA, 1987, LANCET, V1, P703
   Micheletti L, 1992, Minerva Ginecol, V44, P329
   MUNGER K, 1989, J VIROL, V63, P4417
   MUNOZ N, 1992, INT J CANCER, V52, P743, DOI 10.1002/ijc.2910520513
   NAGAI N, 1988, CLIN ASPECTS INTERFE, P183
   NAWA A, 1990, BIOCHEM BIOPH RES CO, V170, P793, DOI 10.1016/0006-291X(90)92161-R
   PECORARO G, 1991, AM J PATHOL, V138, P1
   PETERSEN CS, 1991, GENITOURIN MED, V67, P99
   REID R, 1982, CANCER-AM CANCER SOC, V50, P377, DOI 10.1002/1097-0142(19820715)50:2<377::AID-CNCR2820500236>3.0.CO;2-A
   SCHNEIDER A, 1987, INT J CANCER, V40, P610, DOI 10.1002/ijc.2910400506
   TAY SK, 1987, BRIT J OBSTET GYNAEC, V94, P16, DOI 10.1111/j.1471-0528.1987.tb02245.x
   VONKROGH G, 1987, PAPILLOMAVIRUSES HUM, P297
   WECK PK, 1987, CANCER CELL, V5, P393
   WOODWORTH CD, 1992, CANCER RES, V52, P456
   YLISKOSKI M, 1990, GYNECOL ONCOL, V36, P353, DOI 10.1016/0090-8258(90)90141-7
   ZURHAUSEN H, 1976, CANCER RES, V36, P794
NR 44
TC 8
Z9 12
U1 0
U2 0
PU KARGER
PI BASEL
PA ALLSCHWILERSTRASSE 10, CH-4009 BASEL, SWITZERLAND
SN 0300-5526
EI 1423-0100
J9 INTERVIROLOGY
JI Intervirology
PD NOV-DEC
PY 1995
VL 38
IS 6
BP 325
EP 331
DI 10.1159/000150459
PG 7
WC Virology
WE Science Citation Index Expanded (SCI-EXPANDED)
SC Virology
GA VG021
UT WOS:A1995VG02100003
PM 8880382
DA 2025-09-03
ER

PT J
AU MAYEAUX, EJ
   HARPER, MB
   BARKSDALE, W
   POPE, JB
AF MAYEAUX, EJ
   HARPER, MB
   BARKSDALE, W
   POPE, JB
TI NONCERVICAL HUMAN PAPILLOMAVIRUS GENITAL INFECTIONS
SO AMERICAN FAMILY PHYSICIAN
LA English
DT Article
AB The incidence of human papillomavirus infection is increasing. More than 60 types of human papillomavirus have been isolated; some types are known to have malignant potential. Differential diagnosis of the lesions includes condyloma latum, seborrheic keratoses, nevi, pearly penile papules and neoplasms. The goal in treating non-cervical human papillomavirus infection is the elimination of lesions; eradication of the virus is not yet possible. Current forms of treatment include cryotherapy, podophyllum resin, podophilox, trichloroacetic acid, laser ablation, loop electrosurgical excision procedure (LEEP), fluorouracil and alpha interferon. Success in treating condyloma may be increased if the area is first soaked with 5 percent acetic acid to more clearly show the extent of the local infection. Recurrence is a problem no matter what form of therapy is used.
RP MAYEAUX, EJ (corresponding author), LOUISIANA STATE UNIV,MED CTR,DEPT FAMILY MED,FAMILY PRACTICE RESIDENCY PROGRAM,SHREVEPORT,LA 71130, USA.
NR 0
TC 36
Z9 37
U1 0
U2 1
PU AMER ACAD FAMILY PHYSICIANS
PI KANSAS CITY
PA 8880 WARD PARKWAY, KANSAS CITY, MO 64114-2797
SN 0002-838X
J9 AM FAM PHYSICIAN
JI Am. Fam. Physician
PD SEP 15
PY 1995
VL 52
IS 4
BP 1137
EP 1146
PG 10
WC Primary Health Care; Medicine, General & Internal
WE Science Citation Index Expanded (SCI-EXPANDED)
SC General & Internal Medicine
GA RV802
UT WOS:A1995RV80200009
PM 7668205
DA 2025-09-03
ER

PT J
AU KEATING, PJ
   CROMME, FV
   DUGGANKEEN, M
   SNIJDERS, PJF
   WALBOOMERS, JMM
   HUNTER, RD
   DYER, PA
   STERN, PL
AF KEATING, PJ
   CROMME, FV
   DUGGANKEEN, M
   SNIJDERS, PJF
   WALBOOMERS, JMM
   HUNTER, RD
   DYER, PA
   STERN, PL
TI FREQUENCY OF DOWN-REGULATION OF INDIVIDUAL HLA-A AND HLA-B ALLELES IN
   CERVICAL CARCINOMAS IN RELATION TO TAP-1 EXPRESSION
SO BRITISH JOURNAL OF CANCER
LA English
DT Article
DE CERVICAL CARCINOMA, TUMOR HLA CLASS 1; DOWN-REGULATION; TRANSPORTER
   ASSOCIATED WITH ANTIGEN PROCESSING; HUMAN PAPILLOMAVIRUS; IMMUNE
   SURVEILLANCE; TUMOR ESCAPE MECHANISM
ID CLASS-I MOLECULES; MAJOR HISTOCOMPATIBILITY COMPLEX; HUMAN
   PAPILLOMAVIRUSES; ANTIGEN; ASSOCIATION; INTERFERON; PEPTIDES; CANCER;
   CELLS
AB The development of cervical carcinoma is strongly associated with specific types of human papillomaviruses (HPVs). A role for cellular immunity in cervical disease is supported by the increased occurrence of HPV-associated lesions in immunosuppressed individuals. Upon viral infection or malignant transformation, ensuing alterations in gene expression result in the generation of novel sets of peptides which can form complexes with specific HLA class I heavy chains and beta(2)-microglobulin. These are then expressed at the cell surface as potential targets for specific T cells. In this study of 100 carcinomas HLA-A and -B class I expression by the tumour cells was down-regulated at one or more alleles in at least 73% of cervical carcinomas. Interference with the transporter associated with antigen presentation (TAP), which translocates cytosolic peptides from endogenously synthesised proteins (e.g. viral) into the lumen of the endoplasmic reticulum was found in 38% of the HLA class I down-regulated tumours. Loss of expression for common HLA class I alleles ranged from 36% to 71%, and such changes might be expected to influence specific immunogenic peptide presentation and consequent immune recognition. These results underline the importance of single as well as multiple allelic loss in cervical neoplasia and have important implications for attempts to intervene immunologically in cervical cancer.
C1 PATERSON INST CANC RES, DEPT IMMUNOL, CRC, MANCHESTER M20 9BX, LANCS, ENGLAND.
   FREE UNIV AMSTERDAM HOSP, INST PATHOL, 1081 HV AMSTERDAM, NETHERLANDS.
   CHRISTIE HOSP NATL HLTH SERV TRUST, MANCHESTER M20 9BX, LANCS, ENGLAND.
   ST MARYS HOSP, N W REG TISSUE TYPING LABS, MANCHESTER M13 0JH, LANCS, ENGLAND.
C3 Paterson Institute for Cancer Research; Vrije Universiteit Amsterdam; VU
   UNIVERSITY MEDICAL CENTER; Christie NHS Foundation Trust; Christie
   Hospital; University of Manchester
CR BAAS EJ, 1992, J EXP MED, V176, P147, DOI 10.1084/jem.176.1.147
   BJORKMAN PJ, 1987, NATURE, V329, P506, DOI 10.1038/329506a0
   BODMER JG, 1992, TISSUE ANTIGENS, V39, P161, DOI 10.1111/j.1399-0039.1992.tb01932.x
   BURROWS SR, 1990, J EXP MED, V171, P345, DOI 10.1084/jem.171.1.345
   CONNOR ME, 1990, INT J CANCER, V46, P1029, DOI 10.1002/ijc.2910460614
   CROMME FV, 1994, BRIT J CANCER, V69, P1176, DOI 10.1038/bjc.1994.231
   CROMME FV, 1994, J EXP MED, V179, P335, DOI 10.1084/jem.179.1.335
   DIMAIO D, 1991, ADV CANCER RES, V56, P133
   DUGGANKEEN M, 1994, PAPILLOMAVIRUS REP, V5, P3
   ELLIS JRM, 1995, IN PRESS NATURE MED, V1
   FOULKES WD, 1993, BRIT J CANCER, V67, P551, DOI 10.1038/bjc.1993.101
   GARRIDO F, 1993, IMMUNOL TODAY, V14, P491, DOI 10.1016/0167-5699(93)90264-L
   GAVIOLI R, 1993, J VIROL, V67, P1572, DOI 10.1128/JVI.67.3.1572-1578.1993
   GILLET AC, 1990, EUR J IMMUNOL, V20, P759, DOI 10.1002/eji.1830200408
   GLEW SS, 1993, HUM IMMUNOL, V37, P157, DOI 10.1016/0198-8859(93)90181-Y
   GLEW SS, 1993, EUR J CANCER, V29A, P1963, DOI 10.1016/0959-8049(93)90453-M
   GOLDBERG AL, 1992, NATURE, V357, P375, DOI 10.1038/357375a0
   HILL AVS, 1992, NATURE, V360, P434, DOI 10.1038/360434a0
   HONMA S, 1994, INT J CANCER, V57, P650, DOI 10.1002/ijc.2910570507
   KELLY A, 1992, NATURE, V355, P641, DOI 10.1038/355641a0
   KOPP WC, 1993, J IMMUNOTHER, V13, P181, DOI 10.1097/00002371-199304000-00005
   LAGA M, 1992, INT J CANCER, V48, P682
   LJUNGGREN HG, 1990, NATURE, V346, P476, DOI 10.1038/346476a0
   LJUNGGREN HG, 1990, IMMUNOL TODAY, V11, P237, DOI 10.1016/0167-5699(90)90097-S
   MELIEF CJM, 1992, CANCER SURVEYS NEW L, P81
   MOLLER P, 1992, CANCER SURV, V13, P101
   MONACO JJ, 1992, IMMUNOL TODAY, V13, P173, DOI 10.1016/0167-5699(92)90122-N
   Munoz N., 1992, EPIDEMIOLOGY CERVICA
   NIEDOBITEK G, 1991, CANCER J - FRANCE, V4, P163
   PHILLIPS RE, 1991, NATURE, V354, P453, DOI 10.1038/354453a0
   SCHMIDT H, 1990, IMMUNOGENETICS, V31, P245
   SCHNIEDER A, 1992, EPIDEMIOLOGY HUMAN P, P23
   SEUNG S, 1993, J EXP MED, V178, P933, DOI 10.1084/jem.178.3.933
   SMOTKIN D, 1987, J VIROL, V61, P1686, DOI 10.1128/JVI.61.5.1686-1689.1987
   STANLEY MA, 1994, HUMAN PAPILLOMAVIRUS, P116
   STAUSS HJ, 1994, HUMAN PAPILLOMAVIRUS, P146
   STERN PL, 1994, HUMAN PAPILLOMAVIRUS, P162
   TOWNSEND A, 1990, CELL, V62, P285, DOI 10.1016/0092-8674(90)90366-M
   TOWNSEND A, 1989, NATURE, V340, P443, DOI 10.1038/340443a0
   TROWSDALE J, 1990, NATURE, V348, P741, DOI 10.1038/348741a0
   VANDENBRULE AJC, 1990, J CLIN MICROBIOL, V28, P2739, DOI 10.1128/JCM.28.12.2739-2743.1990
   WEI ML, 1992, NATURE, V356, P443, DOI 10.1038/356443a0
NR 42
TC 152
Z9 167
U1 0
U2 1
PU NATURE PUBLISHING GROUP
PI LONDON
PA MACMILLAN BUILDING, 4 CRINAN ST, LONDON N1 9XW, ENGLAND
SN 0007-0920
EI 1532-1827
J9 BRIT J CANCER
JI Br. J. Cancer
PD AUG
PY 1995
VL 72
IS 2
BP 405
EP 411
DI 10.1038/bjc.1995.346
PG 7
WC Oncology
WE Science Citation Index Expanded (SCI-EXPANDED)
SC Oncology
GA RM116
UT WOS:A1995RM11600024
PM 7640226
OA Bronze
DA 2025-09-03
ER

PT J
AU TINDLE, RW
   CROFT, S
   HERD, K
   MALCOLM, K
   GECZY, AF
   STEWART, T
   FERNANDO, GJP
AF TINDLE, RW
   CROFT, S
   HERD, K
   MALCOLM, K
   GECZY, AF
   STEWART, T
   FERNANDO, GJP
TI A VACCINE CONJUGATE OF ISCAR IMMUNOCARRIER AND PEPTIDE EPITOPES OF THE
   E7 CERVICAL CANCER-ASSOCIATED PROTEIN OF HUMAN PAPILLOMAVIRUS TYPE-16
   ELICITS SPECIFIC TH1-TYPE AND TH2-TYPE RESPONSES IN IMMUNIZED MICE IN
   THE ABSENCE OF OIL-BASED ADJUVANTS
SO CLINICAL AND EXPERIMENTAL IMMUNOLOGY
LA English
DT Article
DE ISCAR; HPV16 E7; TH1/TH2; CTL; PEPTIDE VACCINE
ID LYMPHOCYTES-T; ANTIGENS; CELLS; IMMUNOGENICITY; ENHANCEMENT; ANTIBODIES;
   CARRIER; TRAT; ALUM
AB TraT protein, known as ISCAR (=Immunostimulatory Carrier), is one of a family of integral membrane proteins (Imps) of Escherichia coli representing powerful carrier molecules which when injected into experimental animals generate substantial antibody and T proliferative responses to molecules conjugated to it. We extend these findings to show that ISCAR functions to stimulate Th1- and Th2-type responses, including specific cytotoxic T cells and tumour protection. We report here that by conjugating to ISCAR a 19mer peptide containing linear B epitopes, a T helper (Th) epitope, and a H-2(b)-restricted T cytotoxic (CTL) epitope of E7 protein of human papillomavirus type 16 (HPV16), and immunizing C57B1/6 (H-2(b)) mice, we elicited (i) specific IgG2a and IgG1 antibodies; (ii) IL-2 and IL-4 production by specifically recalled lymph node cells in vitro; (iii) cytotoxic T lymphocytes which specifically killed both E7 peptide-pulsed, and whole E7 gene-transfected tumour target cells; and (iv) in vivo protection against an E7 gene-transfected tumour cell inoculum. These findings have implications for the design of vaccines to stimulate immune responses to endogenously processed target antigens (e.g. tumour-associated antigens) without the unwanted side effects of oil-based adjuvants. In addition they support the case for a E7-targeted therapeutic vaccine for HPV-associated human cervical cancer.
C1 BIOTECH AUSTRALIA PTY LTD, DEPT IMMUNOL, ROSEVILLE, NSW, AUSTRALIA.
RP TINDLE, RW (corresponding author), UNIV QUEENSLAND, PRINCESS ALEXANDRA HOSP, DEPT MED, PAPILLOMAVIRUS RES UNIT, IPSWICH RD, BRISBANE, QLD 4102, AUSTRALIA.
RI Fernando, Germain/C-3733-2009; Stewart, Trina/F-5967-2012
OI Fernando, Germain/0000-0003-3260-0548; 
CR AGUERO ME, 1984, INFECT IMMUN, V46, P740
   ALTMANN A, 1992, EUR J CANCER, V28A, P326, DOI 10.1016/S0959-8049(05)80047-4
   CHEN LP, 1991, P NATL ACAD SCI USA, V88, P110, DOI 10.1073/pnas.88.1.110
   CHRISTENSEN ND, 1994, J GEN VIROL, V75, P2271, DOI 10.1099/0022-1317-75-9-2271
   COOPER PD, 1991, IMMUNOL LETT, V27, P131, DOI 10.1016/0165-2478(91)90140-6
   CROFT S, 1991, J IMMUNOL, V146, P793
   CROOK T, 1988, P NATL ACAD SCI USA, V85, P8820, DOI 10.1073/pnas.85.23.8820
   DEVILLIERS EM, 1989, VIROLOGY, V171, P248, DOI 10.1016/0042-6822(89)90532-1
   DILLNER L, 1993, J CLIN MICROBIOL, V31, P192, DOI 10.1128/JCM.31.2.192-197.1993
   FELTKAMP MCW, 1993, EUR J IMMUNOL, V23, P2242, DOI 10.1002/eji.1830230929
   GILLIS S, 1978, J IMMUNOL, V120, P2027
   HAUSEN HZ, 1989, CANCER RES, V49, P4677
   HAWLEYNELSON P, 1989, EMBO J, V8, P3905, DOI 10.1002/j.1460-2075.1989.tb08570.x
   HOPP TP, 1984, MOL IMMUNOL, V21, P13, DOI 10.1016/0161-5890(84)90084-1
   HULI J, 1989, J IMMUNOL, V142, P800
   Imanishi T., 1992, HLA 1991, V1, P1066
   JOCHMUSKUDIELKA I, 1989, JNCI-J NATL CANCER I, V81, P1698, DOI 10.1093/jnci/81.22.1698
   KADISH AS, 1994, J GEN VIROL, V75, P2277, DOI 10.1099/0022-1317-75-9-2277
   KAST WM, 1994, J IMMUNOL, V152, P3904
   KAST WM, 1989, CELL, V59, P603, DOI 10.1016/0092-8674(89)90006-8
   LABEIT D, 1992, J MED VIROL, V36, P131, DOI 10.1002/jmv.1890360210
   LAMBERT PF, 1993, P NATL ACAD SCI USA, V90, P5583, DOI 10.1073/pnas.90.12.5583
   LOWELL GH, 1988, SCIENCE, V240, P800, DOI 10.1126/science.2452484
   MELANCON J, 1983, INFECT IMMUN, V42, P471, DOI 10.1128/IAI.42.2.471-479.1983
   MOREIN B, 1987, IMMUNOL TODAY, V8, P333, DOI 10.1016/0167-5699(87)90008-9
   MOSMANN TR, 1989, ANNU REV IMMUNOL, V7, P145, DOI 10.1146/annurev.immunol.7.1.145
   MULLER M, 1992, VIROLOGY, V187, P508
   PFISTER H, 1984, REV PHYSIOL BIOCH P, V99, P111, DOI 10.1007/BFb0027716
   ROMAGNANI S, 1994, ANNU REV IMMUNOL, V12, P227, DOI 10.1146/annurev.iy.12.040194.001303
   ROMAGNANI S, 1994, CURR OPIN IMMUNOL, V6, P616, DOI 10.1016/0952-7915(94)90150-3
   RUSSELLJONES GJ, 1993, VACCINE, V11, P1310, DOI 10.1016/0264-410X(93)90100-C
   SEPPALA IJT, 1984, IMMUNOLOGY, V53, P827
   SHU S, 1985, CANCER RES, V45, P1657
   SMOTKIN D, 1987, J VIROL, V61, P1686, DOI 10.1128/JVI.61.5.1686-1689.1987
   SWAIN SL, 1993, RES IMMUNOL, V144, P616, DOI 10.1016/S0923-2494(05)80013-6
   TINDLE RW, 1990, J GEN VIROL, V71, P1347, DOI 10.1099/0022-1317-71-6-1347
   TINDLE RW, 1991, P NATL ACAD SCI USA, V88, P5887, DOI 10.1073/pnas.88.13.5887
   VANREGENMORTEL MHV, 1988, LABORATORY TECHNIQUE, P19
   VONKNEBELDOEBERITZ M, 1994, J VIROL, V68, P2811, DOI 10.1128/JVI.68.5.2811-2821.1994
   WALDEN PR, 1990, P NATL ACAD SCI USA, V87, P9015, DOI 10.1073/pnas.87.22.9015
NR 40
TC 57
Z9 61
U1 0
U2 1
PU OXFORD UNIV PRESS
PI OXFORD
PA GREAT CLARENDON ST, OXFORD OX2 6DP, ENGLAND
SN 0009-9104
EI 1365-2249
J9 CLIN EXP IMMUNOL
JI Clin. Exp. Immunol.
PD AUG
PY 1995
VL 101
IS 2
BP 265
EP 271
PG 7
WC Immunology
WE Science Citation Index Expanded (SCI-EXPANDED)
SC Immunology
GA RP219
UT WOS:A1995RP21900011
PM 7544248
DA 2025-09-03
ER

PT J
AU CHRISTENSEN, ND
   REED, CA
   CLADEL, NM
AF CHRISTENSEN, ND
   REED, CA
   CLADEL, NM
TI INDUCTION OF NEUTRALIZING ANTIBODIES TO PAPILLOMAVIRUSES BY
   ANTIIDIOTYPIC ANTIBODIES
SO VIROLOGY
LA English
DT Article
ID ANTIIDIOTYPIC MONOCLONAL-ANTIBODIES; IMMUNE-RESPONSE; INTERNAL IMAGE;
   CARCINOEMBRYONIC ANTIGEN; MEDIATED NEUTRALIZATION; CONFORMATIONAL
   EPITOPES; VIRUS; RECEPTOR; PARTICLES; INFECTION
AB Anti-idiotypic antibodies (anti-ids) were generated against three mouse monoclonal antibodies (MAbs) which neutralized three different papillomaviruses. The neutralizing MAbs (N-MAbs) were generated against infectious human papillomavirus type 11 (HPV-11), cottontail rabbit papillomavirus (CRPV), and bovine papillomavirus type 1 (BPV-1), and all recognized surface conformational epitopes that were lost upon denaturation of the virions. The polyclonal anti-ids were screened in an ELISA using a panel of 10 N-MAbs (4 HPV-11 neutralizing, 5 CRPV neutralizing, and 1 BPV-1 neutralizing), and crossreactive idiotypic reactivity was observed. Affinity-purified anti-H 11.B2 (HPV-11 N-MAb) cross-reacted with the 3 other HPV-11 N-MAbs, was unreactive to a nonneutralizing HPV-11 MAb and all 5 CRPV N-MAbs, but surprisingly was reactive to the BPV-1 N-MAb. In contrast, affinity-purified anti-CRPV-1A (CRPV N-MAb) reacted with all 5 CRPV N-MAbs, but not with any other MAb. Affinity-purified anti-B1.A1 (BPV-1 N-MAb) also showed unexpected cross-reactivity with the 4 HPV-11 N-MAbs, but not with any of the CRPV N-MAbs. Two of the three polyclonal rabbit anti-ids induced strong anti-viral antibody responses (including virus-neutralizing antibodies) in BALB/c mice following immunization. The results indicate that within a mouse strain, papillomavirus-neutralizing antibodies share cross-reactive idiotopes that group the N-MAbs into several subsets. One group includes the CRPV N-MAbs, and another group includes N-MAbs directed to apparently unrelated papillomaviruses, including HPV-11, BPV-1, and possibly HPV-6. (C) 1995 Academic Press, Inc.
C1 PENN STATE UNIV, MILTON S HERSHEY MED CTR, DEPT MICROBIOL & IMMUNOL, HERSHEY, PA 17033 USA.
C3 Pennsylvania Commonwealth System of Higher Education (PCSHE);
   Pennsylvania State University; Penn State Health
RP CHRISTENSEN, ND (corresponding author), PENN STATE UNIV, MILTON S HERSHEY MED CTR, DEPT PATHOL, HERSHEY, PA 17033 USA.
CR BHATTACHARYACHATTERJEE M, 1990, J IMMUNOL, V145, P2758
   BRAUN JM, 1993, CELL IMMUNOL, V148, P316, DOI 10.1006/cimm.1993.1115
   CHATTOPADHYAY P, 1991, J IMMUNOL, V147, P2055
   CHRISTENSEN ND, 1990, J VIROL, V64, P3151, DOI 10.1128/JVI.64.7.3151-3156.1990
   CHRISTENSEN ND, 1993, VIRUS RES, V28, P195, DOI 10.1016/0168-1702(93)90136-B
   CHRISTENSEN ND, 1991, VIRUS RES, V21, P169, DOI 10.1016/0168-1702(91)90031-P
   CHRISTENSEN ND, 1990, J VIROL, V64, P5678, DOI 10.1128/JVI.64.11.5678-5681.1990
   CHRISTENSEN ND, 1995, VIROLOGY, V207, P136, DOI 10.1006/viro.1995.1059
   CHRISTENSEN ND, 1994, VIROLOGY, V205, P329, DOI 10.1006/viro.1994.1649
   CHRISTENSEN ND, 1994, J GEN VIROL, V75, P2271, DOI 10.1099/0022-1317-75-9-2271
   COWSERT LM, 1987, JNCI-J NATL CANCER I, V79, P1053
   DIMMOCK NJ, 1903, CURR TOP MICROBIOL I, V183, P1
   DVORETZKY I, 1980, VIROLOGY, V103, P369, DOI 10.1016/0042-6822(80)90195-6
   FUNG MSC, 1990, J IMMUNOL, V145, P2199
   HAASEMANN M, 1991, J IMMUNOL, V147, P3882
   HAUSEN HZ, 1991, VIROLOGY, V184, P9, DOI 10.1016/0042-6822(91)90816-T
   JEFFERIS R, 1993, IMMUNOL TODAY, V14, P119, DOI 10.1016/0167-5699(93)90211-3
   JERNE NK, 1974, ANN INST PASTEUR IMM, VC125, P373
   KEAY S, 1992, AIDS RES HUM RETROV, V8, P1091, DOI 10.1089/aid.1992.8.1091
   KENNEDY RC, 1990, CAN J MICROBIOL, V36, P811, DOI 10.1139/m90-140
   KENNEDY RC, 1986, SCIENCE, V232, P220, DOI 10.1126/science.3952505
   Kidd JG, 1938, J EXP MED, V68, P703, DOI 10.1084/jem.68.5.703
   KIRNBAUER R, 1992, P NATL ACAD SCI USA, V89, P12180, DOI 10.1073/pnas.89.24.12180
   KOHLER H, 1989, METHOD ENZYMOL, V178, P3
   KREIDER JW, 1985, NATURE, V317, P639, DOI 10.1038/317639a0
   KREIDER JW, 1963, CANCER RES, V23, P1593
   LAFERRIERE C, 1993, J IMMUNOL METHODS, V163, P123, DOI 10.1016/0022-1759(93)90246-4
   MONTESANO MA, 1990, J IMMUNOL, V145, P3095
   NISONOFF A, 1991, J IMMUNOL, V147, P2429
   NISONOFF A, 1981, CLIN IMMUNOL IMMUNOP, V21, P397, DOI 10.1016/0090-1229(81)90228-2
   OLSON C, 1963, ANN NY ACAD SCI, V108, P1042, DOI 10.1111/j.1749-6632.1963.tb13435.x
   OOSTERLAKEN TAM, 1991, J VIROL, V65, P98, DOI 10.1128/JVI.65.1.98-102.1991
   PAQUE RE, 1991, J VIROL, V65, P16, DOI 10.1128/JVI.65.1.16-22.1991
   ROBINS RA, 1991, CANCER RES, V51, P5425
   ROITT IM, 1981, LANCET, V1, P1041
   ROSE RC, 1994, J GEN VIROL, V75, P2075, DOI 10.1099/0022-1317-75-8-2075
   SALEH MN, 1993, J IMMUNOL, V151, P3390
   SHIKHMAN AR, 1994, J IMMUNOL, V152, P4375
   STANFIELD RL, 1990, SCIENCE, V248, P712, DOI 10.1126/science.2333521
   TACKABERRY ES, 1992, J VIROL METHODS, V40, P175, DOI 10.1016/0166-0934(92)90066-M
   TSUJISAKI M, 1993, J IMMUNOL, V150, P508
   TSUJISAKI M, 1991, CANCER RES, V51, P2599
   WILLIAMS WV, 1989, METHOD ENZYMOL, V178, P321
   ZHOU J, 1991, VIROLOGY, V185, P251, DOI 10.1016/0042-6822(91)90772-4
NR 44
TC 5
Z9 6
U1 0
U2 1
PU ACADEMIC PRESS INC ELSEVIER SCIENCE
PI SAN DIEGO
PA 525 B ST, STE 1900, SAN DIEGO, CA 92101-4495 USA
SN 0042-6822
EI 1089-862X
J9 VIROLOGY
JI Virology
PD JUL 10
PY 1995
VL 210
IS 2
BP 292
EP 301
DI 10.1006/viro.1995.1346
PG 10
WC Virology
WE Science Citation Index Expanded (SCI-EXPANDED)
SC Virology
GA RJ812
UT WOS:A1995RJ81200007
PM 7542415
DA 2025-09-03
ER

PT J
AU ARANY, I
   RADY, P
   TYRING, SK
AF ARANY, I
   RADY, P
   TYRING, SK
TI EFFECT OF INTERFERON THERAPY ON HUMAN PAPILLOMAVIRUS COPY NUMBER IN
   PATIENTS WITH CONDYLOMA-ACUMINATUM
SO AMERICAN JOURNAL OF THE MEDICAL SCIENCES
LA English
DT Article
DE INTERFERON; HUMAN PAPILLOMAVIRUS; COPY NUMBERS; CONDYLOMA ACUMINATUM;
   POLYMERASE CHAIN REACTION
ID AMPLIFICATION; INHIBITION; SEQUENCES; PRIMERS; CELLS
AB Interferons exert antiviral, antiproliferative, and immunomodulatory effects on target cells, The effectiveness of interferon treatment can be followed by measuring parameters involved in interferon action, The clinical effectiveness of interferons has been proved in the human papillomavirus (HPV)-associated disease condyloma acuminatum. Because one of the most important goals in the treatment of this condition is the elimination of recurrences, it was asked whether clinically effective interferon therapy was associated with elimination of HPV DNA, The authors used a polymerase chain reaction-based method to detect the HPV from minute amounts of clinical biopsies. Human papillomavirus-transformed cell lines or cloned HPV genomes served as different copy number controls, The intensity ratio of L1 HPV and the human beta-globin (which served as an internal control) fragments was determined and used for estimation of HPV copy number in different biopsies, A direct effect of interferon treatment on HPV viral genome copies was observed in a group of responder patients, but not in the clinically resistant group. With these data, a correlation was found between virologic data and clinical findings. This method also can be used in other lesions to determine the HPV copy number and HPV type and may have value in determining the antiviral activities of other agents used in the treatment of HPV-related lesions.
C1 UNIV TEXAS, MED BRANCH, DEPT MICROBIOL & IMMUNOL, GALVESTON, TX 77555 USA.
   UNIV TEXAS, MED BRANCH, DEPT DERMATOL, GALVESTON, TX 77550 USA.
C3 University of Texas System; University of Texas Medical Branch
   Galveston; University of Texas System; University of Texas Medical
   Branch Galveston
RI RADY, PETER/AAA-4481-2021
CR AGARWAL C, 1994, CANCER RES, V54, P2108
   ARANY I, 1994, ANTIVIR RES, V23, P131, DOI 10.1016/0166-3542(94)90040-X
   Arany Istvan, 1993, Viral Immunology, V6, P255, DOI 10.1089/vim.1993.6.255
   BARON S, 1991, JAMA-J AM MED ASSOC, V266, P1375, DOI 10.1001/jama.266.10.1375
   BROWN DR, 1992, J INFECT DIS, V166, P512, DOI 10.1093/infdis/166.3.512
   DEMARCO F, 1991, J BIOL REG HOMEOS AG, V5, P65
   FERENCZY A, 1985, NEW ENGL J MED, V313, P784, DOI 10.1056/NEJM198509263131304
   GREGOIRE L, 1989, J CLIN MICROBIOL, V27, P2660, DOI 10.1128/JCM.27.12.2660-2665.1989
   HAUSEN HZ, 1991, VIROLOGY, V184, P9, DOI 10.1016/0042-6822(91)90816-T
   KHAN MA, 1993, J VIROL, V67, P3396, DOI 10.1128/JVI.67.6.3396-3403.1993
   MANOS MM, 1989, CANCER CEL, V7, P209
   NAWA A, 1990, BIOCHEM BIOPH RES CO, V170, P793, DOI 10.1016/0006-291X(90)92161-R
   RADY PL, 1993, J VIROL METHODS, V43, P335, DOI 10.1016/0166-0934(93)90151-G
   REICHMAN RC, 1990, J INFECT DIS, V162, P1270, DOI 10.1093/infdis/162.6.1270
   RESNICK RM, 1990, JNCI-J NATL CANCER I, V82, P1477, DOI 10.1093/jnci/82.18.1477
   SCHNEIDER A, 1987, INT J CANCER, V40, P610, DOI 10.1002/ijc.2910400506
   STADLER R, 1993, DERMATOL CLIN, V11, P187, DOI 10.1016/S0733-8635(18)30295-X
   TYRING SK, 1988, SEMIN ONCOL, V15, P35
   WARD KA, 1994, SEX TRANSM DIS, V21, P83, DOI 10.1097/00007435-199403000-00005
   WOODWORTH CD, 1992, CANCER RES, V52, P456
NR 20
TC 12
Z9 14
U1 0
U2 1
PU ELSEVIER SCIENCE INC
PI NEW YORK
PA 360 PARK AVE SOUTH, NEW YORK, NY 10010-1710 USA
SN 0002-9629
EI 1538-2990
J9 AM J MED SCI
JI Am. J. Med. Sci.
PD JUL
PY 1995
VL 310
IS 1
BP 14
EP 18
DI 10.1097/00000441-199507000-00006
PG 5
WC Medicine, General & Internal
WE Science Citation Index Expanded (SCI-EXPANDED)
SC General & Internal Medicine
GA RG997
UT WOS:A1995RG99700005
PM 7541607
DA 2025-09-03
ER

PT J
AU MEMAR, OM
   ARANY, I
   TYRING, SK
AF MEMAR, OM
   ARANY, I
   TYRING, SK
TI SKIN-ASSOCIATED LYMPHOID-TISSUE IN HUMAN IMMUNODEFICIENCY VIRUS-1, HUMAN
   PAPILLOMAVIRUS, AND HERPES-SIMPLEX VIRUS-INFECTIONS
SO JOURNAL OF INVESTIGATIVE DERMATOLOGY
LA English
DT Article; Proceedings Paper
CT 43rd Symposium on the Biology of Skin - Lymphocytes in Skin Disease:
   From Activation to Immunodeficiency
CY AUG 06-10, 1994
CL SNOWMASS, CO
DE SALT; VIRAL INFECTION; EPIDERMIS
ID EPIDERMAL LANGERHANS CELLS; T-CELLS; LYMPHOCYTES-T; EPIDERMODYSPLASIA
   VERRUCIFORMIS; INTRAEPITHELIAL NEOPLASIA; ANTIGEN PRESENTATION;
   DENDRITIC CELLS; HIV-INFECTION; TNF-ALPHA; KERATINOCYTES
AB The skin-associated lymphoid tissue is composed of keratinocytes, Langerhans cells, skin trophic T cells, and lymphatic endothelial cells of the skin, The epidermis, which is involved in many viral infections, contains all of the components needed for an effective immune response: antigen-presenting Langerhans cells, T cells, and cytokines from leukocytes and keratinocytes. There have been some recent advances in the study of the cutaneous immunology involved in infections with the human immunodeficiency virus (HIV), human papillomavirus (HPV), and herpes simplex virus (HSV). In general, viral diseases with cutaneous manifestations lead to a decline in epidermal Langerhans cell numbers, which probably reflects Langerhans cell emigration out of the epidermis and entry into regional lymph nodes, leading to Langerhans cell activation and antigen presentation to T cells, In HSV, there is a subsequent T-cell infiltration of the epidermis, composed of CD4+ cells that have both immune modulatory action and direct cytotoxic action, In HIV, where there is a systemic depletion of CD4+ cells, the epidermis is left with reduced numbers of T cells, Intradermal injection of interleukin-2, however, leads to an epidermal cellular infiltration in HIV+ individuals, In HPV-induced condyloma, intralesional interferon increases Langerhans cells and CD4+ and CD8+ cells in the skin, as well as transforming growth factor beta 1, tumor necrosis factor-alpha, PRE, and p53, Therefore, viral infections involving the epidermal immune system have certain similar characteristics, whereas other factors are unique to the infecting virus.
C1 UNIV TEXAS, MED BRANCH, DEPT MICROBIOL & IMMUNOL, GALVESTON, TX 77555 USA.
   UNIV TEXAS, MED BRANCH, DEPT DERMATOL & INTERNAL MED, GALVESTON, TX 77555 USA.
C3 University of Texas System; University of Texas Medical Branch
   Galveston; University of Texas System; University of Texas Medical
   Branch Galveston
RI Memar, Omeed/R-5443-2018; Memar, MD, PhD, Omeed/R-5443-2018
OI Memar, MD, PhD, Omeed/0000-0002-4889-4942
CR AGOSTINI C, 1994, CELL IMMUNOL, V153, P194, DOI 10.1006/cimm.1994.1017
   ARANY I, 1994, ANTIVIR RES, V23, P131, DOI 10.1016/0166-3542(94)90040-X
   Arany Istvan, 1993, Viral Immunology, V6, P255, DOI 10.1089/vim.1993.6.255
   BAL V, 1990, EUR J IMMUNOL, V20, P1893, DOI 10.1002/eji.1830200904
   BARR BBB, 1989, LANCET, V1, P124
   BELSITO DV, 1984, NEW ENGL J MED, V310, P1279, DOI 10.1056/NEJM198405173102002
   BERGER R, 1992, J INVEST DERMATOL, V99, P271, DOI 10.1111/1523-1747.ep12616619
   CHARDONNET Y, 1986, BRIT J DERMATOL, V115, P669, DOI 10.1111/j.1365-2133.1986.tb06647.x
   CIMARELLI A, 1994, J ACQ IMMUN DEF SYND, V7, P230
   COOPER KD, 1990, J INVEST DERMATOL, V94, P769, DOI 10.1111/1523-1747.ep12874631
   CROMME FV, 1993, BRIT J CANCER, V67, P1372, DOI 10.1038/bjc.1993.254
   CUNNINGHAM AL, 1989, J CLIN INVEST, V83, P490, DOI 10.1172/JCI113908
   DRENO B, 1990, BRIT J DERMATOL, V123, P487, DOI 10.1111/j.1365-2133.1990.tb01454.x
   DRIJKONINGEN M, 1988, ARCH DERMATOL RES, V280, P220, DOI 10.1007/BF00513961
   FADDEN G, 1994, ADV CANCER RES, V63, P117
   FOSTER CA, 1990, J EXP MED, V171, P997, DOI 10.1084/jem.171.4.997
   GRABBE S, 1994, J INVEST DERMATOL, V102, P67, DOI 10.1111/1523-1747.ep12371734
   HENG MCY, 1994, LANCET, V343, P255, DOI 10.1016/S0140-6736(94)91110-X
   HERMIER F, 1993, CLIN IMMUNOL IMMUNOP, V69, P248, DOI 10.1006/clin.1993.1176
   HEUFLER C, 1988, J EXP MED, V167, P700, DOI 10.1084/jem.167.2.700
   HO DD, 1986, J CLIN INVEST, V77, P1712, DOI 10.1172/JCI112491
   HOFMAN FM, 1993, BLOOD, V82, P2774
   HOWES EL, 1979, NATURE, V277, P67, DOI 10.1038/277067a0
   JAYARAMAN S, 1993, J IMMUNOL, V151, P5777
   JENNINGS SR, 1991, CELL IMMUNOL, V133, P234, DOI 10.1016/0008-8749(91)90194-G
   JOHNSON RM, 1992, J IMMUNOL, V148, P983
   KABELITZ D, 1992, CRIT REV IMMUNOL, V11, P281
   KANDA T, 1991, VIROLOGY, V182, P723, DOI 10.1016/0042-6822(91)90613-G
   KERR LAP, 1990, J INVEST DERMATOL, V95, P653, DOI 10.1111/1523-1747.ep12514328
   KIM SJ, 1991, P NATL ACAD SCI USA, V88, P3052, DOI 10.1073/pnas.88.8.3052
   KIMCHI A, 1988, SCIENCE, V240, P196, DOI 10.1126/science.2895499
   KLATZMANN D, 1984, SCIENCE, V225, P59, DOI 10.1126/science.6328660
   LEONARD J, 1989, AIDS RES HUM RETROV, V5, P421, DOI 10.1089/aid.1989.5.421
   MAGGI E, 1994, SCIENCE, V265, P244, DOI 10.1126/science.8023142
   MAJEWSKI S, 1991, J INVEST DERMATOL, V97, P862, DOI 10.1111/1523-1747.ep12491539
   MANSUR CP, 1993, BIOCHIM BIOPHYS ACTA, V1155, P323, DOI 10.1016/0304-419X(93)90013-3
   MASTUE H, 1992, J INVEST DERMATOL, V99, pS42
   MAUDSLEY DJ, 1991, BIOCHEM SOC T, V19, P291, DOI 10.1042/bst0190291
   MCELRATH MJ, 1990, P NATL ACAD SCI USA, V87, P5783, DOI 10.1073/pnas.87.15.5783
   MORELLI AE, 1993, AM J CLIN PATHOL, V99, P200, DOI 10.1093/ajcp/99.2.200
   MOSMANN TR, 1986, J IMMUNOL, V136, P2348
   MULLER H, 1993, RES VIROLOGY, V144, P59, DOI 10.1016/S0923-2516(06)80013-0
   MUNGER K, 1993, BIOCHIM BIOPHYS ACTA, V1155, P111, DOI 10.1016/0304-419X(93)90025-8
   PANTALEO G, 1991, P NATL ACAD SCI USA, V88, P9838, DOI 10.1073/pnas.88.21.9838
   PIETENPOL JA, 1990, CELL, V61, P777, DOI 10.1016/0092-8674(90)90188-K
   PORCELLI S, 1989, NATURE, V341, P447, DOI 10.1038/341447a0
   ROSENBERG ZF, 1990, IMMUNOL TODAY, V11, P176, DOI 10.1016/0167-5699(90)90070-P
   SAED G, 1994, J INVEST DERMATOL, V103, P29, DOI 10.1111/1523-1747.ep12388985
   SPRECHER E, 1992, ARCH VIROL, V126, P253, DOI 10.1007/BF01309699
   STREILEIN JW, 1978, J INVEST DERMATOL, V71, P167, DOI 10.1111/1523-1747.ep12547071
   STREILEIN JW, 1990, SKIN IMMUNE SYSTEM S, P25
   TAY SK, 1987, BRIT J OBSTET GYNAEC, V94, P16, DOI 10.1111/j.1471-0528.1987.tb02245.x
   TSCHACHLER E, 1987, J INVEST DERMATOL, V88, P233, DOI 10.1111/1523-1747.ep12525402
   VIAC J, 1993, IMMUNOBIOLOGY, V188, P392, DOI 10.1016/S0171-2985(11)80222-6
   WILLIAMS NA, 1991, IMMUNOLOGY, V72, P34
   WOODWORTH CD, 1993, AM J PATHOL, V142, P1544
NR 56
TC 37
Z9 38
U1 0
U2 0
PU ELSEVIER SCIENCE INC
PI NEW YORK
PA 360 PARK AVE SOUTH, NEW YORK, NY 10010-1710 USA
SN 0022-202X
EI 1523-1747
J9 J INVEST DERMATOL
JI J. Invest. Dermatol.
PD JUL
PY 1995
VL 105
IS 1
SU S
BP S99
EP S104
DI 10.1111/1523-1747.ep12316241
PG 6
WC Dermatology
WE Science Citation Index Expanded (SCI-EXPANDED); Conference Proceedings Citation Index - Science (CPCI-S)
SC Dermatology
GA RK084
UT WOS:A1995RK08400020
OA hybrid
DA 2025-09-03
ER

PT J
AU BACKE, J
   ROOS, T
   KAESEMANN, H
   MARTIUS, J
   OTT, M
AF BACKE, J
   ROOS, T
   KAESEMANN, H
   MARTIUS, J
   OTT, M
TI LASER AND INTERFERON THERAPY OF GENITAL HPV-POSITIVE LESIONS
SO GYNAKOLOGISCH-GEBURTSHILFLICHE RUNDSCHAU
LA German
DT Article
DE GENITAL PAPILLOMAVIRUS INFECTION; CO2 LASER SURGERY; INTERFERON ALFA-2A;
   SYSTEMIC APPLICATION
ID CARBON-DIOXIDE LASER; CONDYLOMATA ACUMINATA; WARTS
AB Is it possible to reduce the recurrence rates of HPV-positive genital tract lesions by systemic interferon alfa-2a in addition to local therapy? Methods: Thirty-three of 63 patients with first manifestation of papillomavirus infection or monolocal manifestation were treated by local therapy. The other 30 patients with recurrent or multiorgan infections received 3 courses with 12 x 10(6) IU interferon alfa-2a subcutaneously. Results: For the remaining 47 patients (16 were lost to follow-up) we found a significantly lower recurrence rate of 21% (5 of 24) in the group of interferon-treated patients compared to 52% (12 of 23) of patients treated without interferon. Conclusions: The systemic treatment of HPV-positive genital tract lesions with interferon alfa-2a in addition to CO2 laser surgery or cone biopsy seems to reduce the recurrence rates of HPV-positive lesions.
C1 UNIV WURZBURG,DEPT PATHOL,D-97080 WURZBURG,GERMANY.
   ST VINCENZ HOSP,HANAU,GERMANY.
C3 University of Wurzburg
RP BACKE, J (corresponding author), UNIV WURZBURG,FRAUENKLIN,JOSEF SCHNEIDER STR 4,D-97080 WURZBURG,GERMANY.
CR DAVIS BE, 1992, J UROLOGY, V147, P627, DOI 10.1016/S0022-5347(17)37326-3
   DEVILLIERS EM, 1989, J VIROL, V63, P4894
   DUUS BR, 1985, GENITOURIN MED, V61, P59
   FERENCZY A, 1985, NEW ENGL J MED, V313, P784, DOI 10.1056/NEJM198509263131304
   FERENCZY A, 1984, OBSTET GYNECOL, V63, P703
   GARZETTI GG, 1994, GYNECOL OBSTET INVES, V37, P204, DOI 10.1159/000292560
   GROSS E, 1993, TW DERMATOL, V23, P212
   GROSS G, 1986, CHEMOTHERAPY, V32, P537, DOI 10.1159/000238464
   GROSS G, 1990, GENITAL PAPILLOMAVIR, P393
   HOHENLEUTNER U, 1990, HAUTARZT, V41, P545
   KOUTSKY LA, 1989, EPIDEMIOL REV, V10, P122
   PETERSEN CS, 1991, GENITOURIN MED, V67, P99
   SAASTAMOINEN J, 1990, GENITAL PAPILLOMAVIR, P431
   TIEDEMANN KH, 1988, AKTUEL DERMATOL, V14, P200
   VANCE JC, 1990, GENITAL PAPILLOMAVIR, P413
   VONKROGH H, 1990, GENITAL PAPILLOMAVIR, P156
   1985, SEXUALLY TRANSMITTED
NR 17
TC 6
Z9 8
U1 0
U2 0
PU KARGER
PI BASEL
PA ALLSCHWILERSTRASSE 10, CH-4009 BASEL, SWITZERLAND
SN 1018-8843
J9 GYNAKOL GEBURT RUNDS
JI Gynakol. Geburtshilfliche Rundsch.
PD JUN
PY 1995
VL 35
IS 2
BP 79
EP 84
DI 10.1159/000272489
PG 6
WC Obstetrics & Gynecology
WE Science Citation Index Expanded (SCI-EXPANDED)
SC Obstetrics & Gynecology
GA RG672
UT WOS:A1995RG67200004
PM 7620386
DA 2025-09-03
ER

PT J
AU PEREA, SE
   LOPEZOCEJO, O
   GARCIAMILIAN, R
   ARANA, MDJ
AF PEREA, SE
   LOPEZOCEJO, O
   GARCIAMILIAN, R
   ARANA, MDJ
TI INTERFERON-ALPHA ELICITS DOWN-REGULATION OF HUMAN PAPILLOMAVIRUS-18
   MESSENGER-RNA IN HELA-CELLS BY SELECTIVE REPRESSION OF ENDOGENOUS VIRAL
   TRANSCRIPTION
SO JOURNAL OF INTERFERON AND CYTOKINE RESEARCH
LA English
DT Article
ID EARLY GENE-EXPRESSION; MESSENGER-RNA; CERVICAL-CARCINOMA; TYPE-16;
   VIRUS; SUPPRESSION; SEQUENCES; ENHANCER; REGION; DOMAIN
AB We have reported that interferon-alpha inhibits HPV-IS mRNA in HeLa cells, Here we examine mechanisms by which IFN could modulate HPV expression, In northern blot experiments, we observed that interferon-alpha(2b) treatment reduced HPV-18 mRNA levels in a time- and dose-dependent manner, with a maximal effect achieved at 48 h, Simultaneously, induction of 2-5A synthetase mRNA was verified as indicative of IFN action, The IFN regulatory effect on HPV-18 mRNA at 48 h required de novo protein synthesis, We performed run-on experiments to determine whether the IFN regulatory effect was at the transcriptional level, HPV-18 endogenous transcription was repressed using 200 and 1000 IU/ml, Interferon treatment did not affect HPV-18 mRNA stability, at least under our experimental conditions, To verify whether HPV-U enhancer sequences were involved in the interferon effect, we transfected a construct containing the chloramphenicol acetyltransferase driven by the HPV-18 upstream regulatory region, The enzyme activity was unmodified on human keratinocytes and HeLa cells by interferon exposition, Our data demonstrate that interferon-or downregulates HPV-18 mRNA levels on HeLa cells by repressing nascent viral transcripts, possibly through regulatory cellular flanking regions.
RP PEREA, SE (corresponding author), CTR INVEST BIOL, DEPT BIOL CELULAR, APARTADO 6996, HAVANA, CUBA.
RI ; Garcia-Milian, Rolando/F-3913-2011
OI Garcia-Milian, Rolando/0000-0003-1557-566X; 
CR BAKER CC, 1987, J VIROL, V61, P962, DOI 10.1128/JVI.61.4.962-971.1987
   BARTSCH D, 1992, EMBO J, V11, P2283, DOI 10.1002/j.1460-2075.1992.tb05287.x
   BAUKNECHT T, 1992, EMBO J, V11, P4607, DOI 10.1002/j.1460-2075.1992.tb05563.x
   BOSHART M, 1985, CELL, V41, P521, DOI 10.1016/S0092-8674(85)80025-8
   CHAPLA A, 1991, CANCER RES, V51, P3982
   CHOMCZYNSKI P, 1987, ANAL BIOCHEM, V162, P156, DOI 10.1006/abio.1987.9999
   CZEGLEDY J, 1991, MED MICROBIOL IMMUN, V180, P37, DOI 10.1007/BF00191699
   DANI C, 1984, P NATL ACAD SCI-BIOL, V81, P7046, DOI 10.1073/pnas.81.22.7046
   DEMARCO F, 1993, J BIOL REG HOMEOS AG, V7, P15
   DURST M, 1983, P NATL ACAD SCI-BIOL, V80, P3812, DOI 10.1073/pnas.80.12.3812
   DURST M, 1991, J VIROL, V65, P796
   ERON LJ, 1986, NEW ENGL J MED, V315, P1059, DOI 10.1056/NEJM198610233151704
   FEINBERG AP, 1983, ANAL BIOCHEM, V132, P6, DOI 10.1016/0003-2697(83)90418-9
   GIUS D, 1988, J VIROL, V62, P665, DOI 10.1128/JVI.62.3.665-672.1988
   HAGLUND S, 1981, ARCH OTOLARYNGOL, V107, P327
   HAWLEYNELSON P, 1989, EMBO J, V8, P3905, DOI 10.1002/j.1460-2075.1989.tb08570.x
   Herrera L, 1989, Dev Biol Stand, V70, P257
   HIROCHIKA H, 1987, J VIROL, V61, P2599, DOI 10.1128/JVI.61.8.2599-2606.1987
   HOVANESSIAN AG, 1991, J INTERFERON RES, V11, P199, DOI 10.1089/jir.1991.11.199
   INAGAKI Y, 1988, J VIROL, V62, P1640, DOI 10.1128/JVI.62.5.1640-1646.1988
   KASHER MS, 1988, VIROLOGY, V165, P225, DOI 10.1016/0042-6822(88)90676-9
   LAMBERT PF, 1987, CELL, V50, P69, DOI 10.1016/0092-8674(87)90663-5
   LAZO PA, 1988, J BIOL CHEM, V263, P360
   LECHNER MS, 1992, EMBO J, V11, P3045, DOI 10.1002/j.1460-2075.1992.tb05375.x
   Maniatis T., 1989, MOL CLONING
   NAWA A, 1990, BIOCHEM BIOPH RES CO, V170, P793, DOI 10.1016/0006-291X(90)92161-R
   OCEJO OL, 1993, J INTERFERON RES, V13, P369, DOI 10.1089/jir.1993.13.369
   REICHMAN RC, 1989, ANTIVIR RES, V11, P109, DOI 10.1016/0166-3542(89)90022-3
   RHIM JS, 1986, SCIENCE, V232, P385, DOI 10.1126/science.2421406
   ROSL F, 1988, EMBO J, V7, P1321, DOI 10.1002/j.1460-2075.1988.tb02947.x
   SEN GC, 1992, J BIOL CHEM, V267, P5017
   STIRDIVANT SM, 1992, MOL CELL BIOL, V12, P1905, DOI 10.1128/MCB.12.5.1905
   STRANDER H, 1989, CANCER SURV, V8, P755
   VOUSDEN KH, 1989, CANCER CELL-MON REV, V1, P43
   WOODWORTH CD, 1990, J VIROL, V64, P4767, DOI 10.1128/JVI.64.10.4767-4775.1990
   WOODWORTH CD, 1992, CANCER RES, V52, P456
   YASUMOTO S, 1991, J VIROL, V65, P2000, DOI 10.1128/JVI.65.4.2000-2009.1991
NR 37
TC 10
Z9 12
U1 0
U2 0
PU MARY ANN LIEBERT, INC
PI NEW ROCHELLE
PA 140 HUGUENOT STREET, 3RD FL, NEW ROCHELLE, NY 10801 USA
SN 1079-9907
EI 1557-7465
J9 J INTERF CYTOK RES
JI J. Interferon Cytokine Res.
PD JUN
PY 1995
VL 15
IS 6
BP 495
EP 501
DI 10.1089/jir.1995.15.495
PG 7
WC Biochemistry & Molecular Biology; Cell Biology; Immunology
WE Science Citation Index Expanded (SCI-EXPANDED)
SC Biochemistry & Molecular Biology; Cell Biology; Immunology
GA RF711
UT WOS:A1995RF71100001
PM 7553218
DA 2025-09-03
ER

PT J
AU ARANY, I
   NAGAMANI, K
   TYRING, SK
AF ARANY, I
   NAGAMANI, K
   TYRING, SK
TI INTERFERON RESISTANCE IS INDEPENDENT FROM COPY NUMBERS IN BENIGN
   HPV-INDUCED LESIONS
SO ANTICANCER RESEARCH
LA English
DT Article
DE HUMAN PAPILLOMAVIRUS; VIRAL GENES; COPY NUMBER; INTERFERON; RESISTANCE
ID HUMAN PAPILLOMAVIRUS; CONDYLOMA ACUMINATUM; GENITAL-TRACT;
   GENE-PRODUCTS; CELLS
AB Interferons (IFNs) are successfully used in treatment of different human papillomavirus (HPV)-related diseases, such as condyloma acuminatum. Unresponsiveness can be seen in a number of patients which is related to a differential expression of early (E7) and late (L1) viral genes, according to our preliminary studies rather than to impaired IFN-signalling. The molecular basis for this differential expression might imply differential viral replication (copy numbers) in responder vs. nonresponder patients. PCR analysis revealed that the two groups did not differ significantly in HPV copy numbers before treatment. In contrast E7 and L1 levels significantly differed in responders versus nonresponders, regardless of copy numbers. Also, the IFN-mediated antiproliferative effect was mostly influenced by other factors rather than just the copy number. Our data imply that the unresponsiveness of certain patients to IFN treatment may relate to differential viral gene transcription rather than different copy numbers of infecting HPVs.
C1 UNIV TEXAS, MED BRANCH, DEPT MICROBIOL & IMMUNOL, GALVESTON, TX 77555 USA.
   UNIV TEXAS, MED BRANCH, DEPT DERMATOL, GALVESTON, TX 77555 USA.
C3 University of Texas System; University of Texas Medical Branch
   Galveston; University of Texas System; University of Texas Medical
   Branch Galveston
CR ARANY I, 1994, ANTIVIR RES, V23, P131, DOI 10.1016/0166-3542(94)90040-X
   ARANY I, 1994, UNPUB ANTIMICROB AGE
   Arany Istvan, 1993, Viral Immunology, V6, P255, DOI 10.1089/vim.1993.6.255
   BARON S, 1991, JAMA-J AM MED ASSOC, V266, P1375, DOI 10.1001/jama.266.10.1375
   BERNARD HU, 1994, ARCH DERMATOL, V130, P210, DOI 10.1001/archderm.130.2.210
   BROWN DR, 1991, J MED VIROL, V34, P20, DOI 10.1002/jmv.1890340105
   BROWN DR, 1992, J INFECT DIS, V166, P512, DOI 10.1093/infdis/166.3.512
   BROWN DR, 1993, J CLIN MICROBIOL, V31, P2667, DOI 10.1128/JCM.31.10.2667-2673.1993
   BROWN DR, 1990, MED CLIN N AM, V74, P1455, DOI 10.1016/S0025-7125(16)30490-4
   CRIPE TP, 1987, EMBO J, V6, P3745, DOI 10.1002/j.1460-2075.1987.tb02709.x
   DEVILLIERS EM, 1989, J VIROL, V63, P4898, DOI 10.1128/JVI.63.11.4898-4903.1989
   GALEHOUSE D, 1992, VIROLOGY, V186, P339, DOI 10.1016/0042-6822(92)90093-5
   HAUSEN HZ, 1991, VIROLOGY, V184, P9, DOI 10.1016/0042-6822(91)90816-T
   MATSUE H, 1993, J INVEST DERMATOL, V101, P537, DOI 10.1111/1523-1747.ep12365917
   RADY PL, 1993, J VIROL METHODS, V43, P335, DOI 10.1016/0166-0934(93)90151-G
   REICHMAN RC, 1990, J INFECT DIS, V162, P1270, DOI 10.1093/infdis/162.6.1270
   ROTENBERG MO, 1989, VIROLOGY, V172, P489, DOI 10.1016/0042-6822(89)90191-8
   SCHNEIDER A, 1991, INT J GYNECOL PATHOL, V10, P1, DOI 10.1097/00004347-199101000-00001
   SCHWARZ E, 1985, NATURE, V314, P111, DOI 10.1038/314111a0
   SEWING A, 1993, J CELL SCI, V104, P545
   STADLER R, 1993, DERMATOL CLIN, V11, P187, DOI 10.1016/S0733-8635(18)30295-X
   Thierry F., 1993, Papillomavirus Report, V4, P27
   TROFATTER KF, 1991, DERMATOL CLIN, V9, P343
   TYRING SK, 1987, EUR J EPIDEMIOL, V3, P209, DOI 10.1007/BF00149726
   TYRING SK, 1988, SEMIN ONCOL, V15, P35
   VOWELS BR, 1994, J INVEST DERMATOL, V103, P669, DOI 10.1111/1523-1747.ep12398454
NR 26
TC 14
Z9 15
U1 0
U2 0
PU INT INST ANTICANCER RESEARCH
PI ATHENS
PA EDITORIAL OFFICE 1ST KM KAPANDRITIOU-KALAMOU RD KAPANDRITI, PO BOX 22,
   ATHENS 19014, GREECE
SN 0250-7005
EI 1791-7530
J9 ANTICANCER RES
JI Anticancer Res.
PD MAY-JUN
PY 1995
VL 15
IS 3
BP 1003
EP 1006
PG 4
WC Oncology
WE Science Citation Index Expanded (SCI-EXPANDED)
SC Oncology
GA RP348
UT WOS:A1995RP34800060
PM 7645918
DA 2025-09-03
ER

PT J
AU KLUTKE, JJ
   BERGMAN, A
AF KLUTKE, JJ
   BERGMAN, A
TI INTERFERON AS AN ADJUVANT TREATMENT FOR GENITAL CONDYLOMA ACUMINATUM
SO INTERNATIONAL JOURNAL OF GYNECOLOGY & OBSTETRICS
LA English
DT Article
DE CONDYLOMA; INTERFERON; IMMUNOTHERAPY
ID HUMAN PAPILLOMAVIRUS INFECTION; 5-FLUOROURACIL; LASER; MEN
AB Objective: To evaluate the effect of alpha-interferon as an adjuvant to laser or fluorouracil treatment in patients with recurrent genital human papillomavirus (HPV) infection. Methods: Sixty-two females and 21 males were treated for recurrent HPV infection, with either fluorouracil (Efudex 5%) cream or laser ablation of the lesions. Half of the patients were then randomly treated with adjuvant alpha-interferon, to the lesions for patients treated with fluorouracil, or beneath areas previously treated by laser, once a week, for 8 weeks. The other half of the patients did not receive interferon adjuvant. Evaluation of both groups was done using colposcopy and acetic acid, to assess recurrence rates up to 1 year after treatment. Results: Of the 83 patients followed for 1 year, colposcopy revealed recurrent anogenital lesions in 3 of 45 receiving interferon, compared with 9 of 38 patients treated without adjuvant interferon. Conclusion: Interferon is effective as adjuvant treatment in controlling the recurrence of genital HPV.
C1 UNIV SO CALIF,WOMENS & CHILDRENS HOSP,SCH MED,DEPT OBSTET & GYNECOL,DIV UROGYNECOL,LOS ANGELES,CA.
C3 University of Southern California; Children's Hospital Los Angeles
CR BERGMAN A, 1992, J REPROD MED, V37, P710
   BERGMAN A, 1991, J REPROD MED, V36, P363
   DIEM K, 1962, SCI TABLES, P131
   FRIEDMANKIEN AE, 1988, JAMA-J AM MED ASSOC, V259, P533, DOI 10.1001/jama.259.4.533
   FRIEDRICH EG, 1989, PATHOLOGY FEMALE GEN, P17
   HERBST A, 1987, COMPREHENSIVE GYNECO, P726
   HERNANDEZ E, 1992, AM J GYNECOL HLTH, V6, P10
   REID R, 1990, OBSTET GYNECOL, V76, P439
   REID R, 1990, LASER SURGERY GYNECO, P63
   WOODRUFF JD, 1992, TE LINDES OPERATIVE, P1078
NR 10
TC 17
Z9 20
U1 0
U2 0
PU ELSEVIER SCI PUBL IRELAND LTD
PI CLARE
PA CUSTOMER RELATIONS MANAGER, BAY 15, SHANNON INDUSTRIAL ESTATE CO, CLARE,
   IRELAND
SN 0020-7292
J9 INT J GYNECOL OBSTET
JI Int. J. Gynecol. Obstet.
PD MAY
PY 1995
VL 49
IS 2
BP 171
EP 174
DI 10.1016/0020-7292(95)02339-E
PG 4
WC Obstetrics & Gynecology
WE Science Citation Index Expanded (SCI-EXPANDED)
SC Obstetrics & Gynecology
GA QZ197
UT WOS:A1995QZ19700010
PM 7649323
DA 2025-09-03
ER

PT J
AU GALL, SA
AF GALL, SA
TI HUMAN PAPILLOMAVIRUS INFECTION AND THERAPY WITH INTERFERON
SO AMERICAN JOURNAL OF OBSTETRICS AND GYNECOLOGY
LA English
DT Article
ID WART VIRUS-INFECTION; CONDYLOMATA ACUMINATA; CERVICAL-CARCINOMA; DNA
   HYBRIDIZATION; PREVALENCE; CANCER; WOMEN; SCRAPES
RP GALL, SA (corresponding author), UNIV LOUISVILLE,SCH MED,DEPT OBSTET & GYNECOL,AMBULATORY CARE BLDG,550 S JACKSON ST,LOUISVILLE,KY 40202, USA.
CR DEVILLIERS EM, 1987, LANCET, V2, P703
   DRAKE M, 1987, MED J AUSTRALIA, V147, P57, DOI 10.5694/j.1326-5377.1987.tb133258.x
   DURST M, 1983, P NATL ACAD SCI-BIOL, V80, P3812, DOI 10.1073/pnas.80.12.3812
   ERON LJ, 1986, NEW ENGL J MED, V315, P1059, DOI 10.1056/NEJM198610233151704
   FRIEDMANKIEN AE, 1988, JAMA-J AM MED ASSOC, V259, P533, DOI 10.1001/jama.259.4.533
   GALL SA, 1986, OBSTET GYNECOL, V67, P643, DOI 10.1097/00006250-198605000-00008
   GALL SA, 1985, AM J OBSTET GYNECOL, V153, P157, DOI 10.1016/0002-9378(85)90103-6
   HARTWELL L, 1992, CELL, V71, P543, DOI 10.1016/0092-8674(92)90586-2
   KIVIAT NB, 1989, J INFECT DIS, V159, P293, DOI 10.1093/infdis/159.2.293
   KIVIAT NB, 1992, INT J GYNECOL PATHOL, V11, P197, DOI 10.1097/00004347-199207000-00005
   KOUTSKY LA, 1988, EPIDEMIOL REV, V10, P122, DOI 10.1093/oxfordjournals.epirev.a036020
   MEISELS A, 1981, GYNECOL ONCOL, V12, pS111, DOI 10.1016/0090-8258(81)90066-4
   MEISELS A, 1977, ACTA CYTOL, V21, P379
   MORSE AR, 1988, J CLIN PATHOL, V41, P296, DOI 10.1136/jcp.41.3.296
   ORIEL JD, 1971, BRIT J VENER DIS, V47, P1
   PAQUETTE RL, 1993, CANCER-AM CANCER SOC, V72, P1272, DOI 10.1002/1097-0142(19930815)72:4<1272::AID-CNCR2820720420>3.0.CO;2-Q
   REEVES WC, 1989, J INFECT DIS, V160, P599, DOI 10.1093/infdis/160.4.599
   REID R, 1980, OBSTET GYNECOL, V55, P476
   REID R, 1992, AM J OBSTET GYNECOL, V166, P815, DOI 10.1016/0002-9378(92)91339-C
   REVEL M, 1984, ANTIVIRAL DRUGS INTE, P357
   SCHNEIDER A, 1985, INT J CANCER, V35, P443, DOI 10.1002/ijc.2910350405
   SMOTKIN D, 1989, CLIN OBSTET GYNECOL, V32, P117, DOI 10.1097/00003081-198903000-00017
   VANCE JC, 1986, ARCH DERMATOL, V122, P272, DOI 10.1001/archderm.122.3.272
   WICKENDEN C, 1985, LANCET, V1, P65
   zur Hausen H, 1974, Int J Cancer, V13, P650
NR 25
TC 8
Z9 8
U1 0
U2 0
PU MOSBY-YEAR BOOK INC
PI ST LOUIS
PA 11830 WESTLINE INDUSTRIAL DR, ST LOUIS, MO 63146-3318
SN 0002-9378
J9 AM J OBSTET GYNECOL
JI Am. J. Obstet. Gynecol.
PD APR
PY 1995
VL 172
IS 4
BP 1354
EP 1359
DI 10.1016/0002-9378(95)90403-4
PN 2
PG 6
WC Obstetrics & Gynecology
WE Science Citation Index Expanded (SCI-EXPANDED)
SC Obstetrics & Gynecology
GA QW137
UT WOS:A1995QW13700005
PM 7537023
DA 2025-09-03
ER

PT J
AU HATCH, KD
AF HATCH, KD
TI CLINICAL-APPEARANCE AND TREATMENT STRATEGIES FOR HUMAN PAPILLOMAVIRUS -
   A GYNECOLOGIC PERSPECTIVE
SO AMERICAN JOURNAL OF OBSTETRICS AND GYNECOLOGY
LA English
DT Article
ID SUPERFICIAL LASER VULVECTOMY; CARBON-DIOXIDE LASER; LOWER GENITAL-TRACT;
   CONDYLOMATA ACUMINATA; VAGINAL CONDYLOMATA; INTERFERON THERAPY;
   5-FLUOROURACIL; WARTS; VAPORIZATION; PODOPHYLLIN
RP HATCH, KD (corresponding author), UNIV ARIZONA,MED CTR,DEPT OBSTET & GYNECOL,DIV GYNECOL ONCOL,1501 N CAMPBELL AVE,TUCSON,AZ 85724, USA.
CR BAKER DA, 1990, OBSTET GYNECOL, V76, P656
   BALASKAS TN, 1989, OBSTET GYNECOL REP, V1, P212
   BEUTNER KR, 1987, SEMIN DERMATOL, V6, P10
   BEUTNER KR, 1989, LANCET, V1, P831, DOI 10.1016/S0140-6736(89)92282-4
   DOUGLAS JM, 1990, J INFECT DIS, V162, P52, DOI 10.1093/infdis/162.1.52
   ERON LJ, 1986, NEW ENGL J MED, V315, P1059, DOI 10.1056/NEJM198610233151704
   FERENCZY A, 1984, OBSTET GYNECOL, V64, P773
   GALL SA, 1991, AM J OBSTET GYNECOL, V164, P130, DOI 10.1016/0002-9378(91)90642-5
   HATCH KD, 1989, OBSTET GYNECOL REP, V1, P192
   HOROWITZ BJ, 1989, OBSTET GYNECOL, V73, P446
   JENSEN SL, 1985, LANCET, V2, P1146
   KREBS HB, 1991, OBSTET GYNECOL, V78, P205
   KREBS HB, 1987, OBSTET GYNECOL, V70, P68
   KRIEDMANKIEN AE, 1988, JAMA-J AM MED ASSOC, V259, P533
   ORIEL JD, 1991, BR J VENER DIS, V47, P1
   PETERSEN CS, 1991, GENITOURIN MED, V67
   REICHMAN RC, 1988, ANN INTERN MED, V108, P675, DOI 10.7326/0003-4819-108-5-675
   REID R, 1990, OBSTET GYNECOL, V76, P439
   REID R, 1985, AM J OBSTET GYNECOL, V151, P1047, DOI 10.1016/0002-9378(85)90378-3
   REID R, 1985, AM J OBSTET GYNECOL, V152, P261, DOI 10.1016/S0002-9378(85)80206-4
   REID R, 1992, AM J OBSTET GYNECOL, V166, P815, DOI 10.1016/0002-9378(92)91339-C
   RIVA JM, 1989, OBSTET GYNECOL, V73, P25
   SILLMAN FH, 1981, OBSTET GYNECOL, V58, P356
   SIMMONS PD, 1981, BRIT J VENER DIS, V57, P273
   TIEDEMANN KH, 1988, AKTUEL DERMATOL, V14, P200
   VANCE JC, 1986, ARCH DERMATOL, V122, P272, DOI 10.1001/archderm.122.3.272
NR 26
TC 10
Z9 14
U1 0
U2 0
PU MOSBY-YEAR BOOK INC
PI ST LOUIS
PA 11830 WESTLINE INDUSTRIAL DR, ST LOUIS, MO 63146-3318
SN 0002-9378
J9 AM J OBSTET GYNECOL
JI Am. J. Obstet. Gynecol.
PD APR
PY 1995
VL 172
IS 4
BP 1340
EP 1344
DI 10.1016/0002-9378(95)90400-X
PN 2
PG 5
WC Obstetrics & Gynecology
WE Science Citation Index Expanded (SCI-EXPANDED)
SC Obstetrics & Gynecology
GA QW137
UT WOS:A1995QW13700002
PM 7537021
DA 2025-09-03
ER

PT J
AU PAAVONEN, J
AF PAAVONEN, J
TI VULVODYNIA - A COMPLEX SYNDROME OF VULVAR PAIN
SO ACTA OBSTETRICIA ET GYNECOLOGICA SCANDINAVICA
LA English
DT Article
DE BURNING VULVA SYNDROME; VESTIBULITIS; VULVAR PAIN; VULVODYNIA
ID VESTIBULITIS SYNDROME; HUMAN PAPILLOMAVIRUS; LICHEN PLANUS; VAGINITIS;
   PREVALENCE; INTERFERON; INFECTION
AB Vulvodynia is a syndrome of unexplained vulvar pain, sexual dysfunction, and psychological disability. The incidence or prevalence of this condition is not known. Several subtypes of vulvodynia have been recognized. Recognition of the distinct subsets of vulvodynia is a prerequisite for successful management. Vulvar vestibulitis syndrome, cyclic vulvovaginitis, and dysesthetic vulvodynia are the most common subtypes. Other frequently misdiagnosed vulvar or vaginal conditions which can also cause culvodynia are vulvar papillomatosis, cytolytic vaginosis, lactobacillosis, and desquamative inflammatory vaginitis. In addition, many vulvar dermatoses can cause acute or chronic vulvar itching or pain, and are a frequent cause of differential diagnostic problems. In conclusion, vulvodynia is a complex multifactorial underdiagnosed clinical syndrome. Systematic epidemiologic, etiologic, and therapeutic studies of vulvodynia should be undertaken.
RP PAAVONEN, J (corresponding author), UNIV HELSINKI,DEPT OBSTET & GYNECOL,HAARTMANINKATU 2,SF-00290 HELSINKI,FINLAND.
CR ASHMAN RB, 1989, J REPROD MED, V4, P264
   BAZIN S, 1994, OBSTET GYNECOL, V83, P47
   BERGERON C, 1990, OBSTET GYNECOL, V76, P281
   CIBLEY LJ, 1991, AM J OBSTET GYNECOL, V165, P1245, DOI 10.1016/S0002-9378(12)90736-X
   EDWARDS L, 1988, OBSTET GYNECOL, V71, P832
   FRIEDRICH EG, 1987, J REPROD MED, V32, P110
   FURLONGE CB, 1991, BRIT J OBSTET GYNAEC, V98, P701
   GARDNER HL, 1969, AM J OBSTET GYNECOL, V102, P1102
   GOETSCH MF, 1991, AM J OBSTET GYNECOL, V164, P1609, DOI 10.1016/0002-9378(91)91444-2
   GRAY LA, 1965, AM J OBSTET GYNECOL, V92, P125, DOI 10.1016/0002-9378(65)90113-4
   HOROWITZ BJ, 1994, AM J OBSTET GYNECOL, V170, P857, DOI 10.1016/S0002-9378(94)70298-5
   LYNCH PJ, 1986, J REPROD MED, V31, P773
   MANN MS, 1992, OBSTET GYNECOL, V79, P122
   MARINOFF SC, 1993, J REPROD MED, V38, P19
   MARINOFF SC, 1991, AM J OBSTET GYNECOL, V165, P1228, DOI 10.1016/S0002-9378(12)90732-2
   MCKAY M, 1991, AM J OBSTET GYNECOL, V165, P1176, DOI 10.1016/S0002-9378(12)90723-1
   MCKAY M, 1989, ARCH DERMATOL, V125, P256, DOI 10.1001/archderm.125.2.256
   MCKAY M, 1988, J REPROD MED, V33, P695
   MCKAY M, 1992, DERMATOL CLIN, V10, P423
   MCKAY M, 1985, CLIN OBSTET GYNECOL, V28, P123, DOI 10.1097/00003081-198528010-00015
   MCKAY M, 1993, J REPROD MED, V38, P9
   OATES JK, 1990, GENITOURIN MED, V6, P275
   PELISSE M, 1989, INT J DERMATOL, V28, P381, DOI 10.1111/j.1365-4362.1989.tb02484.x
   PYKA RE, 1988, INT J GYNECOL PATHOL, V7, P249, DOI 10.1097/00004347-198809000-00005
   REID R, 1988, J REPROD MED, V33, P523
   SOPER DE, 1988, OBSTET GYNECOL, V72, P74
   TURNER MLC, 1988, J REPROD MED, V33, P533
   TURNER MLC, 1991, AM J OBSTET GYNECOL, V165, P1233, DOI 10.1016/S0002-9378(12)90733-4
   UMPIERRE SA, 1991, OBSTET GYNECOL, V78, P693
   WELCH JM, 1993, BRIT J OBSTET GYNAEC, V100, P939, DOI 10.1111/j.1471-0528.1993.tb15112.x
   Westrom L, 1992, Lakartidningen, V89, P1460
   WILKINSON EJ, 1993, INT J GYNECOL PATHOL, V12, P344, DOI 10.1097/00004347-199310000-00009
   WITKIN SS, 1988, AM J OBSTET GYNECOL, V159, P32, DOI 10.1016/0002-9378(88)90489-9
   WOODRUFF JD, 1985, CLIN OBSTET GYNECOL, V28, P134
   WOODRUFF JD, 1983, OBSTET GYNECOL, V62, P609
   WOODRUFF JD, 1981, OBSTET GYNECOL, V57, P750
NR 36
TC 35
Z9 43
U1 1
U2 4
PU MUNKSGAARD INT PUBL LTD
PI COPENHAGEN
PA 35 NORRE SOGADE, PO BOX 2148, DK-1016 COPENHAGEN, DENMARK
SN 0001-6349
J9 ACTA OBSTET GYN SCAN
JI Acta Obstet. Gynecol. Scand.
PD APR
PY 1995
VL 74
IS 4
BP 243
EP 247
DI 10.3109/00016349509024442
PG 5
WC Obstetrics & Gynecology
WE Science Citation Index Expanded (SCI-EXPANDED)
SC Obstetrics & Gynecology
GA RH396
UT WOS:A1995RH39600001
PM 7732794
DA 2025-09-03
ER

PT J
AU STONE, KM
AF STONE, KM
TI HUMAN PAPILLOMAVIRUS INFECTION AND GENITAL WARTS - UPDATE ON
   EPIDEMIOLOGY AND TREATMENT
SO CLINICAL INFECTIOUS DISEASES
LA English
DT Article; Proceedings Paper
CT 1993 Sexually Transmitted Diseases Treatment Guidelines Meeting
CY JAN 19-21, 1993
CL ATLANTA, GA
ID CARBON-DIOXIDE LASER; INTRALESIONAL INTERFERON ALFA-2B; ABNORMAL
   PAPANICOLAOU SMEARS; RANDOMIZED CLINICAL-TRIAL; MALE SEXUAL PARTNERS;
   CONDYLOMATA ACUMINATA; SYSTEMIC INTERFERON; TREATMENT FAILURE;
   DOUBLE-BLIND; 0.5-PERCENT PODOPHYLLOTOXIN
AB The treatment of genital warts remains frustrating since it is often painful, expensive, and unsuccessful. Moreover, little is known about the infectivity and natural history of exophytic genital warts or subclinical genital infection with human papillomavirus. The traditional goals of therapy for sexually transmitted diseases-eradication of infection, elimination of symptoms, prevention of long-term sequelae, and interruption of transmission-are currently not attainable for or applicable to genital warts. The medical literature from January 1988 to August 1993 was reviewed for recent studies on the treatment of exophytic warts. The following treatments were included in the reviewed studies: podofilox (which was recently approved by the Food and Drug Administration), podophyllin, cryotherapy, topical 5-fluorouracil, intralesional interferon, systemic interferon, and laser surgery. No single treatment modality was superior to another, and recurrence rates associated with all modalities were high. Treatment of genital warts should be guided by preferences of the patient, and a specific therapeutic regimen should be chosen with consideration of expense, efficacy, convenience, and potential for adverse effects.
RP STONE, KM (corresponding author), CTR DIS CONTROL & PREVENT, NATL CTR PREVENT SERV, DIV STD HIV PREVENT, MAIL STOP E02, ATLANTA, GA 30333 USA.
CR ALDER MB, 1992, 32ND INT C ANT AG CH
   BAKER DA, 1990, OBSTET GYNECOL, V76, P656
   BARAM A, 1991, J AM ACAD DERMATOL, V24, P87, DOI 10.1016/0190-9622(91)70017-V
   BARRASSO R, 1987, NEW ENGL J MED, V317, P916, DOI 10.1056/NEJM198710083171502
   BAUER HM, 1991, JAMA-J AM MED ASSOC, V265, P472, DOI 10.1001/jama.265.4.472
   BECKER TM, 1991, AM J PUBLIC HEALTH, V81, P582, DOI 10.2105/AJPH.81.5.582
   BEUTNER KR, 1989, LANCET, V1, P831, DOI 10.1016/S0140-6736(89)92282-4
   BEUTNER KR, 1990, SEMIN DERMATOL, V9, P148
   BEUTNER KR, 1990, ARCH DERMATOL, V126, P1432, DOI 10.1001/archderm.126.11.1432
   BOON ME, 1988, CANCER-AM CANCER SOC, V61, P1652, DOI 10.1002/1097-0142(19880415)61:8<1652::AID-CNCR2820610824>3.0.CO;2-V
   BOOT JM, 1989, GENITOURIN MED, V65, P50
   CARPINIELLO V, 1986, UROLOGY, V28, P190, DOI 10.1016/0090-4295(86)90040-3
   CARPINIELLO VL, 1987, UROLOGY, V29, P608, DOI 10.1016/0090-4295(87)90101-4
   DAMSTRA RJ, 1991, J DERMATOL SURG ONC, V17, P273, DOI 10.1111/j.1524-4725.1991.tb03642.x
   DOUGLAS JM, 1990, J INFECT DIS, V162, P52, DOI 10.1093/infdis/162.1.52
   DOUGLAS JM, 1990, HUMAN PAPILLOMAVIRUS
   EDWARDS A, 1988, GENITOURIN MED, V64, P263
   FERENCZY A, 1985, NEW ENGL J MED, V313, P784, DOI 10.1056/NEJM198509263131304
   FRANCESCHI S, 1983, BRIT J CANCER, V48, P621, DOI 10.1038/bjc.1983.243
   GAL D, 1989, OBSTET GYNECOL, V73, P308
   GRAVERSEN PH, 1990, SCAND J UROL NEPHROL, V24, P163, DOI 10.3109/00365599009180851
   GREENBERG MD, 1991, OBSTET GYNECOL, V77, P735
   GRIFFITHS M, 1992, INT J GYNECOL CANCER, V2, P49, DOI 10.1046/j.1525-1438.1992.02010049.x
   HANDLEY JM, 1991, GENITOURIN MED, V67, P297
   HOGAN PG, 1991, JAMA-J AM MED ASSOC, V265, P2684
   IKIC D, 1975, P S CLIN USE INTERFE, P229
   KEAY S, 1988, J INFECT DIS, V158, P934, DOI 10.1093/infdis/158.5.934
   KENNEDY L, 1988, MED J AUSTRALIA, V149, P309, DOI 10.5694/j.1326-5377.1988.tb120630.x
   KHAWAJA HT, 1989, BRIT J SURG, V76, P1067, DOI 10.1002/bjs.1800761027
   KIRBY P, 1990, AM J MED, V88, P465, DOI 10.1016/0002-9343(90)90424-C
   KIVIAT NB, 1989, J INFECT DIS, V159, P293, DOI 10.1093/infdis/159.2.293
   KOUTSKY LA, 1988, EPIDEMIOL REV, V10, P122, DOI 10.1093/oxfordjournals.epirev.a036020
   KRAUS SJ, 1990, REV INFECT DIS, V12, pS620
   KREBS HB, 1990, SOUTH MED J, V83, P761, DOI 10.1097/00007611-199007000-00010
   KREBS HB, 1991, AM J OBSTET GYNECOL, V165, P337, DOI 10.1016/0002-9378(91)90087-8
   KREBS HB, 1990, OBSTET GYNECOL, V76, P660
   KROGH J, 1990, BRIT J UROL, V65, P621, DOI 10.1111/j.1464-410X.1990.tb14832.x
   LARSEN J, 1990, DAN MED BULL, V37, P194
   LEVINE RU, 1984, OBSTET GYNECOL, V64, P16
   MAW RD, 1991, GENITOURIN MED, V67, P394
   MAZURKIEWICZ W, 1986, Z HAUTKRANKHEITEN, V61, P1387
   MAZURKIEWICZ W, 1990, J DERMATOL TREAT, V1, P123, DOI DOI 10.3109/09546639009086712
   MOSCICKI AB, 1990, PEDIATR RES, V28, P507, DOI 10.1203/00006450-199011000-00018
   ORIEL JD, 1971, BRIT J VENER DIS, V47, P1
   PANICI PB, 1989, OBSTET GYNECOL, V74, P393
   PETERSEN CS, 1991, GENITOURIN MED, V67, P99
   PICKERING RW, 1989, SELF TREATMENT GENIT
   POTKUL RK, 1990, J REPROD MED, V35, P1019
   PRIDE GL, 1990, J REPROD MED, V35, P384
   REICHMAN RC, 1990, J INFECT DIS, V162, P1270, DOI 10.1093/infdis/162.6.1270
   REID R, 1992, AM J OBSTET GYNECOL, V166, P815, DOI 10.1016/0002-9378(92)91339-C
   RIVA JM, 1989, OBSTET GYNECOL, V73, P25
   ROSENFELD WD, 1989, AM J DIS CHILD, V143, P1443, DOI 10.1001/archpedi.1989.02150240065018
   ROWEN D, 1991, GENITOURIN MED, V67, P460
   SAND PK, 1986, OBSTET GYNECOL, V68, P679
   SCHNEIDER A, 1987, OBSTET GYNECOL, V69, P554
   SCHULTZ RE, 1990, J UROLOGY, V143, P920, DOI 10.1016/S0022-5347(17)40138-8
   SILVERBERG E, 1990, CA-CANCER J CLIN, V40, P9, DOI 10.3322/canjclin.40.1.9
   TEOKHAROV BA, 1969, BRIT J VENER DIS, V45, P334
   VONKROGH G, 1991, INT J STD AIDS, V2, P391, DOI 10.1177/095646249100200601
   VONKROGH G, 1987, SEX TRANSM DIS, V14, P135
   WELANDER CE, 1990, AM J OBSTET GYNECOL, V162, P348, DOI 10.1016/0002-9378(90)90383-I
   WICKENDEN C, 1988, GENITOURIN MED, V64, P34
   1991, MED LETT DRUGS THER, V33, P117
NR 64
TC 65
Z9 75
U1 0
U2 3
PU OXFORD UNIV PRESS INC
PI CARY
PA JOURNALS DEPT, 2001 EVANS RD, CARY, NC 27513 USA
SN 1058-4838
EI 1537-6591
J9 CLIN INFECT DIS
JI Clin. Infect. Dis.
PD APR
PY 1995
VL 20
SU 1
BP S91
EP S97
DI 10.1093/clinids/20.Supplement_1.S91
PG 7
WC Immunology; Infectious Diseases; Microbiology
WE Science Citation Index Expanded (SCI-EXPANDED); Conference Proceedings Citation Index - Science (CPCI-S)
SC Immunology; Infectious Diseases; Microbiology
GA QQ807
UT WOS:A1995QQ80700009
PM 7540876
DA 2025-09-03
ER

PT J
AU BRODELL, RT
   BREDLE, DL
AF BRODELL, RT
   BREDLE, DL
TI THE TREATMENT OF PALMAR AND PLANTAR WARTS USING NATURAL ALPHA-INTERFERON
   AND A NEEDLELESS INJECTOR
SO DERMATOLOGIC SURGERY
LA English
DT Article
ID CARBON-DIOXIDE LASER; CONDYLOMATA ACUMINATA; RESISTANT WARTS; GENITAL
   WARTS; BLEOMYCIN SULFATE; VERRUCA-VULGARIS; RANDOMIZED TRIAL; ADJUVANT
   THERAPY; DOUBLE-BLIND; ALFA
AB BACKGROUND. The treatment of palmar and plantar warts is difficult and often frustrating. The need for multiple destructive treatments and recurrences after apparent cure are common.
   OBJECTIVE. The purpose of this study was to determine if intralesional natural alpha interferon might offer an effective alternative therapy for common plantar and palmar warts.
   METHODS. A series of 22 private office patients with palmar and plantar warts were treated with intralesional natural alpha interferon using a needleless injector. We treated twice weekly for a minimum of 8 weeks or until clear.
   RESULTS. Sixteen patients (73%) showed complete clearing of their warts in a mean of 11 weeks of twice weekly treatment. Upon follow-up, which averaged 9.5 months, 17 of 21 patients (81%) remained clear of their warts.
   CONCLUSION. Natural alpha interferon by needleless injector appears to represent an effective alternative treatment for palmar and plantar human papillomavirus lesions. Further study of this modality is indicated.
C1 NE OHIO UNIV,COLL MED,ROOTSTOWN,OH 44272.
   CASE WESTERN RESERVE UNIV,SCH MED,CLEVELAND,OH.
C3 University System of Ohio; Northeast Ohio Medical University (NEOMED);
   University System of Ohio; Case Western Reserve University
CR AMER M, 1988, J AM ACAD DERMATOL, V18, P1313, DOI 10.1016/S0190-9622(88)70140-1
   ANDROPHY EJ, 1984, J AM ACAD DERMATOL, V11, P197, DOI 10.1016/S0190-9622(84)70149-6
   APFELBERG DB, 1989, J DERMATOL SURG ONC, V15, P371, DOI 10.1111/j.1524-4725.1989.tb03241.x
   BARAM A, 1991, J AM ACAD DERMATOL, V24, P87, DOI 10.1016/0190-9622(91)70017-V
   BART BJ, 1989, J AM ACAD DERMATOL, V20, P74, DOI 10.1016/S0190-9622(89)70010-4
   BOOT JM, 1989, GENITOURIN MED, V65, P50
   BROWDER JF, 1992, ANN PHARMACOTHER, V26, P42, DOI 10.1177/106002809202600111
   DAMSTRA RJ, 1991, J DERMATOL SURG ONC, V17, P273, DOI 10.1111/j.1524-4725.1991.tb03642.x
   DAVIS BE, 1992, J UROLOGY, V147, P627, DOI 10.1016/S0022-5347(17)37326-3
   DOUBLEDAY CW, 1982, J AM ACAD DERMATOL, V6, P325, DOI 10.1016/S0190-9622(82)70023-4
   DOUGLAS JM, 1990, J INFECT DIS, V162, P52, DOI 10.1093/infdis/162.1.52
   DUNAGIN WG, 1982, J AM ACAD DERMATOL, V6, P40, DOI 10.1016/S0190-9622(82)80199-0
   ERON LJ, 1986, NEW ENGL J MED, V315, P1059, DOI 10.1056/NEJM198610233151704
   FITZPATRICK TB, 1987, DERMATOLOGY GENERAL, V1, P2357
   FITZPATRICK TB, 1987, DERMATOLOGY GENERAL, V1, P2352
   FRIEDMANKIEN AE, 1988, JAMA-J AM MED ASSOC, V259, P533, DOI 10.1001/jama.259.4.533
   GLASS RH, 1988, OFFICE GYNECOLOGY, P48
   GREENBERG MD, 1991, OBSTET GYNECOL, V77, P735
   GRIFFITHS WAD, DERMATOLOGY TODAY TO, P22
   GROSS G, 1986, CHEMOTHERAPY, V32, P537, DOI 10.1159/000238464
   HAPPLE R, 1985, ARCH DERMATOL, V121, P330, DOI 10.1001/archderm.121.3.330
   JAMES MP, 1993, J AM ACAD DERMATOL, V28, P933, DOI 10.1016/0190-9622(93)70133-E
   KATZ RA, 1986, ARCH DERMATOL, V122, P19, DOI 10.1001/archderm.122.1.19
   KIRBY PK, 1988, AM J MED, V85, P183
   KONO R, 1980, JAPAN MED RES F PUBL, V15, P149
   LEBWOHL M, 1990, INT J DERMATOL, V29, P699, DOI 10.1111/j.1365-4362.1990.tb03771.x
   MAHRLE G, 1983, J DERMATOL SURG ONC, V9, P445, DOI 10.1111/j.1524-4725.1983.tb00833.x
   MARCUS J, 1990, INT J DERMATOL, V29, P693, DOI 10.1111/j.1365-4362.1990.tb03770.x
   MASSING AM, 1963, ARCH DERMATOL, V87, P306, DOI 10.1001/archderm.1963.01590150022004
   NAPLES SP, 1993, ARCH DERMATOL, V129, P698
   NAYLOR MF, 1988, J AM ACAD DERMATOL, V19, P679, DOI 10.1016/S0190-9622(88)70222-4
   NIIMURA M, 1990, J INVEST DERMATOL, V95, pS149, DOI 10.1111/1523-1747.ep12875129
   NIMURA M, 1983, J DERMATOL, V10, P217
   OLSEN EA, 1989, J AM ACAD DERMATOL, V20, P1023, DOI 10.1016/S0190-9622(89)70127-4
   PARISH LC, 1988, CLIN THER, V10, P462
   REICHMAN RC, 1988, ANN INTERN MED, V108, P675, DOI 10.7326/0003-4819-108-5-675
   ROENIGK HH, 1981, OFFICE DERMATOLOGY, P135
   SAUER GC, 1991, MANUAL SKIN DISEASES, P192
   SCHONFELD A, 1984, LANCET, V1, P1038
   SHELLEY WB, 1991, ARCH DERMATOL, V127, P234, DOI 10.1001/archderm.127.2.234
   SHIOHARA T, 1989, J AM ACAD DERMATOL, V21, P387, DOI 10.1016/S0190-9622(89)80041-6
   STADLER R, 1989, J AM ACAD DERMATOL, V20, P650, DOI 10.1016/S0190-9622(89)70078-5
   STREET ML, 1990, J AM ACAD DERMATOL, V23, P115, DOI 10.1016/0190-9622(90)70195-N
   VALLIS CP, 1967, PLAST RECONSTR SURG, V40, P255, DOI 10.1097/00006534-196740030-00011
   VANCE JC, 1986, ARCH DERMATOL, V122, P272, DOI 10.1001/archderm.122.3.272
   VANCE JC, 1990, J INVEST DERMATOL, V95, pS146, DOI 10.1111/1523-1747.ep12875118
   VEIEN NK, 1982, J DERMATOL SURG ONC, V8, P275, DOI 10.1111/j.1524-4725.1982.tb00280.x
   WECK PK, 1988, AM J MED, V85, P159
   WELANDER CE, 1990, AM J OBSTET GYNECOL, V162, P348, DOI 10.1016/0002-9378(90)90383-I
   1982, NATIONAL DISEASE THE
NR 50
TC 22
Z9 29
U1 0
U2 4
PU ELSEVIER SCIENCE PUBL CO INC
PI NEW YORK
PA 655 AVENUE OF THE AMERICAS, NEW YORK, NY 10010
SN 1076-0512
J9 DERMATOL SURG
JI Dermatol. Surg.
PD MAR
PY 1995
VL 21
IS 3
BP 213
EP 218
DI 10.1111/j.1524-4725.1995.tb00155.x
PG 6
WC Dermatology; Surgery
WE Science Citation Index Expanded (SCI-EXPANDED)
SC Dermatology; Surgery
GA QU277
UT WOS:A1995QU27700005
PM 7712088
DA 2025-09-03
ER

PT J
AU ELO, J
   HIDVEGI, J
   BAJTAI, A
AF ELO, J
   HIDVEGI, J
   BAJTAI, A
TI PAPOVA VIRUSES AND RECURRENT LARYNGEAL PAPILLOMATOSIS
SO ACTA OTO-LARYNGOLOGICA
LA English
DT Article; Proceedings Paper
CT Colloquium Oto-Rhino-Laryngologicum Amicitiae Sacrum Congress
CY SEP 03-07, 1994
CL ESTORIL, PORTUGAL
DE PAPOVA VIRUSES; LARYNGEAL PAPILLOMATOSIS; COMBINED TREATMENT
ID HUMAN PAPILLOMAVIRUS; RESPIRATORY PAPILLOMATOSIS; DNA; HYBRIDIZATION;
   INTERFERON; INFECTION
AB The pathogenesis of larynx papillomas has been a challenge of medical science for a long time. Both clinical observations and electronmicroscopical examinations have made it possible to establish the viral origin. Final evidence, however, has been achieved only by complicated immunhistochemical investigations. The Papova viruses-types 6 and/or 11-can be detected with in situ hybrizidation polymerase chain reaction amplification. HPV can be positivity demonstrated not only from visible papillomas but-in significant percentage-in neighboring healthy-looking mucous membranes. It may reveal the inadequacies of removal of lesions and the need for adjuvant therapy. To make treatment more effective we have developed a therapeutic regimen that combines CO2 laser microsurgery with immunostimulants.
RP ELO, J (corresponding author), UZSOKI DIST HOSP,DEPT OTORHYNOLARYNGOL & PATHOL,UZSOKI ST 29,H-1145 BUDAPEST,HUNGARY.
CR ARNOLD W, 1982, ARCH OTO-RHINO-LARYN, V235, P466, DOI 10.1007/BF00459894
   BOYLE WF, 1973, LARYNGOSCOPE, V83, P1102, DOI 10.1288/00005537-197307000-00013
   BRANDSMA JL, 1990, ARCH OTOLARYNGOL, V116, P844
   DEKMEZIAN RH, 1987, ARCH OTOLARYNGOL, V113, P819
   DUGGAN MA, 1990, LARYNGOSCOPE, V100, P639
   ELO J, 1993, ACTA OTO-LARYNGOL, V113, P459
   ELO J, 1988, ARCH OTO-RHINO-LARYN, V244, P342, DOI 10.1007/BF00497461
   GISSMANN L, 1983, P NATL ACAD SCI-BIOL, V80, P560, DOI 10.1073/pnas.80.2.560
   HAGLUND S, 1981, ARCH OTOLARYNGOL, V107, P327
   MCCABE BF, 1983, ANN OTO RHINOL LARYN, V92, P2, DOI 10.1177/000348948309200102
   QUINEY RE, 1989, J CLIN PATHOL, V42, P694, DOI 10.1136/jcp.42.7.694
   SMITH EM, 1993, ARCH OTOLARYNGOL, V119, P554
   STEINBERG BM, 1988, ARCH OTOLARYNGOL, V114, P27
   STEINBERG BM, 1983, NEW ENGL J MED, V308, P1261, DOI 10.1056/NEJM198305263082104
   STREMLAU A, 1993, HNO, V41, pA15
   ULLMANN EV, 1923, ACTA OTOLARYNGOL STO, V5, P17
NR 16
TC 7
Z9 9
U1 0
U2 1
PU SCANDINAVIAN UNIVERSITY PRESS
PI OSLO
PA PO BOX 2959 TOYEN, JOURNAL DIVISION CUSTOMER SERVICE, N-0608 OSLO,
   NORWAY
SN 0001-6489
J9 ACTA OTO-LARYNGOL
JI Acta Oto-Laryngol.
PD MAR
PY 1995
VL 115
IS 2
BP 322
EP 325
DI 10.3109/00016489509139320
PG 4
WC Otorhinolaryngology
WE Conference Proceedings Citation Index - Science (CPCI-S); Science Citation Index Expanded (SCI-EXPANDED)
SC Otorhinolaryngology
GA QT348
UT WOS:A1995QT34800051
PM 7610832
DA 2025-09-03
ER

PT J
AU SCHNEIDER, A
   GRUBERT, T
   KIRCHMAYR, R
   WAGNER, D
   PAPENDICK, U
   SCHLUNCK, G
AF SCHNEIDER, A
   GRUBERT, T
   KIRCHMAYR, R
   WAGNER, D
   PAPENDICK, U
   SCHLUNCK, G
TI EFFICACY TRIAL OF TOPICALLY ADMINISTERED INTERFERON GAMMA-1-BETA GEL IN
   COMPARISON TO LASER TREATMENT IN CERVICAL INTRAEPITHELIAL NEOPLASIA
SO ARCHIVES OF GYNECOLOGY AND OBSTETRICS
LA English
DT Article
DE CERVIX NEOPLASMS; INTERFERON-GAMMA; PAPILLOMAVIRUSES
ID HUMAN PAPILLOMAVIRUS INFECTION; HUMAN FIBROBLAST INTERFERON;
   HUMAN-LEUKOCYTE INTERFERON; PERILESIONAL INJECTION; PAPANICOLAOU SMEARS;
   CIGARETTE-SMOKING; ALPHA-INTERFERON; FOLLOW-UP; TYPE-16; CANCER
AB Objective: Dose dependent response of cervical intraepithelial neoplasia (GIN) to topically administered interferon (IFN) gamma was assessed and compared with conventional laser therapy. Patient and methods: 33 women were included in a randomized phase II trial which was double blinded for IFN dosages. Twenty-four patients received IFN gamma-1 beta gel and a control group of nine patients was treated with laser surgery. 18 patients had smears suggesting CIN II and 15 patients had smears suggesting CIN III. The response was assessed 6 months after starting of IFN gamma-1 beta treatment or having laser surgery. Results: Topical IFN gamma-1 beta treatment gave a cure rate of 42% independent of IFN dosage as compared to an 89% cure rate with laser therapy (P=0.02). Patients with CIN II responded better compared with patients with CIN III. Current smokers showed a significantly lower cure rate whereas use of oral contraceptives (OC) did not influence response. High viral load with high risk types of human papillomaviruses (HPV) was associated with a better response.
C1 UNIV ULM, DEPT OBSTET & GYNECOL, W-7900 ULM, GERMANY.
   UNIV MUNICH, WOMENS HOSP 1, MUNICH, GERMANY.
   DEACONESS HOSP, FREIBERG, GERMANY.
   BOEHRINGER INGELHEIM, BIBERACH, GERMANY.
   UNIV FREIBURG, FREIBURG, GERMANY.
C3 Ulm University; University of Munich; Boehringer Ingelheim; University
   of Freiburg
CR BARTON G, 1992, IMMUNOL SER, V67, P437
   BARTON SE, 1988, LANCET, V2, P652
   BAUER HM, 1991, JAMA-J AM MED ASSOC, V265, P472, DOI 10.1001/jama.265.4.472
   BLALOCK JE, 1980, CELL IMMUNOL, V49, P390, DOI 10.1016/0008-8749(80)90041-6
   BURGER MPM, 1993, BRIT MED J, V306, P749, DOI 10.1136/bmj.306.6880.749
   BYRNE MA, 1986, BRIT J OBSTET GYNAEC, V93, P1136, DOI 10.1111/j.1471-0528.1986.tb08634.x
   CAMPION MJ, 1986, LANCET, V2, P237
   CHOO YC, 1986, BRIT J OBSTET GYNAEC, V93, P372
   CHOO YC, 1985, ARCH GYNECOL, V237, P51, DOI 10.1007/BF02133952
   DEPALO G, 1985, J REPROD MED, V30, P404
   DUNHAM AM, 1990, J ROY SOC MED, V83, P490, DOI 10.1177/014107689008300804
   DURST M, 1992, VIROLOGY, V189, P132, DOI 10.1016/0042-6822(92)90688-L
   FROST L, 1990, BRIT J OBSTET GYNAEC, V97, P626, DOI 10.1111/j.1471-0528.1990.tb02552.x
   HAGEN B, 1993, BRIT J OBSTET GYNAEC, V100, P717, DOI 10.1111/j.1471-0528.1993.tb14261.x
   HALLORAN PF, 1993, TRANSPLANT P, V25, P10
   HAUSEN HZ, 1977, CURR TOP MICROBIOL, P1
   HELLBERG D, 1988, AM J OBSTET GYNECOL, V158, P910, DOI 10.1016/0002-9378(88)90093-2
   IKIC D, 1983, INTERFERON CANCER, P169
   IWASAKA T, 1987, ACTA CYTOL, V31, P941
   IWASAKA T, 1990, GYNECOL ONCOL, V37, P96, DOI 10.1016/0090-8258(90)90316-D
   JAFFE HS, 1986, INTERFERONS CELL GRO, P509
   JONES CM, 1982, J INTERFERON RES, V2, P377, DOI 10.1089/jir.1982.2.377
   KATAJA V, 1989, EUR J EPIDEMIOL, V5, P1, DOI 10.1007/BF00145037
   KRAUSE S, 1987, COLP GYNECOL LAS SUR, V3, P195
   KRISTENSEN J, 1993, OBSTET GYNECOL, V81, P1005
   LENGYEL P, 1982, ANNU REV BIOCHEM, V51, P251, DOI 10.1146/annurev.bi.51.070182.001343
   LUNGU O, 1992, JAMA-J AM MED ASSOC, V267, P2493, DOI 10.1001/jama.267.18.2493
   MITTAL R, 1993, OBSTET GYNECOL, V81, P5
   MOLLER BR, 1983, OBSTET GYNECOL, V62, P625
   MULLER M, 1992, VIROLOGY, V187, P508
   Munoz N, 1992, IARC Sci Publ, P251
[truncated: 444,220 more chars]
